# Supplementary material for: De-novo transcriptome assembly for gene identification, analysis, annotation, and molecular marker discovery in Onobrychis viciifolia
Source: BMC Genomics. 2016 Sep 26;17:756. doi: 10.1186/s12864-016-3083-6 (PMC5037894; doi:10.1186/s12864-016-3083-6)
Supplement: Additional file 2: — Transcriptomics assembly. FASTA file of 92772 sainfoin transcripts. (ZIP 26489 kb) [file 12864_2016_3083_MOESM2_ESM.zip]

Archive with 1 entries (1 files):
- Assembled_sainfoin_trinity-longestComponent.fa
