# Supplementary material for: De-novo transcriptome assembly for gene identification, analysis, annotation, and molecular marker discovery in Onobrychis viciifolia
Source: BMC Genomics. 2016 Sep 26;17:756. doi: 10.1186/s12864-016-3083-6 (PMC5037894; doi:10.1186/s12864-016-3083-6)
Supplement: Additional file 2: — Transcriptomics assembly. FASTA file of 92772 sainfoin transcripts. (ZIP 26489 kb) [file 12864_2016_3083_MOESM2_ESM.zip › Assembled_sainfoin_trinity-longestComponent.fa]

>comp1356868_c0_seq1 len=226 path=[204:0-225]
TGTGTGGGTTTCGTGGAATTTCTTGGGGGGTTTGTGTGGGTTTTGTGGCGGACAGATCAAGAAGGAGGTTGTACGTGGTGGTTGTGTGAGTCCAGCGAATTCTCTTCGGTGGCAGCAAGATGGGAGTTCGATTTGGTGTGAGAAAGGCAGGTTTTAAGGGCGTCGGCAGGGGTGAAAACAGGCGAGGGGCACCAGGAAAGGTAATCAAGCTAGCAAGACAGAGAGG
>comp85047_c0_seq1 len=1124 path=[1:0-333 335:334-562 564:563-621 623:622-801 803:802-880 883:881-1048 1051:1049-1123]
CGAATAGTAAAGAAAACCAATCCTGGAAAGAACTATAGTGTTAAAGGCATAATACAACAAAAAATGGATACATTAATGAACATAAAGTTGGTATGTCAATACCTTTAACAATGTAAAATCTAGGTAGAAGTTCAAAAGAACTACTCTATTGAAGGCATATAAAAGATGAAATGGGTGCATATAAGAAACATAAATTCAGCATGTCTGTCACAAGTTTAATCTAATGACTGCATATATCTTAAAACATGAATATGTGATATCTATGCAGAAGTTCGAGCTGTTCCACAGATCAACAAAGATGAGAATTCCAACAGATATGGGAACCATCTGCTTAAAATAGGCACCCTACCTTAGGTAATAGGTTAAGATATGAATTGCTTAATAGAATATAGTAGATGTGTGAATTATCTAGTATGGTGGGCAGGGCACTAAAGCATCGACGAGGACAGTGAGAGACAGAAATTGGCAAACCTGTGCCTGATATGAATGGAAGTATAAAATATGAAAATGTAATATTACAGACACCCCTGTAAATATCAGCCACTAGATTCACACAGTTCTGCTTTTTTATTTGGTGTAAGTTGTATTTTTATGCACAGTGATAGGAATTAAAGGAAAATTACGTGTATCCACTATATACATAAGCTCCTTGATATGCACATCTTTTGGCATCTCTCTTCTCACGAATTTTTAGCATGAATTCTGACTTGTGAGCTCAACACAATTCAAATACCACACCGTAATTTCTGACTGAAAGCTCATCATATTAACAAACAAGGGTTGAACAATTATGAATGCCTCACCCCCTCGTGATGCTAACCAAAGATTAAAATCTCTATGCCTGGCATGCAGCCCTTGAACAGTTCAGACTTCTTTCTTCTACACAAGGAAGTGGATGCAGCAAACTGGTTGATGGAAACATAGGCCAGTACAGCTCCAGAAATTTTTGAACTTTGAATAAATAACCATCTAGATAATATAGTTTGAACACCCAATATTTGACTAATGAAGGAAACAATCAACACTATAGCAGCCTATAGTTTTCAAATTTTTTATTTTCTTGCCGAGAAAAAGGAGAAGAACTGATAAGGAAGGTCTTACCAGGTAAAAGGTGGATAAGAACG
>comp71858_c0_seq2 len=399 path=[615:0-236 852:237-339 955:340-398]
GATTGTGATGTTATTGCACATCTGGTAATTTGTCATCTTAATTTGTTGTAATTAAATTTCTTAATAATTTTTTAACATAGAAGATATAATTGCGAGATTTTAGGTTTGAATCGAGTCATGCCTAGATTTTATATTAGAACATATTCATTTTATTCAATTATGTACTAAAGCTTCTATGGTAGTCAACCCGCAACACTAATAATTGATAAATATCATTTCTTGGTATGTTGTGGGGTTGAGACATGACATAACTAAAAAAATAAAGTAATATCGACGTCAACCCACAACACCGATAAATTGGTAAGTATCATTTATTAGTATGTTGTGGGTTCGAGAAATCATAGGACTAAAAATGAAGTAATATACTCTCAATATATGTTTAAGGCTGATTCGTCCAAG
>comp708736_c0_seq1 len=293 path=[271:0-292]
ATGTCCAAATACTGATGGAAGCTGTGAGTATTACCAAGTTTTCTGTTTGTCAAACTAATGATCAACCTGGGTTATTTTACAAGTGTATTGGTTCATATATGCGAACATAAATAGGTTTCATAGTACTTTTGATTGAACTTTGAAGCAGTAAATTGTCACAAGCAGACATTCTCAATCTCTTTCCTGTTTTAATTGGAAGTAGTCTATGAGTGTGATTCCCTTGAAAAAGGTGTGTATTCGACTTCTAATCTCTGGGGGCTTCGTTTACAGGGTGACGTAGACAAAGATGGGTA
>comp75469_c0_seq2 len=1098 path=[101:0-365 467:366-775 877:776-782 884:783-811 3073:812-817 919:818-1053 1155:1054-1097]
GATAGATAGATCATAGATAGACAGTGTCCTAATTTGCGGTCGTTTCGTTTCGTTTGTAACATACTAATGTTGTGTTATGGGGGTATGGTATTGGTATGGGATGGTATGGCTGGAAGCGTCAACAGTGTGTAGCGTGAAAGACGTCATGGGAAAGACGGCGAATAGGGAATGTGTGAATCACAGCCGTTGAAATCTAGCATCGAACGGGTAGAATAGAAGAATACGCAGACCGGACATGTCGGTGTCAGCGGGAGCGTAGGATCGGGAGAAGCGAGAGAGAGAGTGAGTAAAATATAGAGCCCGAGTAACGAGGAGGAGAAGAGAGATGAGATGAGATGCACAACTCAAGAAGCAAATAACTCCTACGACCAACACAACACCAACCAACATCATACTAGTAACATGATAAATACAACTGTACAAGACACAGCAGCACCAGCATTTACTACTCTTGACATGGACCACTCGAACCAACACAACAGAAACTCAGGTCAAGGCATGCTTTCTCTTTCCTTCATCTATACTATCATACCCAACTTCTACACTTTATTATATGAGTAATGATAAATTAACACTCCTTATGTGGCAATACACTCGATCTACACTCTGCTACAGTATATTTTATTGAGTCACCTTCCACCTCATCATTGTCTCACTCTTCTTACTTCCTGTTTTACCCTTAGATACCACTTTCCCTTCTCTCTCACCTGCGAAATCCCACCCCCTTCTCTCACACTTCAGGAATCTCCACCGCCAAAATTCTTCCATCCTCCCTGCATCGTCTAGTTCTTGTTGAGTCTCACATGAGTCTCTTCTTATCCCCATCTGTTCTACCCATCCTCGCTCAAGGACCATCACCATGGATCTACAACAACTGTTACTTGATGTTTGCCAGGTTGAATAATGATATGTGCAAGCCAGGTTGCAGACATGCTGATATGGTGAATGAAGAATCATATGTGTAAGAGAGGATGCTTATGTAACTGAAATCAAATTGTTATTCTTCTGATACGGCATGTGATTTTGTATACATACAAAGTTTGTAGAGACTAGTTATTTTATATTGGGTAGAGTTTGTTTTCAACACATATATGTGGG
>comp84606_c0_seq4 len=1013 path=[1933:0-234 2168:235-246 2180:247-435 557:436-459 4479:460-460 582:461-1012]
TCAGCTCGTTTCCGTCCTGCTCTTATTCCATCGCTTTTCCTTTCGGTGGATCTTGCCTCTCTTTCGCGGATGGTTTTTGGGTTTGACAACCCTTCATCTTCAATCCTCCTTCAAACAACTTGTCACTAGTGATTACATGGCTGCTTTGACTTCAGTTTTATTCTTCCTCCTTTTCACAAACATCCATGCCTTGCTTTTATTTGAAATCACTAATTCATTCATGGATCTACCTTCACTGGTACATCAAATATTTTAGTTGTTGGCCATGATTACTATATTGATGGGTGTGTTTCACTTGCTTGAAAAAATTGAAGGAAAGAGACTGTGTGTTCATTTTTTTTCAATAAACAGAGACGTGTGTTCATGAATATGACTGCCACCAAAAAGATTTGAAACGTGTAACTATTTTACTGGATAACAGTACCAATTGCACTGTTGGTACTGTACCTAAGTTTTACCCTACTTGAAAACCCTAATTTCAGTGTATGCCTACCGCCGCCATATATATGTTAAGGGGCTTTACACTCACTCTCATTATATTCATAGTCTTTTTTTTTTTTGGAAATTGTATTCATACTCATTCATCACCAAGTATGGTTTTACCTGAGGGATTGCTTGTATCTTCGCCATCGTCGTCATCATTATCATCACCACCAAGTATGGTTTTATCACTTTGTACTTTATTTTTTATGCGGTTAATTTTTTGTGTTATGTTTAGTGTTTCTCAAATCCTTGATGTTAGTGAGTCTCTCATATTTTCTGCATATAATAGAATTGGAACTCAAGAAACCTCTATATCAAATTGCTTACCACTTGGTTGATCCCAATATCTCATCCCCCATATGTTAGCTCTACTATCATTTGTTTTATGTTTTTCCCTTATTGATATGATAATCTCTTAATTAAATTTTGGAATTTATCACATGTTCACTTTTTTGTTGGGTCTCTTACGAATTTACTTCTAATCTAAACTTTTATAAGCTTTCAAGGGTTCTTGTTAATTACGCCTTCTT
>comp1948355_c0_seq1 len=255 path=[233:0-254]
ATGAGGTTGAATGCTCTAATATGGTCTTGAATGGCTTATAAATCTGAAGATCAAGTACAATCCCAGCAATGGACCCAACTGCAGCGGCGATAGTGATTATAAGACAAGCAATACTAAGCAACTGGAGACACATCCATTTGGTACTCCACTTTGGTATTCTTTTTTGAACAATGTACATCTCCACCGGAAAATAAATAGTAAGAGGCCAAAATCCAAGAGCACCAAGAAGTCCCACAATATCATTGAAGAATGGGA
>comp51410_c0_seq1 len=374 path=[490:0-325 122:326-343 140:344-373]
GTATTTTTATATTTGGCTAAGTTGATGAGTTAAGAGACAAAGTGGAAGTTTTGATCTTGAAACTAACATACCCCCAGGAAGTGAAGAAATTGAAATTAATTCAATTACTATTGTAGTGGAGAGTTTCAAGTTTGTTATCATTGAAAATGAGGTTTAAGATACAGGATGATGCAGTTTTGTAGGAGAATTTATGTTGAAAAAGAAAGCAATAGCTTCGGTTGATTCTGTCATTTCATATATTGTGGAATATAGCTAACTAATGAAATGACCAACAAGCATGGACTCAGTTGGTTAAGAAAATTACTCGGCAGTGACCCTAGTGGCTTAGTTCAACTCCTACCAACGTGAGGATGCAGTTGGTAATTTGATTATTA
>comp12517_c0_seq1 len=443 path=[1:0-156 897:157-157 159:158-442]
ATTCTGTTGAAGTTGATGCTGAAGAAGAGGGTGTCAAGGGAACTTCCTGCTTTGGTTTATTCTTCCTTTTTTGCACCGAGGAAGAAGATGAAGAATCTTTTTTTATGGTCTTCTCCTTTTGTAGAAGTTCAACTATGTTTTGCAAATTTTTCAAAACATCATCTTCAGAAGAGGAGGCTGCTAGTGCTACTCCAATATGTGCCTTTTGATTGAGGAGAATATAAGTCTCTGGATCAGCAACTTGTAGACTCTTTGGATTATTTTTGAACCATATGGTGATACTTTCTGCCGAAGCCATTGATGCGTCAAATCGGTTCCACCATTTAATGTATGCCTGTTTATGCAGATCTGGGATAGATTTGTACTTTAGATTTGTAAAAATTTTATATTGCCATGAGAAAATCCAAGATAATGAAAAAATTGTAAAGAAATTAAGATCCAGT
>comp1940050_c0_seq1 len=221 path=[199:0-220]
TGGGGAGCTATTCCAACATTTATTTACATGCAAGTTATCGAAATCAAAGCAATGTGGTTATTCAGGCTGAAGAGCTATTCCAGTCTTTCCAAAGCGAGGGCTTATTAAAGCCTCCCAAAGAGACCATCCGAGGGAGAAGATGTTGATTCAGAGTTCAGACCTTGACTTTCCAATAACACACATGTAGGGGAAATAAGGCTACAACTTACAGTGAATTTCGG
>comp85144_c0_seq2 len=775 path=[761:0-221 987:222-268 1034:269-275 1041:276-323 2445:324-331 2457:332-341 1111:342-497 2476:498-509 2488:510-625 2538:626-626 1396:627-645 2557:646-650 1420:651-675 2584:676-735 2630:736-774]
GAATACGCAAGAGTAGTTGGTGTATCAATGTATTTAATCAATTAGTTTTACGAAATTAAATTAACGCATCACGCAATTGTTGAATTAAATTAATGCAAATCAATCAGTAATCTGCCCCCAGTATATTAGTTTCTTTTCTTTCTTACTAAAAATCCATAATACTAGTACTAACCACAGAATCATTCAATTACATTATATACACCATCATTTCATTAGTTTATACATCCCTTTGCATCTATGCTTACATCAAATCCCTAAAATATCTTAACACAAAATACAAGAAACACAAAAAGAATTGTAACGTTGCTATGTGATATGAAATTAGTGGAAATGCCGGCGCTGGAGATTTTACTGATCGGAGCGGGACTTGAAGTCGGAGGCGAGTCGAGAAGCGATTGCAGAGTGATACATAGTATCGTGAAAGGTCTCAGTACCCACAGTCATCATCCGAAGCTGCCTCGCCTTCTCCTCCGTAAGGCCACCGGCGAAGCGCGGTCTTGCCGGCTTCGATGCCGGATCAGATTCTGGCTTCGGTGCTTTGTTGTCGGAGTCAATGTAGTCGGGTTCGGAGGACCAACCGAACAGCGGAGTCCACCAGTTAGTGGAAGAACTTTTACGGCGATCGGCGTCGGAACTGCGATTGCCGGTGCCGGCGGACGCTTGGATTCCAACGGCACGGATGGGAATCATAGATGAGGCCATTTTGGGAACGTGATTTTTTTCTACTTTCTGTTTAGGAACGGTTTGAGTAACGGTTTTAGGGATTGAAATGAAA
>comp808882_c0_seq1 len=580 path=[1:0-579]
GACTCCCACCCGGACCAACTGTTTGAACAAAATAGGATAATCGGAAAGCATACCTAGAGACTATTTCAAAAGGATCGAATCTTATTATTTTTTTTTGTGAGCAATTCTTATAGGGGTAAAATAAAGAGAAAATTTCACAAGTCTTATCTTTCTATCAAGCAGCCTTTATTATTCATATCAATCCTCTTCCAAGTAAGTTATTTTAAGTGACAACAAACAGGTCACACTTGAACAAATGATATTATGTGCAACCTGATAGTATGGATGTCATGTAAACAACATTCTGTGGAGCAAGGGTTAGTACTATCCAATCAGGCACTTAGCAGATGGAACAGACTGTTGCTCAAAATCAATGATCAAATATTTTAAAAGCAACCTAACCGGAGGATGGTTCAACTGATTGAACCTTGAACCAGCCTTATCTATGGTTCGGTTATTTGAGCGGTTCAATCTTCAATTCATGCCACGTAAGCGGTTTAGGGTGATTAAACCATAATGCAGAACTCTTGGCGGTTTAATGCCCAGTTTGGTTGTAAAAATATTGCTATAATGAGAGATATGCTCACAATTGTTGCAAAAA
>comp1591385_c0_seq1 len=237 path=[215:0-236]
GTGTGGTGGAAGGATTCTTTACAAAAAATGCTTCTAAGAGTAAAATTCTGATGATACACAAGCTTGGTTCTGTGCATGCCTTCCAAGTACATTTAGAGTCATCAACTTTGTTTTCACACACTATACGTGATGCATCTAATAATAGTATCATTCAAATAATTCTTGGAGGCTGAGGCTCTAGGCATATTTTTCTGGTTTACTGGTTCTCCTTTGTTTGCCTCTGTTCTCTCATCTCAT
>comp809337_c0_seq1 len=221 path=[199:0-220]
AGAAAATCATATGTTCTTTTTCCCCTTTGCTATTTTGTGCCCCAAGTTGTTTTAGTTGCACTTTCATCCTAAGACTTCCATCCATTTTAACACTAATTGATGTATTGAGATTCAAGAGTCAAGTGAAAACAGTCCTATTTCAATTTTAAGTTATGCAGAATCCATTATATCAGGACATAGGAGTGGTTTGGCGAAAAGAAGAGATTTAACACATAACTTAT
>comp1370802_c0_seq1 len=415 path=[1:0-414]
TTTTTAAAGAAGTCATGATCATGGCATTGACAGTACATCAATATCAGCAAGTACACTTCTCTATGACGAACCATGTACTTCAGTAGGTAAGTTCAATTAGACGTTTCCATGTCCAGGAAGCTGAAATTTAAAAAATACTTTCATGGGCTAACAAGTGCACCTATCTTTTCAACAAGTTCTTAAACATTCTGATGCTCACAAAGGAATCAAGACTACTTTGCCCCAAAAGTGTAGCAATGTGAGGTGAACAGCAATGCAGTTTTAAAGAACTTATGCATACCCAAAGACTGCATCTTATCACCCAAATATTATTAAAAGTTACATAATTACTTATGTGCAGGATAGGACATTTGTGTTTTAATTGCTCTGGGGTAATCTAAGGCCCTATTATATGTAGGAAAATTATCTCCAGATG
>comp99556_c0_seq1 len=2836 path=[1:0-150 5619:151-174 8016:175-181 8021:182-234 239:235-974 979:975-1500 1505:1501-1504 1509:1505-1589 8370:1590-1612 1617:1613-1637 1642:1638-2045 5816:2046-2046 2051:2047-2588 8681:2589-2757 7580:2758-2835]
AAAACATAAAACGAAAAACATGCCGGCGAATCATGGCGTTTGGGCAAAGCCGTGAGAATAGAATAGAAATAGAAATCCATCAAAACACCGCCACTTTGGAATTTCCGTAAGAATCAATTATCAACGGAAATTTCAACTCAGAGTCACCATTTTCTCTTCTGATCTCGTTAACCCCGTTTTTCCGTTTTCGAGCAGGGATTCATGTGAATGTGGTGATCATGGATGTAAAAACAAAGAGAAGTGTTTTGGAGAATGGTGGTAATGCAGGTGATGATTTGAATCTTGCTAATTTGATTGCAAATGGGGATGATGTTGGTCCTCTTGTTAGGCTTTCCTTTGAAATGGGGCGGCCGGAGGGGCTCTTTCGCCAGCTCAATATTGTTGTTAAGGAAAAAGAAGCTCAGATTGAGGAGATGTGTAAAACTCACTATGAGGAGTTTATTCTCGCAGTTGATGAGCTTCGTGGTGTGTTGGTTGATGCTGAGGAGCTTAAGGGTGAGCTTCATAGTGACAATTCTAAGTTGCAGCAGGTTGGCAGTGCTCTTCTTGTGAAGCTTGAAGAGCTTCTTGAGTGTTATTCTGTTAAGAAGAATTTGACGGAAGCTATAGAAATGTCGAAGAACTGTGTGCAGGTGTTGGAGCTTTGTGTCAAGTGTAATAGTCATGTTTCTGAAGGGCGGTTTTATTCTGCATTGAAAACTGTGGATTTGCTTGAGAAAAGTTACCTGCAGAGTATTCCTGTGAAGGCTCTCAAAATGGCTATAGATAGGAGAATTCCTGTAATAAAATCGTTCATTGAGAAGAATGTTTGCAGTCAGGTTAATGAATGGATGGTCCAGATAAGGAGTTCTGCTAGAAATATTGGGGAAACAGCAATTGGTCGTACTGTGACAGTTCGCCAAAGGGATGAGGAAATGCTAGAACAGCAGAGAAAGACTGAGGAGCAATGTCTTTCAGAAATAGGGGATCTAGCTTACACTTTGGATGCCGAAGAATTTGATGAAGATTCTGTTTCACATTTTGATCTTACACCTCTTTATCGTGCATGTCATATTCATGAATGTCTAGGTATCCAAGCGAAGTTTCGTGAATACTACTATACTAATAGATTGTTACAATTGAATTCAGACCTCGATATATCTTCAACACAACCTTTTGTTGAATCATACCAGACTCTTTTTGCTCAAATTGCTGGATTCTTTATAATTGAGGATAGAGTCCTGAGAACTGCTGGAGGCCTCCTTGTAGCTGATCAGGTTGAAACAATGTGGGAGACGGCTATGGCTAAAATGTCATCCATGATAGAGGAGCATTTCTCCTCTATGGAGTCAGCCACACATCTTCTGCTGGTGAAGGATTATGTCACTCTGTTTGGATCTACTCTTAGACAATATGGACATGACATAGGTGCACTTCTTGATGTGCTTGATAGCAACCTTGACAGGTACCATCAGCTCCTCTTGGAAGAATGTCGCCAGCAAACTGTTGATGTTCTGGGGAACGACTCGTATGCCCAAATGGTGATTAAAAAGGAATCTGACTATGAGAATATTGTTCTTTCATTCAATCTTCAGTCAGATATTATGCCTGCTTTTCCATATGATGCACCATTCTCCTCCATGGTACCTGATGTTTGTCGCATTGTGAGATCCTTTATCAAAGGCTCTGTTGATTACTTGTCTCATGGTATACATATGAATGTCTTCGACGCTGTGAGGAAGTATTTGGACAAGTTCCTGATTGACGTAGTAAATGCAACATTACTCAATAAAATCAATAGTGGTAACATCAGTGTACCTCAAGTCATGCAGATTGCTGCAAACATAGCTGTACTTGAAAGAGCTTGTAATTTTTTCATTCGACATGCAGCCGAACTATGTGGCATCCCAGTCCGATCAGCTGAAAGGCCTCAGGCAGCTTTAAGTGCAAAGGGGGTCTTCAAGACATCCAGAGATGCAGCTTATGTTACCCTGCTGAGTCTGGTAAACACAGAATTAGATCGTTTTTTGACTTTTAACGAAAGTTTTGATTGGACTCCTGAGGAGACAAATCAGAATGGAAATGACTACATACATGAAGTGATCATTCACCTCGATTCTATCTTGACCCCAGCACAACAAATTTTGCCCTTGGATGCCATTTACAAAGTTGGGAGTGGTGCTTTTGAGCATGTCTCCAATGCGATAGTGGGTGCTTTCTCTAGCGATAGTGTCAAAAGGTTCAATGCAAATGCAGTTATAAATATCGAATATGATCTTCAGATCATAGAGAATTTTGCAGACGAAAGGTTCTATTCTGCTGGTTTGGGTGACATCTACAGTGACAGTAGTTTTAAGAACTGCTTGGTAGAAGCAAGGCAAATGATAAATCTTTTGCTAAGTAGTACACCTGAGAACTTCATGAATCCTGTTACAAGGGAGAAAAGTTACCATGCATTGGATTATAAGAAGGTGTCTGCCATCTGTGACAAATTCAAGGATTCTCCAGATGGGATATTTGGAAGTCTTGGTAACAAAAACGCTAAACAAAGCGCGAGAAAGAAATCGATGGACGTGCTCAAAAAGCGACTTAAGGATTTCAGTTGATCAGTGTTGAAAATATTGTTTCATTGGAAGTAGGATATAATTGAGGTGTATTTCTTCTTTCTGTTATGCATGTTTTAACTTCAGAATGAACACTGTTTCTATATTGTTCAGAGTTCAGACTTGTTTAGGCCTTAAATCCTTTCTCTCTTTACTCTGGTAATGTGGTTCATTTTTGAATGAATATGCATTGGAACATTTTTTCATCATTGCACACTATCAAGAATGAAATTTGGACAATTTTAGTTGGATAA
>comp92244_c0_seq1 len=1985 path=[1:0-218 221:219-334 337:335-344 347:345-429 5713:430-430 5714:431-432 435:433-433 436:434-434 437:435-457 460:458-518 521:519-523 5743:524-543 546:544-628 5807:629-641 644:642-657 660:658-661 664:662-803 5865:804-804 807:805-814 817:815-945 5912:946-1437 1440:1438-1459 1462:1460-1541 5966:1542-1557 1560:1558-1564 1567:1565-1651 5989:1652-1787 1790:1788-1815 1818:1816-1984]
TTTATAGTTTATACTCACCAGATAACATCACATCGCATTCTTAAACACACAGAATCTTAATAAATATCTCACGCGACCCACGCACACCATAGATATACCCCCCACGTGTTGTTTGTAATTGTACTAATACTATACTACTACTAGTAACAAACAATTATTGCTCCGCTCCAGATATGCGACCAATAACCAATTCCAATCTCAAACGATCAATGTATATATAAACCAAAGTACCAAACCACAACATCACCCTCACTTCGCCGCATCTAACCCCATTCCTATCAAGGGTAATGGCGGGTTGTGCTTCAAATTTTGGGGTAGGTCGTGTTGTAACTGTAAGGAAAGAAGCTGTTTTGAGGAAGCATGATGTAAATTATTCAGGTTTTAGTAGGTTGGGTTTCAGGAGTAGTGGTTTGAATGAGTCTACATTTCCAGCTATATTTGTGAACAAGTGTGGTGGGTCATATGTGTCTATACAGAAGAAACAAACATTTTTAACAATGTGTATGTCGCAGCCGCCGGCTGATTCTCAATCTGATGTAACTACAGTAGAGTTTTTGGAAGGGGGAGGTGATAGTGTAGTGAAAAGTGAGCATAAAAGTTTGGATAGTGAGTTGGATTCGAAAGTCGATCGAAATGATGGTAATGGAGTTGTTCTTGATGGAAGTGGTGGTAATGGGAGCTTTGGAAATGGGGGAGCGGGAGATGGCAGTGGTGGTGGAGGTGGTGGTGGTGATGATGAGGGTAATGACAAAGAGGGGGAGGAATTTGGGCCAATACTAAATTATGAAGAAGTATTGAGAGAGACCGAAGCTCGTGGGGCTACCCTTCCTTCAGATATGTTGGAGGCTGCTAAGAGTGTGGGAATCCGCAAGTTGCTTCTTCTTAGATATTTGGATTTACAGGGATCCTTTTGGCCTTTAGGATTTGCCATGAAATCATGCTCTGTCTTGCGCAATCGAATGCTGGCTGATCCAGCTTTTCTTTTCAAAATTGGCTCAGAGATCGTCATTGATTCTTGTTGTGCTACGGTTGCTGAATATCAAAAGAGAGGCAAAGACTTTTGGAATGAATTTGAGTTGTATGTTGCGGATCTTCTTGTTGGGACGGTTGTTAATGTTGCTTTGGTAGGAATGTTGGCACCCTATGCTCGAATAGGAAAACCATCAATATCCAGTGGATTCCTCGGTAGAATGCAGACAGCTTATGGAGCTTTGCCTAGCAGTGTATTTGAAGCAGAAAGGCCAGGATGTAGATTTTCTGTACAGCAAAGACTTGGAACATACTTCTTCAAGGGTATAATGTATGGATGTGTTGGATTTGGATGTGGTATTATAGGCCAAGGCATTGCAAATGTTATCATGACTGCAAAGCGGAGCGTAAATAAATCAGAAGACGATGTACCTGTACCACCTCTTCTGAAGAGTGCTGCTCTTTGGGGTGTTTTCCTTGCGGTTTCTTCAAACACACGATACCAGATCGTCAATGGACTGGAACGTTTGGTAGAGGCATCACCAGTGGCAAAGCAGGTTCCCCCAGTTGCTCTGGCTTTTACAGTCGGAGTACGTTTTGCCAACAATGTATATGGTGGCATGCAGTTTGTTGACTGGGCTAGGTGGAGTGGAGTGCAATAGCTGCTTTATCTTGTATTGTAATCTAGTAGATGTAGTTTTTTTAGCCATAAATTTTTCTTAGTGTTCAAGCTTAAGTGAACAAGATATTTATCGGATCAATTTCTACCTTCTTGAACCTATAATGACCAAAGGTTATATTGTGCAAATAATACCTTGGTTGAGGTTGCATAGCCAATAATTTAGAGGCATGAGCATTTGATCCTTCTGTATTCTCTGTCGCCACGTGAACACTGTTTCATGATTAACCGAAATGATTCGGGTGTGTTTGGAAGAGTTTATTTGAGCTTATTTTATGACAACCTTTTGTGTAAGTGTTTGATAGAACTTAATGAAAGTCGTTTTGCTTTAAAAAAA
>comp2700171_c0_seq1 len=222 path=[1:0-221]
AATTCCTTGAGGAAAAACTTTGCAAAAACACTTCAAACCCTGTTTTTCTACATATATATACTCCATCAGCTCAATTTAGCTTGGATAGTTATTAGACTCCTTAATTAGGAATACGCTCCCAATTTAGTTACTATAATATGAAACCCTTATTAAACATTCTTCTTTATCCATCAATCTGTATGGTTAATATGTCCTAAACTACTGAAATCATTGTATGTTTTG
>comp87763_c0_seq1 len=2337 path=[2315:0-2029 4345:2030-2030 4346:2031-2054 4370:2055-2076 4392:2077-2336]
AGAAGAAGAAGAAGAAGAAGAATGAAAAATAATATACTAATTGTAACATAACTCATTGTAAAGTGCATCCAATTCTGTGTAAACCGTAAACTGGATATGGTTCTACCTGTACGCTTTCAATCTCATCTGTAATAATACAATACAACAAATACACTATTTTTTCTCTTCCTAGTTTCTATGTTTTTTTTTTCTTTTCAAAATCCTTCTCTCCTTTTCTGCTATCTGGAATACGCTTACCTAAGCAGGCAACTCATGAGGAACAAGAAAGCATGCAGACACCTGGCCGATACGCCCACGCCGGGGGCAAGCGAGCATACTTTTCCATTCCTGGCTGATCATCAAAAGGACGTTCCATTAATTTGAGTATCCTACGGACTTCTCCAAAATCATCCATTTCTGCAGCATCAATTGCGGTCTGGCAGAGATAGTTCCTGAGAATATATTTAGGATTTACCGAATCCATCGACTTCTTTCTCTGATTATCAGGAATGCCACTGGTAGACAGCTCGTGTATATAGGTTTTCAACCAACTTGTCCATGCTTCTCTACGCTCCTGACCAATATCTAACAGCACTGACTTTAGTGGGACTAACAATTCATCATCTGGAATGCTTGTGTCTGCTTTAATATTTGAAAGCGTGCGGAAGAAGTTTGTATAATCAACTTTGTCAACAGCCATGTTGGTCAGAAGTTTACCAATCAGCTGCTTATTATACTTAGGGAGGCCAACCTTTTTGGTCATTATCTCTTGATATTCATCCATAAATTTGGTTCCATATCTTTCCAAAGCATAATTAGCTTCTTTTTCGTTGATTAAATGAGCAGCTGACAATGTTGTTGTGAACTGTGATAAATTCCATAAACCAATGTCAGGCTGGTTTGCAAAACAGTATCTTCTACCTGGAAGATCTGTGGTATTCGGGGTAAATTTAGGATCAAAAGCATCCAAAAATCCAAATGGACCATAATCAATAGTAAGACCCAAAATGCTCATGTTATCCGTGTTCATCACACCATGAGTGAAACCAACCCCCTGCCATCTAGCAATCATCAATGCAGTGCGCTCAGCAATCTCCACCACCCATGCTGCATACTTGTTTGAAGTAAGATCCACAACAGAATGCTCTTCATCACCAGTGCTGAAAGATAAGCTTTCACTCTTACTCATATTCTCAATATGAGGAAAGTGGTGCCTAATAGCATAGTCTGCCAAACCACGAACAAGCTCCAGGTCCTCATTACCTCTGGAGGCATGTATTTGGTATGACCCAAAACGCAGAAAGGATTGGGCAACTCTGCACACAATTGCACCAGGTTCTGCCTTTGGATTGCCATCATAGAACATGTCTCTGGTGACAAATTTTCCAGTGGTGACAAGAGAAAGGGCTCGGCTTGTTGGTATGCCCAGGTTGTGCATTGCTTCACTGCAAAGGAACTCCCTGATGCTGCTGCGTAGCACTGCAAGGCCATCAGCAAAACGACTGTAAGGAGTCTTTCCGGCACCTTTGAGTTGCAGTTCCCACCTTTGGGACTTTGAATTAAGTATCTCCCCAAGCGTAATAGCCCTACCATCGCCCAACTGCCCAGCCCACATACCAAATTGATGTCCACCATAGCACTGGGCATAAGGCAACCCTCCAACCAAAGGTGATGCACCAGAGAAGAAACGAGGAAAATCTGGCCTTTGAAATTCTTTATGATCCAAATCAAGCAGGTCGGCAACAGGTTCAGACCATGCGACGAGTTGAGGATCGTCTACTTCAGCCGATGGCGATACTTTAGTGTAACAGGCATGCAAAACCTCTCGGGGAAGGGGATCGGTTCTGGGATCAGAGGGTAAGTCTCTAACAAAGGAATGGTCCCAATTAAGATCTTCGAGCTTTGTCTTGTGATTGTTAATACTGTGATTGTTAAGATCTTGTGTTACAGACTCCAACACCGAACCCGATACTCCCTCCGACGAATCCATCAATCGGCATGCAACAATACGAGGGCACAAATGGAATTTCCTGCGGGCGCGTCGAAGAGAACCAGAAAGTGAAACTGAGATTGCGGTTTTGGGACACAAATTATGGATGAACAAGGTACTAGTATTGTGGAGATTAGTCAGCATTACCATCTTTTCTTCTCCTTTCTCTCTCTATCTCTACAAATATTAATAATAATAATAAATATCATCAATTTTATCACACTCCCATTCACCCAAACACGTAGTAATCTTTTATTATTTATAATTTCTTTTGTTAATATGAAAAGAGGAAAAAATAAACATGTGGGTTCTATGTAATTCATTATATTTTGTCAAGTGACAGGGTATTTTTCCAAAAATCTAAGTGA
>comp74535_c0_seq1 len=491 path=[469:0-187 657:188-306 776:307-319 789:320-372 1455:373-452 922:453-490]
GGCTTTGATTTTTTCCAATACACCCTCCCATGCCCAACACTATTGGGTTGGTGCATAGATAATAATGATGGGTAGCCCATCAAAAAGATCTAGCATGGGCTTTGAAACCATATTAGATTTGGGTTGGGGGCCTAACTCAACTCCAAAAAGTCGGTTTGTAAGGTAAGAGATGGTCTTTTAGTCAATGTGAGACTTAGATTTTTCTCGATATGTCAATACTTATGAACAGCAAAAGGTGAACAATCATCTCCCTGATGGCAGAACTATTTGCTATGCTCATGCTGACAAGGTAAACAGTGCATGAGAAAAGACAAACAAGAAATTTTAAGTCTTACTGCCTCCTGACAGAAAGACAAACAAGAAAATCTGATGCCAGACAATAGACAAACTATACTTTGCCTTCAACAAACAAATTAAAGAAATCGGAATCCATTTCCAAAAAAAAATTCAACAGCTAAAAATACATACTTGGATATCGTTTTAGCTCTCGT
>comp81308_c0_seq2 len=466 path=[1:0-33 1481:34-45 51:46-48 1495:49-113 1544:114-118 124:119-127 133:128-246 252:247-281 287:282-317 323:318-319 325:320-465]
TTGCTGCCGCAGATTATCAGCCTAGAGACATGAAGGAAACAAATGAGTAAATATTGTAACAACTACTTCTATTTCTGACAAATCAATCTGTCACATATGCATATCGTTAATTACTTCTATGCTCCCATTTCAAGGATCCTCCCCCTAAGTCATACAATGTATCATTTTATATTTGCCATTCTGTTGTTCTAGAGTGCAGCAATCGTGTTTGACACAAATTGTGTGCAGCAAGACAAAACAATCTCCACAGTGCAGTCAGAGGCAAGTAATACATTCTATTTCTTTTATAGCCTTAGTTGGTTTTTCTTTTTCTAAACAATATACATAGATGATTCTTTCCAAGCTGAAACATTTTTTTTTATTTATTTCTTGCTTCTTCATTTGAAAATATGGAAGTTGATGAAAAGAAACAAACTGAAGAGAAAAAAGCAGACGGTTAGTTACCTGGCGAAGAAACCCCTCAAGA
>comp1248925_c0_seq1 len=208 path=[1:0-207]
TGGTTTTTATGCCCAAATGAAAATATAGAGAAGGGAAACCGTTCACGCCTTTCATATGAATTGTGAAGAGACATTTTTGCCCTTTTATCAAGGTAGAAATTTGACCTAACTTTCCGAACCGTACAAATTGATATTTGTGCGGAACCAGATCCTAACCTTCCCCATGAAGAGATTTATTCACATCACATAAAACGAAACTTCGTTTTTG
>comp68205_c0_seq1 len=650 path=[860:0-27 888:28-51 912:52-54 915:55-386 1308:387-397 8:398-459 70:460-649]
TTGGTGATGGAAGGTATAGGTTGTGGTTGTTGTTGTCTACTAGGTGATGATGGGGGTAGTTAAGGTTAAGGATAGAGTTGTGATTAAAAGGGAAGAAACTTTCCACAGTAGTACTAGTACTAACATTGTGAGGAGGACCATGTCCATGATTATGAATATTATGATCAGAAAATGTGGCAAAAGAAGGAACAACATCATGAGAAAGGAGTTTCTTCTTTATGCTTGAATTCCAAAAGTTCTTCACCTCATTATCTGTTCTTCCTGGTAGGTGCTTTGCTATCTGTGCCCACCTGTTGCCTAAAATAGTATGAAGTTCAATTATGAGAGCAGCTTCTTGAGGAGAAAAACTTCCACGTTTCAAATCAGGTCTTAGATAATTTATCCATCTTAACCTGCAACTCTTTCCACATCTCTGAAGACCTGCTAGTTTTGGCACTGAGCTCCAGCAACCATGTCCATAAGTGGTGATGTAGTTAATGAGCTTTTCATCTTCTTCAGGTGACCATAAACCTCTTTTGACCTTCTGCTTGTTGCAGCAAGAGTGATGCCCCATTAATTTTCTCTCTCTCTGTCTTACTCTTTGAGTTGAGTCTGATCAATTAAAGGCAGGCAGGCACCAATGAGCTAGCTAGAAAACAAAGGGAGATGAG
>comp1055806_c0_seq1 len=380 path=[358:0-379]
AGAACATAGACACAATTTTAGCCCAAAAGCCACTAAGTTATGTAACTCTCAAAATTTGAAGTAACAAATTTGTAATCCTAAAATGAAACCATTTCATCTTATCTTGTTAACATATGCTAAGCAATCAGTATGCTTGTCATAACAGGTAATTTTACTGGTATTATCAGTACTAGGTGAGGTTATTACCTGAAATTTCTCATGGCAGAATGTTAAACTCAAATTGTTATAACTGAATCCTAATCTTTAATACTATCATTGGTCCACGATATAAGATAAATTGGTCAACAAAAGTTTATGTATCTGGTTCAAAATCTGAACCTGATAAATCGACTTTTGTTGACCAATTTTGTCTTATATTGTGATCCGAGGGAGTAATGAAA
>comp36421_c0_seq1 len=230 path=[208:0-229]
GAATGACTGCTGCTCAAGCTCTAAGTATGTTGTCCAATCAATTTAGACTAGTATGGTGGATGTTATATGCTGTGTAATGTTCCTCTGTTGATCATCATGACATTCTTGGTTGTGGCTTTAGCATGTTGACATTTTGATCATAGTGTTTGATATAGTGTCATTGCAAATGCAATTTTAAAACTAATAGGGCACACTTATCTCTGCAGCTCACCCTTGGTTGAGGGATGACA
>comp36421_c1_seq1 len=244 path=[636:0-243]
CATTCAAGCGTGCAGCACTGAAGGTATTATTCATTTCATTTTTTGGGGATGACCTTTAGGGGTGTCAAGATTTCGTAATCCTTTTCAATTTGATATTCTCAGCAATAATTGGAAAAATGCCAGATTGTTTTTATTCTGTTTCTTGGTTTTAGAAAAATGAATGAAGGGATGGACGTGTTTCCATGTCTTCGTCACTTTCTTCACAAATTTATTAAAGCAGAAAAAAATGGAAGAAAATGCCGAG
>comp72954_c0_seq1 len=477 path=[1:0-24 26:25-142 144:143-240 242:241-443 445:444-453 1295:454-476]
TGGGAAAAAGACCCAAAGAGGAAAAAGTATCCTCCCAATACAAAACCAAACCCACCCAAGAAACTAGCCACTCAAGACAAAGACTTTACATCAATCACACACTAAAAAAAATAGAGCACTACTACAAGAAAACCCAACACCCAACGAAACATTAGCAATAAAAACCACCAAAGCACCTAGAATGCTGCACGAGACTCCAAGACCTCCATCCGCCAATTAATCCAAGCTAAGCACTAACTGCAAAAAGAAGAAAAAATAGCAGAGGGAACCAACTCACAAACCCACACCACCAATTGCAAGCATCCTACTCGAGTATGTCCAAAAGCAATTCCAACTTCCAAGAAACCAAACTCGCCCTCCAACTTCATTGTATGTATAATTATATTCTAAATTGAAGTAAAAACTCTCTTTTTTTAGTTGCCCGTCCGAATCAGTCGTGATCTTTTTTGTATTATCAAATAAATTAAAGAAGCATAT
>comp71587_c0_seq1 len=384 path=[1:0-45 47:46-84 86:85-159 165:160-333 339:334-383]
AAGATAGAGATGTTGACTTAGGTAAGTTTTTTGGTTGTAAGTGTTTAATCATTCCCACAGGCTCTGTGCTGTGCACAATACCTGACGTATACAAAAGTAGGCCAATTACTTAATACATGAACCATACAACATTGCATTATTATTGCTATGCAGCTGTTAGATAAAAATCTGGACAACTTAAATGCTTCTTTGAAGTTTCAAATACAAACCAAGCTGTGACCGAGGCCATAAATGCTTTATATTGATAACACATAACAGACATATTGGTGATGTTGCATTGCATTCATATACTGGTTAATATACCTGCACTCATGATGTTATTAATATGTCTGACGTTTTGCACTTCAATATCTTGCATCTGTAGGTTTCCATGTTGATGACTCA
>comp62769_c0_seq1 len=363 path=[550:0-252 964:253-257 234:258-362]
CCATTGGGTAAATAGATTGTCATGATATTCTGAATATATGGTGCAGTGCCACAATAATGGATTCAAGAAGATGAGAATAAAATGATGTAAACAGAAATCTAGTTATTATAATACTGAAATTGTTCAAAAAAGAAACTGCGGAAATTGTTCAAAAAAGAAACATGCAGCAGAAATTAGTCTTTCGGCACCATAGAGGCAAGTTCCAACACAAAGAGACAAGACAAATATTTGGCCAACAGCATAAGCTATGCATGACATAACACAAACACATGTTTGAATTAGTACTTGTTTAGTAAATGCTCCTCTTTCTGTTTACCAATTATATACGGAGCCTTGGACTTTTCCTTCTTCCTCCTCCTCCAA
>comp19049_c0_seq1 len=282 path=[326:0-202 732:203-237 571:238-281]
AAGAAGAGAAGGTATATCTCCGTCTGTTTTAGCCCCTACCAAACAGACCCGAAATAACCACATAGCTCCTTGCGCAACGGCCCTAATGCGACAACTCAACAAGCCCAATTTTGACTTGTGATTTACTCGCAGTCGGAGAGCAAGCAGCTCCTTGTGATTTACTGATTGATTTTTATGAAGGTTTTGGCTAGGCTATGTGATTAATGTCTCTTGCTAGACATAACTCGTGAGGTTTAACAACGAGTAATGTGATTGTTTTAACCAGATTATACAGAACGTGAA
>comp96344_c2_seq4 len=563 path=[3013:0-42 3056:43-66 3080:67-144 3158:145-179 3193:180-181 3195:182-191 113:192-235 11347:236-238 2687:239-257 11431:258-306 11462:307-323 11479:324-325 11481:326-326 248:327-343 11614:344-348 11619:349-362 11633:363-365 287:366-454 11722:455-455 7501:456-477 7523:478-490 400:491-523 433:524-562]
TTGTGCTATTTCAGCGACTACTGTGGCGAAACAACCAAGAGCCAAAAGCAAATGTATCAAAGAATATTAATAAATTTCATCAATAAAAAAATAAAATAAGAATGATAATTTCAGTACAACCTAAAATAATCTCTGGAATTTCCTCAACAAAATTAACATCTGCAAAGAATACAAAAGAAGAAAAAAAAAACCTAATGAAACATGTATGTAATCACCAACGCCATCAACATAAGAAAGTAAGCAACTCCTTGATCAATTACAGTACCATCACTAGTTGGAGCAGGTGCTGGAGAAATATTATCCAAATCCTGAGCTTGACCCATATGAGAGATTGTTAACAACATCAAAGTGATAAATGGGAAGAACAAAATACTCACACTCTTCATTTCTCTGAGATAAAATTAAAAAAGTTAACAATTGGTAGCTGAAGAAATCTAAAATTTGAAAAGGGTATGTTAATATGTATGAGTTTGAAGAAAGAGGAAAAGGGTAGGTAGTATTTATAGGTAAGGAAGAGAAGAAAGAGGAAATTAGGAGGAACGTGGTGGCTGCGTGTATTTCAG
>comp2466_c1_seq1 len=277 path=[715:0-276]
GCATAGCACGGGTATCCTACTAGTGTCCACTAAAAAAGTTAGCCGCAACATAAGTATGGGGTATTCCTTCGGCTTCAATGGTTCTTCGGATTTTGACCTTGTTATCAAATAAATTAAATGCCTCATCTACTACATGAGCATGATCCACATCATTTCCAAACTCCGAGGGAAAGAACCTCTTGATGTTCCCCGCATCTTTAATAGCGGAAATAATCTTATACTGATCGGGTAAGTGCAAGTAACTTACAGCAGAGATCACCACATCCACCTGCTTTAT
>comp2466_c0_seq1 len=380 path=[1:0-379]
TTTTTCTTCCCTTAATTTAATTACACTTCTTGCCTATAATTATAATAGTTAATTTTCTTGCTAGCTCTCGATCGCCACATCAATTAGCTAGAATTTTTATTAATTAATTCAGTAATTAATTATAATGGCACCATCAACAGCAGTGATGAAAAGCAAGATTCTGGTGATTGGAGGAACCGGGTGGATCGGAAAGTTCATCGTGGAAGCAAGCGCTAACGCTGGCCATCCTACCTTTGCTCTTGTTCGAGACTCTACTATTTCTAACCCAACAAAATTGCCCCTCATTCAAACTTTTCAAAACCTGGGTGTCAACATAATTTTGGGAGATATACATGACCATCAGAGTTTGGTTAAGGCGATAAAGCAGGTGGATGTGGTGA
>comp1071439_c0_seq1 len=424 path=[402:0-423]
GGTAAATTCACTAATTCGGCCGCATGGATTTTTGATGGCTTGATATGTTGTACAGCTGATTTGAAGCTTCTTAAAGACAAGAATGTAATTGTCGATCATACCAAAATGAGTAATCAAGAGCTACAACACTATTTCCACACAATGTCATTTGGTCTTGACCATGGGGTTGTTGATTCCAGATACTTTAAAATGGTTGATGGCTTGAACAATTACACACAGGCATGTTTCATCATACGAATGTGGAGAATATTTTGGCATGTTTTCAGAAGCGGTTTCGAATGGCTTTATAGAAAGATGTGGAAAAACTACAACTTTGTTGCATCGCTAGTGACTTTTCTCACTATTGTCCAGACCCTTTATGCTCTTCTAGACTATTATTTACCCAATAATTAATTCTTCTACGGGCATGGTATTTGTCTTTGAC
>comp96751_c0_seq3 len=1730 path=[1:0-422 6800:423-424 426:425-440 442:441-473 6821:474-477 6825:478-496 6844:497-497 499:498-509 511:510-539 6868:540-561 563:562-656 658:657-682 684:683-718 720:719-834 6980:835-836 6982:837-858 7004:859-870 872:871-886 888:887-888 890:889-910 7036:911-922 924:923-962 7040:963-1004 7082:1005-1010 7088:1011-1014 7092:1015-1020 7098:1021-1065 1067:1066-1083 1085:1084-1092 7144:1093-1154 1156:1155-1180 1182:1181-1181 1183:1182-1184 1186:1185-1200 1202:1201-1224 1226:1225-1252 7237:1253-1253 7238:1254-1277 1279:1278-1344 1346:1345-1358 7277:1359-1377 7296:1378-1390 7309:1391-1391 7310:1392-1392 7311:1393-1396 7315:1397-1403 7322:1404-1407 1409:1408-1729]
CGAAATCTTCACGTCCAATCGCTCATCAATGGTGTTTCTGTAGCTGGGTGGAGCTTTACGCAATCCCACTATACCCTCCTTCCTTCACGATCCATCCAACTACAATCTAACGAATCTTTCTCTGCCTAAATTTATATCTTTCTATCATTCATTATTTATTATTACCATTAAATTAAACACTCTAAGCTAAGCTAAGCATTGATCCCCATTTTTCTAACACACACACACCCTTTCAACCAAACCTCCACAACAAAAACACCAGCCCCCTTATTTATTTATTTTTAATTTTACTCCACTTTTAAGCTTCCAATTTTCGATTTATTTTGCAGAATAGTACTATACTACCAAGGTTTTCTGGTAATTATTTCTATTTCCATGGGTAACATGGGAAGTAGCGGCTCTAACAGCCGTCGTAGACACGGTGGAGGCGGAAGTGGCCGCCGTGTTCATCCTCCAGCTACACCTCAACCGCCTCCACCACCGGAAAACGCTGCTAACAGATTCGTTTACCCTCCCGCCGCTACGCCGTATCACAACTACCCTGGTTACTATCCTCCGCCGACGACAACTGTGCCGATGCCTTTGCCGGCACCGTACGACCACCATCACCGTCCTGTGATGGACCCTGCGTGGGGACGGTATCCACCACCTCCGCCACCACTGGCGCCTTATGTGGAGCATCAAAAAGCTGTTACCATAAAGAACGATGTTAACATCAAGAAGGAGACACTGAGAATTGAGGCCGATGAGGAAAATTTGGGGCATTTTCTTGTGTCTTTTACGTTTGATGCCACCGTTTCTGGGAGCATTACTGTACTTTTCTTTGCAAAAGAAGGTGAAGGTTGCGTGCTTACCCCAATGAAGGAAAATGTTCTTGCACCCGTTACTGTTAATTTTCAGCAAGGTCTTGGCCAGAAGTTTAGACAGCCATCTGGAACTGGTATAAATTTCTCAATGTTTGAGGAATCTGAATTGTTGAAAGCTGGTGACATGGATGTCTATCCTGTAGCAGTTAAAGCAGATGCATCTTCTAGCGTGCTAGATGGTTCAAATGAAACTCCAAAATCTGGTAGCACAAACTCTCAGATAACCCAAGCAGTGTTTGAGAAGGAGAAAGGAGAATTCCGAGTGAAGGTTGTGAAGCAGATATTGTGGGTGAATGGAATGAGATATGAGCTGCAGGAGATATACGGTATTGGAAATTCAGTAGAGAGTGACTTGGATGGGAATGACCCAGGAAAAGAGTGTGTTATCTGTTTGTCAGAACCTCGAGACACAACTGTCCTACCCTGTCGCCATATGTGCATGTGTAGCGGATGTGCAAAGGTTTTGAGGTTCCAGACAACTAGATGTCCAATCTGCAGACAACCAGTTGAGAGGCTTTTGGAAATCAAAGTCGGTCCAGAGCTGAAGATATAGTGTTATTGACAACAAGCTTCCTGTACAGTCCAACTGTTATAGTTAATGCATCTCACTTACTTTCAGGTTTTTCCAGTAATCCTAAAAAAAGAAATTGGAATTTATGCATGACATTCTGTTTGACATGGACTGGCTGGCACTGCACCTGACTGTATAAGCAAATGCCTCAGCCATGCTTATTTGGTTTTACTTGTAACTTAAATGCTTCTATTCTGAATATCATCAATTGTGTTTATCACCTTCCTTTCGCTATCTTTTTGTATAAAAAAATTGTGCCAAAATTCACAAGATTTCCAGTAGTTCAAAAAAAA
>comp862115_c0_seq1 len=218 path=[2:0-217]
GAAACCCTGACAAGAGCCTCCAGGTAAAAGGCAGTTCAGAAAATTTCTTGCTCCGTTCTTAGAAATGTTTGAAATATTTTTCGGAGTCTGACTGTTCATTCCCGGTTATTCACTATTTTAATCTTGCAAGCTTTACTAAGCTATGTGTTTGTTATACTTATTTTTTCTCAATCCACTACAATTGAAAACTGCAAATCAGTTTTCCTCGGTCTTGCTTT
>comp1545916_c0_seq1 len=360 path=[338:0-359]
GGATTTGGTCTGGTTCTGCAGATGAACTTTATTCAGCAAAGAGCGGTTATAATTGGTTGATGCAACAACATACTGACCATATGACAAATGATTGTTGGAACTGGGTTTGGAAGCTTCCTGCTCCTGAGAAGGTTAAGTACTTTATTTGGTTGTGTCTCCATTCATCCCTTCCAACCAACGAGTTACGATTTCACCGACATCTCTCCGACACGGAAACTTGTCCTAGATGTGGACGTGAGCCTGAAACAATTTTACATTGTCTTCGGGATTGTAGTTTGCTTGCTGGTATTTGGCACCATCTTGTGGATAAATTGCCTACTAATTTCTTTAGTGTCATGAATGTCAACAGATGGTTGAAAC
>comp1614763_c0_seq1 len=359 path=[1:0-358]
GCAAGCAGTTCTGAGTCTCCTCTTAGCACGCTCGTTCTTGGACGTGTCCTTCTTGAATTTCTTCTTAAATTCGTCCATGAAGTACTCAACCAATCTGTTATCGAAGTCCTCACCTCCAAGATGAGTGTCACCAGCAGTCGCTTTTACTTCGAAAATACCTTCCTCAATGGTCAAAAGAGAAACATCAAATGTACCACCTCCAAGATCGAAAATAAGAACATTGCGTTCACCACCCTTTTTGTCCAAGCCATAGGCAATAGCAGCTGCCGTTGGCTCGTTAATAATACGCAAAACATTTAAACCTGCAATGACACCAGCATCCTTAGTAGCTTGACGTTGAGAGTCGTTGAAGTAAGATG
>comp950691_c0_seq1 len=239 path=[1:0-238]
GTCCCATGGAAACCACCCTTGGCACATAAACATCATTTTCATTATCATCGGATTCTTTAAGTCGTTCACGAACTATAGGAGTATTTGATAGAACAAAATGTTCGTAGGCACGTTTTAGTAATTCTATCATTGTTTGGCTCATAAAGTCGACTGTTACCGCGAAATTTAAAAGGAAATGATTAATATTTATGACTGGCACTCTTTGATTATTGAAATCAAAATAATGTTACCGCTTTTAT
>comp719818_c0_seq1 len=213 path=[201:0-212]
CCCCTTTCAATACTTCAATAAGTAGTAATTTTGGCATTCATAATTCATTTCTAATGATATGATCTTAATTAATTATCATGTTTTGGTGTTTAAGGTCGTTGAGTGTTTTTTTTTTTTTTCTTATGAATTGACTTAAGAGATGGTTAAGATGCATGAATGATAGCTAGGGAGATACATAGATGGGCATGGGAAGCAAATCTTAAAAGGGAATCA
>comp70401_c0_seq1 len=368 path=[1:0-43 45:44-58 60:59-289 291:290-310 312:311-367]
GAAGTACCATACCACCTGATGTAAGTGGAAAATTGCCCAATTTAATTTGATGTTGCACATATGGTAGATGACAGAAACTATGATTTAGTTCTTAATATTTATTAGAATACAGGAAAGAGTCTCAAAATATCTTGATATTATCCTAACTTATACCGTAAGATTAGTTATAATCTTAGAATACTTTAGATTGTATTTTATAAAATGTTTCTATATTATTTAATTATTATCATGGTCTTTTTCTAGTTTCATTATTTTAATTACGATAGATTGTATCCCTATAAACAGGAACTGGTGTTTAGTCTTTTGTGCTGACTTATATTTTAGTTCTTCAACTAATAAAATGATTTGGTTTATTTTGTTTCTATAAG
>comp474598_c0_seq1 len=291 path=[269:0-290]
GGGGCGTATTGCGAGTCTCACATCGGATGGTTAACGACTATTCTCTTTACAACTAAGAGTCCGTTTGGCAAGGCCAAAAATTAGCGTATAGCTTATCGCGTATAGCGTATAAGCTACCTTTAAGAAAAACAGATGTGTTTGGGAACACAAGCTTATAGTGTTTCATAGGTAGTGTATAGCTTTTTTTGATACGCTATTTCAAGTAGCGTTCAAGAGCTTTTCAGCTAGCTTAAACTACTTCATCCCTATTTTGCCCTTATTAAATTGACATTGTATTTTTTTCAATTTTTT
>comp52117_c0_seq1 len=378 path=[459:0-137 13:138-300 176:301-377]
TAATATCGTTTCACTTTTAGTTTTAGTTAATGTAGTTTAAGATTCGGATACCATAGGTTGAAAATAGGTCAGGTTGTTTGACATAGCATATGGGCCTTTGTTCTAATTTACATAGAGTCATAACTGGGTAGATTTATACTTAAATAGATAGAATTAAAGTTAGACTGTTCAAAAAAAAAAAGAATTAAAGTTAGATTTCTTCATAATTAGTTAAAGAGATGGTTCGGTAAGATCTCGAGTTCGACTCCTTCTACTAACATGGGAACGTTGTTGGACTCTTGGCAATTTGTTTATTAGGACAAAAAATAGAATTAAAGTTTTTGAAATGTTTATTTAAAAAGAAAATAGCCCTTGAAAAAAAACCTTGTGGCTTATTTA
>comp1226410_c0_seq1 len=235 path=[1:0-234]
ATAGTTTCTTATTACGTGCCAACTTTTTGTCTAGCTAATAGTAATATTTTATGACATCGTTTCCTCTGGTGTCCCCTCAGCTAGATGCTAGTTTAAAGTTCAATGCTAGCTTAAAGTTCAATATGCCCTGCCTTTCTCATGCATACCATAGTAATAATGAACAGTATGTTGTTGCCTTATATTATTGGGGTTTATATTGGTGATAGGATCATTCATTTTCACTTAATGTATGTGT
>comp29754_c0_seq1 len=555 path=[1:0-554]
GACTTCATTCTAATATTGAAAGAGGTTTGTGGGTAATAAAACAATTATGCAACTCTTCTGTGCTGGTTTTTGGTAAAACCGTAAAAGTACTATGCAAGCAATAATTTATAGGATTGATGTTTTAAGCTTTGTAAAGCTGGTTATAAAAAGGATAAAAAAATAAAAAACTTGGTATAGATCAAAATTTTCAAAGAGAATCCTGTTATTATCATTTTAGGCCAATAGTAGATCATTTGTGGAGCTGGTATATAAAGAAAATTTCAGCTAATACAAAAGTATTTTAAACATTGATTTTTTTGTTGGGGAAAAAGCCTTGAAAATATGTGCATTCTGGAATCTCTTTGATGCTCTTATCTTTAGGGTTAATTTCTTCGAGTTCTTCCATTATAGATAAGTCTTGATTTATGCTCATGAACATGAATATTATGATGATTGTTCATTGATTCCCTTCAGTACATATGACTTAGCCTAATCTTCTAGTGGAATGTGTGGTTCATCCTTTCATAGATTCAAATTAACACATGTGATTTCAGTTGGGGAATCATGGATCAAATT
>comp89178_c1_seq1 len=948 path=[5406:0-378 11050:379-379 5791:380-522 13146:523-543 5955:544-553 5965:554-561 5973:562-588 6001:589-760 6173:761-761 8173:762-785 6198:786-899 13553:900-900 6313:901-923 6336:924-947]
AACTCGGGTCCTAGCCGAGCCATCACCTTAACCAACTGAGCCAATGCTCATTGGCAAATAAGCTTAAAAATAAATCTAATAGTTTATCTTTATTATAATTGCCAAACACTTAGGGGTTTCAAAACCAACCTCAATATTCTCCTTATCATATGGTTGAGTTTTAGAATTTCGGCCACATGACATGGGCTGGAACTGAAAGGAAAAATGGAAGATCTTGAGCTTCTCTGAAGGTTGAGACCAAATTCTAATTTGTCAATAAACTCCACTCTCATAAATCATAACATGGGTAAAATAGAGGCAGTGTTGGGTCTCATTGCAAAGAAACAATAACAAATGCATCATAAACTACCACTCAGTTTCATCTATTTTTTTTCAGAATTACATGTATCTAGTAAGAAGTTTAAATTTGAAATAAAATATAAAAAAAGGAACCCCGGTTTTAGTCCTCTGGAGCATGCTAAAGGAAACATGTTATGGCAGCTGGGAAATCAACTTCAAAAGACTATCTGGGGGGCAGAGAAATTAGTCCACCTTGGTCCAGAAAGTGATATCAGGAAGTGAAGTTGATTATATGACCTCGTGTTAATTCGTAATATACATGAACATGACTCCATCTTGCTTGATATCAATTCATGATTAAACAACAGCAATTGATGCATTCGAATTTCAAAATTTTGGTCTTTCGACAAAAGGAAACTGGATATATATATTTGTTACTTCCTGATAGATAGAAGCTCAAAACTCCGCAGAGGATCATCACGGTTTCCTCTGGTGGATCCAGAGCGGGCATAACTTGGCTGTTTGGTCTCATACATAGGTTGAGTTCTATAGGCAGTAGATGGACGGCTAGCAGTCGAGGTTAGCCGGCCAGTACGACTGTCAGTTTGATCACCAGAGGAACTTGGCCTGGTTGATGACGTTATCGGTCTTCTTGAACTGCTGCCATAT
>comp89178_c0_seq11 len=1001 path=[3511:0-249 3764:250-277 336:278-282 13056:283-303 6490:304-319 378:320-345 4297:346-523 582:524-569 6422:570-580 639:581-624 13413:625-699 758:700-723 13506:724-724 7004:725-748 7028:749-762 821:763-795 7318:796-802 861:803-840 6728:841-918 8052:919-943 6831:944-1000]
TTCTTGAACTGCTGCCATATCGAGAGGTATTACGTCCTTTCTCTTGATCATGATGCATATCCTTGTGTACGGCTATATCCTCAAAACTCCTATGTTTCATGAGTTCACCACGAGGAGTAGAAGTTGTTGGGTTCCTCCGCGAGAATGCTTCAACAGCACCAGTGAATCTCTCTCGAAGCTCCTTCCCAACTGAGATCTTTTCTTGCTTCTGCGCAGATGGTCCCGGATTCATAGCTGCCTTGCCACTCTCCCGCCCTCTAGAGCTGCCACCAATCTGAGGATACTTCAATACAGTCCAGTCAAAGACATAGTCAAATTGGTAGCCTTCTCGAATAAATAGATCTCGAAAAAGCCTCTTCAGATATGAATAATCGGGCTTGTCTTCGAACCGCAATGATCGGCAATAGTGGAAATATGATACAAACTCTGAGGGATATGATTTGCAGAGCATCTCTACGGAAGTTGACATTTTCTTTTCACTGATTTTGTCATATTTTTGTTTTTTGTTGCCCGCTTTCAGTCCTTGCCAGGGAAGACTTCCTCTTAAGAAGTACATGAGCACATAACCAATAGATTCCAGGTCATCCCTTCTGCTTTGTTCAATTCCAAGATGAGTGTTGACACTCGCATACCGGGCTGTCCCAATAAGGTTCTTGTTTTCCCTGTATGGTATGTGCCTATGAGTCTTAAGATCCCTGTATTTTTTTGCAAGGCCATAGTCAATGGCGTAGACCTGGTTTGCTTTGCGTCCTAGGCCCATTAAAAAATTGTCTGGCTTTATGTCACGGTGAAGGAATCCTCTTGAATGCATATATTCAACTCTGTTAATTAATTGATCAGCGAGCATTAAAACCGACTTCAATGTTAACTTCCGGTTGCAATAATTGAACAAATCTTCCAGGCTTGGCCCAAGAAGGTCGATTGCCATGATATTGTAGTCTCCCTCAACTCCAAACCACTTGAGATGGGGAATCCCCGTTCCTCCTTGAAGAATCATATAC
>comp66862_c0_seq2 len=306 path=[217:0-16 711:17-23 567:24-90 241:91-305]
GTCTGGCTGCTGATGAGAAAAAAGCTAAAAATCATGCAAAGGGAGAGAGAGAAAAGAAAAGAAAGAGAAATCAGGTTTCTATGTTTGTAACCTCACACCATCTAAGCCTATTGCCTCAGAATCATTATGGTATTGAAAATGGTAACCTCTCCATTCTTTTAGACATATTCAAACCACTCCCTTTTATTGTTTTCTCTCTGCTTTTAGAAAGAGTTGGTTATGCTTATCTAATGTCAGAAAAAGGAGTAAGTGATAGAAAAGGGAATACAATACAATACATACTTGCTTTTCCTTCATCATTATTAT
>comp945945_c0_seq1 len=236 path=[214:0-235]
AATCCGCTCTTCAATCTCGATCAGGTTCATATTCTCTTCTCTCCTGTCCTCTCCTCTTTTTACGCTTTCCCAATTTCTCTCCAATTTTCTTTTCTATTTGTTCAGCTTCAGAGATACTTGTTCAGTTAGAACGTGCGATTGAGTTAGGCGGTGTTTGGATTGTAGATGTTTTAATTTGATGTATATGCCAAGAATTAAAATCAAATTCACAACACGAAAAATTGCTACTTTATTGG
>comp98090_c0_seq2 len=1565 path=[1:0-103 5268:104-112 123:113-136 147:137-248 5370:249-249 260:250-267 5389:268-268 5390:269-331 5424:332-337 348:338-340 351:341-394 405:395-395 406:396-408 419:409-562 573:563-572 583:573-613 624:614-614 625:615-638 649:639-687 5546:688-729 740:730-754 765:755-1085 5685:1086-1213 1224:1214-1224 5751:1225-1244 1255:1245-1246 1257:1247-1291 1302:1292-1348 1359:1349-1423 5851:1424-1433 5861:1434-1440 1451:1441-1456 1467:1457-1564]
GCTGCAATCATGTTTTGGCATCTTGTACCAATTCTCCATTTAATGGCCACCCAAGTCTCAATTTTGAGCCAATCCCATTCCAAATTACTATCTCGAAATTAAGGTAGCATGGAAGTAGTAGTGAAACCTTTTGGTAATGAAGATGCAGGTTATGATAGAGCCAAAGAGGTGAAGGAATTTGATGAGACCAAAGCTGGAGTTAAAGGACTAGTAGACTCTGGTATTGTTAAGCTCCCAAAATTCCTCATCCATCCACCAGAATCATCACCATCTTCTGAAGAAGCTTCGGCAACTTCATGCTTGTTTCATGTTCCTGTGATAGATTTCACAGGTTATGAAACGTGTCGTAGGTCAGAGATAATAAGTGAGATTAAGGAGGCATCAGAAACATGGGGTTTTTTTCAAATGGTGAATCATGGTGTTCCGGTTTGTGTTATGGATGATATGTTAAAGGTGATAAGAGAGTTCCATGAGCAACCAAAGGAGGTGAAGAAGGAGTGGTATTCCCGGGATCATAAGGTGAGAGTGAGGTATTTTTGCAATGGTGATCTCCTTGTTGCCAAGGCAGCAAATTGGAGGGATACCATAATGTTTGACTTCCAAGATGGTCCTCTCAATCCTGAGGCATATCCCCTAGTGTGCAGGGAAGGAGTGAGGCAATACATGGAACATATTATAAAACTAAAGGAGATATTATCAGATTTACTATCAGAAGCCTTGGGACTGAATAGGGAGTATCTAGCAAATATTGAAAGCATGAAAAGTGAAACAGTGGTATGCCACTATTACCCAGCTTGTCCAGAACCAGACATGACATTTGGCACCACAAAGCACTCAGACCCGTCATCCCTAACAATTCTATTACAAGATACAATAGGTGGGCTCCAAGTACTCCATCAAAATCAATGGGTTGACATCAACCCTATACATGGAGCATTAGTGGCAAACATTGGTGACTTCATGCAGCTAATAAGCAATGACAAGTTCAAAAGTGTTGAGCATCGAGTACTGGCTGGACGAGTTGGACCAAGGGCATCAGCTGCATGTCATGTATATCCCAGTGTGTGTCGTAAATACAGACCCATAGAAGAGTTCACATCCAATGATCAACCACCCAAATACAGGGAAACCAATATCACTGAATACCTTACTTATTTCAGGTCTAAAGGACTCGATGGCTCTAAAGCCCTCCCCTATTTCAGGCTATCACATTAATTAGCACTATATAAGGCATTGCTACACACACCCCCCACAATTGCTACTCACTAGTCACTCCTAATGAAAACAAAAAATAACCTAATGAATGAGCCTATTTTCAAAAAACACAAAAAGGTGTGGGTAGCAACTGCGGGAGGTGTAAATAGCATGCCCTTAACATGAATTGTGATATCTTGTATAATAAGGAGCCAAAATATCTGGTTCAAGCCTTCTTGGGTATGCATCACTCAACACTCCACAGGCTTTGTTGTCAGTAGGTTTGAAACAGAATAAAATATCCATGTGTCTTATTAATCCTGAGCATGTCATGCGCTATATTTTAATCGATTACTCTCTGGTTTCGAATA
>comp2674682_c0_seq1 len=255 path=[233:0-254]
ATCTACAATTATGTTCATAATTCGATTCTCCAACAACTCATGGGACTGTTAAGTGATGTAGTAAGTTAAAAGCAACATCACTGAGCCTATTACCAGTCGTAATTGAGATGTCCCGGTTTAGAAAATTTCCAACTAGTAACTAATTACAACAACCCTTAGCATCAATTAACTGGTTAGTACTACAATATAAATCTCAGCTAGTTCACGGTACATGGCCATACTTTATTTGTTGAAAAAGAGTTACTTGGATATTTG
>comp49490_c0_seq1 len=282 path=[260:0-113 374:114-281]
AAAGAAGCACCACATTAGCTCCTGCGCCAAGATAAAGTATTCAGCTCAATTTCAAAAGAAACATTATGACATAATTCTCTGACTACAAGCTATGGATGAAATTTCATCATATTCCTTTATTCAAGGATTCCTTCAGCCAAATCACTGTTGACCAGAAATTAATGATCTTGATGTTTGTTTCCACGCCTCTTCTCATATAGTCATATGTAGAAGTACATATATTGGACATTGATATAAGTAACTATGCAACACAACAAACCTTTACTGTGCCCAATAATTGCG
>comp642686_c0_seq1 len=296 path=[274:0-295]
AGGCTATTATGGCAAAGCTGGTATTGGACCCTTTTACCTTGACGAAGATGGAATTTTGATAATTCTGGATGCAATCTTGTATTTGAGAAGTTGTTCTACCTGGTTTCACATACAATTTTTTCCCTTGTATCCAACATCATTCAGATACTTAATGTGATGATCACATCGATTTCTAAAATATGCATGATGGCTGGTGATTAATTAATTCACTTACTATTGTTGCTGTTCTACGAGTTGCAACTTGTGATCAAACTCTTAAATATTTATTTTGTAGGTATGATGCACGAAGCTTCACA
>comp1463532_c0_seq1 len=232 path=[210:0-231]
CAGTTTTCTCACCGGCTGGAAGTAAAGAGAAGAGAATGAGTATAAAAATATTAAAAATTCAAATCAGCGGGTACGGTTTATGTTACATTCCATTTTATAGTTTCAACTATACACCATGTCCTGGTTAAATCCAGAAAACGATTTTGTTATAGATTAACATGCATTGATTCGCCAGTTTAGGTAATTGACTTTTTCATTAGAAAAATTACTGAGTTGGGCCAAGCCATTGTTG
>comp1431988_c0_seq1 len=295 path=[1:0-294]
AAAGACTTCAAGACAGCCAGTTCTGCAATTACAATGCCTTTTCAACAACTAAAGGATGATTTATATTACATCCATGGGTGTTACCAATGCATGATATGCTTGATCATTATCACAAAAACTACAATTGTTATCAAAGTATTTCCTATACCCCTTCTGTTCTGAGACATTGCTCTTGCTTTTCGCTGCTCCTCTAGTATATTGTTACTGTCAAATATCCCTTGCCAGTGGAAAGGAAGCTTATATTTAAAGCAATTTTGCTATTGATTTTTTACAGGTCATTGGTGAACCAGTTTAT
>comp1890364_c0_seq1 len=209 path=[216:0-208]
AAATGTTAAACTAAATACATAAAACTTTGAATGAACCTAAAAAATTCAGTTTAGCTTATATTCGAAACCGGAGGGAATATTTATTAATTTTCTTAATCTTTGGAAAACAACCTGAAACATCGGTCAATATGAAACGAAGGATGTAGTTAATAGTGCATGTCATCATTGTTCAATATTATAATATATGTGACGTTGAAAATGGCTTTGAT
>comp7489_c0_seq1 len=385 path=[4:0-384]
ATACATACATACATACAAACCTCTTATTAAAAACACTCACTCACTCACACAGTAAATTGACTATGACCTATGTTGCAATTTAGTGGATAACTTGGACAATTTCATGTGATTTTGTTTTTTGAAAATGAAATCTTACAATTTCTATTATGTGGTCCCTCTATGGTGCTGATGCCAACTCAACTCTTATATGGATTGGAGTTGGTCACTTATATATAGTTCATTGTATTTGGACATAGGTAGATCTAGCTAGGACTAATTAATCACTTAATTAGCTAGTTTAATTATTTATTTTGAAGAACATTAAATAGTTGTTTTTCTAATTAAATTTCTTGTGTTTTTGAAATATATATATATATGATTAGGTTTCAAGGCCTCTGCTTTTTAA
>comp1627811_c0_seq1 len=240 path=[218:0-239]
TAAATACTTAGGAATTCCAGCTGTGTGGGGAACATCAAAGGTCAACAATTTGAGTTGACTGAAGGACAAAATAATTTCCAAACTACAAGGCTGGTAGGAGCTCCTCCTAAACCAAGCAGGAAAAGAAATCCTAATAAAGGCAGTTATTCAAGCTATTCCGCTCTATACAATGGCTGTGATAAAATTCCCCAAAACCTTCTGTCAAACGTTAAACTCGATAATTGCAAATTTTTGGTGGAG
>comp875847_c0_seq1 len=639 path=[1:0-638]
AGTTAGTGTATGATGGAATATCGTAGATTATTCGCCTAGTAAGTGTTGGAAAATAAGTATTGGCAAGGTCATCACTTCCTATGCACAATATGTATACGCTTTCTGATATAATTTTTCTCATTCTTATTTCTCCAACTGCTTCGTTTATCTTGGTTTTGTAATCCCTGAGCAGGTCCACTTGTTCTGATAATGATATCACAGACGCGAATTCAGAAGTCATAGGATCATATCCAGCACCACCAGAGGCAAAGCTTACACCAGTTAGAAGGTCTTCAAGTTGCAGATTTGGATCAAGATAAGCTGGCAAAAGCTGCTTTACTCCAAATTTTGAAGCAATGATGTCTGAAGGGACTAAACCATTGCTGAACCTCCCAGTTGGTTGATTTCCTCCACCAAATTCTCTACCATAGGGTGAGAAATTGCACTTGGCAATAGTGTTGATGTAGTTGTTATTACCGGTGTCAACTACAGAGTCACCAAACACAAAGACTGCTGGGACTATTTCATTGTTTGGTAGAATCACAGCACCACCATGATTTAGAGAGATTATGCTTATGGCAAGAAAGGAAAGAATGATCAGTTGAAGTGATTGAAAAAGAAGGTTTTCAAATAGAGACTTCATGTTTCGGTGAACTTGAA
>comp90086_c0_seq6 len=3774 path=[23:0-1004 10605:1005-1005 6996:1006-1055 10652:1056-1056 7047:1057-1072 7063:1073-1086 7077:1087-1126 10692:1127-1127 7118:1128-1130 7121:1131-1161 7152:1162-1420 10706:1421-1421 9540:1422-1468 7459:1469-1508 4660:1509-1548 4701:1549-3489 8236:3490-3516 8263:3517-3524 6665:3525-3773]
TTTTTTTGAAGAAAATGGAAAAATGAACATTTATTCACAATTTCACACTTAATATGTCCAATTTGTCTGGACAATTTGATGAATCCTTTAATCTGAAACATCCAAGGGCGAGAGAACAAACAAATGCCTCAGCTACATGTACCATTTTTTCTCAACCTTTTCCCATTTCATAACATCTTATTATGATAATCATAATTTATAACATTTCATTCAAGTTACACTCACTCATCCAATTTCACAAGCATGGCAACACCAGAACAAACAATTACATGACCCAGGTATTACTTACTAACATATTGTAGCAAGTACCTCTAATAAGGAAGCAGCAAATTGCATTTGAGTCTCTTCATCAATTGTGAAGAAGAGTGGCACGTGCACAAAAAGGGACTTGTTCCCGTTCTGCTCCGCAAAACGAAGGGAGTGATAATAAACATAATTGCACACAAACCTGCCCGCATCATCGGATGTCATCACATCGTAACCTTTCTTTGCCAAGGCCTTGGTGATCTCCTCCACAGGAAGGCTAGTCTCCCGTGAGCGTAAAATCGCACCATCTGAGGGAACAATTGGGACTTTCTGGGGCTTCCATCCCATTTCATCAGGGCAACGGAAGGTAGCTTCATTGACAGCTTGACGCTCTATCGCAAACCTTGTTGCACCACTGTTAACCCCAAAATGCAGCCAAATAATTCGGTTGGAACTTGAAGATTCAGATTCACTGGCAACGGCGGATTGCAATGTCTGGTAAAGGGGAACAAGGGCTCCTTGACCAGCAGTCTCAAGAATGCTGCAGCTCCCAATAACTAAACCTTTTGGCAAACCCTTCTTTTCCATATACTTTGTCAAACTATTGACAATTGTCTCCGTTGGATTCTCGGAAACTCCATGGAATTTCTTGAAACCTGTTACATGAACTGTTGTTACACCAGCTGAAGGACCTTCAGATCCCATCTGCCGATGATGGTCTATAAATATTTAGAGCCTCGACAAGAAAGTATTTCTAAATACCTTTGATTTAACAAAATAATCAGTACTTTGATGATTTGCACAAAGTAACAGCAGCACACTAACTGATCCACTCTTCAAGGCTTTACAAGGAAAAGTATACTCATTTCACTGAAGAACCAACAAAATTTTCAATTTGGTAAGCCCAGTCATCCCAATGACATGATGATGCAAGTAGACACCAGAATTGGGTCTTGGCATAACCTTTCAAAAAATTCAAGCTTTAAATAGCAATTGAAGAGAAGCCAATTTCAAGGATACAACAAAGAAGGATAATTGGATGTCAAACAAAGACACACATAACCAAGATTTTTGAACATAATTTTTCAGAGAATTGAGTCTCTGTGGACTGAGGAGGTATAACACATCATGGAGTAGTTATGATTGAATTGAATTCAATTGAATGAAAAGAAAAGCAACCTTAAAGCAAAAGATGAGACAAGGACGCAATTCAAAATAAAACCTGATGATTACGCGACCAAATGATCAAAGAACAAGGAATATTACCTCGAAAGATTAAACAAGATAATTATGATTAAGCATGTTTTTTTTTCTTCTGAGGATTGAGAAGAAAAAGAAAAAGAAAAAAACCACTTTCGTGTACATTTCCAAATCCAGTTCTTATAAAATTATTGCCTAACATCTGAAAATTATCAACAATGAAACTCTCAGATGGCATTCCCTGTATACAATACTTTTCTGAGACAAGCAACATTTAACTTTAGATTTTCTCAATACTGTAAGAATATGGTAAACCACAGTGGATGCGTCATCACAAGATTATGGCTATCACAGTTGTGTGTTAATCTCAACTATAGGCCAAAATTGCACATCTGGACAAACTCCATATCATTGTCCACATATTTGGTCCAGAGATTTTTGTATTGATTCAGAGCAATATCAAGCCAAGGTTTCATGTTTCCATTGTAATGTATAACTGCAGCGTTGTTGATCTCATCCAAGCTAATACTGGGATTGTATCCTAACCCAAGCACGTGCCATGATTTGTCCAGTGACTTGGTTGTGGAGTAGAAGGTGATCAGACCAGGCGGAAGTTTCCCTGATTTCCATAAAGTCTCATCTTCATTAAAGTTCTGCCAGTAATGATAATGTTCCGTGCTTTTCTCATGCTTCCAAGCATCCAGATCAAATATATTCATACCATAGGCCCAAGCACAAGCCTTTGGATTGAAGCTCTCCTTGATCAAAGGGTGAGAAAAGTTCAAGTACTGGCCATATCGGTGGAACGAACCAAAACAGGTCTCAACAGCACCATTCACCTTCCCATCTAAATCAATCTTCCACAAACCTGTCAAGTCTTTTTGTACCACCACGTCATCGTCCAAAAGTAGGATCTTATGCAATTTAGGGTACATCTCTGGCAAATAAAACCGAAGGTACTCCAACATGGACAGGTGGTACTTGGGGTTTTCAGCTTGATTTTCAAGGTGCTGCAGCTGCATTCTCGCTGACTCAAGTTGCCTCAACACCGGCACATATGATGAATTTATGAATGTGAATTCATCCAATGACTTTATCTCTAAAAACGCACCCCCTTCCACTGGCCTTATTTTAAACCAAACTTTCATTGCTGCAACATTCATCCTGTTCGTAACTATATGGAAAACATGCTTCCATGGCTCAGCTGCATTCTTCACAACAGATCTCACTACCACTGACACAGCTATAACATTGTCCGAGAATATTGCATAATGATGCAAACTGGGATCTTCAAACTCTGGCCTAGGCTTCTCATCCCTATATTTCTCCGGATTTGAAATCTTCTCACCCATTAGCCTCATTGCCAAACAATGCAAACTCTTGGGAACCGATTTGGCAGAAATCAAGCTTGCCAACGCTCCATTCTTCTTTGCCTTGTTAAGAGACTCATTAACAGCAAATATGGTATCCTTTAACTTCTGAATCTTCAACTGATTATCATAATTCTCTTTTGCCTCAACAATCATCATCCTAGCAATCTTCACCCTATCCTTAACCTCCTTCTCAAATTGCCGCAACACCTCCTCATCAATTGGACCATCTGATTCAAACAGAGATGCTTTATAAGTCGGCTTCACAGACATATCCGAAAAAGTCTGTGCCAAATCATCAAACATCTTCAATTGCCTAGAAATATCAAGCTTGAGCTTCCTTGCATAAGCAGCATAGGCATTCACTAGTGATATGTGATCTTTAGCTTGCTGGTGTATCAAATCCACTCTTGTCCTAAGAGGGTCAGATTTCAATGCCAAAAATGTTCTATGCACGTATGCGTTACCAGTCATGGGAAGATCAGAGTCATCGTTTGGTGTGGAGGGATTTGTTGTGAAGAGAACCGAAAGGGTTGCAATGAAAAGGAGAGAGAACATAGCAGAGATGAAGATCCGGAAAGTGAAGAAGCCACGGAAGCTAGATCCACCTCTGGCTCCTCTCCCAGCGACAGCCATTGGATCTTTTGAACTTAGCACCAAAAACTTTGAGTGTCAGATCCAAGAATGAAGAATTTGAGTTTAAAAAAGTGGTTTTAAGTTTGTGAGTGTGTTTAATTTTGAATCAATTTGAATTAAATATATGAAAGTGGAATTGGAGTGAAGTTTATTGAGAAAATAACAGAATGGATGATTCAGATAAAGTCGGTGCTGAAAACCGAGATCAGAGCATGCAATTGAGTTGTAGTGTGAAGACAGTAGTACGCGGAATGAATGTGTAAAAAAAAAGGTGGGCTAGTTAATGAATGTTCTGAGCCTGAATCCAAAGAATGATTATGGG
>comp76441_c0_seq2 len=704 path=[1:0-208 210:209-393 395:394-501 1789:502-503 505:504-524 526:525-600 1438:601-625 627:626-657 1319:658-703]
CGGAGAAATGTAAATCCAAGTGCTACTCGGGTTTTGGAAAATTTAGTTAATTCACTTTCCCCTAAATTTCCTGCTTCAAATTCTGATACTGTAACTCATTCTGCTACGGTATCGCATTCTGTTATTATGCCAAATTCTGCTATGGTATCGAATTCTGCTATTATGCCAAACTCTGCTATTGTTTCTGCGCCAATTTCTGCTGCTGTTAAAAAACTTTCTGCTGTTGTAAATACATCTGCTACTACTAAGGTGCCAATTTTTGCTGCTGTCAAAAAATCTGCTGCTGTTAATGTGCCAATTTCTGCTGCTGCAAAAAAACCTGCTTCTGCTACAATGTCAAATACTGATGTTGCTCATGACAGCGTGGACTATGGTATTGGCAGGGGTACTGCTGCTCATAGTGATGCTCGGGACAGGTCTGGGACAGGGAGTTTAAGCAAAAATAACAAGGATATGTGCAAGGTTGTGCAGGCATGTCAAGGATCGGTGAATGGGGTCAAGGGCATGGGATTGCTGGACTCGGATGATGATGCTGTCATGGCTGATCTTGGGAATGATCACCATGATGATTTGGCTTCTTCTATGGGTCTTGGCCAGGATATAGAAACTGTCTGCCTTCCAAACAGCAGTATTAATCAGGAAATTGAGATTAATAACGACTTGGATATGGATGAAATTGACCATCAAGAGGATCTTAATTTGGT
>comp3143845_c0_seq1 len=203 path=[7:0-202]
CTCATACCTCTTTGTCAAAATTACACTTCCCAAAAGTAAGAAAGTCTTGGTTTGGTGAAATCTTGAAAAGAAATTTTTCATATACCGAAAAAAAGAAAGAATGCACAAACAAATTGCCCTTAAGCTTTCCAACAGAACACATGAATACATGACATTGATTGGCAACAAAGGTTGCAACTACATTCCATTGCATTACAAGTTTG
>comp75831_c0_seq1 len=224 path=[1:0-169 816:170-199 199:200-223]
TTGAGAGTTTATTGTTGGTCTATTGGGTAGTAACTAAAACAGAAATCAAAGGAAAATGAAATGAAGAATGATTATTGTTCATTTCATGATTTATCGACATGTATTGTACAACATAATCATGATTTATCGACATGTATCGACTCTTCGATTATGAATGAAATGAACTAGATCGTTCTTGTAAAAAAAAATAGCAAAATTTCAAAATACTTTCTTATTCTTGATCA
>comp2658802_c0_seq1 len=245 path=[1:0-244]
AAGACGATGACGAAGGGTATTGGTCCCATTGGTTCCAGCGGTCTGAGTGGCGATGCGTTGACGGAATTCCGTCAGTGTGTCAAGAAGGTGGAGCTTCCGTCCTTCAATGGTGAGGATCCAGCTGGATGGATATCACGAGCAGAGATTTACTTTCGTGTACAAGACACCAATCCGGAACTGAAGGTGAATCTAGCTCAGCTGTGCATGGAGGGACCTACGATCCACTTCTTCAATTCTTTAGTTGG
>comp70511_c0_seq1 len=525 path=[1:0-188 1237:189-192 192:193-323 1309:324-324 324:325-341 341:342-485 485:486-524]
TTTCAATTTCTACTTCCCATAAAATGATATGTAAATATTCGCCCTCACAACATCCTTAGTAAATTCAGCTTCTGTGGGCCAAATAGTGGCAGTGTTGGGTTCCAATTTTGAAATAAATTTTTTTCCCACGTAGACAATACAAACGGTTCACTATAGACCACAAAAAAGAAAAAACAAAAGATAATACCACAGATTTAGGAAGAAAAAATTAAAATCCTACTCTTACAAGCTCCAAATAATACTTTTGCAAGCACGTCAGACATTGGCATTGAGTGTCAACCCATTTGCTGTATCGTCTGTTTAATTAATTATCGTGTCACCATCATGAATACATGGTTCTTAGCAATTTGACTAGTAGTGATGGAAACGCCAACATTGCAGAGCTGTTTTTCTTTTTACGTCTTCTCCGAAATTGATTTTTCCATTTTTTGGCCAAAAGAATGGATGGTTATTTTTGTTGACTCAATCTCACAGGTCACAACCAATCAACAACTGTAGCTTCAGAAACATAACAAAGACACTATC
>comp1152573_c0_seq1 len=277 path=[281:0-276]
TTTTTATTAATCGGTCCTCATCAATACCATTCCAATGTTTTGTGTTTCTAGTTTTTCTTTTTCTGTTAGCTTTCAAATATCAAATAGTATGTGCATGCTGTCTAGATTGAGTGAATTATCAGTGTTTAAACACATGTTGTGTGATGAGTATTTGCATATTGCTTGATGCTTGCAAATAATCAACGAGATATAAACTGTTTCTGCTTTCTTTTTGTCTGTTTTTGGCATCAATTGGATTATTAGGCATTAATCAAATTCTGTTTGGGAAATATTGCAG
>comp2596406_c0_seq1 len=226 path=[204:0-225]
GATACTCTTCATTCAGACCAACAAGAAACTGGATTACTCTACGTTCGAGTTTAAACTGTCTAGCATTCCTCATGGCAAGGCATGTACACTGAATAGGACAATTGCAACTAGGCATAGGCCTATATTGTTCAAGCTCTTCCCATAACATTCTCATCTCAGTGAAATACTCAGCAATATTACGATTGCCTTGTTTCATCTTTGCAATGTCTTGTTGCAATCTCGAAAC
>comp1323566_c0_seq1 len=206 path=[1:0-180 230:181-205]
TTCGAATCTAGAAACAATCTCTCTACTTGTGGGGGTAAGGCTGTGTAAACTACCCTTCCCATACCCCACTTGGTTGGAGCCTCGTGCATTGGCCGCTTGTAATTGCCTTTTGAAGTTACAATGCTCAGATTGAGTGCATTGGCCACTTGTATTTGCATTAATGCATTTACCACCTCCCTCCACAAACAAACTGAAGTTACTTTGGG
>comp52273_c0_seq1 len=378 path=[1:0-257 259:258-264 266:265-377]
GGACATGTGGTGTTCACAATATAATTAATTTTAGTACATTATAAATTAAATCAAGGATCAATACTTACATGTTTACTTTGCTCAAGTATTCTGTGAGCATAGTAAACAGCCTTGCCTACTAAACTCAATCCAATGGTTCTTCTAATGGATTCATCTGCAGAGCCTCAAAATCAAGATTTAGGGCAGACATTTTATTCTAACGTGTATACATATGAATCTGATCCCTAGTACTGATCAGCTAGCATACTAGATATTTTTACAACTCAAATTTTGACAACATTTGCGACAATTTTTTCCCTAGTTAACACAGTTAAAATAAATAGTTAATTAAGTTCAGCGAATGATTAACGGATCTTAAAATTCATTAATCATTCACTA
>comp613628_c0_seq1 len=231 path=[1:0-230]
GATAGCTTGCAGTTCTTCTAAGGTATTGAATGCCTCAAGATTCACTATTGCCTATTTTGTTCATAATGTCATTCTTCACAGCACCTAATGATTGTTCTGATTTTGCACGTGTTGCTGATACCGGGGTTGGATTTGAATATGATGTCCGTTGGATTGTGTTTCTAAATTGCCACTGATATTTCTTTCTTGGCACCTGTTGCCTGTTTTTAGGTGTCATACGTTTTAGATACA
>comp2637_c0_seq1 len=604 path=[582:0-603]
ATGTGTCGAACTCGATCTTGATAAACCATTACAATCTCATATCATTGTTCGTGGCTGTCAACTGGTTTTGGAGTACGAAGGTCTCCATCTAATATGTTTCCGATGCGGTAAATACGGTCACAAACAGGAACAATGCACTGAAATTCTGGAGGAAGAACAAGAAAATAGAGGATGTAATGGGAATCAAATCCATCTCGAAACAACCGATAAGGGAGGGACATCAACGACGAAAGGTACGGCTGATAAGGAAGAGCAAACCACCAAAGATAGTACAGAACAGAGGAAGTCTGATATGAATACACTAGAACAGAACAAAAACCAGGACAAGGAGAAGCAATCTTCGATGGGACCATGGAACATCCCGAAGCCGACCACACGAAGAAACATAAGGAAATCACAAGGGCAGAACCACTCAACAAAGGAAGCCAATGGACAAGCTGAAAGACAGAATAAAGGAAAACCTTTGATACAAGCAGAACACATAAGAGCAGAATCAGGATCGAGATTTGATGTACTATACGAGGAAGAGAAGGAAATAAACCATATTGGTACAGCTACATCAAGAGAGATGGCTGATGCTAACACTAGGAAAAGGGAGACAAAT
>comp1357026_c0_seq1 len=253 path=[231:0-252]
CGTTGCCGGATCTGTGGCTAGTGGCAAATCCGGCAAGCATAAAAAATCCGGCGAAGCTTCCTATAAATCCGGCAGAAGGAGAAAACGCAAAAACAGCCGGATTTGAATAAAAAACACGTCCGGCAAAAAAAATACGGCCGGATTTAAAAAGAAAACACATCCGGCGGAGATTAAACAGCCGGATTTGCAAAAAAAATATGGAATCCGGCGAATTTTTTTTTTGTTTATATAAGGGCAATATGGGAAGTCGGGG
>comp84291_c0_seq2 len=809 path=[1:0-97 2432:98-240 1662:241-264 1686:265-371 99:372-430 158:431-450 178:451-510 240:511-616 2557:617-687 417:688-694 424:695-758 488:759-763 493:764-808]
CATCTCTGCATATAGTGGACACTACCAGCCAACGGATGACACTCTTGACAGTTTCTTATCATATCTCAGGGAAAACCGTATCAAGCTTGATGATTTTGAGGTCATTGATACGCATCCGAACATCTATATAATTTGTTTGTAATTTTTTTGAAGCAAAATGGTTATTTAAGACCTTGATCATTTATGAGCATTCTCTGTTGTTGATTTGGGTTTTAATATATATCATCCTTTTTAAGCAAGATTGAGTCTTGCACTTGTAAGTGGTGTTTATGGTCATGGTTATGCATGGCCAAAACACTAAAAGTGAAAACTAGGTGGTAATCAGAATCATTAAATTTGTTTATTTGTTTAACAATTCTAATTTGTGGTTTCAGTTGTGCACGGTTAATGAAGAATCTGATATCTGTGAGGACAGTAAGCTTAGCGAAAGATCAAAAATATGTGAAGTTTCAAGTACGTTTGAAATTTCTGTGCCTGAAATACCAGAGGAAGCTACCAATACTACATCCTCTTGAACTCGAGGAGAATCCTCAACCTGAATGTTTCTGTACTTACAAAAGGACTCTTCAGAGTCAGAGAGATGTGGTTAACAATACTGCTATATTGCCAAAAAATAATTCTAACAAAATCCTACCAATTAGGACATCGACTTCTGTTTAAATGGTCAACAAGAGCTGGACCTAAAGTTAGGTATATTGCTTGAAATACTTAATATTATCCACAAATTCCTCATACCCCTTCATCATACATTGGACTTGCGTTAATGTTAAAAATTATGTACTTTCTATACTAAACGGGTAGGTGCTGTG
>comp73783_c0_seq1 len=892 path=[1:0-387 389:388-391 393:392-891]
GCATTTTTGAGGGGATTTTCTGGTAAGATAACCAAGACATGTTATTTTAGGTTTTTGATCATTGTTGGGAGCAATCAAACAAATGAGATGTGTGATATGAGTTCATATCATTATGTTTATGTCTAGACTTCTCATCGTTCTTATGTTAGTCATGCTCTATCTTTGGTGCCTTCTAGTATTTTTCAATACTGTCACAAGTTTGTTTGAAGATCTGATCTGTGAGTATAAATGCCTGTCCATTTAAGTGGATATCATTATATAAGCATAAGAATCATATGCAGGTCTCAGGTTGCAGCTGTATATTGTAAATGCTTTTACCATTTGTCCTAAAGATTGTATTCTGCATTTTAAATTTTTAATTGTATGGGTAGAAATTGTGTTAAGTGATCGTATTACCAGATTTCTTGCTTCAGCAGTCAAAAATCTCAATTTATCCTCGAATACAGCTTGTGTATTTATTGCAGAAAGAGAGCATGTGTTTGTATATCCAACAATCAGTGAAGCAAAAATTGAAGCCAATTGAACTTTAAGACTCTTGAATCTTGATATGTGCAGGCTCATATTTGGACAGCTAATTGTTTTAACAGTAACCCTATTAGAATTTCTTATTTAATATTACTCTAACCCATCTTCAGACCTGTCTTTTCTCCCATTTACTTTTGCTTTGGTTGATTGTTGAGGATATTATTTAATTCATTTCCTCAATAAAAAATATATTTCTGCTTGTTACATTGACATCATCTAACTGCTAAGATTTAAAGTGAATTTATGCTACTCGATAAACAAGACATGTCACTGTTTCATTTCTTTTTAATTGAATTGATTTTACTGGTTTGATTGTCTTCTTTAACACTTGAATTTACTGTACAGGTTTCTTCTTCCAGCAACGCTT
>comp2137455_c0_seq1 len=228 path=[7:0-227]
CATTTTAGGTACACATTTACAAAAGAAAAGGTTAAGAGAAGTGTTAGATATTACTCACCAGGATGGAGAACTTGGGCTGCTGTGGCAATTCAATTGGCTTGGAGGAGGTATAAGCACAAGCTGACTTTGACTTGTTTGTCTTTTATTAGACCTCGAAGGCCTGTGTCAAGGTCAACTTCCATGGAAGAGGATAGGCTTCGCCTCTATACAGCTTTGTTAACCTCACCA
>comp100326_c1_seq5 len=2301 path=[1:0-62 64:63-86 8821:87-101 103:102-125 11425:126-130 132:131-233 11498:234-234 11499:235-238 11503:239-249 11514:250-251 256:252-282 287:283-289 294:290-328 11568:329-341 346:342-395 11602:396-413 11620:414-414 419:415-420 425:421-530 11682:531-531 11683:532-554 559:555-578 11738:579-600 605:601-626 631:627-746 4339:747-747 4340:748-750 755:751-765 770:766-789 794:790-1047 11947:1048-1048 1055:1049-1379 1386:1380-1391 12012:1392-1406 12027:1407-1428 12049:1429-1442 11158:1443-1443 12074:1444-1450 12081:1451-1451 12082:1452-1455 9887:1456-1459 8112:1460-1524 5373:1525-1538 12178:1539-1559 7626:1560-1594 1615:1595-1618 7684:1619-1668 12278:1669-1674 12284:1675-1697 12307:1698-1708 6647:1709-1725 6664:1726-1770 6709:1771-1789 6728:1790-1806 6745:1807-1833 12356:1834-1841 12364:1842-1854 12377:1855-1856 12379:1857-1861 6800:1862-1865 1726:1866-1874 1735:1875-2159 12407:2160-2175 4834:2176-2225 4884:2226-2300]
TTTTTTTTAAAGACATCAAACTCTAAAACATGTAGATAGAACATACCAGCAAATTCCATATCAATATCCAACTAAACTACATGGAAAATAGTAACAGATTTGAAATCAATATCCAACTAAAACTACGGCAATGTTTGCTTCAGGCAACAAATAATTCTGATATATGAAACCACAGGAACTAAAATCTGACTCCATTGTATCAGTGTTGACGAAACAAAATAACAAGTGATCTGCAGAATACTCAAACAAAACACATCTAATGGTTCTAATGAGCCTCTTCCATTCTCACTGACTGGGGGATCTACTGCGGGCTGATTCCTTGACATCGCGGTTCGGACTTGGACTTCTGCTTTGGTGTGGGTCCTTTGCTGGACTCTGACTACGGCTTTGGTCCCCGTTGAGGGGTGGAGAGCGTGAGTATGACCTCTCTCTGCTGTGCACAGAACCAGATCTTTCTCGACTGTACCTTCTATCCTCAGGTGATGGAGATCTTGAATATTCCCTTCTTTTGGGAGGGGAGGCATAATAGTCACGACTGCGAGAAGATCTATGACGTGGTGGTGGAGATCTTGAATAGCGTGGTGAACGAGAATAACGAGGGGGAGACCTCCTTCGATCATTATAACGTCCCCTGTGACTCCCCTCTCTGGTCCTCATCTCAGTAGGCTTCTTTCTATTTTCCTCAGCAAAGACAACAGTCAGCTCCCTACCAAGAAGAACTTGACCATCCATGTGGTATTTAGCTTCGGCGGCATCACCAGGATCAACAAATTGGACAAAGCCAAAACCACGGGGATCTCCAGTGTAATAATCCTTGGGAAGATAAATATCCTTGAGAGGACCAAATTGACCAAAAGGTCTACGAAGATCTTCAGGTCTACAGTCATGGCGAAGGTTACGAACGAGAAGACTAGTAGGAAGATCTCTATCTCTTTCTCTCTCTCTACCACGAGGAGGATATCGTCCTCCTCCGCGAGGGCTTGGACTTCTTCCTCCTCCTCTTCTTCCGTATCGTGGTGGTGGTGATGGACTATAGCTTCTTCCTCTCATTTTTTTTCAAATCTGTGTTGTTGAGTAGCGTAGGGTTGAAGATTGGGTTTACAGAAGGACCAAAAGAACGAAGGGTGGTAATAGTAATAAGGAAACTAGCTGCTAGGGTTTGATAGGGTTGGCGATCGAAAGGATGCAATGGATGGATGTAGATAGAGTTTGCTCCGACCCGGCCCAAAATATCTACTCTCTAGGTCCATACACTTTTTTTTAACATTTTGGCCCATTTACTCACGATAGTATTTTGGTCGATTAACTTACTATGGAAGGGGTAGTTCTCGAGCTCTCGAGAGACTCTTGGAAAAAGTGAGATAAAGTGTGTTTTGGAAGTCTAGGTTTTCTGATGGATCATTAAGTTTTGTTGACGGTTTCCAGACTTAGTTGCAATCTCTGTTTGCGCCTTTTTCAAGTCAGGTTAGTGAAGGTGGGAAGGGCGGTGTTAGGAGGAGCGGATTGTCTTGCATGTGGAAAAGGTAGGGGTTTTAGTAAGAAAGTTTTCATCTTTAAGTTTTCTCCATGGAGACCAACTTAAAGAAACAACGATCGAAGGTTACTGAAAGGGAGAAGGTACCAGAGCAATTTCGTTCAGAGGATGAAGTTTCTCCGGTGACACCTTCTAGCTTTAACCAGGATGACGCAATGGTTGATTTAACAGGCAGAGTGTTGGTGGGGAAACTTATAACGGATAAGCCGATGAATATGGGGAAACTTACTACTGCTGCTGGGAAGAAAACTCTGAGAGTTGATCAGGAGGGCAGGTTGAGGCCTTCGTCCCCTTGAGCTTGGAAGGATGCAAATGCTGCTCTTTTTTTTTGGGTGTTGTAATTGAAATTATATATAGTATGTGGAGAGCAGCTACTGAATAGGGGAGAATAGGAAAAGAAAATGTGGAGTTTTTTGGCAGATTTCAGTTGGACAGGTTGCTGGTGGCAAGCTTTGAAGAAGGGGATTATTGATCCAACTGCAAATCTAGGTGGAACGTTCATGGATTTATCTTTCTGTTTAGGAATGTAATATGTACAGTTTTTATACTTTGATTATTTTGGTCCCTGGTTTATGTATAGTGCTGGGGCTTACTATAGAAAATTAGCTGTGAGATGTCCAGCTAATCAGCTAGTACAAGGGCCAATGGTCTTAATTGTGTTATTTGCTGCCTTTGTAATGCTTGCTAGTTCTATCTGGTGTATCAGTTTTGGGCCTTTGCCCTGGATTAATGAAGATGCCAGTGTTCAAAAAAAAAAGATAGTGAAA
>comp8183_c0_seq1 len=430 path=[408:0-429]
AAACTCACACACCTTATGGCGGCGGTGGTAGTGCTTCGCCTGAGACAGATCAGCATTGCATCCCTCAGCCTGACACCTAGGCGAGTTAGAGGAACCGGTCGAACCCGGTTCGGGTGCTCTGGACCGGCGGTAGAGCCGGCTAACGAGGTCATCTTCTGAGGAAGAGAAGTAAGTTCGTCCGCCTAAGTTAAGCCCAATTCTTGAGCCCACGAAGTCCATGGGACGACGACCGACTTCCTCCGATTTGGGTACAAGAAAAAGCCCGGGCCCATTTAGGGGGTCGAGGGAGAGCATGGAAGGAGGATGATGGTGGTGTGGTGGTTGAGGTGGAGGATAGGAGTTAGAAGACGCGGTGTGGAAAGCGCGTGGGTCGAAGAAAGTGTGTTGGGCTTGTGGGTTAAAGTGATGGTTTTGGTTTTGGTGATGGTGA
>comp2764751_c0_seq1 len=240 path=[218:0-239]
ATTTAGTTGCCATTCAATTTATAAGTGAATATTTGATCAAGGTTTTTTACCTTATTACCCAACTAAAAAGCCACCTAGATTAAGGCTTGTCAGGTCATACCTACATAACCATGTGTGATCATACATCAACATTTTTATTAGAAATTAAAAGACAAAATGGACTATAATCAGACAATCGCAACAATTGGATGAACCAATTTTCTAACTTGCTATCAGAATACCTAGAGAAACTAATTCGAG
>comp1453051_c0_seq1 len=214 path=[1:0-213]
GAAATTTTTTTATAATTTTTTGAAAACAGAAACTATTTTTAGAAAGTGTAAAGTTGATGAATTTGCTTCACATTTTATTTTTTGACTTTTCGGATCAAAATGGCAACTAAGTTCCCATGTACCCTAGGTAGGTAACTCATAGAATTAAAAACTGCTATTCGTTTTTGGTTCTATCTTACTAACTTCTTGCAGAAAAGCAGGTTTGGCCTTCTGA
>comp87194_c1_seq1 len=377 path=[2182:0-376]
GCAAAACATAGACTCTTTTTTTTTGGTCGAAATCGCAAAACATAGACTCGAGTTGAGTCAGAGTGTGAGATCCAAAATGTAAAGCCATGTTCACACACAAAATAGTTCAATCACAATCACATATACCGAACCCACGTGAAACCAAAGACTCTCACCCTTCGTTACTCTATCATCCAAGCTTGAACCACACGCAATCACATCACACTAACAAGCTCACACTCTTACACCATCACTCAGAAGCACTGAATCAATTCCCTTCAAGGAAGGTTCCAAGCACTTCCCATCGCTTCCTTCTTTGACCACAATACTTACTATCTCTCCTCAACCAAAACACCCCCCTTTTCCTCATACACCCCCCCTCCCATATTTCCATTTCT
>comp87194_c0_seq1 len=1825 path=[2561:0-23 2585:24-634 3196:635-650 3212:651-775 3337:776-786 3348:787-1824]
CTCTCTCTCTCTCTCTCTCTCAACGAGGTGATCTGTTGAGGCGCATAGAACTTGGGGGTATTTGTGTAGTATCTACAAATGGTCCTATTTCTTTGATTTAAATATTAGTTTGAGAGTTGCTTCTCTGGAACACTAAACATGGAGTCCAATGGTCATAGAAGATCAAAGAGACATGAATATGTCATCAAAGAAAATGGTGATTCCCATTTGTCAAGTGATGATGAACATGATCCTTGGACTGCATGGGCATACAAGCCTCGCACAATCACATTGTTACTTATTGGTGCTTGCTTTCTTATTTGGGCAAGTGGAGCACTTGATCCAGAAAGAGACGCAGCAGGCGATGTTGTTACTTCAGTTAAAAGGGGTGTATGGGCAATGGTTGCTGTTTTTCTTACATATTGTTTGCTGCAAGCTCCTTCTACGGTTCTCATTAGGCCACATCCTGCAATTTGGCGCTTGGTTCATGGTATGGCTGTTGTTTACCTGGTTGCCCTCACCTTTTTGCTTTTTCAGAAGCGGGATGATGCTCGGCAGTTCATGAAGTATCTTCATCCCGATCTTGGCATTGAACTTCCAGAAAGATCTTATGGCGCTGATTGTCGCATCTATCTGCCTGAAAACCCTGCAAGCAGGTTTAAGAATGTTTATGAGACACTTTTTGATGAATTTGTTCTAGCACACATCATTGGTTGGTGGGGGAAGGCAATATTGATTCGTAATCAGCCCCTTCTTTGGGTGTTATCAATTGGTTTTGAGCTGATGGAGCTTACTTTCCGTCACATGCTGCCAAATTTCAACGAGTGCTGGTGGGACAGTATTGTTCTTGACATCTTAATCTGCAATTGGTTTGGGATTTGGGCAGGAATGCACACTGTCAGGTACTTTGATGGGAAAACATACAAGTGGGTTGGTCTGAGCCGCCAGCCTAATATAATCGGAAAAGTGAAACGAACATTAGGACAATTCACACCGGCTCAATGGGACAAAGATGAGTGGCATCCGTTGCAGGGTCCTTGGCGCTTTATTCAAGTTATTAGTCTTTGCATTGTATTTTTGACAGTAGAGCTCAACACATTCTTTTTGAAGTTTTGTCTGTGGATACCTCCACGAAATTCAGTTGTTATATATCGGTTAATTCTGTGGTGGTTACTTGCAATTCCAACAATTCGCGAGTACAATTCATACCTTCAAGACAGCAAGCCAGTGAAAAAGGTTGGAGCATATTGTTGGCTCTCTCTAGCTATTTGTATTGTTGAACTTTTGATATGCATCAAGTTTGGACATGGCTTATATCCTAAATCAATGCCCTTATGGCTGGTAATGTTATGGTCATGTGTTGGAGTGAGCATTGTTTCATTTTTGGTTCTGTGGTCCTGGCAAATCCATCGGACGCTAGAGAAAAAGAGGCGATAGTTTTGCTCTACTATTGTAGTAGTGCATTAAAATTATTATTCTTATTCTTTGATTCCTTCCTAATTTTTATGGGTATTCATAGCCATACATGGTGTAAATACTATTATATCAACTTCATAATTGTAAATTTCTCCGCGATTATTTTCTTTCTAGTCCTAGGGACAGGGTAGTAGTGGATCTTAGTTTCCTTTGAGCAGTGGTTAAATAGGTTTCCTCCACAATTCAAATTGATAGACATTCTAGAAGGTGTATTCAGTCATTTCATTTGAATGAGAAATCACATATGCATTGATTTTGGGTCTTTGGCACAACTGGCTGATGCTCAAATGTTATTTTAAGTAGCGTCTCAAAAAGCATTCTATTGAAAAAACACAAGATTTTTTTTTTTGTCTACGTGTTGATATGGGGC
>comp6550_c0_seq1 len=597 path=[1:0-489 491:490-596]
TCGTTATTGGGGAAAAAAAACCAAGTAGCACATATACTAGAGATAAGGCCTAAAAAAAGTTTATAAGAAATGGGTACCCTTTACCTTACAAGCTGGATTTGTGCGGTTTAATTAGACTCATTAGAAGTAGAACCTAAAATATGGGGTCATACTTCATTGTGAGGGAATTTATGTCTAGAAAGTAGAGGAGAGAAAGAGGAGAATGATGATGTGGTAGGGGTGAGGAAAGTGTAACATCCATGTAAGACATGTGTCGGGGAATTCGCTTACATAGGGACTAAGCAGGGAGATAATGGGTATCTAGGAAATTCATTTTTGAGTTAGTTAAGGGCAGAGAACGGTGTTCTATGTGGGAGCATAGCTCTGGGATGTAGAGTATCATTCTACTATTACTTTCCTTTTACTCCTTGTTTTTTCCATTGTTGATCTGTTTTTCTCTGTTCATTGCTACTTCGGGTTTGGGTTCGTATCTAATATTGTCTCAAAACCAATCCTAGATTTGTTAATGAGTCACCCATCATTATTATCCACACACCAATCTCAATAGTGTTGGGCGTGAGCGGGATATTGGGATAAACCCAAGTCCCACATTGACAA
>comp24849_c0_seq1 len=244 path=[222:0-68 291:69-243]
GGGGCTCCCCATTTGGTTTAGGAGTAGCCACTTATACCTGGGGTGAGAAGAATCTGTCAAGGAGCCACCTGGGGATATAAGAGGCTACCCGTTAGTTGGACTGTCTATCTATACATGGCATGGCATAGGAGAAAATTACTACTAGCGAAATGGAAGTTCCTTAGATTGGTGTGTTTAGCCAAGTTTCTTGTGGTTTCTACCAGCTGGAAAACGGGGTGTTGTGGGTTCGTAGCAGGAGTTATCC
>comp19470_c0_seq1 len=346 path=[347:0-158 183:159-345]
TTTTTTGAACACTCAACAGAAAACCAAAAGATGTCGCATGGCACTTACTTCAGTGGGATGAAGCGGGAGGAGTGGGTGGCACCAATACCGGGGCGACCGTGACGAACGTGTTTGTAAGTCAAAGAAAATTCACCAAGGTAGTGACCGATCATTTCGGGCTTGATTTCGAGTTGATTGAAAAGTTTTCCGTTGTAAACACTGACGTTGTTTCCAATCATTTCGGGGATGATGAGCATGTTTCTAAGGTGAGTTTTGATGACTCGGGGTTTTTCTCCGCTAACAGCCTCTTTTTTGGCTCTTCTTAATTTGCTGACAAGGCCGACATTCTTTCTTTTCAGTCCATGTG
>comp1577725_c0_seq1 len=214 path=[192:0-213]
TTTGTCCAATTCGGAATTCACCTGTGGATTAAAGCACAATAGTCACCATTGAAGATATACATTGAAAGAGATTGCACTAATTTCTGACTTGAGACGTCGAAAAAATGGTGAATTATGTTTAGGAAACATACAATCCCTGAGCCATGTTAATGTCTCTGATAAAAATAAATGGAAAAAAGCAGTTTATAATACCTGGAGGTGCATCATGTTGCGA
>comp79773_c0_seq6 len=804 path=[1:0-21 23:22-98 100:99-110 112:111-173 175:174-192 194:193-199 201:200-411 3102:412-422 3113:423-689 2534:690-803]
ATTCACCGAGGCGAGTGAAATCAGGTACACTTTTACTAACCGCCAAACAATGCCTTCTTCGACTTAACTATTCTAGATCTCCATTTTTCTGGACTCCAATTCGTTCAAATTTTAGCTTTGTTTGATGCTGATGCGCTTGAATTTGAATTCTTCGTCTTGTTTTACTTGCTTTGATTTTGAAATCTGCTGAAATTTTTGGAAGCTGTTGCTGCGTATTCAAGGATCTTATTGTTTGGTTTGGAGTTAGAAGTTTCAGCGATCTTGCATGCTTGCGTTTTAGGTAGATTTGGATTTGGTTCGTGGTGTTGGTTGGGATTTGGTTTTCGTGTGTTGATGAGCGTTGAAGTTTTGGTTGGTTTGGTAAAATATTAATTAAATCTTCAATGTCACTGCTGTGTGGTTGGTTGGAGGGAGTTGTTTGCTTCTGGTTGCGGGTCCGTCTCAATATAAACTTTCCTTTTAAATTTTCGAATTCAGTAATGTTATTTTGCGTATCTGATCTTGTGGCTGAATGTCTCACTTCCATGATTGAGTAATTGAGTTTCATTTAAGCTTGTCAATTCATCTAGTGGGATGGGGCTTCACTATTGTTGTTGGGAAGATATATTAAGATTAGACTTTGGGTTTAATTAGCTCAGTATATGGTATTATATGAGAGCATTGCTGATAATATTCACTGATCTCAAGCTAACATGTGTTTTAAAATTGTCTGGTGTGAGACTGTTTTTTTAAAATAATCTGATCTAATTAGTTAACTACTTTTCTTTTTCAAACATTAATAGATGACAACTAGTAATGACAATA
>comp871681_c0_seq1 len=453 path=[431:0-452]
AAAGCCCCATCAGATGGCCAAATACTGGCAAGTATGTAAGTAAAAATACAAACAGTTATCAAAGAAAAACAAAGATGCAAAAAGTTACAGTTATTTAACATGCAAGCATGTTCCATGCAGCTCATTTACCACAGATAAAGCCCAAGACAGCAAAATATTTCCTGTGCATTTAAAAGTGAACCATGTGATAAAGGGAAACCTGAAAAAGGATCAGTGTCGGTAGGTGGGGCTCATTGTATGTGCCCAACTTAGGTTGAAAAGGGAATGGAGAAGCAAATGATATCAACTATAGTTTGCTAAAAGAACTGTGTTCGTGAGCATTAAGGCCAGTTTGGACTCAAAAAGTAGAATCATATAGTATTCTTAAATTAGCCAAAAGACCTCATTGCCAAGAATCGGTATACAAAAATTAAAGGCAAAATTACTCTTCAGGTCTCTTAAGTTATTTAATGT
>comp59269_c0_seq1 len=760 path=[738:0-395 1523:396-397 1136:398-759]
ATTTGATTCATATACAACTTTGTTCTTTGAATTTTGGTTTAAAGAATATATTTTTTGGAAAGGAGGGAGATAACGTACATGTAGCCAAATTTTAAGGAGGATAATATATGAAATCACCCAAAAAGAAAAAAGTAGAGAAGCCAAAATGGCTTAAGAGTGCGACAAAATTGTCTTCTCAACCATTTCAGTAATATATTCTCTTGACTAACAATAAGCAAAGTTCGGGAGAAAATCCATAGACACGATCCTATCGTAAGGCAAACATAATGGAAAAGCTACATCCATAATGCATTGGTCCACCAATCTCCTGTTGAAAGTTTGCAGCAAGGATCGAACTCACTCTGATATTGTTGGGAAACTATTATCCCAAAGCTTTTGGGTGAGAGCACATGAGTAGTTTACATCTAACATCTGTCTTAATGAAAAAGCTCTCTTGACTCGCTTAAAGCATGGACGATCCACGCACGGGTCACCAAACTTTGTGCTTGTTGAGATCCCCACATCGACTACAGACATGACCAAAGTAGTCCTTCTAAGACTTGATAATCCTCACCCTCACCGCTTGAGCTAGTTTTTTGGCTAGAGGGAGAGTTAGGTCTAAGCCCAAATTCTGTGATAGTAGAGCCAATTCTAGACCTGTTTCTGGTTATGGCCGTGAGTGAGGGGTTTTTTGTGGGAGATCACATATTGCAAGTGATATGACCAAAATAGTGGTTATAAGTATGGAACAACCTTTACTCTGCGAGCTAGCCAATGGAGT
>comp57013_c0_seq1 len=363 path=[341:0-24 366:25-59 401:60-200 542:201-224 968:225-244 586:245-307 649:308-362]
GTTGGGAATGAACACGTCATGTTGAAGAGGCTACAAAATCTACCGCATTCAATTGTGTAATGCTAACACAATTGCATTTTTATCATGGAATAATAACAACGGAAGCAGCAGCAGCGATAGTAAAAATAAAATTCGACCTTTTCATAGGCATGCATTTATGTATATTGAAGCATTGGTGGGAATGAAAATATCTCATGTTGTAGAGGCTACAAAATCTACCACATTTTGCATGCAGAAACAAAAAAATATGGATATTAAAAAGTGCAAGGAAAGAAACGAAGTTGAAATAAAGATAGACAAATTCTGCAGATCAAAGTGAGAAAAGGATGGTTTGTCATACAGCAAACGTAGTTTTTGAAGCTT
>comp22441_c0_seq1 len=559 path=[1:0-31 33:32-558]
TTTAGATTTGTTGCGGAACCCATCACCAGGCCTACAGGGTCACACTCTAGTCCTAGGTGTGAGAGAGGTATGTAGAGAGTCTCACATTGGATAGTGAATAGTGATATGACTATATTAGTGTTAATAAGTGGGCCAACCCTCACCCCAACAACTACAAGCAAGCTTTTGGGGTTGAGTTAGACCCCATGTTCTAACACTAAGCCAGACCTGTCCTTCTAACCTCTCTAACTAGCTAGTTTTCCTAGCTAACCTGGAATCTCTAACATAGATTAAACAAAATTTAGTGAAATGTGACTAAATTGGCTGTGGATTCTAACATACTCCAACGTTCTGTTATTCAAAACCGGGTTCCTGTGGATCCACACTTTTTTTTTTCTGTTCCGACAGATCTCATGATTTTAGGACAAAAAATAGGTCAGATTTATTTAAGTGCTACTTTGATTTCATGTATTCCGTCATTGACTTGAGTAACTAACTGTAACGATGGGTTTGGATCACTTGCATTTTAATTACTTAATTTTAACAAGTTTACCCTTTACTTCTGTATGCTGTTAACTTC
>comp33566_c0_seq1 len=282 path=[518:0-281]
GTTAGGGAGAAGGGAGGGGTGACGACGGCGCTGTGCTAGGGTTTTTTCTTTCAAGCAAGAGAGAGAAAGGTAGAAAGGATCATGAATTGATCTTCCTTAATTAGCGTTGACTGTGAAGTAGTTTAAATCTACTATCTTTCTATCAGGGTCTCAGTGCAAGCAATATTTTGGCAGTCCAGGTCCTTTTAATATGCTGAGTGAACTGTTTTATGGTCATTAAAAAAGTTGATTTTGCAAGTGAGTGGTAAGCATACCTAAAATCACATTCAACTTCCAATGATG
>comp75383_c0_seq2 len=352 path=[228:0-64 293:65-163 392:164-180 409:181-222 976:223-224 978:225-225 604:226-351]
GATCATAGTAGAACCTAAGCTTAACCAGTTAGCTTTGAACCAAACAAAACTCAAACTTATAACCCACCTAACTAAACTAACAGTTATTATGAGTATGTATAACTAATTGAAAAACTGCAAGTTGTATGAAAAACATTGGCAACTCTGCAAGTAACAAATGGCAACGACAATGTAGTACCTCAAAGAGTGTTGGGCTTGGTCACTTTATATGAACACATAATCTTCTGAGACACGGAATGTGCAACATTGATAAATAAAAAAGAAAGAAATGGTAGAACAGATAACAGAAATTATAAAAAACGGGGGGTAAGGATAATGAGAAAAATTTATGCATAACATACACTACCACAAC
>comp27996_c0_seq1 len=336 path=[314:0-208 523:209-335]
TCAGTTTCCGAAATCCCTGCAAATTCAGTTAGAAATTAGTAAACCTACAAATATGGGTAATTTGCTAGACTAGAATATTTATTCCATATACAACTCTCCTCCCTTTCCCTCTCAGATGCCTCAACAAAATCAAGAATAATGCAGATCATAGAGGGAAACAAATGTCTTTTAAAGAAAATTTTCAAGAAAGAAAAATTCCCAGGACTAACGAGAGAGGCTGCAATAATCAATTGAAATCTCCAACAGGTGCACAATGAAAAGAAAGTTGAGAATGAGAACTTGAAACAAACAATGAAAATCAACCCATTACCAAAATCATACCTTAACCAGTGTACG
>comp72223_c0_seq1 len=469 path=[623:0-72 696:73-153 1196:154-177 793:178-220 1364:221-229 913:230-236 920:237-468]
TGATCTTGAAGATTTGCTTTGCTTCAAGTTTTATCTTTGCCTCAAGTTTTAACTTTTATACTGGCAATCAATTCGTACTAGATTGTGAGAAAGAAGAATGAACCAACATTTTCTTTGGTTTTTATCATCACATCATATACATTAACCCAATACTTTACTCTGCTACTTACCTCCCAGTCTCCCACCAGCCAGATGGTCAGCATTCTCTTGCACTTATGATTCTCTTCCGGGCTCTGTTGTAAAATATTAGCTATTGAAGTTATTAATAGGTGATTCTATGTTTGCGAAAGTGGAGGAGTGTGTTAAACAATCAAGTGGGTGAACAATGTGATAAGGATCTATGTAGCTGACTGTGTCCAGTGAAAAGAAAAGGAGTTTCTTTTGTTGTTGTTAGGTATAACATTATAATGATCAATAACACTGGTTTACATATCTATTGGTTTTGCAGGATTCAAACATGAGTAATTTG
>comp90082_c0_seq5 len=2752 path=[2321:0-295 2617:296-296 2618:297-320 2642:321-362 2684:363-625 5396:626-632 2954:633-656 2978:657-658 2980:659-865 9873:866-871 3193:872-892 3214:893-901 3223:902-1009 3331:1010-1028 9921:1029-1076 3398:1077-1176 9965:1177-1178 3500:1179-1465 9990:1466-1524 6699:1525-1679 3787:1680-1890 5705:1891-1891 5706:1892-1997 10070:1998-1998 5813:1999-2086 3999:2087-2311 4224:2312-2502 4415:2503-2568 4481:2569-2579 10217:2580-2592 4505:2593-2603 4516:2604-2751]
GGAGGACAAAACATGAACACGAATCACGAAGACGAATCACAACGAACATCGGACACAGACTCCAGAACACAAGCGTTTTTTTTTGTTTTTGTTTTGTTTTTCGGTGTATACAATGTGTGGGGGGTGTCAAAAAGAAAAATTCCAGTGTTAAAAAAAATCTAGTTCGTAGTGGTCTGCTATTCTGATATTCTGATGAGAAGAAAACTGAAAGCTGCTGCTTAAGCCGTCCGGCATTGGTTGAGCAGTATGATGAAGGCCAACCTATTCTTCCTAAAGCCCCATTTTCATCTTCTTCCCTCCAAACTCCTCTTCCTTCAATCTCACAACCTTTCCTTTTCCCTTCCCACCAAATTCTTCACTACCACTACACTCTCCTGTTCCTCCGGACCTTCCCTCCACAAAGGCACCACCATCCAATCCCAATCCCACACTCAAAACGACGACGTCGTTTTCAGCGAAGAAGCCTTCACCAGAGTCTACGACCTCTCCGCGCTCCGTGTTCCTTCCGCCGAATGCTCCGCCTTAGAGAGCCGCCTCCGTGGTCACCTCCTCAACTGGCCTCGCGTTCGCAACATCGCTCGCGTTCCCGGCGACGAGCTTGACCCTAGCCTCGCTCCTCTGTTAGGTCACCAGAATAATAGCCACAGCGATGGCGATGAAGACGAAGAAGAAGGAGGAGGATCTGTTGCCTCGTTGCAACGCCGGGTTTATGGAAAAGCGGATGGCGACGGCGAATTTTTGAGTCCTGTGCTGTACCGTGATAAGCTAGCTAAGACTTTTAACTCTCGCGGTTACGTGAAGTTTCGGAATCTGGAGAAGATTTCGAGGCCGAGTAGGAGTAAGAAGGGGGAGAAGAAGAAGGAGAAAGATGTTGGAGTTGAAAAGGATAAGCGAGTTTGGAATAGGAAGGATGGTTTTGCTGTGGTTGAGGTTGTTGAAGAAGAAGGTGTTGATGAGGGTTTAAGGAACTTGCTTGGTGAAGAGTTTGTGATGAGAAAATGGAGAGGCTCCACGAGATTGTTGCTTCTAGATGAACGTTATGCTGGTCGTGGTGTGGAGGAGTTGCCTGAGGCGATAAAGGCTGTCTTGAAGGAGTATGCAGAAAAAAGTACAGCTTTGACTATTGAGCTAGTAAGATGCAAGTTGACTCTGTTTTATGATTATTGGCAGGCAAATGAGATCTTGGAGGCCTTGCTTCCTGAGGGTGTTGTTGTTCCTACAGCTTTCGAGACTGTTGGTCATATTGCACACCTGAACTTGAGAGAGGAACATTTACCGTACAAGGAGATTATAGCAAAGGTTGTGCTGGATAAAAATAGGCCAAAGATACAAACCGTTGCGAATAAGATTGACTTCATTAATAATGAGTACAGGATCATGGAGCTTGAGGTTTTAGCAGGAAATCACTCTCTTGTGACTATAGTAGTGGAGAACGGACTACGCTTTCATGTTGACTTGGCAACAGTGTATGCTCTATTTCTATTGCTGACCAATGTAGAACAGCTTAAAGGCCTTCCTTATATCTATGCCTATTCAATGAATTCGGAATATATCAGGGACAGATTCAATTTAATTTTTTTAATTTTTTTGAAGTATACTTTAAAGTTAGAGAGGAAATTAGGTAGAAGAATAAATGAAAAAGGATCAATAATCCCTTTTGTTTCTTTCTTTTCAATGCAGATATTGGAACTCTAGGCTTTCAACTGAAAGACAAAGGCTTCTGAGTGGTTTTTCACAAATTGATGTCGTCTGTGATGTTTTCTCTGGAGTTGGTCCCTTAGCCATACCTGCAGCAAAGATAGTTAAGCGTGTTTTTGCTAATGACTTAAACCCATATGCAGTTGAGTATCTGGAAAGAAATAGTCTTCTAAACAAAGTTGAGAGGAAGGTTAAGACTCAAGTCACACAACTCCTTTCTTGACGTGTACATGCTTCATAGGATGCAGGTGGCTAATATGCACTATACTTTTAATTTTTTTCACACATTGATAAAGAATCAAGGTAGAAGTTGCATTTGAATCCGCATTTGGAAGCATTCTTTTTCTTTATGGAGTTTTCTTCCAACTAGGGTCATTGTTTGTTGTTCTAGGTCTTTAACATGGACGGGAGAAGGTTTATAAAGGCGATGTTTTCCAACAATAACGCTAAGTCGATCACACAAGTGGTTATGAACTTGCCAAATGAAGCTGCTGAATTTCTAGATGCATTTCGGGGAATATACGAAGGTAGACCAAAGAATGGGGATGTTACTTTTCCATTGATCCATGTTTATGGATTCTCCAAAGCTCAAGATCCAGAATTTGATTTTCACGAGAGAATAAGAATTGCACTGCTTGAAGTGGCAGTCAAAGTTGACATGCGTCGGGTACGGCATGTTGCACCTGGAAAATGGATGTTGTGCGCATCCTTTATTCTCCCTAAAAGCGTAGCATTTGCTAATACTGCAGTTGATACCTGTTAGTTACTTGAATTGATGTTGTATATATGTAACATGATAGTTGGAAGGTGTTGGGGTGCTACCATAGTTGGGATGCTTTCACCCCCAAGTGATGCTATCTCACCATTTTTTTGTTTTAAAGAAAAAAAACATGATATTTTTGTAAGCCGAGTCTACATGTCATTTTTTTAGTTTAATTGATTTTTGACCTTTTTAAGTAGTGCGGATTGTAAAAAAAGTAGTCAATATTGTATTTAGACTTGTGTGGAATGAGAATCACTGCAATGAGATAGTTTTATTGAAATAGTGAAAAAA
>comp835742_c0_seq1 len=267 path=[268:0-188 457:189-266]
CCCTAAAACTAAACTCTGCATCTTTCTCTACGGCACGCCGTTTCTACAACCAACTACACAGTACCGTTGGACACTGGTGCTGCGGCGAAATTTAAGAGTTCAGGTAACATAGATCTCAAGCATTCACAAAAGCATTACTGGAACTGAAAGTGTCCTGTGTTTCGATTTCCCCTTTCGAAGACAGCAGACGCGTGGAGCAAAACAAAGAAAATCGAAGACGCAGGACGGCGGTGGTGTGGTGGACTTCGCTTGGTTCGGTGGTGGTAG
>comp1625867_c0_seq1 len=600 path=[578:0-599]
ATTATTTTAGGGGATGTCATAGAGTCGGATTCAACGATGTCATTCTTGGAGATCCTAAGAGACCCAATTTAAAGGCTAATATGGATTGCCCAAAACTAAGCTTTAGTGATAGAGCAATGATATAAAAGGAAGTAACTCCTAATACAAATTTAATATCGATGGTAGTTGGCTGCCGGATGGTACTGCTACTGGAGGAATTGTGGGTCGGAACTGTCAGGGAAAATTGAAGTAATGCATGCGATATCTTTCATGGCTTTCAGTCCGACGATGGCAGAAGCAGTGGTGATGAGGGAAGATGCGGATTTACGTGGGTGGGCAGAGAGGGAAATGCTGTGGCACACACTATTGCAAATCTTAAAATAAGAAATCGGCTTTCGAGCAATTGGTGTACTGTGGTTCCCCAGGAAATTCAGCAAACTCTTCAGAAGGACATTAGGGAGATGGATTAGAGCGGAGTAGGGAATCATATCATAGTGTACTTGTAAATATACTTTGGTGGTAGTATGTTAGTGTGGCAGGGAGGCTGTATAGCCAATGGTGTGAATTGTATAGTTAGCAGCCGCAGAGTAAACCGTATGTATCTGGTATGGGCCATGCCCG
>comp32827_c0_seq1 len=220 path=[1:0-169 171:170-219]
GTTATAAAAGGAGGCTTGGGCCTTAGTTTTATGTACACTACTTAAAAGTTTGTTTAGTAACTTTTGTCTCTTGCTAAATTCTTCTCTTTATTTTAGAATTTAATAGGATTCCAGAAAGGGAATCTATTAAGGGTATTTCTTGTAAAGGAAGAGGTGTGAGATATAAGTTCTGCTTGTAAGAAAACTTTTTGGGTGTGGGGGTGAGGAGAGAAAATTGTGT
>comp48810_c0_seq1 len=221 path=[443:0-67 265:68-88 286:89-90 531:91-220]
GAGATTTCATCAAGAACATGATCACTGGAACCTCCCAAGCCGATTGTGCCGTCCTCGTCGTTGCCTCCGGACAAGGAGAATTCGAAGCCGGTATCTCCAAGAACGGACAAACCAGAGAACATGCCCTCCTTGCCTTCACTTTGGGTGTGAGACAACTCATCGTCGCTATTAATAAGATGGATGACAAGACCGTCAACTTCGCCCAAAAGAGATACGATGAA
>comp54392_c0_seq1 len=343 path=[321:0-48 370:49-64 386:65-342]
AATGAGCCGAACTTGAGCTGAAAATTGAGCTAACTAAATAGATGAGGTGAACTTGAGCTATGCATGACTCGTTTGATTCATAAGTTAGCTCGATATACACAAAGAAAAGATAGATCCGTCATGAGTATGTATGACATAAACAACTGACTGAGTTTTTGGAAGAGTTTACAAAAGTATCTTATGTTATCTGTATAAGTTGGTTTTAGCTTATTTCAATATAATTTCGAGGATAGCTTATAAATGTAGTTTGTTGTGTCGGAGCTTTCATGTCCCCTCTTCAATTCCCATCCACCTTCACCTCCACTTGCAAAGCAAACCGTTCTAGTTTAACAAATGTCATGTG
>comp72950_c0_seq1 len=524 path=[502:0-115 618:116-140 643:141-523]
GTTTGTTTAAGGAATCCTGTGAAGGTACAACAACAATATTTACAAATATTTTTATACACAAGGAAAACTCTACTCCTTTCCCTCACTTGAAAGATTAATACTTGTTACCTTGAGTTGATTTGACTGTGTTCTTAGGAAAAAATTTCCTCTCTGATCCTAAATGCAATTGCCATCTAGCCTTGAACCTCAGTTATCAGCTTTGGGTGAAACCCCAAAGCTGATAGTGACAGTGTTAAATTTTTTTTGAGCAATAATAGGGTGTTTAAAATGAGCTCTCAATGGCATTGAAAATTTTAAAGAAAAGAAAAATGTCCCAATGACATTGAGTGCAAAGGAAGGAAAAATGTCCTTGAGTAGTAGTTGGCTCACTACCTGGTTCATTTCCATTGAAATGGACTGTAGCTTAACATTATTTCATCTCTTAGAGGAGGAAAATGTAATTATTATAATTGGACAGACTGCAATTTAAGCATCTTCTTGGGGATGAAATCGTAACCTATTATATATATATATACACACACACA
>comp91351_c0_seq5 len=1513 path=[17:0-22 40:23-30 48:31-35 53:36-211 229:212-285 303:286-438 456:439-1287 5074:1288-1385 5117:1386-1389 1408:1390-1409 1428:1410-1512]
CGAGAAGAACAACAACAATAACAACAACAACAACAATAATTACCAACGGAACCTTCTTTCTTACCAAGGGTTTAAATCAGGATTACACTCACAAATTACTCCATGGGAGAAGCACCAGCATTCCTTGTTGATGACCTGCAGAATGGATCTCCTAATGGCTTTCATTTGAAAAATGGAACTTGCAAAACAAGTATTACCATTGGTGATAAAACGTATGTCACTGTTGGAGCTGATGATGGAACTTTGTCCATTGAAGTTCAAATTTTTGATCCTAATCTTGGAGAATGGGTTCACCCCACTGTTTTGGGCACCAAACCCTTGTCATGCAAAGGCCACTCAGCAGTGCTTCTGGAAGACAGAATACTAGTTCTTAAGAAGGGTTCTAAACCAGATGATCAAATATGGTTCCTGGAGGTGGACACCCCATATGTTAGGCAGCAAAAAAAGCAAATGGGGACTGAGGTTGTTGCCTGGAGTAAGGGCGTGACAGGCAATGCTGAGAAGCCTGTTGTTATTAGTGGTCCTTCTGGAGTGGGTAAAGGAACACTGATATCAATGCTCATGAAAGAATTCCCCTCAATGTTTGGTTTTTCGGTGAGTCACACCACCCGTGCTCCAAGAAATATGGAGAAAGACGGGGTCCATTACCATTTTACTGATAAGAGTGTAATGGAGCAAGAGATCAAAAATGGAAAGTTTCTTGAGTTTGCTTCTGTCCATGGTAATTTGTATGGGACCAGTGTAGAGGCTGTTGAAGTGGTAGCAGACGAAGGAAAAAGATGTATTCTTGACATTGATGTTCAAGGTGCAAGATCTGTGAGAGCTAGTTCACTTGAAGCCATATTCATTTTTATCTGTCCCCCATCAATGGAAGAGCTGGAAAAGCGCCTTCGTGATCGAGGGACTGAGACTGAGGAACAGATCCTGAAGCGGCTGCGTAATGCCAAGGCTGAGATTGAGCAGGGGAAGTCTTCTAACATATTTGATTTCATCTTATACAATGACAAACTTGAGGAATGCTACGAAAGGCTTAAGAAATTATTGGGGCTTGCTGGTTTTGTAACTTCACTCAAATCTGCACCACCTAGAGAGATTATTCTCCCGATGGATCATTCAGTGTCTAAAATTGATAACAAGATCATGATAAACTGCGCCTCTTCGGGACCAAAAAAGGAATCAAACAATTTGATCATGTTAGATGTTTCCTCACTAAAAGGGGGTGCACCTGGACGGACAAGAGGGATTGATTTTCAAGTGATTGGCTCTAAGGACCAGCTTAGCTAACAAACATTCTATGAACTTGCCCCAACTAACTTGGTTTTTCCATTCATATGTAACTTGAGAAAATGGGACACGTGACCAGGCATTAGATTCATGTGTTAGTCATTTTTTCCCCTTATGGCGTTCTTTGATTGTTATCTTAATTGAATTGACTTGTTGAGAAGTGTTGGCAACCGCACATTTATTATTCCCTACAAGGGCAATGAAACTGTTATCGATTTTTGAAAAAAAA
>comp96593_c0_seq2 len=1765 path=[1:0-330 9612:331-345 9627:346-477 479:478-495 497:496-544 9759:545-560 562:561-1764]
TTTTTTTAATCCAAGTGCCATGAAGTAGCATTGCTGGAATCTATCCACCTGAAATAGTGATTTGTCTAATTGGCTGGCTATGTATACAGGACTCTACAGTCTACACTCTTTGAATCATGTCATGGCATTATGAATTTCACACGTAAGTAGCCTAGTCTGTTACATGCCAACATTCCAAAGTGACAGGGTCACTCATTCACAGATTTACTTTGACATGTCAAAACAAGATTGATGATGAGATTACTAAACATCAGAGATTGTACTAAAAATCTCCCGGGAAATTTAACATAAGACATTTGTGTAGCTTACATATTCACCAACCAATGATCATATCATGAAAAAATTGTATGTTGATGTTCTTGCTGCTACTATATATCGACTTCAAAATTTAGTGTAATTGTATCCTATAAATCAATTGTGGACAATAGCTATGATGAATGTGGCTTTTTGCCAGCTCCTATATTATTCGGCAGTTTCGGAAAAATATACGCGACATTGCATCACACGGTAGTGAAGTAATGCAGTTTCAGCAGTGTTGCCTCATAAAACATCTGCAAGTTACTGCTTCCTAGTGAAAGTCACTGCCTTCCTTTCTTTGCAAATTTTGGATTCTTGCACATTCTTATGCTTTGAGGGGTGACCTCTACTAGTTCATCTTCTTGAATGTATTCAATGCAGTCATCTAAACTAAAATCCAATGGTGTATCAAGGATCACTGATTGTTCCTTGTTAGAGCGTATGTTTGTTGCAGCTTTTTTCTTGCAAACATTCAAGGACAAGTCCCCAGCTCGCTGATGGATGCCAATAATTTGGCCTTTATAAACATCCACTCCAGGACCAATGAACAACTGTCCCCTCTCCTGTGAACCAGCGATAGCATAAGAAGTACTTGTTCCATCGTCAAAAGACACCAGTGAGCCTAGATCTCGAGTACTCATGTCACCAGCCCAGGGTCCATAGCTATCAAAGACAGTATTTAGAATGGCTGTCCCCCGAGAGGCAGTTAAAATTGCATTCCGCAATCCAAGAAGACCACGGGTTGGGATCTTATATTTGAGAAATGTAGTTCCCTCCGATCCAACTCCTTGCATATCAAACATTTGCCCCTTTCTCTTGCCAAGAAGTTCAACAACAGATCCCATGTGCACTTCTGGTACCTCCACGGTGGCAATCTCATAAGGCTCCAACAGTTGATCATTCACCCTCTTGTTGATAACTTTGGGAGGCCCAACCATGAACTCAAATCCTTCTCTTCGCATATTTTCAATGAGTATGGTGATATGCAGAGTTCCACGCCCACTGACAATGAATGTATCAGCTGTTTCACCATCTTCAACCTTCATAGCCAGATTTCGCTCAAGTTCACGATAAAGCCTGTCCCTTAAATTTCTACTGGTAACATACTTTCCCTCACGGCCAACAAAAGGGGAAGTGTTTATGGCAAAAGCCATTTTCACTGTTGGTTCTTCCACCTTTATGGAAGGTAATGGCTTCCCAGTCACTTTATCAGCAATTGTCTCCCCAATCTGGATATCAGTAATTCCACATACAGCACATATATCTCCAGCCTCGACCCTTTGTGCAGTCACCCTATTGAATTTGTCATACACATAAAGCTCACTAACTCTTCCATATCTACATGAATCTTCTGGAGTACATATCTTGACATCCATGCCTTTTTCTAAAACTCCAGCTTCCAAGCGCCCAATTGCTATACGCCCTTTATGTTCATCATATTCGGTACTTGTAACAAGCATTTGGAGTG
>comp96593_c1_seq2 len=1960 path=[3687:0-1107 9916:1108-1122 7832:1123-1123 4811:1124-1252 9962:1253-1255 9965:1256-1258 9968:1259-1301 10016:1302-1304 5001:1305-1557 5254:1558-1570 5267:1571-1959]
TGCCGGGTTTATGTGACCCCCTGCACCACACACAAACACAATTTGAACCAAATTAATCACTTATTTAATTAAGTCATGGTCATGGCAAGTCATTTTAGCTAACTTATAACAAATAATTGAGAAAAATCACCACTCAAAAATCAAAGATTAAAGAGTGTGATATTTAAATTTTTGTTACTATTATTGTTTTTAATTATAGACAAAATATATAATTAATTATTTCATAAAATTTAAAAGGTCCTGTATTAGTCATTTCAGCTACGTCATAACGAAAGTTCTACGTTAACTAGTCGTTTGAGCTATCTTATAAACACAAGTAGTCATTTCGGCTAGTTTATAACAATTTTTTTTGTCTGTAGCCTAATGGCTTAGACTTAGTCGTAGGGATGGCAATGGGGACCCGCACGCGGGGATCCCCGCGGGGAAATCACCATTCGGGGCCCGCAGACGGGGAATTTTCCCCGCGGGGACGGGGATGGGGGAAAATTTCTCCCCGTGGGGAATTTCAGACGGGGATGGGGAATGCATTCCCCGCCCCGTGGGGTCCCCGCCCCGAGGGTAAATTTGTAATTTCATATATTTTATGTATGTATGTGCTTTTTGTCTCGCTTGGTGGTGGTTGTTGTTGTTTGTTCTAGTTGTGTTCTGAGACATAGGATACCACCTTTTAATTCTATTGAGACATAGGATACCACTCATTAATTGCATATTCATAATTAACAACAACATCATATCACCACAAATTACTTTCTTCATCAAAAAAAAACAACAGATCACCACACAAATCAACTCTCACACAGACGGACATATCCATTGAAATAGTTGAGGTGGGAAGACAAGTTGGATGATGATGTGGAATAAAGTAGACCATGGAGGCAATGGCCAATGAGTGTGAAACCTAGCTAAGTTGGCTATCTCACACACACAGAGACAGAGAGAGTATACGGTATCCATTCCTTAGCCACTCACTAACACTTCAACCTTCAAAACTTAAACGATTATATTACTACAAATTAACAGCCTCACACTCCTTTCTTCCCCAATCCCTCATTTTTCTCTGTGTAAACTCCGCAACACACAGAGTTAGAGTGTGATTGAGGGAAATGGAGAAGATGGCACTCACAATACAAAACTCTTTCTTCTTCTCTTCCACCAATCCCACCACACTTTCTAAAACCTCTTCTCCACTTTTCTTCTCCACCCTTCCCTTATCTTCTTCCAAACCACTCCTTCGATTTACTTCCAAGAACAACACTACCTTTACTCCAATTAAATGTTCCGTTTCCGAAGTCACCGAGCCCATAACAGAGACGAAGAAATTGATGAGAAGAGCAGACGTGAGGAACATCGCAATCGTTGCTCATGTTGACCATGGAAAAACAACTCTCGTTGACGCCATGTTGAAACAAACTAAGGTGTTTCGTGATAATCAATTTGTACAGGAAAGGATAATGGACTCCAATGATTTGGAGCGTGAAAGAGGAATTACAATTTTGAGTAAAAATACATCTGTAACCTATAAAGACGCTAAGATTAATATAATAGATACTCCAGGTCACTCTGATTTTGGGGGTGAAGTTGAGCGCATATTGAATATGGTGGAAGGAATTCTTCTAGTGGTAGATTCTGTCGAAGGCCCAATGCCACAGACAAGATTTGTCTTGAAGAAGGCTTTAGAGTTTGGCCATGCAGTTGTTGTGGTTGTGAATAAAATAGATAGGCCTTCTGCTCGCCCAGATTTTGTTGTCAATTCTACTTTTGAACTCTTCATTGAACTAAATGCAACGGATGAACAGTGTGACTTTCAAGTAATATACGCAAGTGGCATAAAAGGGAAAGCAGGGTTGTCTCCTGAAGATCTGGCAGAAGACCTTGGGCCATTGTTTGAATCCATCATGAGATGTATCCCTGGACCACGTATTGATAAAGATGGCTCACTCCAAATGCTTGTTACAAGTAC
>comp1065632_c0_seq1 len=506 path=[484:0-505]
GCCCCGTTGAAAAACATAGGCAGAGAAATTGAGCTGGAAGTCCAAAAAGCCCCGGTGGTAGCACAGATGTACTGGAAGGACGAAATGGCATACTTCAAAGGGGATCACATATTATATCATACCCCTGAAGTGAACGAGAATCCAGATTATCATGCTGTCCTCATAGTGGGATTTGGGGAAACCATCATGATAAGGGGTAAAAGCACGAAATTTTGGATAATTAAAAATTCACATGGTGATGAGTGGGGAAACCAAGGATTTGCTAAGATTGAGAGCTCGCTTGTTACTGCTGCCTGGGTAGTCAGAGGCATCTCCTATGCAGATGTACATGGAAATCCGTATGATCAAGATGAAGATTGAGTGCCTCAAGTACTTCCTTCTTTACTTTGTACCACAAGTGTTTAGTGGCCGTATGATCAAGATAAAGATTGAGTGCCTCAAGTACTTTCTTTACTTTGTTTGTACCACGACTGTTTAGTGCCCGTTTGGTTCTGGGTTTTGCCACT
>comp2703900_c0_seq1 len=224 path=[1:0-223]
GTTTTGTATGAGTTGTTAAGCTCATGTTTGATTGAAAAAGAATCCCGGAACTCACAATCATAATATTCATGACTACCAATTGCCTAATTAACAAGCATTGCTCCTATCCAATGGTACTATGGTATGGGACATATAGGGACTTGTAAGTAATTACTGAGATTGACCTTTCTAATCTGCAATTGCTGAGATTGCCTTGTTTTTGTGGTGAGTAATTGTTATGATCA
>comp96755_c2_seq1 len=1884 path=[1619:0-280 1900:281-282 1902:283-551 7198:552-613 7262:614-705 2171:706-1043 9182:1044-1132 2509:1133-1446 11841:1447-1447 11842:1448-1520 2897:1521-1522 2899:1523-1541 11895:1542-1556 11910:1557-1557 11911:1558-1561 11915:1562-1643 3020:1644-1667 3044:1668-1704 3081:1705-1725 3102:1726-1883]
GTGGAGAAGGAAACTTGAAATAATACAACCTATAGAGATTCATTCTTTTTCTGCGGATTTCAGTTCAGAGGATCTTCTTTGTGTTCAACTAAAGAATGTTGCTCCTGCACATGCTCCAGATATTGTGATATATATAGATGCCATAAATATTATTCTGGAGGAGTCTACAAAAAATAGAGCAGTGTCATCATTGCCAATTTCATGTGTTGAGGCTGGAAATGATCATTCTTTACCAAATCTGGCCCTCAGGAGAGGTGAAGAGCATTCTTTTATCCTTAAACCAGAAACTTCTGCATTAAAGAATCTTAGGGTTCAGGATCATGTAAGTCCCTGGTTGTCAAAGCTGCAATATGGAAATAAATCATCAAAATTAACCCCTGATCAGTATGCAATTATGGTGAAATGTCGATGCAATTTTACATCATCAAGGCTGTTCTTTAAGCAACAAACTAGTTGGCGACCACGAATCTCGAGGGATATTATGCTCTCTATTGCATCAAAGATGTCAGGACAACATCCTGGAGCTTATGAAAAACCTTGCCAACTTCCTGTTCAGGTTAAAATTTGTTTAGCCATTGTCCAACTCGAATTGAGGCTTTGCATAGGGACCTCATTTTTGGTTTGATTACATTCCAACTGAAATTACAATTACTTTTATACTTTTGACAGCAATCACAATTAGTTTAACTTGTTTGATTTAATTTGATCAGATGTTAACTCTTCAAGCTTCAAATTTGACATCTGAAGGTCTAACATTGACAGTGCTCGCTCCAGCTTCATCTACTTCACCCCCTTCAGTGGTTTCCCTGAGTTCTCCAGCGACTCCAGTGAGTCCTTTTGTTGGTTTCTCAGAGATTTTAGCAAGAGTAAACAGTAAAAAAGGTTTTGGTGACACCAAGGCGCACAGTTTCACTTCCAAGATAAAAGAAAATGAGGAACAAGGTTATGATGGCAAAGCTGAGGCCGTTTCTGTGATTGATGATGTCATTCCCAATTCCGGTGTTAGTTGTACACATCTATGGCTGCAGAGTAGAGTTCCACTTGGGTAATGTATAAGATCTCATTTTCATTTCTGTGAATTGCTTAGACTGGTCTAAATCTGATTGATTTAAAACCATGTGTGGGTCACATCAGATGCATTCCACCCCATTCTGTAGCCACCGTCAAACTTGAACTACTTCCACTGACTGATGGCATAATTACGCTAGACTCTTTGCAAATTGATGTCAAGGAAAAAGGTATTGCCTATATCCCTGAGTGCTCACTGAAGATAAATGCAACTTCCAGCATTTCCAAGGGGATTATATAGAGCAGATGTATAGAGGTTGCATTTCCTTCTGCATTTTCTTTGGTTCAGTAAAACCAAAAGTGAATGTCCTGTCTAACTAGTCATGGCACTTGTGCATTTTCTCGTGACAAAATGGAGGATTTTCTTTCCTGGGCTTTAAAAGTTCTTGTGCAGCTCACCGGCAATGGCATAAAAGGAGTATCTTCCGTCAGTCACCGGACTCGCCCAGTTTAGAGTTGTGATGAAGTTAGCATTGTCAATTGTTGTTAAATATAGTATCACATTGACTCGTATCCCCTGAGCTTAATTAGAGGCTTGTTAAATACCCCTTTCAGGGGAAGAATGTATTATTTATACATAGATTCATTTTGGACTCTTCAGGGAGTGCCTCTTGATACTTTGCACTGGATGCTGCAACCGAGTGCACTCCCGATTGATTTTGTTTTAAAGATTTTTACCCTTTATTTTGGGATGGAGGGAAATGAAAAGCAAAAGAGGAAGATGGTTAAAATACTTAAAATTCAAATGAAAAGGTAGCATTCTCCCGGAGAAAATGTTGGACAGTTTATTTTTATTATATATATGCAAATGTTCGC
>comp96755_c3_seq1 len=255 path=[4067:0-125 10950:126-126 7600:127-127 4195:128-145 4213:146-254]
GTTACTCCATGTCATCATTACCCCAAGCCACAGGCACTCCCAATGCTCCTCAGGTTAAGGCAGCTAGTTCTAAGCCAGGCTTTGACCTTGAGGATTATGATCAAATTCCACCCCAGAAATTATTGTGAAAAAAAACTGGGGTGGACGAACTTCTATCTTTTCGAGGTGTCTCATTGCAGCAAGACAGATTTTCTGTTTGTTGTGGATTAGAGGGCGTCTATACACCTGGAAGAAGGTGGAGAAGGAAACTTGAAA
>comp96755_c0_seq1 len=322 path=[3237:0-201 3439:202-210 3448:211-321]
TAATGATGACATGGAGTAACTTCTGAAATTTCCAATAGAGAATAACTGAGAGCCAGTTGAAGCTGAATAATTGGATCTTTGAGTGGTGCTACCAATTCCTGAATTTGAAGTTAAATGATGAGGAGATAGTTGGCGATTAGGAGGCCTCCCATTTTCCAAAGGAATCATCCAATTTAATAGATCGGCATATGGATCTTGATTTTTGTAAACTGCATCCACCTGACTTTCATGAGACCGCATTCTACCCCGACACTTTTCAAATTGGAGAATTTCTATACAAGGATCTTTAAGAAAGCTCACACCAACATTCACCTGTAAAAGA
>comp96755_c1_seq2 len=1111 path=[4299:0-167 10984:168-171 10988:172-267 11170:268-268 11171:269-275 11178:276-325 4635:326-378 11282:379-387 4697:388-566 4876:567-610 11417:611-615 11422:616-620 11427:621-625 11432:626-640 11447:641-645 11452:646-717 5027:718-781 11565:782-788 5098:789-789 5099:790-805 5115:806-890 11641:891-900 11651:901-969 5279:970-1066 6782:1067-1110]
CTTACTTACTTACATCATCCTCATTGTGAGCATAACACCTGGCATGATCCCACGTGTCCTCCCCTCCCCCTCTCTCGTATGTAACCGAGAAAAAGCCCCTCTTCTCCTCTCTTCGGTTGAGACAACGCTTATTCTCCTTCACCGGGTAACCTCTAGTCAATGACATTGCCTTCGTTTGAATTTGAAGACAAATTTCGTTTTTCTCTTTAAATTTTCGCTGCCGCAATGAATTTCTTGATGCGGTCTGCCACAGCCGTGTACTCAGAACTCGCGCCAGTTCAGGAACCACCTCGCGCTGATTTGCATCACAGATCAGCATCCGCTGGGTCTTCGTTGGAGGCTCTTTCGTCTAATCATCCGTATCCGCGCTACAATGCCGATGTCGATCGTGGCATCAATCACTTGAATTCAAAAATTCACGACTTGCCGGTTGTTGTTGATAAGCACCTGGATGTTGCTGAAGAAGAAGGATGGATCACCATTCCATGCAAGGAACTACCTGAAAACTGGGATGATGTGCCAGATATACAATCACTGCACCGTCTGGACCGTTCCTTTATTTTTCCTGGTGAACAAGTTCATATCTTGGCATGCTTGTCTGCATGTAAGCAGGATACACATATTACTACTCCATCGGCAATGACAAGAAAGAATGGCATAGGTCCCAGCCCTGAGAAAGAGAGCGGAAACACCGAGAACAGAAATAATTTTGTGTCTGGAGAAGAGAAACTGAGTACCAGTGGTGAACAGCAGCTGGCAGATATGTCTGATAGTGAATCCCTACTTCAAGTGGAGGCTCACAAAACACAAACTGCGTTGTTGTTGCAGAAGTTTAAAAATTCTCATTTCTTTGCGAGGATTTCTGAGTTCAGTGAACCCCTTTGGTCCAAAAGAAGCTCTTTAGAAAATAATTTCGACTCCTCTGAAGCAAATAGTCAAAAGGCCTCAACAATCAAAACTAAAGAGAGCACATTCTCTTCTGCTGGTGCAGTTATTGACAGAGGAATTTTTGATGCTACTATTTCTGGTGGAGTGGCGAGAAACCCTGTCAAGTGTTTTGCATTATCTAATGGAGACATAGTGGATGCAGGTTCTTTTACAGGTGAATGTT
>comp1576053_c0_seq1 len=218 path=[196:0-217]
TAAAAACATATTTTACCCTTAACTAAATATGTACTGTGCTAGTATAGTGACTAATGAGATTTAGATTCTACCAACTATTTAGTAGGTTCATGTACTTAGAAATGACTTACTGTGTTTTCTAGTTCTGTTATTCTACCAACTATGTTAGTTCCTCGCCTATGTACAAATGGTGGAATGAACAATTTATTTTGCCAATTAAATGAACAAAAGGAATGTTG
>comp3040_c0_seq1 len=549 path=[1:0-277 279:278-292 294:293-548]
GTTAGAAGTATAGTCAATAGATAATATTTTGTTTTTATGCTGTGATCATTGATTAAAACACTAGTTTTGAATTAAAATGGTAACAACAGTCATAAACTCAATCTTGGTATCCTAACATAAGGCTTATCCAAATAGTGATTGGCATGGCATTTAAACAAACATACATTTTTTTTAACCTTCAAATACCTTCCGGCATAGTGTTTTAATCCAAAATAAAGTTGAGTGCAGTACTTGTCTCAAACCTTGTAGCTCCCCTTAGTGTAGAATCTGGCAGAGGCAAAAAAATTATGCTGAATGACTGCTAATATCAACAAAATGAATAAATGCTGATAGAAATCAATAATATAATTTGTGGAAATCATAATAATGAAAAAAGATGATATAGCATTAGGCCGTTCAACTTTAAGATTTCCACTTGTGGGACACGGGGCAAAGTTGAGTACCAGCATGCATCTCCTTAAAATTAAAAGCCTACTCTAGCTCTACTGAAGCAATCAGCTTTGTATGGCACGGTACATACACACTCTATGAAATCGATGATGATTCGGC
>comp83103_c0_seq2 len=524 path=[1:0-233 235:234-330 332:331-369 2181:370-384 2196:385-481 2242:482-483 2244:484-491 493:492-492 494:493-523]
ATTTATTGTTAGGTTTTTAGGTGATTTCGTCAAAGTTTAATAGTTATCATGAATAGATTTGATGAGCCTTCATTGCCATGTTCTTGGGGCATTTTTGTTTATGATAATAGTATTATATATTGTGGTTATATATATTTTGTACTTAACACTGCTATTGTTATCTGTTGATGATGTGTCTGCAGCATCTGCATCTGATTTAGATTTTTTATTTATTTAGGATCTGTCTGTTTGATATTTGGTTATGATCATATTATTTGATTGCTCTGCTGGAATAGTTTTCAAAAAATAAATTTGTTCTGAAGTTTTTGATTAGTCTGTATGTGTTTATAAATCGAACTCCAATTAGTACTATGATTAGGATTGCTCTGAAATTTACATGATTTCATCTATATTTAATCTTCCAAAGTGTTGATTCTCACCCACCCATTGGGAAATTTAGAGTACTATGTTTGCTTCCTCTGTTTAGATAAATAATTGATGCTAAAGTTTGTAGTTTAAGAGCCATGATTGTCATCTTTCCTTGC
>comp1223216_c0_seq1 len=588 path=[1:0-587]
CAGAAAAAAAAAAAAAACATCTTTAATTGAAAGTATTCTGCATTGCTTATTGCTTATAGGAATAATTTAGATTTAGGAATTAGTTCATGTTAAGGTTTGTAATAAATTTTTGGTTTAAAAATTGTTAAATTACAGAATACTATTTGTTTCGAATGAGTTTGTCCTCCCAACAAACACAACCAAGCACATAGGTTAGGTTAGGTTAGATATTATTGGGAAGCATTAAGGGTTTTTTGTGTGTGTCAGTAGAAACATTTTGTTGTTTATTTCCTTGATTGGGTTTGAGGTTCATTTTGATTGTTCAAATCTAATTGCTAGTTCAATTTCACATGCTTGCTTTAGATGTGTCAATTGTATCTAACATGTAGCCATTTCCCCACGTTCTTGCTTGTTTGAGGTTTTTGTTATATTGCACCAAAACTCTGATTACTGCATATTAACATTAGAGCTTGTAACTAGTATATGTAGGCATTAGAAAATTTGTACTGCTGAATGGTTTGTGTATTTTTCTCCTTTCCGCTCTCTTCTTTAAATTGAAAGGTTGATGAGAATTTTAGGTTTCGCTTCGGTAGGCTGCAGATGCCTTAG
>comp2655057_c0_seq1 len=216 path=[1:0-215]
GATAACAACAACTCACATTCGAAATGTCTGATCTCGAGACTCAATTTAAGAAGGCTGTCCACTTGGTAAGAAACGGTCCCAAGAAAGAAGCTACCAACGATGAAAAGCTTGGATTCTACAAGTACTACAAGCAAGCCACCGAAGGTGATGTCACTGGTGACCAACCAGGTTTCTTTTCATTTGAAGCCAGAGCTAAGTGGGATGCCTGGAACTCCA
>comp24845_c0_seq1 len=218 path=[1:0-56 58:57-217]
ATTAATTAGCAGCAAGATATATCCAATAACAATAGAGGCATGTTAATAAATTTGCTTCAGGGACTAAACCAACGAGAAATACTTAGGTTATTGTGTGTTTGTGTTTCATATTATTTTAGCAAGTCTCAGCATGTTTATTCGGACATATATATACACACACATAGTTCCCATGAGATATAAATAGTTTCCATTCCAAGAAATAAAACAAGATACATTAG
>comp83483_c0_seq13 len=1488 path=[1:0-40 42:41-59 61:60-118 120:119-119 121:120-148 150:149-149 151:150-173 175:174-259 5251:260-268 5264:269-275 3915:276-281 3921:282-291 3931:292-292 3932:293-321 4356:322-330 5308:331-331 5309:332-343 5573:344-347 5580:348-364 5344:365-369 5352:370-386 3484:387-394 261:395-459 5411:460-461 2498:462-541 5440:542-542 2579:543-578 2615:579-590 2627:591-730 2767:731-748 2785:749-916 2953:917-934 5527:935-942 5535:943-951 5544:952-970 1709:971-972 328:973-1112 468:1113-1487]
AACAACAACAACAACAACAACAATAATTCTTCCAATTCCATACTCTTTTCTACTAAGCACCACCCTTCTTCTTCTTCTGCCACCAATGATCCTGACCTTCTACATTGCCTTAATGCCCTGGAATCTCAGTTTAGTATGCCACAAACATCTTTAGAAATGGCAGCCGTTGAGAAGATGTTACATATTCCCGAAGATTCCGTACCTTGCAAAATCCGTGCCAAGCGAGGCTGTGCCACTCATCCCCGTAGCATTGCAGAACGGGTTACTTTTCTTACTTTTGCCTTTGCCTTTGCTTGCATTAATGTCTACTTTACTTACACTTTGATCTCTACCTTTATGGGAATTCTCTCTCTCTGTCTCTACTCTCATTTTCTTCTTCCGTATATGTATATGCAGGAGAGAAGAACTAGAATAAGCGGCAAGTTGAAGAAATTACAGGACCTTGTACCTAATATGGATAAAGTATATATATCTATCACGCCATTTCTTTATGTGCCTGCCCTGCACCTCCCATTCTTTATGTGTTCATTTGGTGCTCATGCATGTTTCCCAACATGTACACCTTCAGTTATTATTATGCTCACTAATTAACTCACTATCCTATTTGTTTTTCACTCAAAATAATAATATTACACTCCTCTTCTCTATTGATAAAAGCTAGCTAGCTCCTCTTCTTATTTTCAAATTTACACTCTTTAACTTACGGTACTTCACTCCATTTTTAATGTAAATATGCTTCTTATGAACATATATATATTTCTTCCTTCTCATTATCAATCAACATTACTGATATATATACCTCTAAACTCCTCTTGTCTTCATACCCAAAGATGCATATCTTCAATTTTTTTGGTTAACAGATCAAGCGATAATATATATATATATATATGTCAAATCACCGTGCAAAACCGTAAAGTATACTATAATAATAGGTGGGTGGGTGGCTTAATGTTGTTTCAAAATGACATTGTAGCAAACAAGTTATGCTGACATGCTGGATTTGGCCGTTCAACACATTAAAGGTCTTCAAACTCAAGTTCAGAAGCTTCACACTGAACTCGAGAACTGCACTTGCGGATGCAAACAAGGCACATAAACTTTTTTTGTTTTACAGATTCTATGGCAACCTGCATAGAATTCAAGGTTTTGATGGCAAACACATGGAAACTCATTTTTATACCTTTCGACTTTAAACAAATATTAAAAGAACCGGAAAATTGTAGATTTTCAATTCTGCGGTTGTACAGTGTATGTTGTAATCTACTTGTTGTAATCTCTTTATTTTCAAACATTGATAATTGTCCCTCTTTCAAACCAGAACTTGATTTTCTATTGAGATTGATTTGTTGTGATTTTTAGTTTAATTTTCAAAAATAATCGCCACCACCCGTACCATCCACATGCCGCAACCACCACCACTATTGTCGTCGTCATTGCCACCACACAATAGTCACTACCAATACCACTGTTGCCACTGAGACACTGACG
>comp59312_c0_seq1 len=321 path=[1:0-53 58:54-297 697:298-320]
GGTTTGTCAAAAAACGATGATGAGACTTACCCTGATGAGATTGAGGCTGCTGCTATACCAAAGGTCAGAACACAAGGAGGGACTAGTAGGGGTGAAGACAAAGGGAAGAATGCTTATCAAGTTGAGTTCCCAGAAGAAAGTCACCAAAGGTTGGAGGAATATGTGCTACTCCGTCTGGATCTGGCAACTGAAAAGGATCTGATTCAAACCGGGTATAATAGGTTTAATTTGAAGCGAACCAGACCAGATGGATTCAGTATAGAAGAGCTGGAAGAAGAGCTTGTGAAGAGAAAGAAGCAAAAAAAGGAAGCATGGTACGAT
>comp2283401_c0_seq1 len=241 path=[219:0-240]
GCCGACTACACATCCAGGTTCGTTCCGGTGTAGTCTTCATAAGAGCATTGGAATTGGATCTCGTTCGACGGTTCGGTGTTCGGCGGTACCGAACCGTCACAATGCATGTAGATCGGCAATGACGAATTCGTTGGTTAGAACTCGTGGCGTCGAGGGGGAGTTTGTGAAAAGAGTGTTGGCGGTGTTGTTACGGCCGTCGTCGCATCACCAGCGTCGGCATGGTGAGTTTTTACGTCGACCG
>comp2543678_c0_seq1 len=287 path=[1:0-286]
AATAAAAATGACCAGTGGTTAACCTATTAGCACGTAAACTTAATTAGTTACTGGGGAAGTTATTTTTCTTCTACAACAGCATCCTGTCTTCTCAAATGTCCTGGTTTATTGCTTTCAATTTTACTAACTGAAAGTGTAAACCCCCATGAAACAAAAAGAAAAACACTCATCAATTTTGACAGAAGAAACAATATATTCCACACAGCTCACTTTGCACTATCTCCATTAGTCAAGTGAATAGCCAAAAAATCATGCATTCCTACAAAGGTAAAATTTGTTCAGTTCAA
>comp863_c0_seq1 len=202 path=[1:0-201]
GGAACAGTTTTGTAAACCGACCTGAAATACGGGTGAGTTCAGTTCTATTAGGATTCAAAAGACAATCGAATGCAATGGCTATAAATTGTCACATGTTCAGTAACAAAAATGGCATTCCATAATCCATGTTTAGAAAAAGAAGTCAAGAGCAATAATCCCCCTTGTGGGAATTCAATCAAACCTTGGTGTTTTAACAACATGG
>comp3690_c0_seq1 len=451 path=[1:0-143 145:144-144 146:145-450]
TTACATGGACATACACTTGTAATATACACAACAGAGCATTTTTCTATGCTTTTCATTTCATTACCCCTTTTACTTATATATATATATTACTATCATCGATCAAAGTATAAAACTACATATACTTTAGTTGATATGTTGCTAGCTTCTTCTTCAGATTATTGTTCCATCTTCAATTGTTGCATTCTTCACTATAACTATGATTCCAGATCTAATGTAGAATCCTTCCTCAGGCCGGTCTGCTTCTTGAACACCATCAGCATTTGCAATAATCACATTTCTTCCTATCTTTGCATTCTTGTCGATTATACAGTTCCTGATTTTGGTATTCTCTCCAACACCAACTGGAACCTTTCCTTCTGCCAGTAGAGTTGAAATTTCTAACTCAGTTTGATATTCGTCAGCACCCATCATCATTGTGTTCTGAAGTTCTACACCAGATTCTAAGCGTGAG
>comp43174_c0_seq1 len=235 path=[213:0-234]
GGCTAGAAGGAGAGGCCATGCACAGGTCACTCCTTTACATGTAGCCACAACATTACTCACTCTAAGAGTCAGTTCCTTCAGAAGAGCTTGTCTCAAATCTCAGCCTCACCAAACTTCACATCCACTTCAATGCAGCAGAGCTCTTGAGCTTTGTTTCAATGTAGCTCTCAATAGGCTCCCAACAACACCTTCTCCTTTCATCCATTCTCAGCCTTCTCTTTCCAATGCTCTCATT
>comp2358918_c0_seq1 len=214 path=[1:0-213]
ATCACACATCATTCAGCAATTTTTGTTGCTATGCTAATTCTAGAAACAAAATGTTATGATCACTCGTTCATCAGCCAACATAGCGTATGTTTGGTTAAGCTTTTGCAAACTCTGTTTAGGCTAAATTTTCCTTTTCGAAACACGAAACCTTTGATTTGACAAAGGAGGTGAAAATGAGAGTTGGACAAAATGGAGTTTTGGAAACAAGTTTCGG
>comp754599_c0_seq1 len=834 path=[812:0-833]
GCAACAAATTTGGAACAAACATGGTTTGCTACTGGTTTAGCCTCAGATGTAGCATAATCAGTATCAAAATTTTGTCTAGAAGAGGAGAAACAGGTCTGCTACTGGTTTTAGACCTGCTACTGGTTGCTGCAGAATGAGCTTCATGAGCAGTAGCTAAAGTGCAAACGGCAGCAGCATTATCATCAGAGGCAGTAGCTAAAGTGCAAAAACAGCAGCAACATTAGCGTCAAAGGCAGTAGGGAATTCTAGTGGCAGGCATACTGCTGACAGTATTGCGTGTAGCAGGTCTGATAACAGCATGATCCGTATTTGATTGAACAGACGGATTAACTCGGATATCTGTATTGCCACGATAATTATTCCTCGCAACAGATTTTGTATCCGTGTGTTGGGAAGAATCAACATCCACCATATCCTCATCAAGAATCAAGGCTTTAAACTTACCGGTATAAGCATTACTATCCTCAGTATTATCCAAATCAGTATCCACATGTTGAACGATGGCAGAATTAGTCATATTCACAACAGCAGTACCCGCAACAACATTAGAAACCATAGCACCAGTACCCTTATCAGCTCCATTAGCAACACCCTTATCATCATCCATGACACTAACATCAGGAACCAGAACAGTATCCATGACAATACCAGCAGTACCCGTATCAGTGCCAAAAGCCACATTACCTTCCAAATTAGCAGACTCGTCTTGAAAATTACCATCCAAAGACCTATTCTGTTTTGGCTGCTTCTTGGTATGTTTATCTCCCTTTTGTAACCCATGAGAAACATTGGCATCTCCATTGCTTTTCTTGATATGGAAATTCCCATTACCAG
>comp86396_c0_seq1 len=380 path=[359:0-50 1570:51-74 434:75-87 447:88-120 480:121-141 1616:142-144 505:145-182 1644:183-220 581:221-240 601:241-379]
TAGTCTAGGTGAAAAACCAGAAGTGTCTGCGTCTTCGTCAAGGCGCCGGCCGCGCCGCCGCCGGAAACCAAAGGGCCAAAGATTAAAGAAAGAAGATGGTGAATCAAATGGAGGATCTCCAGTCAGTAGTCACTGAGGAAAGACCTGCAGCACAATTGTGGACAATATCATGACTTGCAATGTTGATAGAGTTAATTAAGTTTCAGTTTTTCAAATTTGTGCACATGGAATTCAAAGGTTCTTAATGTGGTTTTTCTTGATGTAATTCAGACTTTGAACTATGTTTCTGTTAGTCTTGTGAAGATTATAAGAAATACTATATATAAAGATGTTGCTTGTATTTAAAATCTTCTATGAATGGACCAACTTTTTGTCATATG
>comp97993_c2_seq4 len=916 path=[7831:0-138 7970:139-532 8364:533-612 8444:613-866 15384:867-891 8723:892-915]
GCTTAGTGTACATTTAAACCTAGTATAATTATATTATATTGCTATGATATAGAGGGAGTAACTAAGTTGAATATAGCACAATTAGATATTTGTAGAATGCATGCAATGATTTGTCAAAAAAAAGGCGTGCAATGAGTACATTGATTATGAGTAGAAGCTCCTCATTATAACTTCTTCATTTTTGGTTGCGCCGTCTCATCTTTCTTTTTATAACATCTCTACTCCATGATTGAATGGCTTTTCAAAATTTCTTTTTAACAACTCGTAAGAGCCCGACTACTTTGCCTATCTTGTGTTTCCATTTTCATCAAAAATAGGAAACATCTGTGAATTTTTGCATTTGTAAATATGTTATATGCTATGGTATAATAAATATCATTCAAATCCGTTTCAAGTTTCAACCAATAAATTATCATATAACGAATTGGAAAAGGAGCTCCATGTAAGGTTCTGGAGCGCATCCAAATCCATAATTACTTTTCTTGGTGTGTCATACCACCGATAGTTCACTGGAAGCTTCACTCTCTTGTATCTTATGAAGCTTACGCAGTTATTACGAAATATTTTTTTCTCTATAGGAAAACATCATCATAACATATACCCACTGCTTAAACATTATTGCGTGTCTACTAAAAAAGACAAGCACTTTGTGTGTTAAATGCAGTAAGCTTTTCAGAAACAAACAATAAGAAGTGCAAAAGGTTATAAAATATGAAGTAAGAAGAACGCCAACCATTATTAATCCTACCCAAAAAATGCACAACCATCCTCAGAAAAATAAAACTTGAGATGAAAATTTCTTCATCCCAAGTATATTGCATCCTAGATCCTACCTCTTTCACAAGTACCTTAATATAGGAAAAAGATTTTTACATTGCAAAATAGACTACTGTTTTCAGAAAAACGAAATACAAAC
>comp981760_c0_seq1 len=528 path=[506:0-527]
AAGACCAACAATTGAGGAGCTAGACTTCGACGAATGCATTTCCGGATTTTGTAGTAACTCTTGATCATCTTTTGTCTCAAATGACTTCCTCTATAGCATTTTTCTCTGGCTGGTGGAGCTTAGTCGTTCTTTATTATATGTCCTCTATGGGTTGGAAACGAGTTGAGCTAAGTCAAACTTGACTCAACTCATCTTGACTCACTTAACGAGCTAAATTTTTCATTTCAAGTTCAAATCATTTGGTTCATGAATCAAATTCAACGAGCTGCTTGCTGAATAGGATCAATTTTAAGATCATGCTTGCTGGAATTTGTTGATGTCAGTCACACCATGGTTTTTGCGTTCTTGACCTCTGATATCTAAACACCATATAGGCATTTAGGGGGAACCATTTTTCTCTTGAAACTATGTATGTGAGCAAATTTTGACGGATATGCATTTCACAATTTAGTAATGGTTAAGATTTTTGCAACTTCCAATGGAGACATCCAATTTATCGAGCTTCGACTTGTTTGTGATAATTTAAGG
>comp97993_c0_seq39 len=3925 path=[1:0-301 303:302-360 362:361-625 627:626-662 664:663-884 886:885-908 14742:909-929 931:930-1199 12554:1200-1200 1202:1201-1224 1226:1225-1493 1495:1494-1501 16257:1502-1818 16360:1819-1820 1822:1821-1831 1833:1832-1885 12025:1886-1960 12100:1961-2008 12150:2009-2135 16460:2136-2201 1887:2202-2255 12803:2256-2341 1941:2342-2507 9836:2508-2722 10051:2723-3140 16605:3141-3468 2435:3469-3500 16726:3501-3628 16842:3629-3644 7024:3645-3665 16869:3666-3708 7088:3709-3761 16905:3762-3783 7163:3784-3924]
AAATAAGCTTTTACGATGTGGCATTATTGTAGTTCAATTTTTTAAATAGATAATAAATTCATTATTCTTCACCGTAAGATGCTGAGTAATGTAATATATATGATAATTGAAATCTACAAGCTGTGTCACAGACTGATGTCAGCACATCAGCTGCTAAATAGCAAATTCTGTCGATTTCAAAGCAGCAAAGCATTTTTTAACATTAAGTTTGAAGAACACGACCAGGTAAAATGTATGAGCAATTTCACAATCAAGCAGTCAATTAAGCTGCAAGCAAAGCATGGAAAAAACAAACGTGGTCTAATTTCCTTCAGATCTCCCTGGCACTAGGCATGGCAAGTCCTTGTGGTGGTGCAATCAAGGGTAAAACAACGTGAAATAATATTCTGCTAATAACAAGACACGCAACTTCTCTCATATTCCACTCATTACACGATGGTTGGAATGTAGGTGGTCCAAAAATTTAGGCTGCCAGTTTGCTATTTCAGTATGACGGGAGGTGGGAACTTTTTGACAAACATGAAAACATAACAGCTGTTTATTAGCTTCCAGTCTATTACTACCTTTCTCTTCCAAATCTCTCCAATCAAAGAATAGGCAAATGCACAGCTGGATACCACGTGGCCTATAAATCAACAAGATGAGCCTCATCATAAAAGAATAAAACAAGAGTGTTCATTTGTGTCTGCTCAAATAGAACATCAATGACAGATGATGTTTTGCAAATTTTATAATCGCGAGAATCGGTTCAGCACACCATTAAGAGGATTTTTTTTTTTTCCATCTTAATATTGCTGCACAATGATTTTAAAGGTTTATGTGATAAGTACTGAGTTGAGTCTATTCAAACTTCCAGCCTAAATCATATATAGACAACGGGTAATTACTACGAGGACTTTTAAAGGAACATGGACTTTTAAAGGAACATATGTAATCAACTGAGTAGTGGCGAGGGCACACTTTGCCAAAGGATAAAATTCAGAACCAATTCCTCAAATGAAAATACATCACATCTACCACAGATTGCTCCAGCAGGTGTATTGCAAAATTGTCTCCTTCATCTGTTTAATTAAAATAACTATCTTTTTGTGTCTAAAACAAAAATAACAGTCCATAAGACATTGCACATCTGCACCTAAGTTTTTTCCTTTGTCAAATGCAAGAAATTAACCAAACATATCAGTTGCCATAAGGTTAAATCGTGGAATGTTAAACAGGCTTCCTGGATCTACTGCACTGGTTTCCAAGTCATATATTGGTATTTTTTCTCAATTAAGTGAAGACAGATGGCAATTTCAACACCTTTTCAATGTGAAATTTCCAATAGCACGAATATATGAACAAGCTATTAGGAATGGGTTCTAATGGAAAGGAAAGCAAGGTGCACACCAGTGAAGTAATCAATTTTCCAAACTAATGCACAGGCACAACGAACATCATGTTACGATGCAAGAGTACAAGAGGAGTAGAGAGATTAGAGCAAAACTACCATTGCTCACAACATTGATTTGTTGACACTGAACTTGACAAAAATGCTAGAGACTAGACAAGAAAGTTATCCATCATGTGGAAGATCACGTCTGAACCATCTGAATTCAACCAGTAGATTTTCACCTGGATTGTACTGTGAGCAATATACCGCTGTTTACTCTTCTGAAAGCTAACATCCACACGCTCCCAAGGAACCCGAGTGAGACCCCTTATCATCTCCTCTTCCCAATCAATTGTTTGGCTTCCAACATTAGAAGATTCTTTACTGGAAATATCATCAGCAGTCCCACCCTTTGCGTGTACAATGTGTGGGTATTTCTCATCAATTACTTGAAGATTAGACTTTGGAAGTTCATGTTGACGCCGAATTGATGAGCTGCGCCATCCAACCATATCTGAGTTAAGTCAAGAGATATACAAGAATATGATAAGTAATGCTGTAGTAGATCTGCATCATTGTCACAGTTTATGGTTTCAAGAAATTGAGATGGGCCTGCATGACTGTCAATCAATTCTGATTTTTTTTTATAAACAATCATTTCTAATTTACATCATAGTAAACACAGTTAAAATAATCTCAATATCAGGTCTTCGTTCCGAGTTCCACTTCAAATATATATATTCATTAGATTTAAGCTTACTTACAATTTGAAATTTGATAAACCGAAAGAAAATTTGTCCTTCTCAATATCTAACTGGAAAAGAGGATACGGTCGAAGTTTGCATTTGAATATGCTACACAACGCTTAAACGCACATAAAGCTGACCTACACAATCATTAACAATTAAATTGGAAGTAATGCAGAATTGTAGATTAGCATCTGACAAACTTAACCAACACAGGTATACTAACATAAATTTTAAATCATCGGAATCATCAACCATGCGGAGGAGAAGAGGAGGCTTTCCATCATCATTGTCCATAAGAAAGAGATGTTTTCCAGATCTCCCTGCAACTAAATGTGCAGTTTGAGATGCTCTTCTTTCAAGGAAAGGAAGGCCACAAAGTAATGGAAGCTACAAGAACCGGGGAAAAATTGGGACCAAAATAAGAGATAATGTAACAGTATATTTATACACTTCTAGTCCTAGATCCATTCGATGAATCAATCAAAACATACTTGGGAAAGCTATTCCAATAACTTTACTATGATGGCTACAGTCTACAGAAAATGAAAAACATGCAACCATTTTTCTCTCATACCGCAAAGAGTGTACAATTCCTTTGTGTATTTTCAAACGGCCAAAAAGTTGATTCAGTGTAATACGAAAAAGTGGCAAAAAAGAATCAGTCTTTAAGTAACATATTATAGAAAATTAGAAAATAAATATTTGGGCTACTAATTGAGCTTGCTTTGCAACTTTCCCCAAACTTTCAAGCATGTCTTCAAATATCCATACCTGCAAAGGAGGGCCTTTGAAGATAGCTGATGAAACAGTAATCAATGACAACAGAAAGACTTAGAGAAAAAGAGAGTTTCTGAAGCTAATATTTATTATATAGTAATCATACGTAAAATGAACATAAGAAAGTGTTGATGACAATGATGATAAAAACAAGCAGATGACTAATGAAGGCCAAAATAAAAGGTATATCCATGATGCTGAACTTGATACGAGACTGTTCATAATATAAACCTTTAAAGCTACCTGTCCGTGCCCTCTTGACCCAAGATGTGGTGTTGCAAATGTTATGAAGTTCATTGGCTCTAAACCAGCGATTCTGGCTTCATAATGTTCACTGCAATTCTTCGTACATTCAGTCTCCTCTTTGCTGTTGCTATTCATGCTGGTAACTTCAACTTCCAATGTTGAAGAGTGATCAAGAAGTCTACCAATAGCATATCTAGCCACCAAGCCTCCCAAAGAATGTGCCACAAAGGAGATCTTCTGCAACCCCGGCCACCGTCTAACAACAGAATGCACCTCTTCAGCTAGCCTCTCACCCATTGTATCGACACCATCAAACGTCAACTTTGAAGAATTGCACTCACTTCTGTGAACGATAACTATCTGGAAGCTTCTTCAGAAACTGCTCGGCGGCGTATCTCCAATCTGCAGGACTGCCAATGATGCCATTAACCATAATGACAAGGTGTGAAGGGGGAGAGTTGTTTTTGTTGTTGGCATCATCAATACTGCTGCTGCTCTCAGTCTCAATCTCATTCGTGTTGGAGTTGGGGTTCATCAAACAACCCCCTCCCAAACGCCGTAGCAATTCCATTCTGATCTAATAATGGATCTGGAAGGGAACCACAACAAACAGATAGCCAGATATCGCAAACCCCAAAGAGGACAAACTCATTCAGTTATTATCGTTTTCTTCTTCCTACTTTCGGCGACCCTCACTCCCCCCGATACAAAAATACTCACGCCAACTCGGATTTCTTTTCCTTTCTTGAAATTCTGCTTAGTATAATATAAAGGGTTTTTT
>comp73830_c0_seq3 len=1126 path=[1:0-390 2497:391-391 393:392-393 395:394-604 2150:605-817 606:818-947 736:948-996 1758:997-1083 794:1084-1125]
GGACCAAATTGGGTATTAACTCATTTTATTCCCTTTCATCTATCAGATAGGGAACACAAAATTTGAGGGCAAGAATAAGTTACAAGGTAAATGGAGCCATGGGAAAGTTATGACAGCTGCAGTTAAAGATAGCACTTGGGGTATTAATAATGTGACAGTAACTAATAAGATGACTGTTAAGTCAGTGAGTGCTATTGCTAGTAATGAAGGAGGTACGTTGAGTGGAAAAATATTAGAGCAGAAAGTTGATGGAATGGGTCAAGCTAATGGTCTTCCTGTTAATAAAAATAGAACAGATGCTAACTTTGGGATTGATGAAAAGAGTGCATACAGGGTTAAAGTAAAGGAAAGACAAAGCGACAATAAAAAGGTTAACCAGATGTTAGCTGGGCCCCCATGCATGAAAGATGCTCCAGGTGTGCTTCCTATTGCTGAAAATAGGGCTATTCCTGAGATGATTCCACCACTAGCGCACAGGAAGCACCTGAACTTATCAAAGTGGATTGGGTGTGTACTTGTGATAGTTGCGAGAAATGGCGGCTTCTCCCTATGGGTTTAAAGCCTGAGCTTCCAGAGAAATGGCTGTGTCGCATGCTATATTGGCTGTAAGTTGATTACGCCTAAGCATAAAATGCTATATTGGTTGTGTAGCATGCTATATTAGTTTGTTGTGTAGTGTATTATAGAATATTTGGGCAGTATATTGAGTGATATGCAAATTATAATTGTTTTTCTCCCCAAGTGTACCCACATTTGGTCTATGTTGTGTGTATTATTTCCTCCTCAATCCTCATCGTTCATTTACAAATTGTTGCTAGGCTTGGAATGAATCGCTGTAACACCAGTGAGGAGGATACAACAAAAGCACTTTAGGCTTTATATCATATGCCAGCCTAGCTCCGAGGGTCAAAATAATGTGCAGAGCCATGCCACTAAACTTGAAACTGGAGTCAGCTCTGCCGATGCTCTGCAATTTGGCCTCAATCGCAAAAAGTCCAGTTCTGATGTAATATCGGTGCACTGCACATATTGAATATGCACTATGCTCAAGAATCTAAAACTGACTGCAGTTTGGTTCTATTAGGCAGTTTGGTCCCATTAGGGTGCATCGAGAAAATATAAAAAC
>comp100636_c0_seq1 len=2360 path=[2340:0-228 8002:229-234 8008:235-246 8020:247-249 2592:250-340 2683:341-365 2708:366-574 2917:575-586 2929:587-596 8150:597-605 2948:606-617 2960:618-658 8183:659-662 8187:663-669 8194:670-681 3024:682-847 8291:848-943 4702:944-962 8368:963-970 3313:971-971 3314:972-995 3338:996-1604 3947:1605-1628 8676:1629-1718 8743:1719-1719 8744:1720-1730 4073:1731-1736 8766:1737-1748 4091:1749-1778 8806:1779-1779 8807:1780-1780 8808:1781-1789 4132:1790-1802 8818:1803-2359]
CTATCCTTTTGTGTCGTGAAATAAACTCCACATGCTACTTTTCCCTCCTATAGCTAGTTAGGGGGGGTCACTCTCCTTACAACTAGATCAACTCGTATATATCATTGAATTATCATTCTTTTCCTTTCTCCACTCTCTTTCTCTACACTCACTAGTATTAATTCCTCAATTCCTCTCCAACAACATGTGGAAAAGAGAGAAACACGCATAGAGTAAGAGAATAGTATTGTTTTTTTTCAACTCTTTCAAGAAAAAATGAGCCAGTGTGTTCCCAGCTGGGATGTCGATGAACACCCACCACCACCAAGACTCTCTCTTCGTTCCAACTCCAATTCAACTGCCCCTGATGTTCCCATGTTAGACTATGATGTTGCGGAGCTAACATGGGAAAATGGACAACTTTCTATGCATGGTTTAGGGTTACCAAGAGTACCAACAAAACCCTCTACAACTACGGTAACCCCTACACCAACACCTACAAAAGATGCATGGGAAAAGCCTCGTGGATGTGGCACCTTGGAGTCAATAGTGAACCAAGCTACATGCTTACCACATCGTGGAAAATCGCTCTTTTTCGGCACTACTGGTGGTGGTAGCAACGATGGTGGCGTATACGGGAACTTGTTAGTCCCATGGCTTGACCCGCATCGTGCTGCAACCATCGCGGCCGCCGCGGCTGCCTCAAACGGCATAGCTATGGACGCATTAGTTCCAAGCTCTAATCACCCCGAGGAACAAAGTACTCAAGTGATGGATTCTTCAATCCCTAATGGAGGGTTTGGCACGTGCATGGTAGGAGGATCCACACGTGTGGGATCTTGCAGCGGCACCGCCGCTAGGCAAGAGGATGGTGTGTTGATTTCTGCGGCGGCAAAGCGTGCTAGAGTGGAAGCACACGTGCCGGGAAGTGGTAGAGATCAAAGTGTTAGTGGTAGCGCCACCTTTGGAAGACATAGCCAACATGTGACACTAGACACATCGTATGACAAGGAATTCGGTTTGGGTGGTTTTACTTCAACCTCCATGGGATCACCGGAAAACACCAGGACAACCACCGTAGATGACCGTGATTCGGTTAGCCATAGTAGACCAATGAGAGGGGAAGAGGATAAAAATAGAGAAAATAGAAAGTCATCTGTGTCGACTAAAAGGAGCAGAGCTGCAGCTATACACAACCAATCTGAAAGGAAAAGGAGAGATAAGATAAACCAGAGAATGAAGACATTGCAAAAGTTGGTCCCAAATTCCAGCAAGACAGATAAAGCTTCAATGTTGGATGAAGTTATAGATTATTTGAAGCAATTACAAGCACAAGTGCAGATGATGAATAGATTCAACATGTCATCCATGATGCTCCCTTTGGCCATGCAACAACAACTTCAAATGTCAATGATGGCTCCAATGGGCATGGGTATGGGAATGGGAATGGGCATGGGTATGGGGATGGATATGAACACCATGAATCGTGCTAATATGCCTGGAATGCCTCCAGTCCTCCACCCTTCTGCCTTCTTGCCTATGGCTGCCGCTGGTGGTGGCGGTGATCGCCTTCAAGCTGCTGGGCCTCCGGCGACTATGATGCCTGATCCTTTCTCCACATTCTTTGGATGCCAGTCACAGCCCATGACCATGGATGCCTATAGTAGAATTGCAGCCATGTATCAACAGATTCACCAATCTCAGGCTCCGGGATCTAAAAGTTGATCAGCTGCCCGCTACTAGTGTTGTCCTGCGCGCGTTGTAGTAAATTGTTGGGTGAGGGATCGGCTAAGTCCCTCGACGGTATACCAATAAAACTAACCATTAGATATAATATGAAATATTATAAGTGGTTGAGATCGTGTCAACCAATATGAAATATCAACAATTCATAATATTTTATATTATATGAGTATTTGTTACAGATTATTTTTAGATAAAATCACTTTTTTATGTAAAATTAAAAAACTGTGTAAAAAAATTGATTTTATATTAAACTAATCTGTAACAAACACCCCATATATCTAACTGCTAGTTTTATTGGTACACCAGTATGAGACTTAGTTGATTCGTCATTCTAAAATTGAGAATATTTATTGTTTTTTAGATATTAAACACGTATATTAGCTCAAAAGCAGTTGTGAGATACAACTTAAAAGTAGCTAGTATGGTGCTTTCTTGGGTTGAGCAACTTGTTAAAACTAATTTGGTGCCTTTCTTGTTTATTCAACCTTCATTATGCAAGTTTTGTACAACTTGTGTTTCCAATAATATGTCTGTTAGTTTTTACACAATCTGTAGCTTATTCTGTGAATTTGAGGCAAAGATAAAAATGTTGAGTTGCATTTAGTTGTTAAATTTGAATCAGAGATTTTATTGGA
>comp2946783_c0_seq1 len=217 path=[1:0-216]
GTAGGGCTGTAATTGATGTTTGTACAAAGTAGTATTTTTTTCCACCCTTTCTTGATATTTAAGTTTGGAGCTTTTTGTTTCTGTTACAGAACTGTATCTGAGATTAAACTTGAGGATGATTATGAAGAGGATATGCTTGAAGATAGTGATTCATAGGATTGATTGCTTTATACTATTTTTAATATTAGTACTTGCTTTATGTTAGTTATTTTGAATA
>comp518403_c0_seq1 len=1473 path=[1451:0-1472]
TACTACTACTACTACTACTGAGTCATTCCTTGTTCAACATTTACCTGTCAACTAGATTTCTAAGACATCACTAAAACCCACCACATCTTCATGCATCAGAGATGCTTGCCTATACTGCACCCAGAATGCATCATCAAATTGAGGTAAAAGATTTAAATGACAAAATAAGTGCTCATAGAGCACAAATCAATCATGAAAATCTGATGTACCTTTACAACACAAGTCACAACCTGCTATTCAAATCGCTATGCTCGGGAACTTGGAATTGGTTGAGTTGAAGGCTCGGCTAAGAAGCCATTAGGGATGTGGTGAGGAGGTATATCAGCATTTCCAGTAGGAGCAAACAATTCAGAGAGGGCAGCATGAAGAAACGAAACTTTGTCTTTAAGTTGAGCATTTTGTTGATGAATTTGTTGGTTACATTCCAACAAGTAAATGATCTTTTGGGACAGTTGATGGTTCAATGCCTGCAGATGATCCACATGATACTGCAGGACTTCAATTTGTTGCTTCTTTCTCATCCGTGACCTGCGAGCGGATTCTCTGTTGGAGAACATCCTTTTCTTCTTTCGGTCGTCAAGGAGAGCCTTTGCTGCTTCATCAGAATTATTGTTGTTACTGTTTGATGAGGTGTTTGGAGAGGATTTGTGGAGTGGGATTTGAATTGTATTGTTGTTGTTGGGAAGGTGCAGTTGGGAGTAGTAAAATGGAATATGGTGTAAACCTTGAGATGGATCAATATGGTTCAAAGAATGGCCTTCCCCAGTTTCCATGTTTTGAAGGCTTGATGAGGTCGTCGTGATTGGTTTCTGGGTTGGAGAAGGATAGGGAAGGTACTGTGTTAAGGAAGCATAAGGCATTTCATTAAGTTCCTCATCTCCATTGCTGCTGTCCATGCCTCGAACGAACACAAAGAGGGAGAGGGGAGAGAGCAGGAATTAATAGGGCTCAGAGATCTAGTTAATGCAAATAAAGCACAAGTAGGTAAAGGAATTTCTTGGCATTTAAGTTTAATCATGTACTTTTAGATATGTTAAGTGCCGTAGATAATCTTAATTCTGAAAACTAGGAAAATAATACGTGTGAACAAGATTAGTAACAAATACTAATAGCTAGATAACCTTTGATCTGCGAAATGGTTGAGGGAATAATTGACTTAGAGACAAGAAAATTAAAAAAAGTTAAGGTTGTTTAATAGATAGGAAGACAATGCCATGGACTTTTTTGACTATGTATATGCCTAAAACACGGTAGAAAGCAACAAAATATCAGTGACCCTCTAACCTCGACGAAAGCCAGAGGAATATAAACCAAACCATATATGATCACTTGGCCGCACACTCAATTCAGTAAAACGCTCGCTAGGTAACTCTATCTGCAACTCCATTTCTACTTATGGTCATGATTAATTAAATATATGATTCTTACATCTGCAACTCTATCTGCAACTCTATCTAGGTAACTCTATCTAGG
>comp991015_c0_seq1 len=258 path=[1:0-257]
CTTGACGGTTGATGAATTAGTATGGTGAACTTGGATTTTCATTTGTGGGAAGTTTGACACTGCTCTTACTATTGTAGTGTTAATGCAATCTAGATTTGTTTACAACTGTTATTGAAGTCTTCCAAGCTGGTTTTTACTGCTTGCCTTTACCTTTATGTTCTGATTTGCAATTCATGCTCATTCCCTAGTAACACTAATTTTGGATTTGATATCAGAGCATGTCATAGATTGAGCACGTTTGTATTCACTGGAAGGAGG
>comp56068_c0_seq1 len=298 path=[1:0-70 72:71-190 192:191-197 199:198-297]
AGAATGATCTCTAGATAAAGTAGCCGGTGAAATTCAGGAAAATCATAAACATGCCCACCAAATAGCCACTTTGTAGTTGAACTATGCAAGACTAGATGTTTAACTCTATGGATGGCTTGAAGGAGACTAAGTAAAGGATCAACGCATTCAGATTCAGAGAAGACATCAAGATATGCTTCGACCACATTGTGGAAGTTGCCAAAGGTGTAGTCTGGTTGGATTTTGATATTGGTGAGGCTCAGGTAGTTGAGATCCGGTGCGTCTATTTGTAGATAAGTCCATTGGCTAAAAAACCATT
>comp94873_c0_seq2 len=2987 path=[1:0-187 189:188-208 7638:209-210 212:211-211 213:212-307 309:308-309 311:310-347 7694:348-546 554:547-547 555:548-594 7780:595-2082 8057:2083-2094 2102:2095-2098 2106:2099-2417 2425:2418-2433 2441:2434-2641 8109:2642-2648 2656:2649-2656 2664:2657-2773 8134:2774-2778 6575:2779-2810 6607:2811-2814 2821:2815-2826 2833:2827-2986]
TTTTTTTTCAAATAATTGCTATTTTTCCATTAACATGCACCAGAAAAAGAGGTCCATGTGCATAAAATATCAGGTCTATGCCATGGGAGAAGAAGACTTCCTTCTAAAGTACAATATACAGAAGCTAAGAATAAAAGAAAAGATGTTTACTTGAAAAGGGATATGATACAATGAGATCCTCCCATACCAATTTTTTTTGTACAAAAGGGAAGAGACCCTAAATAGATAAACATATACATCAGGAGTTGAAGTGGCTCAAACCAATTCATGAGCATGCACACCTCAAGTTAGTTCAAGGAAAAAAGCTATTCACGACAGACTACAACCAGAAAAGTTCATGCCAAAATCAGAAAACATTTCCTGATATCCAATCATGTTGAGTCAAATACCACTTCCAATTTTAAAAACTGAAGGAGTAGCAGTTTCTTGGGCCTCAACTGTCGATGGCGGGTCCTTCTTATCAACCCCAACAAAGGACAAATGGAATGCATCCAAGCTGCTGGCTATCAAGCGATTCAGTCCACTAAGACTATCACCTAAAGTTAGACCATCGCTATGGAACTTAGTTGACGGTATATCCAAATCCAGTAGTCCCAAAGAATCAGGCCAATAGTAATCTGCTAGCCCACTAAAATCCTTTGGTAAATGATCCTGGACATCTGCCTCGGACTTACAATTGTCCATAGGCATAGGGCCAGTTTGAGCAAAATCGTCCAAAAGGCTCTCTTTTTCAGGTGACAGCTTATCCAAATTCTCAAAGCTTCTTCCAGGAACCTTTTTTTCAGAATCTAAAGCAGCAATGGGAGATAAACTGGGACCATGGTCGTGACGAATAGGATCCTTCTTAAACGAGAAAGCATCACATGTTTCTTCAGCATCCCAGATGGAAGTCATGTGAGATGCCAAAGTTGGTTGTCCCATCTTGTCTTGGTGTCTAGATATGTGTGCAGCAATAGCAGCATCAAAAGAATCACAACTAAAAGGAATTTGATGTAGATCATGACAATTCTCAGCTATAGGAGGATCAATGCAATTATCCTGGGATACCCCTGAAAGAAGGTCCCCCACACTAATGTTGGTAAGGCTGTCAGCCCACTCACCAGCTGACAGTCCTGTTCCACTGCTGAATTTCAACCCATCCATGTCTTCCAACTGTCTAGTCACAGTTCCAACTCTAACATCTTCTCCATGCAATGATATATGGGCTGTAGGCTCACAGGGTTCCTTAGTGTTATTAATCTGGTTGATACTGTGATCTCTAGTGTTAGGCAAATAAGTTGAAGTAGTGCTAGGAGCACTGTTTCTGTTCATGGATGTTCCGCAATCTTTAGAGAGCTCCATGGAATGATTATTAGTTGATGGCATAGGAAGTGATGGCGAATTCACAATCTGATCCTTCATACTGTTCCCACTATTTTCTGATTGTCTAAGCATGCAGCTGGATGCTACAGGCAGTTGCATATTTAGTGCCCCGTGCTTAGTGTTGAACCAACCATACCTCAAACGAAATATCGGTGGGCTTCCAATCATTGCATGTATGTCTGCTGCACTAAGAGCAGATTCCTGGGTCCATCTTTGAAAGTTATCCAAGTTTTCCTTTTGAACACCATAGGGAAAAAGCATCAATTCTCCAATTGCTATGCTTGAATTTCCCCATTTACGGTTTAGATGTTCTAAAATTGATGATATCTTCTTCCGAGTACTAAGTGTAAGCTCCAAGTATGGATTATGCTTATCCATTTCCAAGGCTCTTCGGGTGAGTTCATCAATTGGGAATAATTGGAGCTTAAGTTTCATAATATTTTGCATACTGTTATCAACAAAGTGATTTTGTGGAAATGTGGGTAAAGAGGGAAGGTCGTGTTCACCAGAATCGGAACATTTTTCCCCACCACTGTGATCGCTACTATGATTTTCCTGGTCGTGTTCAACATCTTTAACAGTGGCCTCTCGCTCCAAATGCTCAGCAGCATCTGCAACTAAAGAAACACCGGCAATTGCTGCCTTCTCCCATTTTTTATATGCTGCTGTCATGATCATGCCAGATTTCTTTCGTTGCCTTGTAGATTTCAAGGTATTTGATTCCCCCTTAGCACTATTACGGTTAACACCTATGCTGGCATTACGCTTCAATGGTGGTTTTGAAGGTCCTTGTTTTATAATATTTTGAGTGTCAACAAGAACCACTTTAACTGCACGGGCATCAGTTGCTGATGCTCTAGTTTGATTTGAGACCAAGTTAGGAGCGGGAGATTGACAATTTGCCCCCTGCAAAGGCCGCTTCTTTACATTCTTCTTCCGGTCCTTCAAAAGTTGGTGCTCCAAGGCTTCTAAAAAAATTTTAAATCTTCGGGGCTTTAGGTGAAGCTTTGAGGCTTTGCAGCTATACTTTTCTAACAAAGACCACCAACGAAGCATTGCAGCATTAGTATCTTTTGAGTTTTTGGCATCCAGACATAATTCTGGACCAAGAAGTTTGTTCATCCGTCTCACAAGCCGATAGTAATAATACCTGACCTGATCCTTGTTTTTACTTTGTACACGGCTAGTGATTTTCTCAAAATTCTTCCCAACTTGTCGTAATGCGGTGAAGAAGCTTTCCTCCTCTTGACGAGTCCAAGCAGCCCACTGCCTTGGTTTTCTCGGAGCTGGCTTCTGTGGCATGACAGCATTTTCAATGGATGGGGAATCACCAGGATCCCCAGTTTCCGAAACAACAGTCTTAGAATGAAGTTCAGTATTTGAATCAGTCAAGATTTGTTCCTCGGCCTCCATTTTTTTCTATGTCACCTGCTCATGCTATTCAAACTCAAAATCAAATTCACCAAAAGACGGTTCCCTGGAGAGTGGACGGTGATGAAATGAAGAGAAATTGAATTTCTGAAAACCCTAACTTGAAGGAAAAGAAGATGACAGAGGAAGCAAGATCCAGGAAGGTGGATTCTCTGTTCTTCTAAAACTAAACGCTTCGTTTCCCAGTTGTTGCA
>comp46574_c0_seq1 len=223 path=[1:0-130 132:131-222]
CTTTGGTGATCAGTGCCGTAAGACCGTAAATGTGTCGACCGAGGAGGAGGATCCCTCGGAGGACTTGGGGATTAGCGAGTTGTCTCTCGATCCCGTTGAAAAGGCGGCAGTGCTTTCTAGGGTCTGGAGCCGGTTGGTCCAGCGTGGTGTCGAACTCTCGGACAAGGGCCCCCGACGTGTGGCATTCATTGATAGCCTTCTGGAGAAACCGGGCGAAGCGGGT
>comp4733_c0_seq1 len=220 path=[198:0-168 367:169-187 386:188-219]
GTGATATACCATATAGCTATTATTTAAAAAATTCATTCTAGGTTTTAGTTTGTTCAGCAGTATTTACTTAGATGTAAGATTAAATTGAGACTAGTGAAGACATGCACTGTTCCTGCTTGAAATTACTATTGATTATTGAATCCTGTTGTCATGCAGAGCAAGTATATAAATCAACTACTTTTTTTTTTAGTTTTTCCCTTGTATGCTGTTTCTTCTTGGA
>comp1450526_c0_seq1 len=225 path=[1:0-224]
ATTCAATTTCGGGAGGACTACCTTAGTATACATATTTTTTGGCATTGGACTTATCATTGTTTTACTATAAGACAAAAAAAATGATCTTCCTATTTAATATTTTTTGGTGATTTTTTTTTCACTCTTTTCAAACTTGTGAACTATAGATGAACTAGTACTTTGTGGAACAACTTATTAATTAGCTAAGCGCGTTAGAGCCTCTTTCTTTTAGATTTTGAAACTCAA
>comp17396_c0_seq2 len=511 path=[1:0-363 365:364-510]
ATTTTAACACACTATGGTAAGAGCACCTTAATAAGGCTTAAAGTCAAAGTGCCTAATGCCTACGATCCAATCCAACTCTTATAAGTTTAACAATTAACACAACCCCTTCGATCGAGTGCTTTTATACCTTTAGCTGTGATTTTCCGTAACATGCATGCATGCCATCAAACATAACCAAAACAACACCTTCAAAATTCACGAGACATTTTTTTCGCTGTCTCGAAACAATTCCTGATATCTTCAATCCATAAATCACTGCCACAAAACCCACTTATTGCTTTGGAACTCTTTGGCAAAGCACTTGATCAATACCCAGATATCAAGACCTTGAAAAATGTCCACTCCATGGTTTGCAGCTTCATGGAGCTGTGTTGAAGTTTGGGAGGGAATGGTCTTATTTCTATGCATGGGAAATGTGGATGGTTGCTGGAGGCACGGCGTGTTCTGGATGAAATGCCATGGAGGGAGGTTGTTTCGTGGAACTCTATGGTTACATGGTACGCAAAGAATA
>comp51920_c0_seq1 len=952 path=[1686:0-210 757:211-841 1388:842-951]
CACTTGCGATGTCTGCGCCCTATGGGACGGTGGGTTTGAGTCCAAAGAAACACTTCATGCCTTACAATACAAAGTTCTTTTGTATTTGATTTTTCTGTAGGAGTTTGTCATCAGAGATTATTATTACCCATATTTACAAGGCATTCCCTAGATTTCATTGGTGGCCTGGCCGGTTTAGTTGGGTTTGAGCTTGGGATTTCTGACTGAGTCGGGATATATATATTTCTTTAACCCTGTTAGATCAAGGAGCTTCTTGCTAATTGCATCCCTCTCTGAAGACCCTGACAGTAGAAACCATCTATTACAAAGCTCCAATACTTCAGGGCAAAACACCTTCCAATAGAAAGTACTCCTCATCCATGCTGGCTCTGTCAAGTAAGAGTCTCCACGACAAGCACTGTTCACAATTGCCTTGGCAGCTTCTGTGACTGATCTTATGGGCACCACACTAACTTGAACATCTCTCATTTCTTGGTCAAGAACCATTCGACCGTCCTTTGATAGGAACTTCCCTTGGGTCATTTCTGACTCAATCAACCCTGGAGTGACTATAGTTATTCCTATGTCCCTTCCCAATTCTGTTCTCAGACTCTCATAAAAGCTGATCACTGCTGCTTTGCTTGCATTATAGAACATCATTCTTGGCGCAGGCAACCATCCAGCTGAGGAAGCTATGGCTATAATCTTCCCTTTGGATTTTCTAAGGTGGGGGATTGAAAAATAAGTGCCGTAAGCTGAACCCCAGAAGTTAATATCCGTGGCGGGTGCAAAATTAGTTATATCAGTAGAGTCTTGAAACAAGCAGACAGGAACTATTCCTGCATTGTTCACCAAATGATCCAACCGTCCAAAGTGGTTGAGTGTTAAGTCAACAAATTGTTTACAGTCTTGGATACTAGAAACATCAGAAGGGATTGTAATGACATCAGGAGACCCAACAGACATGGCTTTG
>comp6021_c0_seq1 len=471 path=[1:0-252 254:253-470]
GCCCAGTCCAAATTTTTTAATAATTCAGCAATTCAATCAACAAAATGATCAACTGCCAAATGAATGTTTCTCAGTCAGCCTACATAAAGATTTATTTTAATAGCATAATGAATGAACAACGGATCAACTTCAAATTGGCCCTTGATCTTGATGTTTATTTCCCTCTTTCTATCAGTGCTATTAAATAGCGGCCATGGCAGTATCGCATGGCAGATTAGGTGCCAGCTGCCATAGGAGATTTGTGAACTGACACCCGCCATGGCGGCATCATAGGCCTTAATCCCATATTCATATGGTGGAATGTTGGCCGACAGTCATTGAGAACATTGCTTTCTGTTCTCAATTATTTACTTTTCTCAGCTTGTCCACAACAACATGATGGAAAATTGACACCTTTATATACTGTAATGACTTTGTACTGTGTTGACTGTAGTACAAGCAGCATTAACTTGTCAAGTGCAAGAATCTTTG
>comp89261_c0_seq1 len=477 path=[463:0-6 470:7-11 475:12-32 1965:33-49 513:50-55 519:56-62 526:63-66 530:67-74 2001:75-112 2043:113-175 647:176-190 2088:191-208 680:209-210 682:211-215 687:216-241 713:242-476]
TAATAATAATAATAATAGTAATAAACAAGACAACATAAAAGATATCTGAAAGAAAGAGAAGGGATGAGAGGATTATGAATATGAATGATGATGGAGTGAGTCAGCAGCGTGCAAGTGAGTGCTGAGTGGAGATGGCTACAAACAAAAACAAATGGGAAAAGAAAACACGGACGGACAAGTGGGATAAGCCAGCCCATAAGGCCACTACAAGTACAACAACAGAAGACAAGACAACCTTCCATCTCTCTCTCTCTCTCCCAAACCTTCCATCCCCTATTCATTCAAAACAAAACTTATCACATTTACATGTGGTAGTACCTATTTTTAAATTACATGTCACCTTCAAATAGAGTTTGATCCGAGAGAGGGAGGAATCTTAACGGAAGGAGATGGTTAACTTTTTAGTATAATGTTTTATTTCCACGGAGAGACTTGGAGATAAATTTTATAGTAGGAGATACATTATTTTATTTAAAT
>comp97264_c0_seq6 len=888 path=[1:0-65 67:66-67 5670:68-89 5692:90-93 5696:94-100 5703:101-102 5705:103-107 5710:108-115 5718:116-121 5731:122-133 135:134-135 137:136-136 138:137-139 5775:140-141 5777:142-158 5794:159-166 1849:167-172 5809:173-183 185:184-207 5843:208-218 5854:219-224 5860:225-258 5894:259-268 5898:269-288 5948:289-733 3355:734-826 6159:827-887]
AGGATCTCCAGGTCTTCCACTTTTTCTACAATTCCAGTAATTCGAAGTTCAAAACGTTCTCCCTTTTCGTCAATGGCGTGTTCACTCTCCGCAACTCTCGCGACATTCGAAAAATTCATCTTGACGTTAGCATCAAGCACGGAGACTCGTTTGCCGCTCACTCCATCCACACGTGGATCCGTGCTGCCATCGGACCCTGCCTTCAAGAACTGACTCTACATGTTTATGGAATTCGCGCCGTGGACATTCCTTACACACTCTTCAATTGTACCAACCTTGTCTCTCTCAGGTAACCTAATAAACTCTAGTTAATCTTAGTCACCAACTTAGTCCTCAAATTGTGAAAAATGTTTAATTAGCAAATTGAGGTAAAGTTAGTCTCTCTACATCAAATTAGTCTCTAATTCTCTGCATCAAATGCATCAAATTAGTTCTGATTGTGACTAAGTTGATATGATGGTATGGTGATATATTTGGAGGGAACAATTTTGTGATTGACGCAACTAATCCATGTAGTCAAAATCTTGTTAAATTAAGTCACCAAAACCAGAGGAATCTTCAAATTATAATGACTAAAAGTTAAAGAATTTTAAATTACAAGTACTAAAAAAGACGAAAAATCAATGTAATTTGATTGCAACCGCTAAAAGTGAAAGAATATAAAATTATAGGGACTAAAATGAATAAAACTTGGGAGGGACTAAAACAAAAAATCAATGACATTATAGGGACTAAAGTACATGTTGCAGTTGCAGAGATAACGTCTTAAGAGAAAGGAGTTAATGACCAACTTGGTTCCTCAAATATCAGAAATGTTCAAATTAGTGCATAATTTTAGCAATATTATATATTGGTCCATATTAGTCCCTTATATTAAGCACACTCTAT
>comp87644_c0_seq1 len=1374 path=[951:0-131 1083:132-135 1087:136-273 1228:274-947 4118:948-960 2339:961-1246 4114:1247-1249 4131:1250-1373]
AATGCAACGTCTATGACAAGCAGTAGTGCGCTGCTTCTTTTGCTTTGTCTCTTGTTTCCAAACTTGACCAATATCTTGTGCAATTTTCACAGCATCAGATGAAGCACCAGCTAGCCCTCTCTTTGTGAAACCTACCGCATAAAGCCCTGAATTCCCTTTCCAACCATGTGGGAATGGCATCTTTGGGTATCCATTCTTGGAAAAAAATTCACCTTCCTGAAGCCAAGAAGGGACATTGCTTCGGTATCCGGTTGCTAGAACAACTGCATCAATATCAAGGGTTTCTCCATTAACAAGCTCAACTTGATGTTTGTTAAACCTCTTGATTCCAGGTACAACTTTTATGTCACCGGATCTAATTTTCTGTAAGGCACCCATGTCCAAAACAGGGGTTTTTCCCTTTGTGTTCTTTAGCTCCAAGGGACCCATGGAAGGCCTTTTTAGTCCATAACTCTCCATGTTACCAAAAACAAACCATGCCAAGATTAACAAAAGTTTGTCAACCATCCAAAGGGGTAACCATTTTAGCATCAAAACAGCTAACTCAAATGTTGATCTCCCTAACATTTCTCTTGGTAACACATGAACCGAGCTACGACAAACCATTGAAGGCAAAGCATGATGGTTAGATAGGTCAAGTGAGAGTTCCATTCCAGAATTACCACAGCCAACGACAAGAACTTTCTTTCCCCTAAAGCATTCACCTGACTTGTACTCACAAGCATGAATAACATCACCCTTGTATTCATCAGAAAGTCCTTGAATATCAGGAACAACACACTCAGCATTTTCACCGGTGGCAACAACAAGCCACCTACAAATGTACTCGACCTCATTGGTCTTAACCCTCCACAATCCACTAGTCTCATCATACCTAGCAGACTGAACACACTCATTGAATTTTGGGTTTATCTCAAATTTGGTTGCATAGGACTCAAGATACTCAATGAACTGTTTCTTGGAAGGGTATTCGGGAAAATCTTCGGGGAATGGAAGTTTAGGAAGCTGGCAAAATTGCTTAGGAAGGTGAAGTTTTAATCTATCATAGGTACGTTTTTGCCATAGTGAGGCTATGCAATCTGCTCTTTCAAGAACAATGAAGGGTACCCCTTGTTCTTTAAGACATGCTGCTGTAGCTAGACCAGATGGGCCTGCTCCTATAATAACAGGACCATTTACCCAAATGCAACGACGTGAGAATAAATCTTCGTGATCAGCTAGGCGAAACAAATTTTCCATTATCTATGTTTTGTTTGTTCAACAAACTGAAAATGTTTAATTTGAACTGAGAGACAGAGAGTTTTTTTGGTTTGTTTTGTTTTGTTTTGAGTTTGTGAATGAGAGAAAGTTTGGTTAAGGAAATGATGAGTGATG
>comp1866809_c0_seq1 len=512 path=[1:0-511]
TGGCTGAGAATAATATTCTACATGCTAATAGCCATCTGTATTGGCACCCTCTTCTTTGACATTGGCACAGACAACAACTCAATCTTGGCTAGAGGAAAGCTTATAGCATTCATCTATGGGTTCATGATATGTCTGTCATGTGGAGGATTTCCATTTTTCATTGAAGAATTGAAGGTATTCTATGGTGAAAGGTCCAAAGGGCATTGTGGTGAGGCTGCATTTGTATTGTCAAACATTATATCATCATTCCCTTTCCTTCTTCTATTATCACTCTCCTCAGGACTAATCATTTACAAAATGGTGCAATTTCATCCGGGTTTAACTAATTGTGCATTTTTCTGTATCAACTTATTCTGCTGCCTATCTGTTGTTGAGAGCTGCATCATGCTTGTAGCCTCGGTGGTCCCCAATGTAATGATGGGCATAGGAATGGGAACTGGTGTCATAGTTTTCATGATGATGCCCTCCCAAATATTTAGACCACTACCTGACATTCCTAAGTTCTTTTGGCG
>comp1929932_c0_seq1 len=291 path=[269:0-290]
AGGTGGTAGTCAAATCGGGATTTTGTTAGAAGCTTGGAAATGGAACTAGAGTTAACATTTGGAATGACCCTTGGTTAAAAAAACAGCCCCTACCCTTATATTACAAGCCCAAAAGTGCAAGGTACTGAAAACTTCACAGTTGCTCACCTAATTGATAACCAGACCAGGCAGTGGAACAGGGACCTTATTGAAACTATTTTCAACAGACAGGATTCACATGCTATCTTGAAACTACCGTTATTAAATCAAAACCAGGAAGACACCCCTATTTGGATGAGTTCTCGTGATGGG
>comp88797_c0_seq1 len=1304 path=[1:0-305 307:306-322 324:323-450 452:451-608 610:609-612 614:613-990 4347:991-1048 1050:1049-1050 1052:1051-1099 1101:1100-1137 1139:1138-1155 4407:1156-1276 1278:1277-1303]
CTTTTTATCTTCAGGCAAAATAATATAACATTTTCTTTCCAGGTTTACAAAAGATTAGAATGAATTGAACAATACTGTACAATATACAGTTTTTTTGCAATGGACATTATGTACAATATAGCCCAGAAAAAACCATCTTGAGAGGTTTTTACTGGGAATATAAATACACAGGAATTATGAGTAGCCACTAAAATACACAATGAATATGTAATATATGCAGGAAATAAAATAATAATGATAAATGCAGACATAAGTGGCAAATAATTCCAAAACAGGGAAAGAAAATCAAGAATTGGTGATGGTATACATGGGAAGTTGCAGAGGAGGTTGGTGATGGTTCCTGCTCTTCTCCAAAGATATCAAGAGAATATCCTCATCAGTACCAAAGGCCTTGCGGGCTTCTTCTAAGGACTTTGAAGAGATCCTTTTGTGTTTCTTGGAACTGGCAGGATCTCTAATTTCAAACATATCTGCTCCAGCGTCAAAGCCACATATCAACACATAGTGACCTGTGTAGTCAGAATTATTGCTGAAGACGCCTGGGGCATGAACATCTTCTTGCCATGCATGACTCAATATGTTGTGATCAACTAATGCAATGACAATATATTTCCCAGTCAATATGAGGACAGAAATCTCTTTTTCACTAATCGACCTGCACTGTATATCAATTCCAGCCTCCATTGCTTTCTGAAATAGCATATCCACTCTAGCTAGGTCATTAGGCAATTCCTCCTTGTAAAATGATTCAGCACAATAGTTTGGGTTTGCACCAAATGTCACCGTGAAGTAGGAAAAAGTAACAGAAAATCTCCGTAACAAATATGCCAAATCAACCGTCCAAATGCTAGTTGTGCAGCATAGTTCAGCCAGTGCTTCAATATCGCAGTTGTTGACACCAATAGTTTTCAAAACCATCAAAACACAAGCAATGCCACAATCCCATGTATATATTTGGTTTATGTGTGGTACTTCAATGAAGAGTGAATGGCGTAAGGAGGGAGGATGGGAATCAATGTTACATGATGGTTGCTGAAACAGATATGGTTCTATCACATGCAAATCATCTCCTTTTAATTCCCTTTCATCTTCCGTCTTAAGAATCTTGTTGAATAACAGGTATATGGGCCACATCAATGACCAAACTGAATGTGTAAAACGTTTTCCAAACAAAGGCTCTGGAAATCAAACGAGTCCAACGAGGGAAAATGGGCAGTCACTGTAGTGTATGTGGAGACCCAACAAATTTGATAGTTGCGGTACAATCCTACCAGTTCGAGCGAGCGAGAGAGAGAGAGAGAGAG
>comp1472448_c0_seq1 len=216 path=[194:0-215]
GACAATATGTTAAGGTTACTGGGGGGGGTAAGCAATGGCTCAAAAGTGCAGTCAGCTGCATTTTGTGGAATGGCTTTCACAGTTTAGAAGTAGTTATCGAGGTGACCACTTGAAATTTGATGAAGATGGATGGTGTTGAGAGAGAGATAATGATGTATAATGTGAATTTATGTGCTCTACTTAGGAAGGATCGAATTTTGGCATTTTCTAAAAATG
>comp100098_c0_seq1 len=3214 path=[3145:0-48 3194:49-55 3201:56-281 3427:282-282 3428:283-306 9655:307-401 9743:402-402 9744:403-405 9747:406-869 9995:870-906 4052:907-1124 4270:1125-1134 4280:1135-1398 6418:1399-1411 4544:1412-1700 8439:1701-1780 4833:1781-2863 5916:2864-2864 5917:2865-2888 5941:2889-3213]
TTAAAAAAAAAAAAAAAAAAACACTAATCAATCCAGCTTCACCATCGTGTTTGATCCTGTACCCACCACGCACGACATAACTTTCCTCTAATCATCACAAAACAGATCCATCCATGCCTGCACCTTGATCGCAACCTTCCATTTCTCTGTTTCCGAATTCCCTACCATGGCGAACGTCTCGGTAGCCGCGGAGTGGCAGCTCCTCTACAACCGCTACTACCGTAAGCCCGAGCTCTACCAAATCCGATGGAAACACGTCGACCTCGCCCGTAACAAGGTCGCCGCGGCTTCCTTCGGCGGTCCCCTTGCCGTCATCCGCGACGACTCCAAGATCGTCCAGCTTCACGGCGAGTCCGCCCTCCGCAAGCTCCGCATCTTTTCCTCCTCCGGTCAACTCCTCGCCGATACCGTCTGGCGTCACCCCGGCGGTCGTCTCATTGGAATGTCATGGACTGATGATCACACTCTTATTTGCATCGTCCAAGACGGTACTGTTTACCGCTACGACGTTCACGCGCGAATCATTGAACCGAACCTCTCGCTAGGTCAAGAGTGCTTCGAAAGCAACGTCGCTGATTGTGCGTTTTGGGGAAACGGTGTGGTTTGTATCACTGAAGCGAATCAGTTGTTCTGTATCGCTGATTTTAAAAACCCTAACGCTGTTAAGCTTGCGGATCCTGGTATTCTCGAGCCGCCCCGGTGTATGGCGGTAATTGAGCCGCAGTATACGGTGTCTGGTAATGTTGAGGTTTTGCTTGGAGTTGGCGATGGTGGCGAGGAAGAGGATGCTGCGGTGATTGCTGTTGAGGAGGATGGCGTGCAGCGGCTTGGTGTTGGGATGCTCCGGGGACCGTTGCAGAAGATGGTGGTGTCTCGTGATGGAAAGTGGCTCGCGTCGTTTACGCATGATGGCAGGCTTCTGGTCACCACTTCAGACTTGACTGACATTATCATTGAGAGGGAGTGTGAGTCAGCTCTTCCTCCGGAGCAGCTTGCTTGGTGTGGAATGGATGCTGTGCTGCTTTACTGGGATGACATGCTTTTAATGATGGGTCCTGATGGAGAGCCGGTTCACTACCTCTATGATGAACCGATAATTCTTATTCCCGAGTGTGATGGAGTGAGAATATTATCCAACACTAGTATGGAATTTCTACAGCGGGTGCCCGATTCTACAGTTTCAATCTTCACAATTGGAAGTACATCACCAGCAGCTTTGCTGTATGATGCTTTAGATCATTTTGATAGGCGTAGTGCAAAGGCAGATGAAAATTTAAGATTGATAAGATCATCCCTTCCTGAGGCTGTTGAAGCATGTGTTGATGCCGCGGGTCATGAATTTGATGTTTCACGTCAGCGAACTCTCCTAAGGGCAGCCAGTTATGGGCAGGCCTTTTGTAGTTGACTTTGGCAGCAATTTTCAACGTGATCGTATCCAAGAGATGTGTAAAATTCTGCGGGTCTTGAATGCAGTGCGCAACCCTGAGATTGGAATTCCTCTTAGTATTCAGCAATATAAGTTGCTTACGCCATCTGTCCTGATTGGTCGCCTGATTAATGCTCACCAACATCTGCTTGCTCTGCGGATATCAGAATATATTGGAATGAATCAAGAGGTAGTGATAATGCACTGGGCATGTGCAAAGATAACTGCATCATTGTCGATTCCTGATGCTAATCTTCTAGAGATTCTGCTTGATAAGGTTCCCCTTCCCACTTCAAGCTCTTTTCTGATCATTCTATTATCTGCAATTACTCTTGAATTACATTTTTGTACTCTCAGTTAAAACTGTGCAAAGGAATATCCTATGCAGCAGTTGCTGCTCATGCAGACAAAAATGGCCGCCGGAAGTTAGCAGCCTTGCTTGTTGAACATGAACCTCGTTCGTCTAAACAGGTGCCTCTCCTGTTAAGCATAGGAGAAGAGGATATAGCCTTGATGAAGGCCACTGAATGTGGTGATACAGACCTTGTTTACCTTGTACTTTTTCATATTTGGCAAAAGAGGCAGCCATTGGAGTTCTTTGGAACTATACAGGCCAGAACATTAGCGCGTGACTTATTTATAGCTTATGCACGGTGCTATAAACATGAATTTTTGAAGGACTTCTTCTTATCAACTGGGCAACTTCAAGAAGTGGCATTTCTTCTGTGGAAAGAATCATGGGAACTTGGAAAAAATCCCATGGCAAGCAAGGGATCTCCACTTCATGGTCCTCGAATAAAACTTATTGAGAAGGCGCAGAGTCTTTTCGCAGAAACTAAGGAACATATCTTTGAATCAAAGGCAGCTGAAGAGCATGCAAAACTGTTAAGAACTCAGCATGAGCTGGAAGTGTCTACAAAGCAGGCCATTTTTGTGGATTCAAGTATAAGTGATACAATCCGTACTTGTATTGTCTTGGGAAATCATCGAGCTGCAATGAAAGTTAAAACAGAATTTAAGGTGTCTGAGAAGAGATGGTATTGGCTTAAAGTTTTTGCTTTGGCTACAATAAAAGATTGGGTTGCCCTAGAAAAGTTTTCAAAGGAGAAGAAACCCCCAATAGGCTATAGGCCATTTGTGGAGGCATGCATTGAAGCAGATGAAAAAGGAGAAGCTGTTAAATATATCCCAAAACTTGCAGACCCACGAGAAAAAGCTGAGTCATATGCTCGAATTGGTATGGCCAAGGAAGCTGCAGATGCTGCTTCACAGGCAAAAGATGGTGAATTTCTTGATCGATTGAAATTGACTTTTTCTCAAAACGCATCAGCTTCAACAATATTTGATACGCTTCGAGATAGGTTGTCTTTCCAAGGTGCTTCATGATTTTCTTTCCTGGGTTTTCTGTCTCCTATGCCGTTTTCTTTATTACTCCTTTCGGTCCGAATATCTATTTCTCTTTCGAAATGGAATATCTATTGTGTATAGTGTTAAAAATGTAACTTATCTGCAAATCTTGAGGTTAATGTGCAATGTTGTCTTTTTGTTTTTACCCAGTTAGGGGTTGCAAAAGGCCATTCACTTTTTCGTGTGTTTTATTTTGCTTAATTTATGGTGGGTCTACCTCTAATACATTAGAAGCATGTCCAAAATTATAGACAAGATCTCCCACCATTTATAAGCATGTCTCAAATTATAGATACGATCTCTTACCATTTACGATGACTCGTTTGAAGTCATGTTGAGTTTTATAATTAATTTTGATGAATTAACTAGCATTAGTTGTTT
>comp549965_c0_seq1 len=734 path=[712:0-733]
GCTACTGCTGCTTGATTCTTATCACTTAACAAACTAACCACTAACATTTGTTTGGTTATAAAAATATAATAATAGTCCATTCAGTGGATACAACATGCAAATATATATACACATACTGACACACATGGAGTGTATCACGTTAAAAAAGTGTCACTAGATATTATTTAAAAATAGTACACCCGATTGTTCACCCTGGGTGGGTTATGGGGTAAGTTTTCTAAGGGTATTTTTTTTTTCATACAGTAAATCTGAGATACTTTAAACAATATTAAACTGCTTATCGCTTGAACTAAAATCATATTTTGATAACTTACTTTTTCAACAAATTTAGTTTTTTAAATAAAATTTTGGCTTTTTGGCAGGGGTATTTTAGGTTTTGGGGTGGACCTCTAGAGAGGAGGGTGTTCCTACCCAAAATGGGGGAGTTTGTTAGCAGGAGAAAAATCCAACAACCTAACCCGTAAATTTAGCTGTTGCAGCAGCAGATGCAATCCAAGTTTGTTAATTGGGGGTTTTTGTCTTAGAGGCACTTAGGAATTAGTTTTCCTGGTTTTTCTCTGTTGCTTTTGCAGTTTGTGCCTGTTTTTGTTCTAGCTGTGGTTGTTGTGTTGTTGTTGGGCTTTGCCCTGGTGGGTTTCTATCAATGACTTAGTTCAAAAAAAAAAAGGGAGAAAGAAAAAAAAAGTCACGAATCTCTTTATTATTATATATAAAAAAAGAAGCTAATATGTGTT
>comp94799_c0_seq1 len=3935 path=[1:0-301 9324:302-311 9335:312-314 8116:315-323 8125:324-335 337:336-436 438:437-2741 2743:2742-2746 2748:2747-3934]
CTCCATTGTTAATGCACATTCGAAACAAGCATTACATTATATGCTTTAAACATTGTCCCTCTGGAGATACAAACCAAATGAAACGGGATCAAATCAGCTTTACCAATAAAAGGGACCAGATTATAACAACATTCAGAGAAACGTAGCATAGGAACGAAAGCTGGGAAATAGAAATGTTAATAGGAATTTTGGATGTACAAATGGGAATCCCTAGCTATGGAACAAAAAAGTATGGTGATGGAGGGGAAGAGAAAAACACACTTTTCTGCTAACAACAATCTTTACACGTCTTTCCCTCAAGCTATTCCTACTAAAAGCAAATTGAAATAATCAATCAACTCAAAAGTCACTATACAAAATCACATCAAATGTCAAAACCATCGAATTGTGGACTCTCTCTAGTCGACCCCGAAACATCAGTTTCAGCTCCTTGTGACTTTTTTAGCTTTGCCACAAGGACCCACATGTTGGCAAGTTCATTTTCCAGGTATGCTTCTCTTTGCTTTGACTCCTCAATCTTTCTTTGAAGCTCGGCCTCTTTCTGATCTTTCTCTGAAAGAGCAGCTTCATATGAAAGTTCCCTTTCCTTACTCAAGGCCAATTCTCTCTTGCTATCTGAGTTTGATGCACCCTGATCATTTCGTCTAGGTCTAACATGACTTTCCCTTCGCCCATTCTGGGCTGTTCCGCTAGCTCTACGCTGGGTAGGTGAATTCTTAGACGCAGCAAGCTCAGCAGCTAGTCTCTCATTATGGTTCATGAGTTTGGCAACTTCTTCTGACAATGCCTTAAGCTCAACAGCTGCAGCTGAAGCAAGCCCTTTAGCATATGAACTCTCTTCTGCCAGTTTCTGATTCCTAACTTCTAACTGATCCTTTGATTCAGTTAGTACTACAACCTTCTGCTTTAGCTCTTCTATCTCACTTACCTGTGCTTGCAAAAGAATCCCTTCATCGGGAGTAGTTATGTTTGTCTTGTCAAGGTGATGTTCACCATGATAGTCTTTGGTTACAGTGAAATGTTGTGAGTGATTGACTACAGGGCTGAAATCCCTCAACTCAAATTCATCTGCAAGTTGCTGTTTCAAAGAGGCAACTGTTTCTTGCAGGCTTTCACATTCGCAGATCTTTTGGTTAAGCTGTTCTTGAATTATCCGGTTGTCTGCTGCTTTGACCTCAAGTTCAAAGGATTTCTCATTTAATTGTGCCATCAGCTCAGCAACAGTCTGTGATACTCCTGATTGATCTGTCTTATCTGACGCAAAGAAATAATTAGACATTTGCTTTTCCAGCAAATCTATTTGTTCACTCTTTTCCTTAATTTCATCTTTCAACCTTTTCATCTCCACATGAATGTGACTATTCTGAGGATTTCTTGTTGTTTCTTCCGACAGCCGCTTTAAAGCACTTGAATGAAGTGCCACTTCTCCAGATAAAATCTTGTGCTGTTCCCTTAGAAGATCGATCTGATCAACTGATTTGATGCTTGTCAAAGGTGTCTCTTGCCCCAATAAACTATCCTCATGTGTATCTTTGTCCTCTCTTGCCTCTGATATAAGATCAGCAGATGGAGAGCTTTCAGCAGGTAGAGAATGGGAAAGTCTGGATTCCACATGGTTAGCACTTTCTGCTTGAGGTGTAGAAGGTGTGCTAGTAGATTTTGCTCCACTGGATTTATCGCTTGTGCCTGTCAAGCCACTATCCCGTTTACGTAATTTCAACCAATTTAGTAGTCCATGTTTCTTGGTCTTTTTCTCCTCTTTTAAAGAATCGTCTGCTGTTGCAGCATTTCCCTCCAGATTAACATACAAGTCAATATTTTCCTCATCTAACATTAAATCCCGCCTTTTATATGGAAGATATGCCAGCTCTTCTTCTCCAAAGGAATGCCTTCTCCGAGGACCAGGCCTGTTAGGAAATCTAGTTGATTGCGAAGCTTTTGTGGAGACCAAAATCAACTTAGTCAACCGTTGAATTCTACCTAACAAAGCAGCTTTAGCATCTTCCTCTTGTTCCAATCTGGATTGCAACTTAACTTGACCATCTTCCAACTTCTGTTTTAGGAGCTCAAAGGCATCATCCCCTGTGTCTTTTGGCTGAACTGTGACAATACCCCTCTTTAATTGTTCTAGTTCTTCCTTTAAGCATTGAATCTCTTGTTGGTATTTCTTGATAAGTGACTTCTCATCAATTATCTTGTTTTGTGCTGCTTGTATTTCAATGTGCTTTGCACGGTGCGCAAACTTCAATGTATTATGTGTCTCTTCACTACTACTTGATGAGGGAGTTAATGTGCAAATGAGAGATACACGCCCATGACCACTGAGAGAAGACTGAAGTACTCTAGTCAATTTAGAGTCCCTATATGGTATGTGGCTAGCTTTAGCTTCAGTCAATTTTGAAATAACAGTTCCAAGAGTCAGAAGACTTTTATTGATATAAGATCCTTCTCTCCTTCTCATGCCAGTTGTTTCAGCTTTTGAACTCTCTGAACCTGCTAGATCAAGGAGATTCAATTGCGACAGTGTTACTGCTTCTCCTTCAATATTTTCACCACATGGACTACTCTCTATGGTCAGGGTAAATATGGTATGGCTTCTGCTGCTGAGTAAGTTGAAGTTTGTGGACCCAACATGTCTGTGCTCTTCTCCAGCTGCAATGAGAGACAGCGCATGAGCAGGGGAGAGTACAACTTCTTCCTTTATTCCCTCCACAAACGTGCCCTGAGCATCCTCTCTGACTCTTAAGTTCTGTCCTGCTGGATTTAATAAGTCATTAACCACCTCATTGTAGATTTCCAAGTACGAAACTCGAAGGAGAAACTCTCGGTTTGGAGTCTCTTGGATAATGCTGAAAACATCCTTCACGGCAAGAGGTATGATTCCTGGAGATCTTTGATCACCATGCATTGTATGAGTCTTCCCACTGCTTGTTACCCCATATGCAAATACTGTACCATTGATGCCTTCCATGGCACCACTGACAACATGCTGAGCAGCAACATCATAGACATGACGCGTTGTGGTTGTGGGACCAAAGACACGATCGTATGCATATGCTATGGATGGATTATACTCGTTCCGCACTATAGTGTCCCCATCTGCATACCAAGCAATCTCCTCTCCATGACGAATTTCCCTAGGATTCAAAGGCCGAAACCGAACCGTGACAGTGACATTTTCCTTGGTTTTTTGAGAATCCAAAGGCGCAGTTTCCGGATAAAAATGGTGCGGCGGCTTACTTCGAGCTGACGAAGACGCAGGCGAGCTGGGAGCATCAACGGAGGCTTCCTGAAACTGTTTAGAAGATGATGTGGTGGAAGAGGAAGGGGAATTTGCAGGTTTTCCACCGCTCGATCCGAATCGTTTTGATTTAAAACCTTGTTTCGACGCCATTGCCACTTCTTCTCAAACCAGAAAGGGAAGGAGGAATGAGAGGAGCATTGTAGAGAAAAAGAGAAGATCGCGTTGAGGGAGAAGAAGCAGATCCAGTAGAGGAGAGAAAGGAAAGTGTGAGGGAATTGGAGTACGAGTCAGTTAGTAAAGAAAACGGAATTAGTGCGTCATCATCTTCTTCGTCTTGAGTTTCAGCAACAACAGTAATGGTTGCATAAGTAACAGTCAGAATGAGAAAGAGAGAAAGGGAAAATTGAGAAAGAATAGGTTATAGTTATAGTATTAGTAGTATTGCCTTGCCTTGGAAGCGATGGCGATGGGATACCCTTTCAATTCATTCATCAACTACTAATAAAGTGAAAACCTTAATCTTCAATCCAACCATTATTATTGTGATTAATGATGGATATTGATTATGATTAGTGTTACTATGATTATTTCTAATATTATGTTTATTGGGAGAGAGAGAGGAGTTGTACACCAACTCCTTCAGGTTAGAGGATAAAATATTAGTACTAGTACCGTGTGGTGTGGTGTGGTG
>comp2633_c0_seq1 len=362 path=[340:0-361]
TAGCATGAATTCATGCTATAAAAGCCTTACAAAAAAATTTAGTAGAATATTTCCCATTATGGTAGACAAAAGGGAAAACTTACTAGGTAGAATGAAGCACAAGGCAAGTTTTGCATTTTACCATTATCATTTAACAATTTAGGTGGCATTTTCCCTACTAAACATTTTGTCAAGGTACCTTTTACAGAAAAAAAAGAAGTGGTCTACCATAAAGTCCATGGTGAGAAGAAGGTAATAGTGTTGGGGAATCAAAATGTAACTACACACCTATAGCACTCTGCATGGCATAAAATTTTAGATGTTGATCATGAGAAAATGGAAAGCTATAAAATTCTCACATTCACATATAGTTTCATTATCAG
>comp3614682_c0_seq1 len=222 path=[1:0-221]
TTAAAGCCGGATTTGATCTTCACTGAAAAAGGCATTTCTGATTTGGCTCAACACTTTCTTCTAAAGGCTGGAATCACTGCTATTCGCCGTCTGAAGAAAACCGACAATAATCGCCTTGCTCGAGTCTGCGGTGCGCGAATTGTCAATGAGACATGTGATCTCAGGGAAGAAGATCTTGGGCTCAAGGCTGAGCTTTTTGAGATTACCAAGATTGGGGATGAG
>comp96526_c0_seq1 len=1316 path=[1294:0-78 4965:79-95 4982:96-99 4987:100-112 1407:113-113 1408:114-172 5023:173-181 1476:182-186 1481:187-191 1486:192-448 1743:449-472 1767:473-479 1774:480-483 1778:484-503 1798:504-775 5321:776-798 2093:799-799 2094:800-812 2107:813-841 2136:842-848 2143:849-892 2670:893-929 5415:930-1315]
ACATTCCATTAGCTATATCTTTCAAACATATACCACTCACTATACAACCCCTACCTAGCTATAGCAAGAAAAAAAATGATGAAGCACTTTGTGGTGGCCCTATGTATGCTCTTAGCAGCTTCTGGGCTTGTCAATGGCTCTGTTAAGAAAGAAGAGATTGGGATATTTGAGCTCAAGAAAGGTGATGTTTCTTTGAAGGTCACCAATTGGGGTGCTTCAATTGTTTCTCTCGTCCTTCCTGATAAGAATGGAAAATTAGGGGATGTTGTTCTTGGATATGATTCAATTAAGGATTACACTAATGATTCAACATACTTTGGAGCTACTGTTGGCCGGGTTGCTAACAGAATTGGAGGAGCTCAATTTAATCTAAATGGAAAACATTACAAAATAGTTGCTAATGAAGGAAACAATACACTTCATGGTGGAACCAGAGGATTCAGTGATGTGATTTGGAAAGTTAGAAGGTATCATAAAGAAGGTCACAGTCCAAGTATTACCTTCAGTTACCATAGTTTTGATGGTGAAGAAGGATTCCCTGGTGATTTGTTAGCAACTGTGAGCTACATTCTAGCAGGGAATAATCAATTGGTGATAATCATGAAAGCAAAAGCTCTAAACAAGCCAACTCCAGTGAATTTGGCAAACCATGCTTATTGGAACCTAGGAGGCCAAAACAGTGGCAATATCCTAAACGAGGTTGTCCAGATTTTTGGTTCCAAAACCACAATTGTTGACAGCAAACTCATTCCTACAGGAAAATTTGCTTCTGTCAAAGGAACTGCATATGATTTCCTTACGCCACGCGTTATCGGAACCAGGATCAACCAGTTGGCTAAAACCAAAGGTTATGACATAAACTATGTTCTTGATGGTGAGAAAGGTAAAAAGATAAAGCTAGCAGCAAAAGTGAAAGACAAGAAATCTGGGAGAGGGTTGGAGCTGTATACAAATGCTCCTGGTTTGCAATTTTATACTGGTAACTATGTTAAGAATGTGAAAGGAAAAGGTGGATATGTATACCAAGCTCATGCAGGACTATGTTTGGAGACTCAAGACTTTCCTGATGCAGTTAATCACCCTAGTTTTCCTTCATCAATTGTGACACCTGAAAAGCCTTATAAGCATTATATGCTTTTCAAGTTTTCACACTGAAGTTTTATCAGAGTTTAAGGAGAACTATTAGCAATGAGTTAATAATTCAGTCTTACATAATTCTGTATTTCATCCAAAATGATGATGTTTGGGTTTCTCTAAATATATCTTTGTTTGAATTTGCTTATTTACATTGCTATTGAATTTTGTAAAAAAAAAAA
>comp80283_c0_seq1 len=919 path=[470:0-185 2676:186-219 2708:220-383 835:384-402 854:403-449 961:450-475 987:476-476 988:477-537 1049:538-733 1246:734-840 2910:841-918]
GGCTCTGGAAGTGGTACAAGGATCTTTCAATTAGGGTTAAAGGATAACAATTAGAAAGAATTAACAGATTGCAGGAGCAGATTGCCTATTGAGCATCATCTAAATAAAGATTGAACTATGATCTAAAAGGTACAATGAGCTTGCAAAATGGATCCAAACGATAGGAAATTTCTGTACATCCGAAATATATTGGATAAATGAAGAAAAAGGTACAGTGAGCTTTATGCACACCAAGTTTATGTACACTTGCACTTGTCCGGCAAGTGTGTGTCTACTTAGAGTAAAATTAAAATGTAAATGAACTTCAACCCCAAAACAACAATTGCTGTTATTTTGGTAACTTACAAACCAAGCAACCTAGATAGAACACAAGGCTCATTTGTAAAGTAAAAGAATACAAAGTTCAGATTGCGGTAGTCTAGAAAGCATCAGCAATGAGGCAATCAGAAATTCCCAATGATTTATTCCATGCTCCCAAAAAAAAAAATGAACCCTACTCCCTCGGGTCTGAAATATTAACAAAAAAGGGTTTATTTGAAATGGTCTAATTTATAAGCCAAAGTTAACTGATTTTACTTTATTTAATGATGTTCCAAAACATACATTTACCGAGATTTGCTTTTCCAATAATAGTTATTTTAAATCAAGAGTATTTTAGAAAATAAAACCATCTTTTTGATAACTTAAAGACTATTAAATGAGTATAACTAATTTTCCTATTAAGTGGGAGGTAGTTTTTTTCCTTATTATAGACCCGATGAGTAACAGATAGTACTCAGTTTCTTCCCAAAGATAAGTTTAAAAGGCAGTGAAGTAAAATGTAGTTTACAAGACTGGATAATTTGACCCATTCGATTATCATGAACACTAAGCATAAACTTCTATTGGAAGGATACGCGCTTCTCAAGACGTCTGAGCA
>comp56615_c1_seq1 len=449 path=[427:0-377 805:378-448]
CCAAGGGAACCTACCGATTCACCTAGCATCTGCCAGGGGCTACCTAAAAGTAGTTGAGTGCTTGGTAACAAATGTTTTAATGTTATCATCATCAAACAACAACAATGGTGTTTGGGATTCCACAGAGATGCTAGACTATCGTCAACGGAATATTCTTCACATTGCAGCATTTAGTGGAAAGCATGAAGTGGTATGCTACATCCTTCAAAATGGTCACCTTGATCACATGCTAAATCAGCAGGATGATCTAGGAAACACCCCTTTACATCTTGCTGCTTTTAAGTGTCATCCTACGACTGTCCATTACTTAACATGGGACCCAAGAGTTTGTCTTTCCATCCGTAACCTAATCAACGAAACACCTCTTGACCTTCTTACTAGTTCACTTAATGAACATCAAGGAATATCATTCATGATAGGAGGAATTAATGCATTGTATCAAGTCCCAG
>comp56615_c0_seq1 len=327 path=[1157:0-326]
GTATCAAGTCCAAGAAGGGAATTCATCTGTTAGACAGCAACTTACGTGGACTGCACTGAAATCTTCTGGAGCAAAGCCAAGTTATGAGAGAACAATCCAGCGTCTAGAAAGGGAGGGGAATGATGATAGTAATGTCTCTAACAACAAACAATATTATAGTGATAGAGTAAATACGTTGACAGTGGTTTCAACTCTTATAACAATGGCTTCATTAGCAGCACTTTTAGTTGTGCCAGCAGCAGAAGGAACAACACACAACTTGTATCATGTTCATGCCATGTTCTACGTGTTCATTACCTGCACCACAATATCTTTGTTTAGTTCCAT
>comp96402_c0_seq1 len=931 path=[909:0-201 4241:202-203 4243:204-204 4244:205-215 4255:216-216 4256:217-223 4263:224-233 4273:234-243 4283:244-254 4299:255-260 1894:261-262 1172:263-266 1176:267-267 1177:268-440 4437:441-480 1390:481-481 1391:482-483 1393:484-527 1437:528-528 1438:529-542 1452:543-696 1606:697-708 1618:709-766 4600:767-768 4602:769-816 4645:817-817 4685:818-818 4647:819-842 1752:843-843 1753:844-896 1806:897-930]
TTCGAGCACAAGTTCCGGAGATGAACCAGCAAAGAAATAGAAATCAAAAACACCACCAATGACCTTATATGTAACACGATCACCACTATAAACAACATCCATTCCATTACTATTTAGTAGCAAAACACCATGACTAGTCCCATTCTTCACTCTTCCATCATGAGTCCGAGAACCCGATCTCACATCCAAGTAAAATGGGTGAGACCCATAAAGATTAACGTCACGGTTAGAACTCCCAATATCTGCATTCCACAAGGTGAAATTCTGGTTTGGCTGCAACTTGAATGAACTCTTTGTGTGTTCACCAAAGCCATACAAAGAGGAAGTGTTTAATGGCAGAGAGGAAGAGAGCTGGAGATACTGATCTTTGAAGATGAGAAATGTTTCAGGGTTTGAAGGGTTTGGAATAGTGTTGAAGAGAACGTCGTTGGTGGATTTTCGTGCGACTGTGAATCCAAATGGGGTGGTGGTGTTTTGGAGTATAAAGATAAGGTCTGATTCTGGATTCGTGAAAAAGTGGGTTGTCTTCTGAGAATTTTTGTAAACTGAACTTTGTTTTGAATTGAGTGAGCTTCTTGGAATTACTTGTTGTGGAATTTCCCATCTTTGATTATCAGAGTCAGTGATTCTCACTCTTAATCTATCCTTGCTCTCAAAACTGGCAGTGAGGGTGAGGTGTGGAATGTCGGGTCCGAAAACAGAGGAAGATTTGATGAGTTTAAGGTTAGCAGTCAAAGAGTTTTCCTTGGGATCATTGTTTATGTTGGTGATTGTGTAGCCATAGCCAACTGGATTTGATGAATCTGCAAGCGTGTGACGAAAGATTAGAAAAATAGAGAAACAGAAGATTGCTAGTAGTGGAGTTCCGGTGTGTTCAGCACTCCACCAAAGTGTAGGCATTGTGGAAGAAGTAAGTGTCTTTTGAGTTTTG
>comp100322_c1_seq14 len=598 path=[2813:0-165 678:166-168 681:169-170 683:171-198 6318:199-200 713:201-201 714:202-223 6377:224-225 6379:226-228 741:229-249 6410:250-260 6422:261-277 790:278-296 6447:297-303 6454:304-309 6460:310-311 6462:312-348 6521:349-351 6524:352-357 6530:358-374 887:375-376 889:377-384 897:385-385 898:386-396 909:397-398 911:399-403 916:404-407 920:408-430 943:431-435 948:436-448 961:449-464 977:465-597]
TTTACAACTAATTCATTTCATTAATAATAAGTTGCTAAATACTGTCAAAAAATAATAAGTTGCTAAATACAAACAGGAATAGTTGAAAAACTTGGACAGAGGCATAAGATAAATCCGCTCTTACTGCAGGTCGAATGTCAAGCATTCAACACAGGCATAAGATAAACCCTGAGAGCAAGCTGATCGAATGTCAAGCATTCACCACCACCACCCTTCTCAATTCTTGCACGTGCTGTCTCACTGAACCTGAGTGCTGTAATTTTTAAAGCCGGAACTTCGTATCCTCTCATATCATCAGTAACCGTCCCCACAACAACACCAATTTTACCGGGGGTTGGTTGACCTTGCTCATGAACAAGCGCTTCAGTACTACTGCATTGAAATTGCTGCCAGTCCTTCGCGATAAAGCTTGACGAGTAGGTTAAGGTAGATAGATATCATTGGATTTAGGTGCTGTTCGTTTCGTTTTTTTGCTCTTAAGATCGATACCCATCGCGGCTCCCTTCTAGGTTTTGGAAGACCACACACTGTGGCCTCCTGCTGCTGCTGCTGCTCTCTGGCTGTGGTTACGACTCCTCAGATTTAAAGAGGAAACTAT
>comp100322_c0_seq1 len=320 path=[1876:0-167 2044:168-319]
TTTTTTTTTTTTTTTTTTTTTGACTCATCTTGGGTTTGTATATTATCTTCATAATGCCAAGCACTAAGCCTAACACATCTAACATCGTTGATAAGCTAATAGGTTTGGAACTTATTATTAGTTTCTCCTCCCTGTGGTGTCTTGGAGTCATATTTATCTGGCTTTTTGTGTAGGGATAGAAATTGGAATGCCTTGTTCATTAAAATCTTATGGGGATGGTTGTATTTTCTTCTAGACTAGTGTAAGCTTTCAACAAGACTTTTCATTTAATTAAATATATGATATTTCTTTTGGTGTAGCAAGCGAGATAAGGACTGGAC
>comp100322_c2_seq5 len=431 path=[3427:0-23 6146:24-41 6165:42-59 6183:60-76 1622:77-83 1629:84-118 6246:119-130 6258:131-133 1667:134-164 3281:165-170 1698:171-175 6323:176-187 6336:188-188 6337:189-194 6343:195-207 1740:208-248 1781:249-249 1782:250-250 4717:251-268 1802:269-300 6494:301-302 1836:303-323 1857:324-326 4611:327-347 3697:348-357 3707:358-430]
CCTTCTAAGAGGCCCAAAGAATGCTAGGGAAGCTGTCAAACACTTTGGTCCTGCTCCTGGTGTACCTTACCACACAGTCGTACCAAGCCTTTTGTAAGATCTAAGGGAAGGAAATTTGAAAAGGCTAGGGGAAAGAGGAACAGCAGAGGATTTAGGGTTTGACTTGAGTCAGAGTGAGAGTGTTGCTATTTTTTTTTTATCTATAACGGTTTTAATACTTCCCAAAATCAACTTCTTTTTTCCGTTGACATGTATCTATGTACAAGAAATTTTTGTGATATTATCCTCTCAGCGATTTTCAGCAGCGTGGAGGATGTTCTGCCATCTATTTAGTGGGTAGCGATTTTTTTATATTTGGTTGGAATCAGTAAATCTGTAACCATTCCCAGTGAGAAATAAGAATGTGATGCTTTTTTATTTTTAAAAAAAAA
>comp55433_c0_seq1 len=373 path=[351:0-90 442:91-106 458:107-234 586:235-372]
ATTCCAATTCCAATTCCAATAGCAATAGCAGTTCGTGTAAAGTGACCGTGCACGAAACTATCATCAAGAAATTCATAAAGGAAAAGAAATCCGAAAGTAATGTTCCAAGAGTGATTCAAATATCTACAACAGATCCGTACGCAACTGATTCCGATAGTGAAGAAGAAGAGTTTTTGCGTAGGTCCTGTGTGAGGGGAAAATGTTATATCAACCGGATTGAAATCGAATCAGTCCCAGTTACTATGGGTAATTCTAGGAAGAGGCCCTTGCCGAAGAATGTTTCTGTATCTCAGCCAGCTAAAGTATTAGCCGGGAGTGATAAACCAAAGTACCGAGGTGTCCGGATGAGGCCATGGGGAAAATGGGCGGCTGA
>comp992492_c0_seq1 len=274 path=[252:0-273]
GAAAAATATCAGAATTCCATAAGGTATGTTAGATAGCATATTTAAGTAACATGTGATAGAATTATGTCATCTTTAGTTTACATATGTAAGATGTCAGTTAGGATTAGAATTAGCAATTAGCATTACTTGTAACTTTTGTATATCTCATTATAAATAGAGGTCAGTGGTGGTGTCTGTATTGGATACACAACATTCAACATAATATAAACATTCAGTGTTCATGCCTTCAAAGAATACTATCTTGTCTTCCTACCTCTTTCAACTATTTTTCCTT
>comp1818234_c0_seq1 len=251 path=[229:0-250]
CTTAACAATCTGTCTCAAACAGAACCTTCGTGTATCCCAAATCTCGCATCCAAGTCAAAGCAGCTTCCAATCCTCTAGCTTCGGCTTCAATTGCACGCGGGTTGCCATGGAAGCTTCTCAACAGAGCTCGCACAAAACAGCCATGCTCGTCCCTAATACACAATCCGACACCGTGGAGGTCTTCATCACCAAACAATGCCGCGTCCAGGTTGCACTTAACAAACTCAGGCGGTGGCTTCGCCCAGGTGAGG
>comp3562412_c0_seq1 len=257 path=[1:0-256]
AAAAAACTTCATATGTATATTTTTTTCAAAAGAATATAATTTTTTGAAATTCAAAAAATTAATTCAAAATTTTATCAGCGTAGGCCGTTTGTACTAGTTTACTAGTTTGCTTGGAGACAGCAGGGTCGTCGGTTCTGAGAATTCGTCAGCTCTAGGCCAAATCAAGCTAAAATTGACATGTTGCAAGCAAGTTGTTTTCTCAATGAAAGTGATGTTGAAATAGCTAAGACCCATAAACTATGAAAGCTGGTTCCCTG
>comp100632_c1_seq1 len=1069 path=[1047:0-22 1070:23-24 1072:25-113 7252:114-140 1188:141-153 7291:154-170 7308:171-172 1220:173-188 7360:189-198 1246:199-199 1247:200-212 1260:213-299 7452:300-300 1348:301-308 1356:309-317 7477:318-321 7481:322-382 7515:383-383 7516:384-385 7526:386-386 7519:387-398 1446:399-431 3998:432-432 1480:433-437 1485:438-479 1527:480-480 1528:481-504 7643:505-569 1617:570-594 7734:595-600 1648:601-602 1650:603-609 7752:610-626 1674:627-639 1687:640-671 3950:672-672 1720:673-788 7861:789-828 1876:829-869 1917:870-965 7951:966-974 2022:975-975 2023:976-997 7965:998-1015 7983:1016-1016 7984:1017-1019 7987:1020-1031 7999:1032-1068]
CAAATTTATCAGAAGAAGATTCTTTAGATCTCCAATGGATTGGTGTATCTTAGACAAGCATGGACAGTTCTTCATAATCAGCTTTTCTAGATTTGGTAATTTTGAAAAGTCAGGAGTGCTTTTCAAGTAACTGGAATGACTCAGATTCAGAACTTTTAGCTTATCCAACAACTTGGTTTCCCTCCAAACTAGTTTCATATTGCTATATTTTAATTCTAAAACCACTAGATTTCCAAGATAAAAGTCATCAGGTACACATTTGAAGGTAGATCCTTGCCAGTAGACCCATCTCAATTGTCTAGAAAGATACCCATAATCTCCGGTGAGGTCAACACAATCAAGTTGTAAAAGTCTCAATCTCTCCATTTTCTTGAAAGCATTAGCACTGAAGCGAACTCTACCAGTTTCTTGCAACTTTAATATCAATCCCTCCACAGCTTTAGTTCCGATATTATTTGTCAAAACATCATGAACATCCTCGTGATACCACAATCGACTACGCTTCCCAAGCTCTTTTAATGAACTTTCACGAACAATTTCTCTCCCCATATCCCGTAGCAAATCATGCATACCAAGCTTGTTGTTTTCAATTTTGATGAGACTCTGCTCTATGAGGACAGTTATTCCAATATCAGCATAAAGTCCACAACCATTTAGTATCTGTGTAACATACCCTCTTTCCTTCCCAATAAAGAAACAACATATGTCGAGAAATATATCCTTTACCAGATCATCCTTCAAGCCATCATAGCTTATTCTCAATTTCTCTTGCACTTGATCATTGGGAATCATCTTTAACTTTGAGAGCACCCCTCTCCATTCTTGTTTTTCCCTCTTATATAAGTAAGATCCAAGGACTTCAAGAGCTAGTGGTAATCCTCCACAGTAAGCAACCACATTTCTTGAGAGATCACTAAAATCATGTATTGGGCTTCCTTCTCTAAATGCATGCCAACTGAAAAGCTCAATAGATTCATTTTCATTCATTTCATTCATCATGTATACTTGATCTACTTTACTCACTCGAAGTATATGCATATCTCTTGTTGTGATGATTACTCTACTCCCT
>comp1935322_c0_seq1 len=500 path=[1:0-499]
CGCCTGCTTGCTTGTTTGAGTCCATAAAGTGACTTGAGAAGCTTGCACACTTGACCTGGTTTGGGGGGATGAATGCCTTGTGGTACTCGCATATACACATCTTCATGTAAATCTCCATGAAGAAATGCGTTGTTGACGTCTAGTTGGTGTAGATGCCAACCTTTGATAGAGGCAATTGCAAGTAAAACTCGTACGGTAGAGATCTTAGCCACAGGTGAGAAAGTTTCCAAGTAGTCTAAGCCTTCAGTTTGTGTAAACCCTTGTGCAACAAGCCTTGCTTTGTATCTTTCGATTGTGCCATCAGCATGCCGTTTTATCTTGTATACCCATTTGCTTCCAATAGTGGTGGCATTTGGTGGTAAATCAACAAACTTCCAAGTGTTATTGTCAGTCAAAGCAGCCACTTCTAAATGCATTGCATCAACCCATTTTGGGTCTTTACTAGCCTCCGAAAAATTGTTAGGTTCTGTTTCAGCAACCATAGAACAAATATATGCTTG
>comp102330_c0_seq1 len=1996 path=[2185:0-110 9580:111-161 2347:162-263 5145:264-296 9706:297-433 2619:434-434 2620:435-481 9812:482-482 9813:483-490 9821:491-491 9822:492-496 2682:497-518 9840:519-523 9845:524-529 9851:530-618 9907:619-672 9928:673-714 2900:715-734 2920:735-737 2923:738-801 2987:802-810 2996:811-812 2998:813-819 3005:820-831 3017:832-836 3022:837-855 3041:856-860 3046:861-884 4369:885-885 4370:886-911 4396:912-932 3118:933-935 3121:936-949 3135:950-973 3159:974-1006 3192:1007-1026 3212:1027-1030 3216:1031-1050 3236:1051-1088 3274:1089-1112 3298:1113-1118 3304:1119-1133 3319:1134-1142 3328:1143-1148 3334:1149-1157 3343:1158-1174 3360:1175-1198 3384:1199-1201 3387:1202-1243 3429:1244-1253 3439:1254-1264 3450:1265-1267 3453:1268-1270 3456:1271-1299 3485:1300-1316 3502:1317-1325 6603:1326-1357 3543:1358-1361 3547:1362-1373 3559:1374-1385 3571:1386-1397 3583:1398-1412 3598:1413-1417 3603:1418-1418 3604:1419-1427 3613:1428-1438 3624:1439-1451 3637:1452-1454 4935:1455-1478 3664:1479-1490 3676:1491-1514 3700:1515-1526 3712:1527-1535 3721:1536-1550 3736:1551-1564 3750:1565-1595 3781:1596-1607 3793:1608-1619 3805:1620-1637 3823:1638-1688 3874:1689-1692 3878:1693-1727 3913:1728-1731 3917:1732-1734 3920:1735-1739 3925:1740-1758 3944:1759-1773 3959:1774-1791 3977:1792-1798 3984:1799-1799 3985:1800-1815 4001:1816-1878 4064:1879-1896 4082:1897-1920 4106:1921-1935 4121:1936-1959 4145:1960-1971 4157:1972-1995]
GAAATATTGTATTCTCGTTCCATTAGAATTTAGAAGCAAAAACAAAGGTTACACAAATGACTTGTTATTAAGGACTAGACTATATTCCTGAATTTGATGCTTCATGCATGACAGCTTTCTGACTATCACTTAGCTTAGAAATGTTGATTTTTCCATCAATCTGCTTCTTCATTTCCAGGAAATTTTGGTGTTTTACATCATTCTGTATAATAATCTTTACATTTACATAATCTGTTTATCAGTTATTACTTATTAGTATCTTCAATTACTGGAATTCTGTTCCTCCTCCTATCTCTAGTGGCCATCTTCTGCCCATATCTCTCAAGTATGTCTGCCAAATCAAACAACCCTATTTCCCTCAACTTTTTCCCCACCTCCTCAAACATAACCGCGCCTTCCTCATTCGAAAAGTAGTGCAAAAACTTGTTATAATCAAACCTTGGCACCTCCATCCCTCTGTTCATCACCCTCTCCACATACTTAGTAGCTTCCCGGGACTGCCCAACTTTCACCAAACCACCCACAAAAATAGTGTCGAAATTGATAAGCGGATCGGACCCTTTCCTTCCTCTCCTCCCCAAATGCCCTTGCAACAACATCACATAAGTATGCATAGTCGGTTCGCAACCTCTCCTTATCATCTCCCTAAACACCTGAGTTGCTTCACTTGCCCTTCTCAACTTCAAAAGCCCTTTTATAAATCCATGGTACACACTTATATCAGGCACATCAATCCCCTCCACAATCTTATAAGCCTCTCTAACCCTATGCTTTGCCAAAAGCCCATACACAACATACCCCAAAGTCAAGTTATCAATTCCAACACCCCTCTCACGCATTTCATCAAACACTACCTGTGCTTGAGACATCAACCCTTTCTTACACAACCACTTAATCACCAACCTATAAGTTGAAACACCAAGCTCTTCCATTCTCTTCAACCTCAATGTCTGAAACAACTTCAAAGCCTCACTAAACTGATTAGTCTTAAAAAGTGTCTCCATCATTTTCTCAACAGCATCAAAATCAGGATCAAACCCTTCATCAACCATCAAATTCCAAATCTTTGAAGCCTCAATCAAATCACCCTTATCACAAAACCCTCTAATCAAATGCTTGTAACTAACCCCATCAAGCTCAACACATTCCTTCAACTTTAAAACAACAAACTTTGCTTCCTCAACAAGCTTACAATTACCACAACACATTGCCTCAACAACCTTATTCAATGTCTCAACTTTATAACCATAACCATTAGAATTCATCAAGTGAAAAAACTCAACACATTTTTTAAGCTCCCTAGCACCACCAAGAGTTTTAAGCGCAATCACGAAGGTCTTCTCGGTAACGAAACGACACCGCGCCATGTCGTTTAGAATCTCCCAGAAGAGGTCAATGTTGCGAGACTTGCCAACTACGTCAAGTAATTTGTTGTATGAGACGGGGGTGTGGGAGAAATTAGGGGGTGGATTTAGTTGTTTTGTGTAGAGGAAGAAGCGGTAAACGGGGCGCCATGAGTAAGGGAAGTTGTTGCAAACTTGGAGGAAGAATTCGTGGGTGAGTTGGAACTCGGTTGAGGTGAGTTTTGAGTGGAGACGTGAATCGGGGGAGTTTTGTTGCTGGTAGAGGATGGTGCATACGCGGAGGAGATCGTTTTGGTTCACCGGAGAAATGGAGTTGCTGAGGTGGCGGCGACGGAGGAGGGTGTTGGAAAGGGATATAAGGGTAGTTGTTCGACGGAGGAGCATGGTTTGAGAACAAGCTTCAATTTTTGTAGTGTTTCTTCTGTTTGTTTCACCCCGGTTGTTACCATTCTTCACCCCATTTTAGGGTCAGTTCCCCAGCTTGAAGCACTTGCTATACACAAGGAGTTTACGGGTTATAACAGGTTACTCCACTTGGTCAAAGGTAATTGTTTAACTTTGAATTATGAATTTACCGAAATAGCCTTACAAAAAATCTGAACCGAACTTCACAAAATCACCGCCACCGCTTC
>comp100874_c1_seq1 len=673 path=[4309:0-167 4477:168-170 4480:171-452 5756:453-575 5879:576-672]
AAGTGATGTTTATAGCTTTGGTGTTGTTCTTGTTGAGATTATAACTGGAATGAAAGTTGTGGACTTTTCTCGACCTCAAAACGAAGTGAATCTAGCTTCTCTTGCTGCTGATAGGATTGGAAATGGGGTATTGGATGAGATTATAGATCCATTTCTTGAGGCAGAAGTAACCCACAGTGATGGTTGGGTACTTGCTTCTATACACAAGGTGGCTGAGTTGGCATTTAGATGTCTTGCATTTCATAGGGATATGAGGCCTTCTATGACAGAAGTTGCAACTGAGTTACAACAGCTTACAATTAGTTTGGGAGAAAACAAATGTAATATTAATGCTTCAACAGAGTTGTCTTCTTGTTCTTCCTCTTGTAGTGAAAGTGAGAAACCACTTAGCAACACAGGGAAGAAGGTTGGGCTTGGGCCTATTGAGATTGGACCTGTTTCGTCGATAAACAGACCCAATAGTAGTTCGCCGGTGTCTGTCCAGGACCCGGACCCATGGTTCAGTGAACAGAGCTCTCCTTCCTCGAATAGTTTTCCTAGAAAGTCATCATTTGGTTAAAGCCGAATTGAAGGAATCTCTCTGATCCATTGATTATTAGTTTACTTGTACGTATATCATCTATTTAAATGAACTCTTTCTCTATATATATATATACACCATGATAGTTTTGAA
>comp100874_c0_seq7 len=1197 path=[663:0-19 683:20-47 9325:48-52 9330:53-69 9347:70-91 9491:92-94 9494:95-97 9497:98-98 5507:99-104 762:105-107 765:108-250 908:251-290 948:291-375 9841:376-378 1036:379-477 1138:478-481 1142:482-482 1143:483-521 1182:522-523 1184:524-691 10157:692-692 1353:693-701 1362:702-734 1395:735-942 1603:943-965 10257:966-1196]
TCTATACCGGAGACCCTTCTGCCGAGTAGCATCGAGTCCGACGGTTGCAGCGGTGGTGGCGGAGGAAAGCTGAGTTGCTACTTTGAGAATAAAACGAAAGGTTTTGTGAATAAAAGAGAACTGGATCGAATCGGATGCAGGTATTTTATGTCGTCGATATCGTTGGAGGATTTTAGAAACAATTCCGGTGCGGCGGTGTCGTTGGAAGTAGCTACGATTGAGCTTGGATGGTGGATTCAAGGAGATAAATGTTTGTGTTCTCATCATTCTAATTGTACTCAGATTCAGTCGCCGCTTAATGGAAAACCAGGTTTTCGGTGTAGCTGCAATGAAGGCTTCGTCGGCGATGGGTTTTTGGCCGGGACGGGTTGCCAGAAAGCCTCGTCAAGTTGCGGCCCAGCAAAATACATGTTCGGACGATGCGGAGGATCGACAAGATTGATTGTCTTAATTGGAGGATTTGTTTTCGGTGTTTCCCTGATGGTTGCTCTGGGTTGTTCAATATGTTGTTACTACCGTCGTCGCTCCAAATTGAGAGTCACAAAGAGCACAAAAAGGCGCTTCACAGAAACCACAACCAATTACAGCGTTCCTCTTTATTCCTACAAAGACATTGAGAAAGCCACAAATAGCTTCTCAGAGAAACAAAGGCTAGGAACAGGAGCATACGGTACAGTTTATGCTGGTAAACTTTACAACCATGAATGGGTTGCCATCAAAAGATTAAAACACAGTGACACCGATAGCATAGATCAAGTCATGAACGAAATCAAGCTCCTTTCAACCGTGAGTCACCCCAATTTAGTGCGTTTGTTAGGTTGCTCCATTGAATACCAAGAACAAATACTTGTCTACGAATTCATGCCCAATGGAACACTGAATCAACACTTGCAAAGAGAGAGAGGGAATGGACTTCCATGGCATGTTAGACTCACAATTGCAACCGAAACATCTCAAGCCATAGCACATCTTCATTCAACAATTAGTCCTCCCATTTACCATAGAGATATCAAATCAAGTAACATACTCTTGGACCAACAATTTCGTTCCAAGGTAGCTGATTTTGGACTTTCTAGACTTGGAATGACTGAAATGTCCCACATTTCAACAGCTCCACAGGGAACCCCTGGCTATGTGGATCCACAGTATCATCAAGACTTTCAGCTTTCTGATAAAAGTGATGTTTATAGCTTTGGT
>comp2870532_c0_seq1 len=207 path=[1:0-206]
AAAAACTAACCTTCAAATATCCTCCCGGCCATTATTTGGTTTTTTATTGAGAAATCTTTTTATTTTCTTATCGGTGGGTTTATACTAGCTCAAACGCATCGTCGTTTGTATTACTCAATTTTATTGACATAAACTGGAAATAGAAGGCATCATCCTCTATTCCACCTCTCCTAAAGATCAACTCATGTGAAGTTATCGACATTCAAA
>comp93909_c0_seq3 len=2677 path=[2688:0-135 2824:136-153 6849:154-159 6855:160-166 2888:167-187 2909:188-262 2984:263-265 2987:266-626 3348:627-650 3372:651-1144 5480:1145-1161 3883:1162-1450 4172:1451-2213 4935:2214-2248 7230:2249-2263 4985:2264-2265 4987:2266-2324 7267:2325-2331 7274:2332-2676]
GGATTTATAAGATTTTAAACGAATTTAGAAGATTTATTATAATTCAACTACACCAGTCATCAACTAACTTACAGTATTCATTCAAATTTCAATATGCTGTCACTGTCATCCCCAGCAACTGCGATGCAGCGAGTCCTCCTTACATCCACTCTCTCCTCACCCTCACCGTTCCGCAAAATCATTTCCCAGAAACCCAACCTCAAGCCCTCTTTCTTCTCCATCCGCAACTGCAGTTCAATTAAAGCGAAACCATCTTCTCAAATCAGAAAAAGCCATGTCAATTCCGAACCCGACCCCAAGCTCACTGCCCTCCGACACCTCTTCTCTAAACCCGATGTTTCCATTGACGCTTACATCATCCCTTCTCAAGACGCTCACCAGAGTGAGTTCATTGCCGAGTGTTACGCGAGGAGAGCATACATATCAGGTTTTACCGGCAGTGCTGGAACCGCTGTTGTTACAAAGGATAAAGCTGCTCTTTGGACAGATGGACGATATTTTCTACAGGCTGAGAAGCAACTAAACTCCAGTTGGATCCTCATGCGAGCCGGAAATCCAGGAGTTCCTAGTACTAGCGAGTGGCTCAATGAGGTTTTGGCTCCTGGTGGTAGAGTTGGCATTGATCCCTTTCTTTTTACTTCGGATGCTGCGGAAGAACTTAAGCAGGTCATCTCTAAGAAAAATCATGAGCTTGTTTACTTGTACAATTCAAATCTTGTGGATGAAATATGGAAAGAATCTAGGCCACAGCCTCCGAATAAGCCGGTTAGAGTGCATGGCCTGAAGCATGCTGGTTTAGATATTGTGTCAAAATTGTCGTCTTTGAGGTCTGACCTTAATGGTGCTGGTTCATCCGCGATTATCATATCCATGCTTGATGAAATCGCATGGTTGTTGAACTTGAGAGGCAGTGATATCCCACATTCACCTGTTGTTTATGCATACTTGATGGTGGACATTGATGGGGCAAAATTATTTATCGACGATTCAAAAGTTACTGCAGAGGTGGATGAACACTTGAAGAAAGCAAAGATAGAGATCAGGCCATACAATTCAATTATATCTGAAATTGAAAGTTTGGCAACACGAGGTGCCACCCTTTGGTTGGATACTTCATCTGTTAATGCTGCTATTGTAAATGCCTATAAAGCTGCTTGTGACCGATATTATCGCAACCCTGAGAGTAAACAAAAAACTAAAAGCAAAGGTTTTGGTGGATCCACTGAGCACTCGGATGTACCATTTGCTGTCCATAAAGTCTCCCCTGTTTCTCTAGCAAAGGCCATAAAAAATGAAATGGAGTTAGAAGGAATGCAAAATTGTCATTTGAGGGATGCTGCTGCCCTTGCTCAGTTCTGGGACTGGCTAGAGACAGAAATTACTAATGATACGATATTAACAGAAGTAGAAGTTTCTGACAAACTTCTTGAGTTTCGCTCAAAACAAGATGGTTTTTTGGACACTAGCTTTGACACCATAAGTGGTTCTGGTCCAAATGGCGCTATTATACACTACAAACCAGAACCAGGGAGTTGTAGTACTGTGGATGCCAATAAATTATTCTTATTGGATAGTGGTGCTCAATATGTTGATGGCACAACTGACATAACACGGACAGTTCATTTTGGCAAGCCTACAGCAAGAGAGAAAGAATGCTTTACCCGAGTTTTGCAGGGCCATATAGCTCTTGATCAGTCAGTCTTCCCAGAAAATACCCCGGGTTTTGTGCTGGATGCATTTGCCCGTTCCTTTCTTTGGAAAGTTGGACTTGACTACAGGCATGGGACTGGGCATGGTGTAGGAGCTGCACTGAATGTTCACGAAGGCCCTCAAGGTATTAGCTACCGTTATGGAAATTTGACCCCTCTAGTGAAAGGCATGGTTGTTAGCAATGAACCCGGCTATTATGAAGACCATGCCTTTGGCATTCGGATTGAGAATCTTCTGTATGTGAGAAATGTGGAGACACCAAATCGTTTCGGAGGAATCCAATACCTAGGATTTGAAAAACTTACATATGTACCCATTCAGGTTAAAATGGTTGATGTGTCTCTGCTATCAGTAGCAGAGATCGATTGGCTTAACAGCTACCACTCACTAGTCTGGGAAAAGGTTTCACCTTTGCTGGATGGCTCTGCTAGCCAATGGCTTTGGAACAATACTCAACCAATCATCTGTGAGAAATTTTAATGGTTTTCATGTTGATGTGCTCTGTTACCTGTTTTTCTCGTTCTGCATGCTGCTGCCCTTGGCTGTTTTGACTCATTGCTCAAGTTTTTCGACGTTATTCGAATTGGAGACGCGGTGAATAAAATAGGGAACACAGACTACGGGAATTTGATCCCTGGATAGTTGGATTTTAGCTTGGCAGGACAAATGATGAGCATTTATGATATTATTCAGTATAAATTTTAATCGTTTTAGTGTTATAGTATTTTTTATTTATCTTCAGTGTTATAGTAGTTTATATCGTGTACTTTGTGTATCATCGATTTTGTTTTTGTTTTTTTTTTTGATAGTTTGACAATGGTGAAACCTAGCAAGTTGTAGTGGAGCTAAGTTGAGTTCCACTCCTTACTTCATCATTTATCCAACAAAAACAAAAAGATGGAGATCTGCAGTAAGTGGAGGAGCTTCTTCCTATGTTTAGTGGAGCTTCTTCCTTTGCAGTCTAACG
>comp20777_c0_seq1 len=571 path=[764:0-570]
TCTCGACCCACGGCGCTAACAAAATTTGTCACACGCCATTCAGCCACTTTTTCAGTAGTTCGGTAAATAGACGACGTTGTCTCCTTCCATTCAACGGCCATGGCTGCTACACCAGGATCTCCCATCACCAAAGAAAAAAACTCTGTCTCCTGACAAAGTAGAAGAGGCCGTATCAATCATAGCGCTAATGTTCTAAGACGGGACAACCCTCACAATTGTTACCAAAACACCCTATGACAGCAACCATAAATAGTCAAAATTCTTAAGACCCTAGCCAAACCCACAACAAGACGACTACAACTCAATAACATCCTCATTCCCGCAATCATACAAAATACATACAAAAGGAAGAAGAAGAAGAAGACCAGCACATTAAAGCAAATCCAGCAAACACACAAACTCCGTAAAAGAACGAGAAGAGAAACTCACCTGAACAACGGAAGAACGAATTGCAGCGAACACCCCCCTTCAACGAATGAATGCACAGCAATAGCAAATAAAAATCAAACCAACTACGAAAATGAAGAAAGAACCAAAATGGACTCTGCTATCCTCCCACCTTCTTATAAAG
>comp101966_c0_seq2 len=4902 path=[1:0-339 13509:340-822 13677:823-842 844:843-852 854:853-855 857:856-887 13748:888-888 13721:889-956 13783:957-973 975:974-988 13809:989-1080 1082:1081-1904 14012:1905-1905 14013:1906-1910 1912:1911-1926 1928:1927-2241 14042:2242-2253 2255:2254-2270 2272:2271-2321 2323:2322-2341 14078:2342-3182 3184:3183-3460 3462:3461-3465 3467:3466-3905 3907:3906-3906 3908:3907-3930 14398:3931-3931 3933:3932-4128 4130:4129-4227 4229:4228-4260 4262:4261-4700 4703:4701-4747 4750:4748-4772 4775:4773-4901]
GGGCAGAATATTGGTACAACACTAGCTTCCAGGCTGCAGCAAAATGCACTCCTTTTGAGGTAGTTTATGGTCGATCTCCTCCATCACTGACCAGATACATTCCGGGGGAGACCTTAGTGGAGGCAGTGGCGCAAGATCTCATGGATAGGGATGAAGCACTAGTGCAATTGAAGTACCACTTGAAGAGGGCACAAGATCAGATGGTGCACTATGCTAATACACATAGAAAACAGCTACACTTTGAGCCAGGAGACTATGTCTATCTAAAAATCAGACCCCACAGACAAAGCTCTATGCCTACTAAGCTTCATCCTAAACTAGCAGCAAGATACTACGGACCATTCATGATCATAAAACAGGTGGGAGCAGTAGCATACAAACTACAATTACCAGTTACAGCAAGAATCCACCCTGTTTTTCATATATCTCAACTCAAGAAGGCTGTGGGACAGCACCATGTGGAAACAGAATTACCATCAGATCTCCAGATAAGCACAGAGCAGCAGGAACCGTTTGCGATTTTGGGCAGCAGAACAATCACTCAGCAAGGAGACACAGTTCCTCAAGTTTTGATACATTGGAAAGGGAAGCAACCAGAAGAAGCAACATGGGAGGAGACGGCTAACATACAGAACCAATTCCCTGAATTCAACCTTGAGGACAAGGTTGTTTCGGGAGGGGGAGGTATTGTTAGACCTTATAATGCATTGACAGACAGAAACACTACTTGGAAAGTATATGAGAGAAGAAAGGGTAAAAAGGGGAATTCCTCTAATGCTGTTAATTAGGAACCTATATAAGGGAATGCCATTATACGTGTCAAACATACATTTTTTCATTCAGTTAGTTGTGAATAACTGTGGAACTTTTCCCAGTGTGAAAGGAGTGTTTCCTTTGTAAACTTTCATTCAGAAATCAATAAAAATTGGGCGCAGTGCCCTAATTCCCAATTCTCAATTTCTTGGTTCCTAACAATTTGGTCCGACCTACCGGATTCGAAATCACCATGGAGCAACGCATGGCAGCTATGGAGAAAACAACCAGTGAGCACAGCGCACAATTGATCAAAATCCAAGAAGATATGAAGAAGAATGCGGATGAACACAAATCGCGCTTAGAGCGAATGCAGAAGGAATTGGTGAAGCAGATGCAAGCGATGGTAGTGGAGTGTGTAACGAAGAGAGGATCCGATTCCGAGGAGGACGCAACAGAATCGACCAAGACCGTTTCCAGCGAGGAACCAACCAAGGCCCTTTCAAACGAAAACGATGACGACAAGAAAGATCAGTCCCGTTCTTGGCTTAAGAAGGTAACTCTCCCAACGTTTGAAGGCGACGATCCCCTAGGATGGATAGCACGCGCAGAGAAGTTCTTTGACGTTCACTGCATCAAGACGTCAGAGAAATTACGTGTTGCATTTGTGAGCATGGAAGGAAACGCCTGTCACTGGTTCCAACTTTGGAAAGATAAGGCAAAGAATCCAACGTGGGAGGATTTCACGCGTGCGCTGATGCGAAGGTATGGAGGAAATGGGCGAGGCACGGTGTATGAAAGATTAGCTACGCTCAAACAAACAGCGGGTGTTGAAGAGTACATCCAAGAATTTGAACTCTTGATTGCACAAGCAAGACCGAAGGATGAGGAACAAACCTTAGGCTATTTCATGGCCGGGTTACGACCAAGCATTCGTGGGCAGGTTCGCCCGCACGATCCTCAGGACCTCAACAGAGCAATGGAGATTGCAAGAGATATTGAAGAAGCGTTGAAAGAAGTCAGGGGTTATAACGCGCCGCAAGGGAGGAACGCCACCTCCGGGTTCCGTTATCAAGGGAACAGCGGTGTGGTGACACGTACGGAGACGATCGGTGGCGGCAGGGGGTCAACCGCGATGACAAAGGAGAACGCACAAACCGGAAATAAAGGAGTGAGTGTTTCCCCTTTCTCTCGTGACCGAAACAGGGGTAGTAGGACACTCCCTTATGATGAGTATAAGAAAAGAGTTATTGAAAAGAGGTGTTTTCATTGCGGTCTCGCTTTTGGCCCAAATCATAGATGTCCCGAGAGGAACCTGAGGGTAATAATTCTGGGCGATGACGAAAAAGAAGAACAGGAGCTTGCAGAGGTAGAAATGGGGGATGAGATGGAGAAGGAGGAAGAGACAGATACAGCCATTGAGTGCCAACAATTAGAGCTCTCTGTTTGCTCTGCTGGGGGGTTGACTCAACCACAAACTATGAAACTCCGAGGAAAGTGGCGAGACCAGGAGATTAGCGTGCTTATTGATAGTGGTGCTAGCCACAACTTTATCTCCAGAAAGTTAGTGGAGGAGAGGAATATTAAAGTAGACGTGACAAGATCTTGTTATGTGAGATTGGGTGATGGAAATCGCGTACTGCAGCAAGGTTGTTGTAAGGAGGAGACTGTGAAATTAGGAAACTACACCATGAAAGGGAAGTTTTTCCTCTTCGATCTGGGTGGAGTGGATATAATCCTGGGAGTGGCTTGGCTGATGACTCTAGGGGACGTAAAAGTAAACTGGAGGACCCTAAATATGAGGTTCTTGCATCAAGGACAGCAGGTGGAAATCAAGGGAGATCCGAGCTTATCTCGCACAGTGGTCACAGCAAAAACTCTAAGAAAGATGGATTACGAAGAAGTTGAGACAATGGCGATGGTATGGGTGCAGGAGAAGAACAAAGAAGATACCTCCACACTCACCTCAGAACAAGAAGCAGAACTGCAGCAAATTTTAGAGGAGCATACTCAAGTTTTTCAGAAACCAGAGGGTTTACCACCCCCTAGAGAGTTCGACCACAGGATTCCCATTAAAGAAGGGACCGATCCCATCAGGGTGAGGCCATATAGATACCCTTACCTGCAAAAGAACGAGATCGAAACACAAGTGAATGAGATGCTTGAAGCAGGCCTAATAAGACCCAGTAACAGCCCATATTCAAGCCCGGTAATATTGGTGAAGAAGAAAGATGGAAGCTGGAGATTCTGCGTGGACTACCGTGCATTAAACAAGGCCACTATTCCAGATAAGTTCCCTATTCCCATGATCGAGGAGTTATTAGATGAACTTAATGGGGCAAACTATTTTTCAAAAATTGATCTCAAAGCCGGGTACCACCAGATCCGAATGAGTGAGCCGGACATTCCAAAAACAGCTTTCCGAACTCACCAAGGGCACTACGAATTCTTAGTAATGCCTTTTGGATTGACGAACGCACCTGCCACATTCCAATGTGTTATGAATTCTACCCTCAAATGTTTTTTACGTAGATTTGTGCTGGTATTTTTTGATGACATATTGATTTACAGTACTACATGGAAAACTCATCTTGATCATTTGAGAAGGGTTTTGGCTGCCCTACATAAACACAGTTTGTTTGCTAACCAGAAGAAGTGCAGCTTTGGTCAATCTGAAGTGTCCTACCTGGGACATATCATATCCAATAAAGGTGTTGCCATGGATCCAGCTAAAATAGACTCCATCATGCAATGGCCTCTTCCAAGGACAGTGAAGGCACTTAGAGGGTTCCTTGGGCTTACGGGGTATTATAGGAGATTCATATGCAACTACGGCAAAATAGCAAGACCACTAACGGAGCTATTAAAAAAGGGGAACTTCTCATGGAATGAGGCAGCAACAGCAGCGTTTAGTGAACTAAAAATGGCTGTCACCACAGCCCCTGTTTTGACTATGCCTAACTTTTCAAAACCTTTTTCCATTGAATGTGATGCATCAGGCACTGGACTAGGAGCTGTACTTACTCAAGACAAGCACCCTATAGCTTACTTCAGCAAAGCTTTATCTGATTCCAATTTAAACAAGTCCGCATATGAGAAAGAACTGATGGCGCTGGTCCTAGCAATTCAACATTGGCGACCCTATTTGTTGGGGCAGCGATTTACAGTCTACACAGACCAAAAAAGCCTCAAATACCTGTTGGAACAGCGTATAACTACACAGAATCAGCAAAACTGGCTAGCAAAATTATTGGGCTATGAGTTTGATATAATCTACAAACTAGGGGCTTCTAATAGAGTGGCAGATGCCCTGTCTAGAATGGATGAAGGACAAGAATTGCAAGGTATTACCAAGCCTTATTGGCAAGAAATAGCGGAGTTAGAAGAAGAGGTTAATAGGGACCAGACCTTGGTTGGAATTAAACGCGCCCTAGAAGAGGATCCGAATAGTTATCAACACTATACTCTGGAGAATAGTAAGCTACATTATAAGGGTCGGCTTGTTATTTCAGCCACTTCAACGTGGATTCCCAAATTACTACAGGATTTTCATTCTACACCAGTAGGAGGACATTCGGGAATTTACCGGACTTATAGGAGAATGGCACAGTCACTCTATTGGATTGGGATGAAAAACACCGTCACACAATACGTGGCAGCATGCCATGTATGCCAAAGAAGCAAGTATCAAGCTTCTTCTCCTGCAGGGTTACTCCAGCCATTGCCAATTCCAAGTGCTGTATGGGAAGAATTAAGCATGGATTTCATTGTGGGTTTGCCAAGATCAAAGGGACACGATGCAATCATGGTGGTAGTGGACAGACTGAGTAAATATGGTCATTTTGTCTTGATTAAACATCCTTACTCCGCTAGAAGCATAGCCGAATTGTTTGTAAGAGAAATCATCAGGCTGCATGGCATACCAGTGTCAATTGTGAGTGACCGAGACCCATGTTCATGAGTCATTTTTGGCAGGAACTGTTTAAGTTGCAGGGGACACAACTAAAAATGTCAACAGCGTATCACCCGGAGACTGACGGGCAGACAGAGGTATTAAATAGGACTTTGGAGACATACCTCAGATGCTTTAGCTCCGAGCAACCGAAGGCTTGGGCTGACTTCCTGCCTTGGGCAGAATATTGGTACAAC
>comp18905_c0_seq1 len=264 path=[242:0-263]
TGACGTTAATGTTTTGTGCATTATGGATCCTTATCATTCAGATGTTGAATTTGGGTTTTAAAAAACATTGAACCACCATGACTGATGACTTTAAACATGTATGGGGGAAACGACAGTATATTGTAGACTAGTTCAGTCGTCCTTAAACTTATTCTATACAAGTCTGCGAAGTTCACTCAAGCTTACACAGATGATTTTATAAACAAGCCAGCTTGATTTGATACTAACGAGTCTTAGCCTATTCTGAGTTAACTTGAAACGAAA
>comp1959057_c0_seq1 len=254 path=[1:0-253]
GATCCTCGTTCTTGCAGTTCTTTCCCAACCTTGCGTAATCAATATAACCGCAAACAAAATTTCAATCATAAAGGAGGTCTCTCTCAAACACATGCAAAATCTCATAGCAACTCCGAATCTCCAATGCTAGTGGAAAAAATATAGGTCATAAAATGGAAATTTATTTTTCGTGCTTTATTACCATACGCGAAGAATAGCTAGATGCCCTAAAATTAAGTGACAACAGAGAGTGATTAAAGTCACCATTGCCAAAC
>comp59355_c0_seq1 len=922 path=[1:0-355 1822:356-398 400:399-470 472:471-921]
AAGGAATCGAGTGCGTTGAACTTTGTCATCGACTTCTTCATGGGGGGAGTCTCTGCTGCCGTCTCCAAAACTGCAGCTGCACCCATTGAAAGAGTCAAGCTCCTTATTCAAAATCAAGACGAAATGATCAAAACCGGACGCCTTGCCAACCCCTACAAAGGCATTGGAGACTGCTTTGCCCGTGTGATCAAGGAAGAAGGATTTGCCTCATTATGGAGAGGAAATCTTGCCAACGTTATTCGATATTTCCCCACCCAAGCTCTTAACTTTGCCTTCAAAGATCACTTCAAACGTATGTTCGGATACAACAAAGACAAAGATGGATATTGGATCTGGTTCGCTGGTAACTTAGCTTCAGGAGGTGCTGCCGGAGCTAGTTCCCTTTTGTTCGTTTACTCACTTGATTACGCTCGTACCCGTCTTGCCAACGACAACAAATCTGCCAAGAAAGGAGGATCTCGCCAATTCAATGGTCTTATTGATGTTTACCGTCAAACCCTCAAAACTGATGGTATTGCTGGATTATACCGTGGTTTCGTCATCTCTTGTGTTGGTATTGTCGTCTATCGTGGTCTCTACTTTGGTGTCTACGATTCCGTCAAGCCTTTGTTACCTAAACAATACCAAAACAACTTCCTTGTTTCCTTCTTGCTCGGATGGGCTATTACCATTGGTGCTGGTCTCGCTTCTTACCCCTTGGATACCGTTAGACGTAGGATGATGATGACCTCTGGTGAAGCTGTCAAATACAAGAGTTCCATCCACGCCATGACCCAAATCGCTGCCAACGAAGGTGTTCGCTCTTTCTTCAAGGGAGCTGGTGCTAACGTTCTCCGTGCTATTGCTGGAGCTGGTGTCCTTGCTGGATATGATCAACTTCAATACCTTGTCTTCGGAAAGACCTACGGAAGCGGAGGTGGAA
>comp75387_c0_seq1 len=2781 path=[1745:0-1704 5619:1705-1714 3460:1715-1752 3498:1753-1772 3518:1773-1908 896:1909-2103 5781:2104-2123 1111:2124-2163 1151:2164-2170 1158:2171-2780]
GAAAAAGCTTCCTCCATAGAATTGTTACCTTGTCGAAATCAATAAGACTTTTCTGACACTCATCCCTAAAATGGACCATGTCATCTCTATGAAGCATTTTCGACCCATCGGACTATGTAATGTCTCGTACAAGACAGTTACAAAATTGATTGCGAGAACTGATGCCTAAATTTGTTCCGAGGAGACAAAGCCATGATAATATTATTATAGCCCAGGAGGTGTTTCATTCGATGAGAAAGAAGCAAGGAGTGTCCGGCTGGATGGCGATCAAACTTGATCTTGAAAAAGCATATGACCGATTGAAATGGGAGTTTGTGAGAGATACTCTTATTGATATTGGGTTTCCAACTGCTTTAGTTGATCTCATTTGGTTCTGCATCTCCACCCCCCAGATGAGTGTGTTGTGGAACGGAGAAGCACCTAATGAATTTTCTCCTGAGAGGGGTATTCGACAAGGTGACCCTCTATCCCCCTATCTGTTTGTCCTATGTCTTGAAAGGTTATTTCGACTGATTCAGGTAAATGTTGACAAAGGGGATTGGAAACCAATCAAGATTACTAGGCGCAGCCCGTCCCTCTCCCATCTAGCTTTTGCGGATGATATAATCCTCTTCTCAGAAGCTTCGATTGATCAGGCCATTATCATTCGCGACATTCTTGAGATGTTTTGTAACAGTTCTGGTCAAAAGATTAGTAATGAGAAAACTCGAGTTTATTTTTCACCGAATCTGGCCATGGCCCATAGGGAGGATGTTTGCACAACCTTGGGTTTTTCTATGACAAATGATCTGGGGAAATATCTTGGAGTCCCAATTTTCCTAGGGAGAGCTCGAAGACAAGATTTTAATTTCATCATTGATAAGGTGAATCATCGACTCAGTGCATGGAAGGCAAAAAAATCTCTCCATGGCAGAACGGTTAACTCTTGCGAAATCGGTTTTACAAGCCATCCCGAGCTATGTGATGCAATCTTGTCAGATTCCTATAGCGGTGTGTGAGGATGTGGACAAACTTTGCCGTGATTTTGTTTGGGGGGATACTCTTGGGCATTGGAAGATTCACTTTTTGAGCTGGGACCGAATTTGCACCCCCAAAGACAGAGGGGGTCTTGGTCTTCGACAAATGCGGTTAATGAATGATGCTTTCTTACTCAAGGCTGCTTGGCGCCTATGCACGGAACATAATAACTTATGGGTGTCGATTGTTAAAGCAAAATATGGTTGTACTTCTGCGGCATTCACGAATATTGATGTTAGTAAACCTGGGTCTAACCTCTGGAGAGGTATTCGCTCAATTTGGAGTAATTTTCGCAATCTGTTATGCTGGAAGCTGGGTGATAGTGTACAAATTCGATTTTGGGAGGATAATTGGCTTCCTCAATTTGGTATTCTTGATAACTTGGCTGTGAATTCAGTCCCTGGTATTTTTCACTCTGCTTCTGTTGCAGATTTCCTTAATGAACATGGTGACTGGAATTTGGATTCAGTGGAAAATTTCCTTCTGGCTGATGTGGTGCAACACATTCGGACCCTCCCTACTCCTAGTAGAAGTATGTCTGATAGCTTCTGGTGGGAATCTGCAAAGGTTAGCTGCTTCTCCACGGCCTCTGCCTATATTCATCTCCTACCTGCGATGAATTGCCCGAATCGAAGTTTGATTAAGCTATTGTGGAAATGGCCAGGTCCAGAACGTGTACGACTCTTACTGTGGAAAGCTACATATGGTACTCTGATGACTAACATGGAGAGATTTCATCTCCACTTAGCACCATTTGTGTTGTGTCCCATTTGCACTAAGGTTCTAGAATCCCTTTTCCATACTTTTAGGGACTGCCCTCGCGCCCTGCTGGTTTGGCAGCAGCTTAAACCTCCTCGCGGATGTAGATTATTTGCATGCATGGATTGGACTGATTGGCTGTCTCTCAATTTGCGCAATGTAGGTTGTACAGACAACAATGTTCATTGGCATCTGTTGTTTGGTATTACTATGGACATCTTGTGGAGGAACCGCAATGAGTTTGTCTTCAATGCAAAGAAAGCCTCTCCTCTTTCTCTGGCATTAGACATTCAAAGGCATTACCAGAATATCCAGGAAGCAAAATTGTTGAAGGAACGATTCAAACCAAATGTGAGGGTGATGGATACTGATCATGGCATTAGTTGGTACCCTCCTAGTACGGGTTCCTTCAAGCTTAACGTTGACGCTGCAGTGGATCCTATCCGTGGTTTGGCAGGCTGTGGGGGAGTGCTTCGCAACTCCTTAGGTACTGTGATGTTTGCATTTACTCACAAACTGGAATTATGTGATGTTATAGAAGATGAACTTTGGGCGATGTATCATGGCATTGGCATATCTTTGAGTAGGAATTTCACATGTTTCTCGATTGAATCGAATTCAAGTTTAGCCATAGACTTGTTGAACACAGCTCCTGGTTCCAGTGCGGCGTTGGGCCACTTACTGGAGGCTATTCGCAGTTTTAATCCAGACAGACTGCTCATTTCTTGGAAACACATAGTTCGTGAAGCAAACCAAGTGGCTGACGGGTTGGCGAAGGCTAGTTTAGATTCCAATTTGACTTGTAATATTACAGATGTTGTTCCTGATATTTTGTTAAACTCTCTTGAGGCTGATGCCAGAGGGGTGATTTTCCCTCGTGGTTATTAATCTTTTCCGGGTGTTCCCGGATATTTTCACCAAAAAAAAAAAGGTAGAATACTAATCACAGTTTAGAAAGAAAGAGAGGTTCGGCTTTCTTACCATCAAAGCCATCAATTCAGACTG
>comp16831_c0_seq1 len=570 path=[548:0-569]
GTTGGAGATGGACCTTCCTGCTATTAGAAAGCAACATTACTCTTGTTCCTAGAATTACTTATGTTTACTTGTAATGCTTAATTTTGAAATTTGGGTTTGGTCTGAATAGTGCAATGATGTCTGTTGATGGTAGAACAAGTACTCTCATGAAGGGAATAAAACATGGGGTCTGTGATTATTTAATTAAGCCTGTACGTGTGGAAGAACTTAGGAATATATGGCAACATGTTCTTAGGAAAGACTGTAATGTAAAGAAAGAACATGACAATTCTGGCATCATAGAAGACAGTGATCCCAATAAATGGGGGAATGTGGATGTTGAGTATACTTCCTCTGTTGCTGATGCAACAAAAGGAGTAGTTAAAGAATCCAAAAAGAGGAGCAGTACAAAAAATGATGAAGATTTTGAGTTGGAGAATGATGACCCATCTTCATCTAAGAAGCCCGGTGTAGTGTGGTCAGTAGAACTGCATCAACAATTTGTCAGTGCGGTGAATCAACTAGGGCTTGACAGTATGAGTTTCCGACTATTTTTTATTTTGCATTTAGTGACCAGATTTCTTTGGACTG
>comp92107_c0_seq2 len=1003 path=[981:0-6 988:7-188 1170:189-189 1171:190-230 1212:231-404 1386:405-405 1387:406-540 3559:541-759 3639:760-765 3645:766-766 2163:767-767 2164:768-782 1764:783-1002]
TGTGATTGCACAGTTTGTGTATATTGTGAAGAGTGAGAGGTGTAAGAAGACATGGCAGGGGTTTACGTTGGAGGCGTTTTCGGGGTTGCCTCAGTTTTTTAAGCTGTCGGCGGCATCAGCGGTTATGCTTTGTCTTGAGTCATGGTACTTTCAGATTTTGGTTTTGCTTGCTGGTCTTCTTCCTCAACCTGAGTTGGCTCTTGATTCTCTTTCTATTTGTACCACAATCAGTGGATGGGTATTCATGATCTCTGTTGGATTCAATGCGGCAGCCAGTGTAAGAGTGAGCAACGAACTAGGAGCAAGAAACCCAAAATCAGCCTCATTTTCGGTGATAGTGGTGACATTGATGTCTTTCGTAATATCAGTTGTGGCAGCATTGGTTGTTCTTGCATTGAGAGATGTAATTAGCTATGCCTTCACAGGAGGTGAAGTTGTTGCTGCTGCTGTCTCAGATCTTTGCCCACTTCTTGCTCTCTCTCTTGTCCTCAATGGCATTCAGCCCGTCTTATCCGGTGTGGCTGTTGGGTGTGGATGGCAAACTTTTGTTGCTTATGTGAACGTGGGTTGTTACTACATTGTTGGGATACCATTGGGATTGCTTCTCGGCTTTTATTTCAATTTTGGTGCTAAGGGAATATGGCTGGGAATGCTTGGTGGCACCCTTATGCAAACAATTATTCTAATCTGGGTCACATTTAGAACGGATTGGAACAAAGAGGTGGAAGAAGCAGGCAAGAGGTTGAAGCAATGGGAGGAGAAAAAAAACGAGCCCCTTTTACATTGAACTAAATAAATTGAATCTCTGGTTTTATGTAGAGGCTAGAGACCTAATGACTATTTTTGTCAAGCAAGGCCAATTAAAAAGTTAATTCTATAGACCGAGAAGTCATAGAGTTTGCTATTTTCCTTGTTCCATTTTGTTAAATTTGAGGAAATAAACTAAATATTGAAAGTTGCCTATTAAGAAGTGTCAATAGCAATGGATTTTTTTAAAAAAAAA
>comp27790_c0_seq1 len=343 path=[520:0-194 200:195-342]
AACTTCCTTCCCTTTCTTCATCGAGAAGAAGAAGAAAAAGAAAGCGTATTGCAATTTGTTTCCAAAATACAAGAAGACAATGGATTTCAGGTTGATGGAGAGAAGGGTTGATAAGTTCATGCGGAAGTTTGTGCTTCAAGATGGTGTGCTTACTATTACTGTTAACAAGTTGCCTCTTCCTGAGCTTAAGAAGCTCAAGACCATTGTTGACAATTTGTGAGAGAGGAAAACGAGAGAGGAAGACCTATGCTATGGCGTGAACATGAGCAAGAGAGGAAATAAAAATGGCAATGGCAAAAACAGATACAAAGAGAGGAGGGACAAAGAAGATGATGAAGAAGAA
>comp76348_c0_seq1 len=749 path=[1:0-748]
AGCAAGCATGAGAACAGTTTTGAGAGACAGTTTCCGACTACAAAAATTGAATAAATCCTCAAGGCTGGGACCCAGTAAATCCATCACAAGCACATTGTACTCTCCTTCAACACCAAACCATCTCACATTTGGGATCCCAGTTCCTCCTTGAAGTACTTTATACAACTTTGATTCGTACAACAATTGAGGATGCTTGGTTTTGACATTTTCAAGCTTGATTGCAACCTCTTCATTTGTCTGAATATGTGTACCGAGATAGATCTCGCCGAAGGATCCGCTACCAATTTTGCGACCAAGACGATACTTGTTTCCAACACGAGGTTCCATTCGATCGGGCCAAAACCCTGCGATGGAGGAATTAAACCCTAGAAATTCGAAATTGAGAATGAAAGGAGTTGGGAGTAGGCGTTGCTTGCTTGCTGCAGAGAAATGGAAGGGGAAAGGAACTGGACAAAAATGAGAAATGAGGAAAAGGTAAGGGACAAAATAGGAAAAATGACTTTCTCTCTCTCAAATCACAAGCTGCTTGGGGAGAGAGAGAGGGGAAGGAGGGATCGCGGTGAAGCTTCTCTCTCTTCTCCTTGCGCTTTCACATCCAAACGATTTTTCTTTATTTTTCTTTTCAGAAGTTAAGCCAGCAAGCAACTAAACATGATCAAACGAGGTAGCTTCGATTTTGGATTTTCTTCTTTTTTATTGATTGCCTTAAGAAAGAAAAAAAAAACAAAAAAAAAAAAACAAACGAAATG
>comp24636_c0_seq1 len=208 path=[1:0-207]
GTTAGAGAGTTGGCTTTTGAGCCATCTGGTGAGAACATATGAGTGACAAAGTCTTTTTCAAGAGTTTCAATGTTGCTGTACTTTTAGGACTGGAATTAATCTCAAGACCTTTGGTTAATCCGAAAGAGACTCTTACCATCTCATGCAAGTGCTTTTAGATTTTCCTCGACTTTATTGTTTCATGTCATTAAATTAAGATAAGAGGAAG
>comp1213822_c0_seq1 len=273 path=[1:0-272]
GTGTTTCAGGTCTAGTTTTGAGATACTCAGTCAATCTTCCTCTAACACTTTCAAAAACAGCAAGAAGAGCTCCACAACTTTCCAAACAGGTTTTTACTTTGTCATAACCAAAATTATCAATCATCGCAAACAATCCAACATCAGCAGCACTTAATTTACTTCCCACAAGAAAACTACCATTCCCCTTATTCTTCTCTGCAAAATTATTGAAGAAAGCAAACCATTTAGGTACGGTTGTTGAGAAAAATTCTTCAAGACCTGCACCATTGTCTT
>comp1240845_c0_seq1 len=256 path=[1:0-255]
AAACAGCTTTATAAACTTGTAATATCTGTGAAATTCGGTAGTTTGTTTTTGGTCCCTATAATTTAATTTTTTGCTTTTTGGTCCTTGTTGTTTTGAGTTTGCTTTGATCCCCATAATTACTTTTCATGATGGTTCTAGTCCGCTAACATGTAGTCCTTGTAATGTGTGTCATGAAAGGACAAAATCCAAAGTAAATAAATAATACAGGACTGAAATTCAAACTACAAGAACTAACAACAAAGTTCCTATATTAGAG
>comp23242_c0_seq1 len=759 path=[737:0-758]
GGTTATTTGAGCGAAATTCATTTTTTTTTTTGGGATAATTATGATTGATGTTACTTAGGTCGAGTTAATTGTATTAGGAAATTAGCATGGTTGATGATATAGATTTATAATCATTTTCTGCTTAATGATTAGGGAATTTTGTGTGTTAAACGACAGAAAAGGTGTAATTTCATTTGAAAATTAATTCAGTATGTGTGAGAAAGCATTATGCTACTGATGAAGAACTGCTCCCTCTGTTTCTGTTTAATGTCATTTAAGCTTGTTTTACACTAACTAAGGATTTTAATAAATTTTGTTTCTTTTGGTGAAATTAGTAGACTTTTTCCATGTGGTTCCCTTCCCTTGACTTTTTATTACTCCATCGTATATATTTGACACTGTAATAAAATGTATATATTGCGATTATGAATACTACTTAGAAGTTAGAATCCTGCCCTGTATTTGGTGTCATAGTATGATGTCCGTATGGATTTATTCCGGCAGACTATAAACATGTTTTTTCTGTTGCTTACTTGGTTGGCCTCCCTAGCATACAATGGAGTTTTTTTAGTGAGTTTCTTGTATTCACATGATTGAGTAAACATCTATAGCCCGTTTAAGATGGCTAAAGGCCGGGGAGGGGGATTAGCTTTTTCTTTCCTGTTGCCAAATGTTTAATGGATCCATCTATGATTGACATCTTCTAAAATATGATTCTTATGTCTATTATGGACATATTCTAACAATTGCATGTTTGGTCTTCATTTTCATATCACCATG
>comp1123183_c0_seq1 len=353 path=[1:0-352]
GGAAAAACATGTAGAATATATGTGTCAACAATAACATGATAGAATTTGTGAATGAATCTTTGAATGAACATATTTGCAGCACCGAGCAATCGAACATAGATACTCACACACGCGTATGCACACTAACATAACCTGTACGGTTTACAGAATAATATTAATATCAGTAATTTTGTTTTCAAACACGACTAAAATAAGGTAGCAGGACCAAATGGATCTGATAGGAACTCGGTGAGGAAATTCTGCAGTTTCACAGAATATCCCAACCCAGCAAAAACTTCTCCAACTTACTCAATTCTTGCCTAACTCTCCCAGATCCTTTTCCCAAACTACTTAAGACATAGGCAAGGTTGTTA
>comp16795_c0_seq1 len=299 path=[277:0-298]
AGAAGCAGATGCGTGAAGGATTTATAGATAATCATCGAATTAATAAATCACAGGTAAGAAGAGGAAAAGGCTTCCTGATGAAAGTGTTTTCAGCTTGCAAGTGTGCTTGAGATTCACTTTTGGGTGGCTGTTTACCTGTTAGTTGTAATGCCTCCAATAATACTAATAATATACCACAGTTAGCTAGATTTTATTTTTTTTGGCACAATCATGTAGTTAGATATAGATGCTGCTCTTTAAGTAGCATGAGTGTAAGACAAAAAAATGATGCTGCTCATTACAATTAGATGATAAAATTA
>comp57152_c0_seq1 len=618 path=[596:0-109 706:110-289 886:290-617]
AATGAAAAATATTACTTGGAGCAGGTCTGCTTATTTTATTAGTTGCATTTGAGAAAGAAAAAAAAGGCTTAAATTTATATGTTTAGCATATATTGGTTGCTTATCTACAATTATGGTTTGGTAATATGATTGATTACTGATTCTTCACCTTTATTTTTATGACATTGGAATTTATGGTTCTAGGATAGTATGACTTCATTGCCCTGTTAGTTATAGTCTAAGGGTAGTATCCTCTAAATTGCTATTTTTCAATGCTTTTAGAGTTTTTCTTAGCTTTTCTGATTTTATGGCATGTAGTTATTTTCTCATTTAGACTTTTGCATGAGGGAGGATGAATTGTATGCCTCAGTAATTGTGTCCTTTCCAAATTAACTGGGACTTTAGAATTATTATTGTAACAAATGTGTTATTATGGATTGTTCTAACCATGCTTTAGTTACTAAATGTTAATTGTGCACTAAGACTGAAACAGTGAGAACTTGTATATAAATAGCAATGCAGTAAAATTACTCTTTGTTGCCCATAGTGTGAGGGTGAGTTGCGGTTAAAAAATTGATTTGACATTCCATATGAGAAATCATTTTCTTATTTAAAATGCAACTTGTTTTAAAAAATCTT
>comp85239_c1_seq2 len=370 path=[1437:0-32 1470:33-117 3416:118-118 3010:119-125 126:126-272 3527:273-369]
GAAGCGTTGTTTTGTTTATTGTTCACTATATCCAAAAAAACATGAATTTGAGAAACATGATTTAATCTTGTTATGGATGGCTGAAGATCTCTTATTACCACCAATTAAAGGGAAGACTCGTAAAAGAACCAAAATTTGTATCAAGACTCGTCATCTATCGTTTACCAAATCCAGTTGTCTCTTGGATAATACTGAAGTTTTTGAGACAGCGAAATTTCTGAGAACATTCTTGGCATCTGGTGAATTCAGCGATGAACAGAAAACATCTACGTCAATGTTGATGTCAAAGCTGAAACACCTGAGAGTTTTTTCATTAGGTCCTTGGGGTGGTGGTGCATTGCCGATTTCTATTGGTGAATTGATTCATTTG
>comp85239_c0_seq1 len=351 path=[1109:0-20 3264:21-113 1223:114-133 3349:134-157 1267:158-230 3480:231-254 1364:255-304 1414:305-350]
GGTGAATTGATTCATTTGCGCTATATGGATCTCTCCAGGTCAAGTATAACGAATCTCCCAGAGTCATTTTGCAATTTGCACAATTTACAAACATTGAAATTGAGTGGGTGTATGGAGCTGACTGTGCTACCCAGTGGCATGCAAAATCTTGTAAACTTGCTCTACCTGGATCTCTCTATGACAAACATAACGGAACTACCGGACTCATTATGTTATTTGTACAATTTACAGACACTAAAATTGTTTGAATGTGAAAATCTACCTTTGCTACCCAGTCAAATGCTTCATGTAGACATACGTCGTCGTCTTTGTAGAACTCCTTTGAAAGAGATGCCCAAAGGAATGGGCAAA
>comp60608_c0_seq2 len=326 path=[542:0-106 794:107-325]
AAAGACATTGAAGAACTAAAAAGAGTAAGTTTTTCTTATTTCTTGATGATGACATTAAATTTGTTGTAAGAAATATAATTAATTGATTTTTTGTGTCATGCTTTTAGAATATAAAAACATGCAAGTTCGGGTTTTAAATACTCTTCCATGGTTGAAACTTGATGCCAGTCAATTCAGCGCTCACGCTCATCTATAACTGTGATATGGCTCTGTAGTCAGTACTGTGTTATGGATTTATACATTGTTAGCCGGCTAAACTTCAACTGCTGCAAATATCTTATGCTTTATATCTTGTTTATCAGAATGGGGAGATAGTGTTGAATCAC
>comp94621_c0_seq3 len=1014 path=[1345:0-137 1483:138-161 1507:162-215 2760:216-226 1572:227-452 1798:453-454 1800:455-470 1816:471-732 2078:733-745 4617:746-765 4637:766-767 4639:768-902 2248:903-921 4725:922-1013]
GGAAGATCCTGAGGTGACGTGGCAGCTCGTAACCGTTTTGCCTTGTATAAGGAGTGAGAGATGGGTAGGAGAGGATATCTTGCATATTGTTAAGAAGTAAGAATATATAGGCTGCTGGTGTGACCTAGCCTATAGGAGCTGTGCTCTGGTCAGATTTAGGGAATCCTTACTTCCCCTTTTCTGTAAAAATTCATAATCACAATTGTAATAAAGCTCCAATTCATACCTTTCCTGGTTTTGCTTGTTATTTGTTAATTTTGAGAATTGGTTCCTAACAAGGGACCAGTCCACTGGTTAATTTATCTAACTGACCGGTTTGAGATGGGTGTAATGATATGGAAAAAGACCCCATATATCCTCTGCTTTCCACCTATTCAATACATTCAAATTACTCATCCTTATCGCCCCTGCCCCCTCTGTAAGGTCCTTCATTACATCGTACCTAGACTTTTGTCTGGTATTGTCTTACCTAGACTTAACAACTAGGATAGTATGAAATTACGGTAAAACCTGATAATATTAGCATATATTCAAATCAGGTGTGACCATAATTATAAAAAAGAAAATATGCCCTTTGTGACAGCACATGAACTGCAGTCTGCATGGTTAACATTGTTTCAAAAGTGATAATCTATTTTCCAAAAAACAAAAAGTGGAAATCTAAATTTCAGTGACATCTTAAACTCAAAAGAGTCCGAGAAATAGTCATGTTTTCCACTCATCATTTCTCCACTAAGTCAAATTTGCGTGACAGTTCATGCAGTGCTCTCAAGTGTCTAGAGGAAAGCAGCATTCCAAAAACCTTCTAACAGCAGACAAAATAAGTCACAGGCTCACAGACAGACATAATAGAGTCCAACAATTGAGACCATGAATTGTGTCTAAGCTATCAGACTAGGTTTTAGGCTTAGTCCAACTATAGATTAATGAAACTCCACAACAGACAAAGAAGTATGCTCTACTCATGGCAAAACATTTTCCAAGCAAATGCAGAGTTTTAGACAAATAGTTTTG
>comp73515_c0_seq2 len=345 path=[469:0-209 283:210-238 312:239-240 314:241-269 343:270-295 369:296-314 388:315-344]
AGTCTTCTTTGTGAGGTTTTTAACAAATATTTTTTTTTAAATAATATTGACGTGGGTACCCGATACACGACGAGTACGACGAGAATAGAGATTGTTATTGATATCTTATAACTGTGAGTATCAGGTTTGGGTTTGACGATCGCGCTATTACCATGCCTAACTCCTCGAAAGAACCACGTGCCTATTGCGAAATCAGAGCAGGATTCAAATCACATGAGAGAAAATAATTAAGCGTTACTAGTCTAAAAGAACCCAAATAACAGCATGCCATTAGATGCATATATAACATGTGTACATAATCAGAAATATGTAGAGATTAAAAAGAATATATAGTTCGATATATAA
>comp102499_c0_seq2 len=15717 path=[15695:0-186 15882:187-204 15900:205-225 15921:226-226 15922:227-245 15941:246-294 15990:295-322 16018:323-709 37145:710-874 31562:875-875 16571:876-900 16596:901-901 16597:902-938 37262:939-944 37268:945-1051 16747:1052-1052 16748:1053-1076 37307:1077-1090 31412:1091-1106 16802:1107-2458 18154:2459-2459 18155:2460-2483 37673:2484-3169 18865:3170-3185 18881:3186-3399 37930:3400-6153 21849:6154-9073 24769:9074-9622 38539:9623-15491 31187:15492-15527 31223:15528-15716]
TTTTTTTTTTGCAAACATTATGATTAGATTTCCACGTTTTTGTAAAGTAATAGCATCCCCGGTTTATCATAATACCCTTTTCATTTTTTATTTGTAGAGTAATAGCAACACAGGTTCATCATAATATCCCTTTCATTTTATATCAGCTTCATGCACTACAAAGAGTACACAAGCGTTTTGAAGTCTCAGTATATAAGGTATGGTATTAATATTTGATTGAACATATCAAAAAAGGGACCAATATTCTTTCAGTTTTTCCCTGCATTTATTGCAGCTTGCACAAAGTCTTCACACCTTGTAATCCCACCGGACAGCACTTCAGGAAGAACTCCAACTATGTCAAAGGCCTCCTGCAAATCACTAGCAGAACTAATCTCGTCGAGCCAGGACTGCATCTCCTTGGGGAATCCGAGAAGCTCTTTTACATTCAAGAGTCGCTCTTTCATCACCAGTTCCCAGCCTTCCAGGTTCCCACTTTCATCTACCCCTTCTGTTCCAGATGAAGCAACACCAGTAGTTGCAGCTGCGGCAGTAGAGGATTTCTTGACCTTGAAGAAATGCTGCAACTGCTCAATCAAGCCTGTGTAAACAAGCATTGGACGAATGATAGACAAAAGCTCATCACTTTGCCCTGTTGCAGCGGTTGTAGCACCCTGGTCCACACTGCCAGATTCCACACCTTGAGCAGAAGCTGAAACGGGTGATGGACGACCACTAGACCGACCATGTGTGTGCTGCATGTATGCATGATAAATTCCACGCTGCAGAAAAACACGACGGTGCTGCAGCCATGACTCATAAGACTCTGAGAGAAGGGAGTTCACCATCATGAATTGGACTGTTTCTTCTGTCCCCAATGCAGGTTGGGTGCCAGACGGAGAAGGAGGTCTGAGATCTGATGTAGAAGAGGTTATATATGTTGATACAGCCCTGGCCATGGTTCGACGCTGGGAGGGGGTTCCTTGATCAAGGAGATGGCGTGCCATTTGGATCATAAAAGGGAGGAACCGAGAATTACTTTCCCGCCCCCCGCCTCGGCAATCTACACTGAACGATGCTCCTGTTGCAAACCGAGCTAACATCAGAACAATATCAAAAGTCAGCAAGCGGAGCCTGCTTCCATCAGCTCGTCCAAGAGCATTAAGGTTGTCCCAGTGTTGGTCAACATAGCGAATATACTGTGCCAGTGGAACAGATGGACCTCTGACAGGGAATAAAGAATTACAGAGAGATTCATTATTTCTAAGTGTTGCCCCATCCCACTCTTTCTTGGGATTCTTCAAGGCAGCATCAGCTCTTTTGGCTTCTTGATGGCACTGGAAGTGAATAATATTGAAGTAACTTACAGTAGTGTAAACACACTCTCCACGAGCACTACCTGAAGCGCTTACACCTAGATTCACACGCTTGCTATAAGAGTAAGCACCCAGTAAATCAGTAGGTCTCAAACTGTATCCTTCCCGGCACACCATGCATGCCAACCCATCCTCCTCCTCCTGTACATCTTCTAAACCTTCAAGGACAGGTCGGGAAACAACAATGCGTTCACCTCCGTCCGAAGAAAGTTCTTGTCGCATTCCTAGCCCCTGAAGCAACTCCTCTCTCTTACGTAATGCCAGACGCCTCATTTCATCCCTAGTTGCATGCCGCAACTTACACACCTTCTCCTCTAGAAATCCGTCTCCTTTTCCTTCCTTGTTAGAGAGTGTGTCCAACAAATTTTCAGCCCTTGCCCCAATTTCATTTTCTCCCGAAACGCCTTCCAAGGCATGCAACAAGGGTAAGATACCTTCCTCATCAATACACTTTTGAGTGAGCTGATGTCCCATTGACAAACCTCTCAACATAGACAATATAAGAGGGATGGAAGGCAGTGTTAAACCCTGTGTCCATTCAGCACTGGTCTTAAAGCCAGTCTGTCCTGCATTAGCAAAACTATCTTTCAAGTGTTCCATTGCTGTTTTAGTTATACCATTTTCTAGGATAATGTCCTTCAATCTCTCTCCACAGGAGCTTGTCTTAAGTGACTCTGAAACCCTAACAAAATTTTCCAGTGTGAATCTCTGCTTTGCAGCTTGCTGAGCACTACTATCATCCTTTGGATTGTCCAGATGTTGTTTCTGAACCCGATCAAACGCTCCCCAATCTTGCAGGTATGGGGTAAAATGCTGGATAAGAGCTTCCATGGCAGCAGGTTCACCATAAGTCAAGTAAGGCAATATCCGAGCAACCATCTCAGTGTTCCTCTGCTGTTTGTTTGATTTCTTAAGCCCTAATGGGTGAGATAATCTCTCCAAAAACATAAGAACGATTTTCTTGGCTTGATCACCTGTTCCTGCTTCTTCACTAGTGACAGTAAGCGCACTTTGTGCAATGCTTATATTGTCACTTTCATTTGCTTCTAGAGTCAAACTTTCAACAATCAGAAGTATGCCTTCGGCTGGCTCCATGGCATCAATCGAGAAGGCTCGTCTTGCAGTCTCAAGAAGCAAACCTAAAGCTCCTAGCTTCAACAAGGCTCGTCTATTTTCTCTAATTTTGCAACAGTACATAAGAAGATTAAGAACTGCAACCAATTGCTCCTGATTGGACTTGAAATCATCTCGTAGACGCTGAATCATGCCCAAAAGTATATCCAGCCCACCACATTCACGAACAGCACCTGCTATCGCGAATTCAACCTCTGGATCCTGAGACTCCTCCCTATCTTCCTCTAATTCTTTAATCATAGGCTCAGTTGCTTCACCATCCAATCCCTGGAGCCGATAAGTCACAGTCATAGGTGGACAATATCTAGATGAGGTGACAGCATTTGAAGACACCAGGTTGGAACTAGTCACATTTGAAGATTGATTCGATTTCTTCCACACTTGCTCATAAACTTGTGCAATGCTCAAATCAAGAGAGATAATATTGCCAGCAACTAACAATTCCATTCCATAGTCATCCTCAAGAAGACCCAACAAATCCAACTGATGGCAGATCTTATTTTTCACATCTCGCATTAATGGGCCAATCTCAGTACTTGAATATGGATTCTTAGTCATTGATCCCCTGATAAACTCTTCCTGGGTATGTGCCTTGTTTAGGACCAACAGATATACAGGTTCTGGTTTTGAGGGGCAGATCAGATTGCAGAGTTGCTCTAAGATAAACAAACAAGTACGCTCTTTCCTCTCTTCCCCGTGGATTTGCAAACCATTGATACATGCCCTAATGAACTGCCGCTTATTCTCACTACTTTCTAGTAGTAGACTATCCAAGAGATCTTTAAGGAGACGATTGCAATCACTTATCAACTTTGTCTTTTGAACAATCAAGCCACGAATTACAATAAGGGCTTCAAGAATTTCAGAGAGTAAGTTGTCTTGCATGAATCTGGATCTAATATTTGGAACCCCGAGAAATTTACCAAGAAGCTCTATGAGTTTGTGGAGGATAAATCCCTGGGTGATATCAATGTGCAGGCTCCTTTCCAAGGACTCAACATTACTCACTTCTTGCGTAATTAGAGAACAAATTGTCCGTAGACAACCCCGAACAGTCAAAAATAAAAGAGCATCTTCTGAATCTATCATCTTGAATAGCAATTCAAAATATTCTGCAGCACTTTCACCAACAGTAAGTGTTGCAGGTAACAAAGATACCACTAGGTTCAGCAACCTAAATCGTCTGGACAAACTCTGAGCACAAAGCAAGCTTATGAGTGAGCACATCTCTGATCTGATAGATTGCGAACAAGCACTCAAAACAAGTTCCTTAACCCAAGATCCCAACTCAAACACTGATAAGTCACTTTTAGCGGCTTTACCAGCACGACGCTTCCATCTCAAAGCATACTTAAGTGCCAGGTAATCATGGCGTTGGGGCCGTGACCTTTGGCCTGTTCCTTTGACCACCTGAGATACTTTGTATTGCCTTCTAACAAAATCAAGATAGGAAGCTCCACTTTCCCATTCTGAATAGCTCAATAACTGAATATCCTGAGTCTTGGGTGTGGCATCCCAATTTCTTTCAGATGAGTCTGGAAATGCTTTTGTCCCACTGACAGTGACGGCACCCGTCAAGGACCCGGTAGTAATCTCGTCCTTTGTCTTTCCAGAAGACTTTGCAGGCCCATGCTCTTTGTCTGGCACCTCAGGCTTTGGAGGTGTGCATGCCTGAGATATAATTCTCAGACAAGGAAGAATGACATGCTCAGATATGGCAGGATGTTTGGCACCCAACTTAATGGAAGAAAACAATAGCTGAAATACGAGACGCAACCTTGATTCCCAGAATTCATCAGCCAAAGAACAAACCTCAGAAAGTAATAGCAACTCCTCACGAGTAGTTACCGCAATATCCACAGAGCGATGATGCTCAAGGCAGTACATAACTTTCTTTTGTATCAAACTGTTCAACTCGGTAACTGCATTTACATCGCCTTCAGATAAAGAACAAAGTACAATCCTTGCTTGGACACGGGCAGCTTTAGGACCCTGATGAATGTTATTCTCAAATAACTCCGACAAAATGCCAGCTGAAACAAGTTGCTTCTTAGAACTTGGATGCCTTGCTAGCACCTGTAATAGTTCTAGACATTGTGTTACAAATGTCGTTGCACACCCATAGCAGTTATTTGGTGATCTGGAAACCACAAATCTTGAAGCCACACTATTATCAGAATGCTTCTGGTGCAGATACTTCAGCAGCACCTTACGTAACCCTTGCAGTGTCTGGACACTTTTGGAGACAGAATCAAAAGCTGCTTTGCACTTCTCACCATAGAGGACGCCAAGAAGAGCAATTTTCCGATTGATTTTACAAGATGGGCCAGGTAATGAAACCATCATTTGCTGCACAGAGTCCTTCTGTTGTGAATCTATTTCACTGTCACCAATGCTTGATACAATTTTAAGCAAGGGTTTTTTGAAGCCCAAAAGTTGCTGGTATCGTCGATGAGCATTCTCTGACTCAGACTCTATAGCTGCTAATCCCTTCTTCATATCTTCATCATTCTCCATATTATCAAATGTAAAACTTGGCTTCGCCATGAAATTAAACTCAAACCGCCCATACTTGCTGTATCCACACTCATTGCACAGAAAAGAGTCCAAATTCTCATAATTAATGTTGCGACATTGCCTGCACTGATATGCATTTTCATGACAATTGCTACATATACCATGCTTATCTGTAACTGGACGACTACAACGTGGACATTGCAATGGTTCAAGAGACAATGCCTGAAGATTTTCATAGAATGAATCCAGTTCAATCATAAAATTACAAGCTGTAATTGGAATAGGAAATTCAACTTTAAGTTCAGTCTGATCAAATGCAAGATGACAACTTTTTGCACGCTTCCATAAAGACCAGTTATTTTTCAACTCTGATAAGTCAGTAACTGGCCTGTTATTATAGTATAGATTCAAAACCTTCACTGATTTGGACTTTCTGGTATCATGAACATTCATTGTCACAGTCTGGATTGTGTAACTCCCAGTGCATTTCACTATGATACGATTATCTGTGAATTTTGTTTCAGATTTCAGAGATTCTAGCTTCATCCTGCTGTAAGGTACTTCTGGAGAGCTGCAGGCAACACATGGTTCACTCTCAAGATAGTATCCATCAAATTCCACTAAGCCACTCAGAGTATTATATATGCGAGAATTTGGATGGTTAGCTAACAGCTCATTCTGTGAATGGAGTGTCTCAAAGATGCACCTAATTACATCGGGAGTCAAGCATCGGTCCACAAGTTCAGAAATCTTGTGTTTTGAACTAGTATCAGGGGATTTTCCAAGCAACCAAGTAACAAGTTCAGTGTGCTCAACAATATTCTGGCCATACATTGGGAGGAACTTGACTTTCTGCAAGAGAGCCATTAGCATAGTTTCCTTGAACGCTGGTTTGGCATGATGCCAAACACCATATAGAACTGATTTAGCCTCTGCACGTACAGTAACCGAATTCCACTCCAGAAGAAAACTATCTATGAACTGCTTTAAGGTATTGCCAGATTTGTCAGTGAACACATCTACTGCTGCCTCCATATCTAAATAAGACTTTTCCGAGCCAGATTCAGATACATCTTCACCTTTCTTTTTCTTCTTTGATTCTTGAGATGAAACACCTGATTTGTTTGAACTTGTGTCTCCTGAATCTGTTTTTTGTGAAGTGTGACCAACATCTTTTCCTGTATAGAAGGCAAAATTGAGAAGTTTAAGAGTCTGAATAACAGACTCTTCACCGAAATAAAATATTCCATTCATGAGGAAAGACAAAATATCCCCATGCCTTAAACAATATTTCTGCCAGTTCCGAGGACGTGCAGCTGCTACTTCTGCCATAGTGGAAAGGCACTTCACAATCTTTACACTCCGTTCATATGGAATGGGATTATTTTCAAAACCACCAGACTTGCTTATGTGTTTATAAAGTCTCTTGACTTCACTTGAGTACTGCCAAGAGTCCCGAACACTGTAATAGTGTGACTTGCTCCCACATAGATGCAGAAAAAGCCTCCTGGCGTATCTTCTTACAAAATTTGTATGAGGATTGTTGATGTAACTGCAGAGAACATCTTGATATCCATCTAGCTTCAAATCCTTACCATATGACAACTTGTAGGCCTTTTCTTTTTCTCCAGTCTTATCATGTTTTTCTGGCCGAACAAGGGTGTACACCAGTCGGAAAGCATTTTCAAGTAGAAGCCTGTTGTAGTCCATAAAGATGTCTGTTCGATGCACTTTGGCATACGAATCAGAGAAGAAAGGTGAAAAATTACCAGCTGGTAAATCTCTACGAACTGTAAGCAGTGCCCCACATCCAGGCCCAGCACTACTATGCACACCTTCATTGTTAATAGGAGATTTGAAAACATGCACCAGCTGCTGCAATATATCCATTAAATAATTTACAAAAGATTGCTGCCTAAGAGAATCACAAGCTCGAAGCAGCTGTGATGCAAAATCATTCTTCCCTTGCTCATCTGCTGAAGTCTTGGAAGTGGTCGAAGCAGATGGGGGAAACTGGATAACATTTTTATCATGCACATCAGCTGTTCCACTCTGTCTTGGCATGGAACCATCACTACCAGGCTGATGCCAATTTCGAAGCATCAATGTGAAAAACATGAACACCAGGATTGCAACTTCCCCAAATGATGATCGAGTTCTGGCTACAAATGGTCGGTTGAGATTGATCTGATCCAAAAACCACTTGATTAGTTTCTCTAAATCCAAGCTATCGGGCTTTGAGCTGTCTATGAATGGTCCACCCACAGCAGATGACAGTCTGTAGAAAAGCTGCATGACAGGGATTGCCCGGACTCCAGAGGTTGTATCCATCCATCCTTTCAATTGGTCAAGAAGCTCAGAAAGAAGTAACGAATTTATTGCCCGTTTTGATGCAGAGATTGAGACAGGATCGGTCAACGAAGCAGAAAATTCTCCAGAATCATTGGGTTCCAAAACATGAATTGATGGGGAAGAACTCTGCATGTTGCTATCAGCCGGAGCAGGCAATGAGTCGCTAACATCATCAGGTGTGAAGTGAAATTCATTGCCGTCTCCCACTGAATCCACCTCAATTGGAATTGCTGTCATAGGATGGTCTCTGGAGTGTGGGGGAGGAAGTCGGTCTGCATCTAGTACTTCAAAACAAGCCTCACACAAATCAAAATCAGGACAAACAGTGCAATGCCACCTTCGCCTCAGTATAGGTACAGTAGAACAGCCATCACAACAATACTGAACAGATGATGTGATAGTGTCTTCTTCAATCATGACTTGGTTATTTCTAGCACTTGTGTCAACTGAGCCAGGAACTGATACTGCGCTCTCAGCACCATCATCTGGAGCTAACAATGTCTGCTTTGGAAATGGGACCTGAAGCAATCTTGAAGATATGGCCAAACTGCTAGCAGCCTGAACAGCTTCATCGGACGAAAAGAGGAGCTTCTTAAGTAATTCAACAGCAGGTGCTACACAGTGCACTCCTGCGTCTTTTCCATGCAGGGCCAAGCATTCAGCATAACAATAAATAAGTTCAACTGCGGACATAACAATGTTGTTCATGGTTTGTGTGTCAGGTTGCTCAAAGTCCAAAATTCCCCATAAAACCTGCATAAGTGCATCCACCACTTCTGAGCCATTTGTCTCCAGAAATGTTGCCAAATTTGAGCGGCGTTGGATTGCAATCCTACAAACTGCACGCAACTGAGCAGTGAACTCTTCAATGATCCAACTTCCTGCAGTGCCACCTATCCCAAGCCTTGACAAAAGCAGTGAAGATGATTTGACCACCCCAAGAAGGCGCATGGTATCCTTAACTTGATGGTATATCTCTTTCTTGGGAAAAACCGCTTGTAAGACACGGCTAGCAGAAGCCTGCAGAATAGGTTCCCTGTCACTCTCAAATATCGTTTCTAGCAATTTCTTGCACTTGAGTTTTCCCAGCTCGGTCCTTGCTTCTTCAAGCCTTGAACAATCTTGTTGCCTCCATGATGAATAAAACTTAGTAATAAGCTTAAGCCCATCTGCTATTACCTGCTCTTGAATAGGAGCAGCTTGTATTGATCGGCGCTTCTTTCCAGATCCACCAAGTGATGAATTTGAACCAAGTGCTCTTGCTTCCATATCTAAAATAGCATCCATTTTCTCTTTCCAACCAAACTCATCTTTAGCTCGGCCATAAACTTCAAGCGAGTCTATTCTGGGGAGTGTTGAACCATTAAAGGTTGGCCCAACTGACACCGTAAATTCTTCATCCGCAAGAAGAGATTCCGCAACAGTAAATGGAATATCATACCAGGACCTCATTCCTTCATCCAATTTAATAACTCTCTGGAAAATTGAAATACTAGAGGGTATGTGGCTTGCTGATGTATTACCGACATGAACTCGAAAACCAACCATGACAATATCAGGATTTGAATTGAAGACACAAATCTTAAAACCCGCAGGACTGGGACTTTCTAGAAAACCATCCTCATTTACCAAACTCTGTTTAGCTCCTTCAGAATCCCCATTTCTGATGGCATCACCACCCAGTTTCACATCTGGTGTAATGCATACGGTCTTCTCAAAAAAGTCGAGAGGAAATTCTGGACTTGTACCAGCATAAGCTTTATTGAGGATGCCAGAACCCAATTTCTTAACTTTCTCAGATGCTGCAACAACACCAGCATCCACCCCCACAGGAGCATGCGAATATATTTGAAGGCTACCATCATCGTGTAAGACAAGACAGTGGATTTTATCCTTTGATAGAGGTTTATAAGCAGTTATTCCAACTATCGGCGAGGTTGAACCCACTGAATGTCTCATACTCTGTGCAAGTATCTCATGTTCCTCCATTGACACAGCAAGTGCAGAATTTGATTTCACTGTTGACAAGCAAACAAATAATCCGCTTCCAACCAGCAATTCTTTCCAATGATGTACGCCAGCAGGCCGCAACTTACTTTCTTGCTCTTCATATACAGGAGACATCTCAACTAGAGAGGCTGCATCAGAGCTTGGCCGACCTATAAGTGTGGTACCATCTTGAAAAGATATGAAGACTAGCTTGCAAGTTGAAGAGAAGTACAGCGATGATCCTTTTGCATGAATTTCTTTTCCCTGAAGTTGTACGAGTTCTTTTAATGGCACTGCCCCAACATTCCCTTTGACTGACAGCTCAAACCTGAATATGTTTCCATTTTCTGAAAGAACAACCAGAAATATTCTCCCCCGGGAAGCTGTATAAAGAATGGCATCCACAATCATGTCATCTGACAAAGTGAAGTAGTGCATTGGACTGATGTTGTCTAGGGACAGATCATATATCTTGACAAATCTGTTAGTTACAACCATCAATTGAACTTGAGAGCCTGGAACCCAGTCCACCCGTCTAATATACGCACCTTGCAAAGCTAGTTCAATAGCAAGACGGTCAATCACTTCCCCACGAGGATTTAATGTCAGGACTTGGCAATCCTCATAACCTGCTACAGCAAGATAGTTCTCTACCACAGGATTGAACGCAAGTTGTACAATTTCAAAGCGAACAACATTTTTAGATAGAGGTTTCACATTGGTCTTGTCAGCTGTCACTGGAGCAATGGTGGCCTGACCAATTAACTGTCCAACATCATATATGGCAACTTTATCGCCTTCACCAACAGCAAGTCGACCTCGTACACTAACACTGAGCAAAGACTTCACAAGAGAACCACTTGCTAAATGTGATTTAAGATCCTTGGCATTAGAATAATCAACCTTTATCTTGAGATCAAATGATCCACTTTTGTAAGCTTTTTTCAACTGCAAGAGATCAATGCTATGAGAAATTACCTTGTCTTCACCCAAACTGATTTTCTTATCCTTAGAATGGTGGGAGTCTCGCCTACTAATTACAGATGGCATCAAAGAGGAGCAGAGATTGAGCACCTGGCTCTCAACATCAAGTCCCTCCAGTAACGATGGAATCCCTTCTTGAAGCTCTTTTCCAATACATAACCTGAGTGAGTTATCAACATCTGAATTTATGTCCTCTTCAAAATCCGAATCACTATCTGGCAGCTGATCTCCATCTTCAGGAAAGGGTAAGAATGACTGGAAAGTGTTAGAGCCACGAACAGTTGTGTTGCTATCTCCGGTGAATTTTCGTGGCTTCAAACATTGACAATTACTACCCCTAACACCACCAGCTCCACAGTCACAAAAGAAGCGGCTTGAACGTGAATAAACTACACGGTGACCCCGATGACAAACCTTTGCACAGACCGAGCAGCAGCCTTTGGATACAGTCAGGTCACATGTGTAGCAGAAATACCAATGCTGCTCCATGAAATTGCTGCCACTGGAAGTAAATGTGCATACTTTAGAGGCAAGGGCCCTTTCGCTGTTGGCATCATCTTCATCATCCTTGTCTATGCTAAGAACCTCTCCATCCGAAGTTGCATCATCCTCATCCTCATCAACTGAAATAGCATCACAATCTAGAGAAGTTGATCCTCCTTCTTGATTGGCAGAAACAACGAATGTATCAGAATTTTTTCTGGATCCAACAGGTCGAGCAGACGCATGTCCTACCCCAAGAGTATTGCCAGAAGAACACTTCTTAGTTGTCCTTTGCAAGGAAATTTTACCGGATCCACATTCACTCAAGACAGTTTCAATAAAGCCAAATAAAAACTTCAGTCCTGGAAGCAGATTTTCGTTGCCCACCAATTTGCCCATCAACATTACAGTCCTCGTCAAAAGCTGTTTCATCAAGGACTCTCCTCTTGAAATTTGAACAATGAAACTAAAATATGATTGTGCCACATGTATATCAAACAACAAAAAAGCAGTATCAAGTGATAGCAATGCAGAATTGAAAATATGATGTTGCAACTCTTTTGACTGTTGTTCAGAGGGTGGTGATGTAAGGCATAGAATAAAACTCATTGTCGAATCCCGAAGAGAAATAGAGCTCCCCTTTGCACAGTTCACCCCAGTGTCTGATTTCATTAAGTTTCCTAAAAGCCTTTTCTCCAACCATTTAGATACACTCTGTATATCTCTGTCGAGGAATCTCCTTTGTATCCTCGTTCTGAGATGAGGAAATTGCTCTCCAGAAAGAAGATCCACAAAGAAACCAAGAACCTTCACATTCACTGACTCAGAGAAACATGTATCAAGGGAATCAATCAGAACCAAACTGTCACCAAGATGCAACTGCAAAGGCTTATTCATCGACCCTGGTACATTTTCAACACCAAGATATAAGTGAAATATTTCAGACTTTGAAGGGTCTTTTCTAAGACTGCTTAATAACTCAATAATTTTGCAGATTATCCATTCATGGACAATGCAATCACTATCTCCTCTAACATTGATGTCCTTCAAAAACCCTTCCATTTGCTTCATTAGAATAAAGTCTGCATAATTTGACAATTCCAGTTCTGCACTTAAGCTCTGATAGATGGTGTCACATTTCCCATGAACACTTTCAAAGACCCTATCATGCTTGATAAACGTAACTGTATCAATAAATTGTGGAAGGACATCAGTCTCCAGGTCAATATTTCTTCCTGCTTCTTTTACTTTATGTAACCCATCCAGTACAAAGAGGATTCCTCTTATGCTAAGAACACAAGAGAGTAGACTAGCACTAGAAGTAGAATGATGGAAAGGAAAACCATGCAATATGCACTCCCAAGAAGCTCTGGGAAGAACTCTTGAAGCATTTTTACCAACAGCAGCATCCAACCTTGATATGAGGCTAAGAACAGACTGCAGCTCACCTGCACTGGAGCCACTCCTCTCCAGGAGCTCATCCTGCAGGTTTTTGTCAATTCCAGTATATTTCAGCAGTAAGAATGGTGAAAACCCGGGAGCCACCTTTTGATTGTAACTTACTACATCAAGGAAAGCTTTCTGATAAACTAGCACATGCTTGTTTAGCAAAGATGAGAACAGCCTTACTAGCAATATAAATTGACCAGAGTCAATCATGGAGGAAATCATGCTTCCAGCAAGTTTAACATATTTCTCATCCCCAAAAGCATTGTCAGTCCAGGTCAGACTGTGTCCAGAAATTGCATTCTCCATACAATATCCCAATATGCCAACATTAGTGTAGGAAAGCACCAGAGACAGCCACATTCCACTTCTGAGGAAATACCAACCTAGTTCCTCAATGCCTTCTGGTATGGGCAAATCATTTAAATGCTGAAGCAAGCTCAATATAACATCTGGAATAGTAGTGAAGCTTCCAGTGACCTCTTGATGGCCTAGGAGTAAATGGGTGAAATGGAAAAAATGCAACATGTCAGATAGATCAATGGAGTGCACTTGATTCAAAGAAATAATTGGATGGTCTGCTTCATAGCCTACATGAGGAATATCCCAACAAAGGGCAAAAACATATCTTTCGACAATTAGATCCTCCACAGCAGTAGCCTTTTTGCCTTTCCAAAATCCCAGAAAAAGTGAAAAAGTAAAATATATGTCCTTCCAATTCAAAGTTAACTTGTCAATCGCCAAATCATCCATGCTAAGTGAAGCAGAAGGCTCTGAAACGTCAATTAATTGACTAATCAAGCTACTAACGAAGTTCTCCTCTCCAACCAGATCACCTGCAATGCTTCTTAATGCAGTTAATGACCAAGATGACATGTGACCATGAATCTTATTTAGCAAAGATGAGCCAGAAAGTGGTGCTTCCCTCAACTTAGACCGTACATCAACAAGCAATGATGTTGGACAAGTCTTTTGGTGATATATCATATGACGAAGAACTAAGATCAACCTTGAAACCATTAAAGCCCAACATGTTAACATCCCGCTATTCAAATCCAATACAGGAGTAACAACTTCTTTGAGTGTCGAAAAGATTAAGTTTGCCATCATTGCCTTTTCTCCCTCAGAGGACAAGTGGAAGGCCATAAGAACTACTTCAATGTGAAACAACACGGGAAGAGTACTAACAAGGTCATTGACAGTTGGGCAATTTACGCAAACCGATTTTGCCTTCTCAACAATGAAGGCAACATATCCCCTACAAATCTTGTTTCTTAACTGACTGCCAGCAGAACCAACCCTACTAAATAACGTATGAGCAAGCAGGGCGAGGGTCCTATCATTATAACTAAAGGCACCATTTTCAACACTTAGGATCTTCTCCACAAGGTAGTCTTCAAGTGAGTCACTCAACGCATGGTTTGTGAGAAGGTTGTGCAAAAGATCGAAGCAGAGTTCATGGATAAACCCAATCTTACCGTCTTCATGTGTAGGGATACAGCTATCAGACATATTATCTTCAGAACAACAACCATGACAATTGAGTAGGGAAAGCAAAACATCAATGTCTCTACTACTGAGTTTGTTGCAGGCCTCAACATACAAAGAAGGATGCCATTCTCCAGAGAAGATGCATGTTTTAAGAAAATTCAGAAGTTCTACAGCAGCCTGAATTGGCATATTCTGATTGCTGGTGTTAGACACTAGAGCAGCAGTAGGTTGTTGTTCGCATCCATCTGTAGATCCAACAGAACGCCCAGTCTCAGAAAAAAGATCTCCAAAAAGAGCCTCATCCTCATGGCATACTGCATTTTCAACTTCGAGTGGTCCAGCAACTTTTGCCAAACTAGAATGGGACCTTTCTACTTTTGGTCTTAATTTCAATCCTTCAGAGTGAAGGAACAAAGCTAGTTGCATCAAATTGTCAATCCATCGGCTTGATGCAGGAAATATCAGTTTTATAAGCTCGTCAAAAGTGTATCCCTTCAGCAAAGGAACAGACTCATGATGAACAAGACATGAAGGATAGCTGTTCTGTGAGTCAGCAGAATTGCCAACAAGTTCCAAATCAAAGCCTTCAAACTCAAAAGGAATCTGATTCCTTTGTTTTTGCAGATCATTAATGAGTTTCAGTGAATACACCACAAAACGGGGAAAGAAAGCTAAGGGAGGCTTTGAATTCGGAGCAGTTTCGTCATATATCCAAATAGAAGAATCCAAACTCTCCAACATAGATGCTATAATACATGCTTGGATATTTTGAGCCACACTGCTATTACCGAAAATAAGCTGAACATCGTGAAGAAATTCTTCCACAACCATCAAAACAGTGCTCTCAAAACTTCCCTCAATAACAGCATAGGTATTCACAAACTCAATTTTAACTCTAAACAAATTAGACAAAGTATTAGAAAATGAGGCAACTGACATCATCAATGAGGCATCGTAATCCACATATGGAACATCCTTCATGAGACTTCCAAGTATTTTTAACATCCTCAAAATGAATGATAGCCTCCTTCGGAAATTTTGGCTCACTGCCCGCTCATCAAATACATCTTGTACTTTAGCTAGTTTATTGCATAGCAAGATCAGGCGAGGAGTGCATTTTCCATGGACAACTGCCCAGTGCTGAGATAGGAAGACAAAATTATTCAGATATTGATAATGAGTCTGCTCACTGAATCTTGATTCCTGCCTATCATGTGGCATGCGCTTAGAAGCTAAAGTCTTCAAAAGCCAATCCATTGATTTTTCTTCCTTTGAGCATCTGAAGCCTTCTAGATGGCATTTATTGAAGTCATAATTATCGGAACCATCGTCAACCGTTGGCAGTAAATCTACCGATGAACTCGCAATTGTGGGTGGTGACGTGTCCACCACCATACTCATTCCATCAACCAAAGCTATCTCTAAAAGATGTATCAGGTTGGTCTGAATTCCTAGATCCTCATCATCAAATCCAGATTTCTCCAAATAACAAAGAGCAAATTCTATAGACTGCTGCACAATCGCAACAAGCACACCTTCCGCTTGCTCCACTGACAACGATCGAGAGGCGGAAGCGATTGCGTTAGCGAGAGAAGAAATCGCGTGAATCTGCGAATCGGACCATGACTGAAACCGCAAGTTTCCATCGTCGGAAGAGTCGAGACCGTACCGGAGAACAGAGTAGAAGGCGTTTAGACCTAACCTTACAGCATCGTCGGAGTGAAGCTTCTGTAGAAACTCGCCGGAGGAGAGAGCTTCGGCGACTATGCGGAGATTATCAATCATGACGATTGAAATCGAGAAGAGAGAAATGTTTCTAGTTTATTCTTCTACCTATGGTTTTGTATTTGTAGTGACAGAGAGTGTGTGTGTTTGATTTGAGAGACTGGAATCGAGGGAAAGCGAGAGAGGGTTTTACGGTAATTATATTGCGTGTTGAGGGGGGTGATGGAGAAATGGAATAAGG
>comp94831_c0_seq2 len=1424 path=[1401:0-282 3993:283-291 4815:292-308 1706:309-309 1707:310-427 2824:428-454 2851:455-471 4920:472-761 2159:762-785 5082:786-817 5098:818-834 5115:835-856 2254:857-1123 5233:1124-1125 2526:1126-1144 2545:1145-1423]
GCTGAATTGGGTAAATCCAACACTCATAAGTTAAGCTATCACTTCACTTGATACATAAAAAGGAAAAGGACCCTGAAAGACTGAAAATAATGTTCATAATAATATACCTTAAATCAAATTAAACATTATCACAAAAAACCACATGTAATAGAAGAGACGTGGCCACACTAGTTGCCTAACATCGAATGTTACACCACATCCACACCCTTGTGTGTTAAAGATAGTACTTCCTTTCTACTATGCTTTAGTAAATAAAAATCTTCCAAACACATTAGATAGATAGATAGATAGCACAACTCACTGAGACTTGTTGTGAAGCAATGGCTCAAACGATGTTGCTTATGTCCAGTGTCTCTAGTAGTTATTCAGTGGAATTGAAGAAAGATCCTTTGCTCCAATTACAGTGTCAAAGATTGAGGCCTAAGTTTTCTAATATCTCATTCAACCCACTTCGTTCAAATTCTCCAAGTTTTTCATCACGTACCGTCAAAACTCTTGCTCTCTTCAAATCAAAGGCCAAAGCCCCTGCTAAGGTTGTAAAGCCAAAGCCAAAGGTTGAAGATGGTATCTTTGGAACTTCTGGAGGATTTGGTTTTACTAAGCAGAATGAACTCTTTGTGGGTCGTGTTGCCATGATCGGTTTTGCTGCATCAATTTTGGGTGAAGCATTAACAGGCAAAGGAATTCTAGCACAATTGAACCTGGAAACTGGAGTTCCTATTTATGAAGCCGAGCCTCTTCTCCTATTTTTCATTCTTTTCACCCTGCTAGGAGCCATTGGAGCTCTAGGTGACCGTGGTAGATTTGTTGATGATGAACCTGCCACTGGACTTGATAAGGCTGTCATTCCTCCCGGGAAAGGCTTGAGAGGAGCTCTTGGTCTCAAGGAAGGAGGTCCTTTATTTGGATTCACAAAGGCCAACGAGCTATTTGTTGGAAGAATGGCTCAATTGGGTTTTGCATTTTCTTTGATTGGAGAAATCATCACAGGAAAGGGAGCTCTAGCTCAGCTCAACATTGAGACAGGAGTACCAATTAATGAAATTGAACCGCTAGTGTTGTTCAATGTTGCTTTCTTCTTCATTGCTGCTTTGAATCCCGGAAATGGAAGGTTTGTTACTGATGAAGAGGAAGATTAGAGAGACAGTACTAACCCTTTTGTTTGTACTTAAAGATAACTCATTTTGGTCATCTATCATTAATGTTAATGCATTGAGTTCCTAGTGAATACTGAATATAGCTCTATCATCTTTTGCATAGTTGCATGGGGTATCTCAAATAATATATAGCAAACGGTTGATTTTAGGCAACAACAAACCCACGCCACCAGTGTCCGATTTTTTTTCCTGAAGAATTATAAACAACCGTTAACTCTCTACAATTATTTAAAAAAAAAACTATTTGGTCTAAATTTTGGGCTAAAT
>comp96344_c0_seq1 len=1250 path=[10174:0-100 3636:101-117 11221:118-128 11232:129-129 11233:130-131 11236:132-132 3668:133-138 3674:139-166 11263:167-221 3757:222-222 3758:223-242 3778:243-277 11373:278-283 11394:284-287 11398:288-293 11404:294-299 3835:300-300 3836:301-312 3848:313-326 11517:327-369 11560:370-372 3908:373-384 485:385-389 490:390-392 493:393-453 554:454-534 635:535-536 637:537-589 690:590-590 11830:591-595 11845:596-604 11854:605-624 11874:625-636 11900:637-645 746:646-665 766:666-672 773:673-751 11997:752-756 12002:757-763 864:764-774 875:775-778 879:779-850 12032:851-851 952:852-913 12053:914-937 4931:938-957 1058:958-1100 12164:1101-1102 12166:1103-1125 12189:1126-1144 12211:1145-1249]
AAAAGGGCCTAATGGACCAAAATACCGAAATAGTAATTTTAACAAATAATGAAGAAACGAAACGAAGATTGAGGTTCATGAAATAATTGGGCACAAATGACACCTTAGTGGAGAAGGCAGAGAAGCTAGCCCTTGAGGCCTTGACGAGTTGACGCAGTGCACCAAATTTCATTACACTCGTCGAGCAGATTATGCGGCAGCACTGCCTCAATTATCGTCCCCTCTTTCTCCATTCCCAAACACATTCACACACAATTAGGGATACACTTCGATTCCCATAAAAAGTTTCATAAAAAAAGCAAGATACCGTGCCGTTCTCACTCGCTCTAGTTAGGGATTCAAACCAACAACACTCTCTTACACTCACACTATCAGAGATAGAGAAAAAATCACACACCTCACTCATATAACAGAAACGGTTTCACTAACTCTAAATGCATGGAGGAGGAACAACAGCAACAGCAACAGAAACAGCAACAGAAACAGCCTCTGAAGCTTGATTGGGATACTCTCCTCGACGATGCGCCGCCGGCGACGCTCGTCGTGAAGTCATCTGATGAAACGCCTCCGCCGTGCGTCGATGGCCTTGAACGTCTTTCGGATTGGGAGCTCGAAGATAATATTCGGAGAAAGAGGAGTCTCCTTGCGTCCACCGGTAAAAACTTGCCTGACGGAGGTGCCAAGCTTCGCGCCACCGTTAAAGCCTATGAAGATGAGGTCACTCGCCGGAAAGTCAACCCTCGCCCTCAGAAAGTTGCTGAGGAGCGAAAGCAGTCCAGACAGGCTACGAGCTCAAAAGCTGTCGGTGTGTCTAATGACTGGAGACTAGAGAATATGTCATCTCAAACACAGTCACAATCCTCTTTTGCAGCTTGTTTTGCTAAGAAAATTGAAGATGATGCTAATAGTACAAATGGCGATGCGTTTCACAAAGAGATCTCACATTTCAAACACTGCAACAACCAGACAGTACGACAAAATGGAGAATCTAAACGACGAGGGAGATCTCGACAATCTTCAAGACAATTGCCATTTCATCACCCTAGCAAACGGGATACATGTAATGTCAAAAAAAGACTCAGATCGAATTCTACTTTATCCGTGCAGACCATTAAGATGAACCTGTCAAGATCCTTCCCGAAAGAGAAGGATGCTTCTGAGGCAATTCAATCAGATAGCTCAAGGTCCAGGAAGGGTCAGCCCATTGTTCTTGATGATGATGATGGCGACGACGATGACGATGAACCTCA
>comp98163_c0_seq1 len=1529 path=[1:0-217 220:218-425 428:426-442 445:443-748 6407:749-761 764:762-848 851:849-869 872:870-925 928:926-935 938:936-961 6564:962-963 966:964-985 988:986-1072 6623:1073-1073 1076:1074-1129 6675:1130-1160 1163:1161-1175 6739:1176-1202 6754:1203-1210 6762:1211-1234 6786:1235-1235 6787:1236-1236 6788:1237-1237 6789:1238-1241 6793:1242-1277 1280:1278-1278 1281:1279-1295 1298:1296-1302 1305:1303-1337 1340:1338-1356 1359:1357-1361 1364:1362-1374 1377:1375-1377 1380:1378-1380 1383:1381-1386 1389:1387-1408 1411:1409-1410 1413:1411-1423 1426:1424-1528]
TTTTTTTTTAATAGAAGAGTGCACAATTTGTACATTGTTATTCGATAGAGAAGCATCGAGAAATACTATCATTCATGCCAAACTATGGGACATTTTATATTACATAACCGAACATTTATTCAGCGTGGAATAGGCGATACAAGTTAAAGAGATTGCTAAACTATACAAAAGCCTTAAAAAAAGTATTGGTATTTCAGTATTTCTAGTAAGCTTATTAATTTTTTTTAGGGATTCGTTATTTTTAATGAAATATGTGTTTTACATTAAATTTGGCAGAAAATATGATAGAATCAGAGGTAGTCCATAGGAAGCTCCCAGTTATCCTCATTATCCCAATCTCTTGGATTGGGTTTCCTTCTTCCAAAACTTTTCTTTCTCCTTGAAACACCACCATATGTCACAGATTCTTCAGAGTCATAATCTTCATAATCATCCACTGAAACTCTCACATTCTGGTTGCCCAAGAAACCCTTTGAAAGCCTTTGTATACGTAAAGCTGCAGCTTCATGTACAACAACAGCATCAGATACTACTTCCAGTACATCCTCAACAAGCAAAGAATAGGTACTGACCAAACTTGATGGAATGATGGATAGTCCAAATGAATCTATTTCAAGTTCCTCAACAGCACCTGAACTGATGCTGAAATTGTATCCACGCACCTTTCCAATATTCCGCAAAGAGGGTGTTACAACTCGGTATCCAACCAGAGTCTCCAATCCAATCATTTTGACTTCATTGTCCATCACACTTTCGTCCGGGACAAGGACAACATCCCCAACCTGACTAATATCCTCCAGAAGGAATTTTTCTGAATCCCCAGAAAGCAAGTTTGGTCTCACCTCTATATATAACACCATCCAAGAGGTTGTGTCCACCCAAAGCTGGGAGATGAAACCCAGGCTAAGAGCAGAGCGAATACTGATCACCTGCTTCGCCAACAAATTTGACCTTCTTATCACTTGTTTACTTCTTCTCAATCTTAGCTTACCATCAAATTTCTCAACTTTATCCTCTTTTCTCAAATCAACACCATCATCTCCATCACCCTCAACCCGAATCAAATCATCCACTCCCAAATTCCCCTTATCATCACCATTTTCATCCACCCTAACAAATGGGATAGACTCAGTTTCAGTTTCATTGGGCAAACCCTCATCAGGGGGGTTTCTATCCAACCCAAAATTCTTCGCCTTTCTGTCCTCAAATTCAAGCTCGTCGTAAAATCTGTGACCTCTCGATGGCCCTGGTCTTCCATTGGACCTGGAGCTCAGTGCGGAGGAAAGGCTCTTGTTGCCGCTGGTTTTGGATAGCTTGGGGGGAAAGGAGGGGTGGAAATTTGGGTAGGGTTGGGTTCTGGTTGTGGGGGTTGAGTGTGAATTGAGAAAGGGGAACCATGGAGACTCTGCAGATGAAATGGCAAATGGGTTTGTAGTGAGAAAGTCATTCATGGTGAGTGAGAGTGAGAAGCAGCAACATGAAATGAAACAAAGCAGAAATGCAGCGGCAATGTTTTTTCTGCATGAAAG
>comp960116_c0_seq1 len=233 path=[211:0-232]
ACTCAATGTGGGAGAGTAATTTTAGATATAAACAATTTGCATGTTAGAGATAACAAGTATAGCTGAAACAACTGCCTTATGATTGCAAGAAACAATGCATGATGAGAACCCAACGATCAACCTAGTCGTTAGCAAAGGGGCAGGAATTTGTAGAGAATATGCACTCTCTAACTGCTTATAGTCATCTTTTCTCTTACTGTGTCACCTTGTAAATGCTCATATCTCAGATTCTG
>comp101153_c0_seq1 len=2425 path=[2139:0-273 2413:274-366 8454:367-479 8552:480-489 8562:490-619 8632:620-626 8639:627-639 2779:640-641 8662:642-642 8663:643-665 8686:666-731 2871:732-744 2884:745-776 2916:777-795 2935:796-842 2982:843-849 2989:850-965 3105:966-972 3112:973-1015 8847:1016-1425 3565:1426-1446 9022:1447-1526 3666:1527-1533 3673:1534-1574 3714:1575-1590 3730:1591-1772 9152:1773-1785 9165:1786-1829 3969:1830-1859 3999:1860-1879 4019:1880-1884 4024:1885-1922 9234:1923-1923 4063:1924-1924 4064:1925-1933 4073:1934-1975 9269:1976-1979 5870:1980-2239 4115:2240-2244 4120:2245-2262 4138:2263-2317 9327:2318-2338 4214:2339-2340 4216:2341-2377 4253:2378-2382 4258:2383-2424]
ATGTTACAACTTCGAGATGTACATCGGGAAACATCAAAGATGATGATAGCTTCACATTTTTCTAAAAAACTGTTTTATTGGTCATAGTACATGGGAGATACAAACAACACAATCAATTATATATTGATTTCTTTATAAGAACTTCTCCAAACTCAAGTTAGGAAAATTGGAATTCTCTTTGCTAAATTTACTCACCAAAGAATGAATTGTGCTTTCTTTGAGTCCATATCCTACTCTAAACATCAAATTTAAAACAATCAAAATATCATCTAACCTATTTTCTTGTGATAGAACGTTAATCAGGGACTCAAAAGTACGCTGCTGGGGTTTCAGTTTCAAACTCAGCATGTTTATCAGCCAATCCATGGCTTGTGAAGAATTTCTTTCTTTACATGACCCAGTTATAATACAATCATATGTACCAGCCACTGGTTCCAAATGCCTATCATACATATCTTTCAACAACCTTACTGCACCTTCTGTTTCTCCAACTTCGCAAAGTCCTTTTATAAGAGGAGTAAAAGAAGAAACTGAAGGCTCTAAACCCTGTGCGAGAAGTTCGCTAAATAGTTTTGTAGCCATAACTAGCTCACCTTTCTCGCAGAGGCCTTTGATTAATGAGTTGTACGTGATCAAATCCCGAGCAACTCCCTTGTGAGACATTTCTTGAAACAAGCTTAGAGCTTCATCAGTCCTTCCATGCAAACACAGACCTGAAATCATTGTGGTGTAGCTAACCGTGTTTTCTGCATAACCTCTACCACGCATATCCTCATAGGTCTTCCGTGCCTCAACAAGATCATCAGACTTAAAATAACCATATATCATTGCATTATAGGTGTACTCATTCGGCACAAGTCCTTTGTGACTCATCTCAAACCACAGCTTCCTGGCCTCACCAAGCCACCGCATATCACAAAGACCTTTGATCACTGTTGTGTACATAACCCTGTCTGGGAAATACCCCCTGTCCTTGAGATCGTTAAAAACCCTTAAACCCTCAGAATTCTTCATCCGGAAGAGTCCATATATGATTTCCTGATAAGTATAAATACCTGGATTACATTTTGAGGCAATCATAATATGTAGGATCTCAGACACTCTGGAATATTGTCTCTCCTTACAGAACCCTCTTATAAGCGCGTTAAAAACAGTATTGTCAGGACACCAACCATTTTCCAAAACCTGTCTGAGAAGCTCATACCCTTTGAAAACTTGGTTTTCTGCACAGAATGCCTTTATAAGATACCCAGCAGTTTCAACATTAATGTTAGCCACGACGCCATTCTCTATCATCTGTTCATACAATTTCCAGATCAGATCTGTCCTCTCACCCTTCAAACAACCCAAAAGAGACACATTCCAGGTTTCCACCGACGGGCAAAATCCAACCTTTTTCAAATCGTCAAACACATCAACTGCATCCTCAATCATTCCACCATTGACGAGACACCGAATGTAACACTCCAAAGAAGCAGGCTTTGGAGTGAAACCAGGGTAATCAAGCAAGGATTTTGCAGCTTTTCCAGCCCCAGCATCCACAAGTGCATGAAAAAGCGCATTGCAGGAAGAATGGTCCGGTGAGAAGCCACAGTGAGAGCACAGCCAGTGAAACAAACGAAGGGAGAGGAAAGCATTGTTCTGTTGATTGAGATAATGAAGGAAGAAAGAGGGGTGAGAGAAATTGAAAGATGGGTATTGGGAAATAAGGGTGTTCTCCCAACGTGGTTTTGTTCGAGTGATCATACAAATTTCTTTGACAACATTGGTAAAGTTTTGATCTTTAGCATCTACATTTTGTGGGGTGTCTATGGTGGTTAAGTTTCGAATATGGGAACTTGCATTGTGGTTTCGGTGGAGGAAGGTAACCAAATAATATGAAGAATTTCCTCTCTTCACTGTCATGGCCATGTCTAATATGAAGTGAAGTTTCTGAGGCTCAAACAGTAATAAATTCAGCCTTAATTATTCAAATAACCTGCTCAAAAATACAAGAGATGATACTAAGAGTTGAGACACATGAACAATCTCACAGGAACAAACTACACATCGAAAGTGAAAGCTGAAATTTCATTCTGCAATGGTTTCAACATGTATAGTAAACAAGTTTATAGTTCGAGATGCAACGGAATCATCAATGCAAAATAAAATAAAATGATACAACTAGTCAGTACATCTATTTTTTTTTTTTTTTGTATTTGCATCTTACAGTTAGTGACTAATCAATTCAGAAATTACTTACCTCGGTGAAGGGCTATGTAGTAGATAGCGTGCGATTGTGGAATAGCGGAGCGGAACCAAGGCCTGAAGTGCCGGTCTGAGCGAGCGGTTTTCCGGTACGGCGGTCGCGGCCGGAAATTTCGGTGGAAACGCGACGGAGGGAAGAGATGATGAGAGAGGAATAAAAACAGTGAAAGGAGAGAAG
>comp96344_c1_seq1 len=364 path=[7869:0-363]
AGGCTACTAGCGCAAGAGGTGTCGGTGAGGGTCTTCATTTTGAAAGCATACAATTCTGTAGTGCACTAGTGCTTCTATTATGGGTCGATTTTGTTTATCTTACACGATAGTGATGGTAATGATGACATTAAATGGGCTAAGTGCTTATCATATGAGAGATACTGTGACAAGCGCTTAAGTTCAATCAATTATTTGCATTTGGATATGCACATGGAAAAGGTATTTGCATTCTTGACATTTGTGTTCAATATTTTTTTATATTTTTGTATTTGAAGATGCACATGGAATAGCTATTTGCATTCTTAACATTTGTTTTGAAGAGAGGATACGGGTAAGTTCTGCATAAGCTGTTTTTTGTTAAGCT
>comp94711_c0_seq1 len=2300 path=[1:0-368 370:369-448 6359:449-461 463:462-722 724:723-978 980:979-1011 6548:1012-1017 1019:1018-1027 1029:1028-1434 1436:1435-1453 1455:1454-1860 4737:1861-1888 1896:1889-2299]
CTTTTGTTGAATCAAAAATGTAATTTAACCAAAAATAAATATAAATAAACAAGTTTTTTAAAGCGGGCACCCCGATGTATGTATTGCTTCATGTAGATGACGCAGGTATAATAAATCTTATGAACACAATCGCCTTTACTTTACTAGTTAATTAAAAAAGTTAGAATCAGACACCTGGTTGACAGCAACCCTGTATGTAGGCATCAAACAATCAATTTCATCAACAATGGAAAAATCACTGGTATGCCTGCCTTCACAATTTAGAGTGCATAAAGCACAGTTTTCAGGTTATAACCGATTCCTATAAGTAGTTGAAACAAAGTGCACGTGCTATCTACTCCACCACCAGTGTTGTATTTCCCTGACACATTTTTTAATTCAGGTTTCAAACGTTAGTTTTTTGCTTCCCAGCTCAACCTTTATACAGAACTTTGCACCCTCAAATTAGCCCACTGGATATCATCATTATTAATAATAACTATGATCCTCTAGCTCCTTTTTGCCTCTTCTCTTCCAATGCAGCTGCCTCATTTAACATGTCAGCCGCATCCTTGTTCATGTCCAGCTTTGCAAGAGCAACTGACTGCATGTAGAACGCAGTTGGCCAGTCTGGATAAACGCATTGTGCTTGCATTGCATCCCGTAGAGCAGGATCTGGTTGATCACATAACAGATAGCATAGACTACGTCTTGCGAAAACAGTTGGTGAGACCATCGTTCCCACATCAATGAACTGGGAATAGTTATCAATGGCTGTCTTGAAATCCTTATCACGGAATGCATAGTCCCCACGCTTCCTTGCCTCCAGCATATCTCTCATCTGTTGAGTCCACTCTTGGAACGACAACTCATTAGTCCCTTCATCATCTCTGTAATGCGTTGCAACCAAGATCTGATGTATTGCAGTGAGGTCCATTCTTGAACAAGCCTCACCCATTGCTGAAAGAGGACGTTGTGGGGTTGATGGAGCTTCCTCCTGCTTTGGAATTCCAAGCATGATGTGAGAATGAACATCGGGTTTTGTATGCAATGGGGCAAGTGTCGTGACCAAATCCTTTGTATTAGGCCGCTCGCGTGGTTCATATTGCAAACATTTAGAGGCGAGACTAACAACTACTGTTGCCTCTTCTGTAGAAAACTTCCCCTCCAAATGAGAATCCATCAAGAGCATGTTGTTTTTTCCTTGTATCATATCAAGTGCATGACTGGGAGGGATGTGCTTGCCACTTAGGAGGTCCAGAAGAACAGTTCCAAAGCTGTAAATGACACTTTCAGGGGTGACCCTTCCATTTCTTAAATATTCAGGAGGTGTATAAGCAAGGTTTGTGCTATAACTTTTTCCATCCCTGCTGTTTTTCATCAAACCAAAACAAGATAGACGCGGATCACCATCCTCATCGAAAAGAACACGATAAGCATTCAAGTCATGGTATAAGGGACGACCCTCAGAAGTGCAATAATGTAAAGCCTGTGCAATATAAAGAGCAACTCTTAACCGCATGGCCCACTCAATGGTCTGATTTTCCCAATGGAAGAGGTGTTTGGCGAGGGTATCATTAGGCATATACTCAGCAACGAGAAGTCTCTCATCGCCATCGCAACAGTAACCGATCAAATTAGCAAGCCTAGGATGCCGCAACTTGCCAACACCTGAAGCCTCTTCAACGAATTGCTTTGGATCGGGCCAAGCAGCTTTACTGAACTTCTTAACCGCAATCCAACGCTGTTTCTGATTCTGTTGTAGCCGACCTTTATACACTAGGTTCGGTGCTTTCTCACCACTCTCTGATACGATATACTCTGAACTGAAATTGTTCGTCGCTGCTTTCAGCTCTGAAACGGAAAACTCCGAGAAAGTGAAAGATGAGGGATCTGCCGCCGCCACCGCCGTTGAGTCTTTGGTCTTCTCGGTTTGACTCTGATTTCGAATCAGTTTATTATTATTACTACGGTGATGGATATAGGGTTGTTCCTTTACCTTTTCTTGATGATTAGTTTCTCCATCTCTTACTCCCTTCAACTTCAATAGCACCGATTGGCAACAACCCATAGCTTAACAATAATAAACACACTTTCTCTTTCTGTTTTTCTTTGTTGAGTTTTGAGCTAACAAATTTCAAATGAAAGAATGAATGAATGGATATCACAGATCGATCATAGCACACCATACATACATACACGCATGTTAGCTTTGCTGTGTCTTGAGTTGTCTTGTATTGTATTGTATTGTGCGCGTGTGTGTGCTTGTGTCTTCACTTCACCTTGATTGATTGATTTCCTACCTTACTTCACTTCCTTCC
>comp1717310_c0_seq1 len=253 path=[231:0-252]
ACAGGAGCAGAAAGTAGCGACGATATCATCGAAATACCATAAATTACCGATCGATCAGAGAGTGCAGTTGGCTTACATTGGTAGCGTTTGTTGGATTTGCGCGCGGTGAGAGAAGGGGAAAATGAAATGGAAGGGGAAAACGTAATTCCCGCGAAACTTTAATGAATATTGGAGTTTTGTCAGTTATTGTTAGTTTAAAGGAAGCAGCTAATCTCACATTCTCACCCTAGACTTGCCGGTAAACACCCTATCA
>comp1997467_c0_seq1 len=228 path=[1:0-227]
AAGTAATGGAGGTTTGGGGAAATGAGAAAAATGACTCCGGTGATGTCAAATATGGAACGAAAGCATGTGTTACAAGCACTGGAGAAGAAAGTTCTGACTGCTTCATGATACCTGGATTTCCAGGAATACCAGGATTTCCTGGAATACCCGGATTTCCTGGTATACCAGGATTGCCTGCAGCTGAGGTCGTTGAAGATAACCATGTCATGAGCAAATATGGTGTAAAAA
>comp74783_c0_seq1 len=1844 path=[1822:0-614 2437:615-627 2450:628-767 2590:768-792 2615:793-816 2639:817-864 2687:865-1442 3265:1443-1451 3274:1452-1843]
GATTGCCATGTCCTGCTGCCTTACCAATATTTAATTTTCTCTGACAGGTAGAGAGTTGTGTGTGTGAATACCTTTTTTTTCTCTCAATTTTTATTTCACAAAGAAAATGAAAGGAAGTATCTCAGAAACATGGCTGGTTGTGATTACTATGATATTGGCAACTGCAATATTTGCAAAACTAATTGAAGTTAAGCTAAGGAAGGAAGAGAAAAGCTTATGTAGATTACCACCAGGAAGGAGAGGCTGGCCTTTGATAGGTGATAGTATCAATTGGTACAATGCTGTTGCAAGTTCTCATCCTCCAAAATTTGTGGAAGAAATGGTGCAGAGGTATGGTAAGATATTTTCTTGCAGCCTATTTGGAAAATGGGCAGTGGTATCAGCAGATCCAAGCTTCAACCGTTTTGTTATGCAAAATGAAGGAAAATTGTTCAAGTCAAGTTATCCAAAATCTTTCAGGGATTTGGTTGGTAAAAATGGTGTGATCACAGTTCAAGGAGAGCAACAAAGGAAGCTACATGGGATCGCGTCCAACATGATGCGCCTCGAGAAGCTTAAGTTCCATTTCTTGAATGACATACAAAAGGTCATGATTCAAACTTTGAGCAATTTTCAAAACCAACAAGTAATTCTTCTCCAAGATGTTTGTAGAAAGGTAGCTATAAACTTAATGGTTAATCAACTATTGGGAGTTTCAAGTGAGTCTCAAGTGAATGAAATAGCTCAGTTGTTTTCTGACTTTGTTGATGGTTGTCTATCACTTCCCATCAACATTCCAGGCTCAGCATACCACACTGCTATGAAGGCAAGAGAGAAAATCATAAGCAAGATAAACAAGACCATAGAGGTACACAGACAAAAGGGTGCTTCATCAGTTGGTAATGGTGTACTTGGAAGACTACTAGAGGAAGAAAGCTTGCCAGATGAAGCTGTTGCAGATTTCATCATAAATCTTCTCTTTGCTGGGAATGAAACAACCACCAAAACAATGCTTTTTGCAGTTTACTTCCTCACTCAATGTCCTAAAGCCATGAAGCAATTACTGGACGAACAGGATTCCTTAAGGACTAGTTCTGATGAAGAATTGCTTACATGGCAGGACTATAAAGCAATGCCATTTACTCAATGTGTTATTGATGAAACACTTAGACTTGGGGGCATTGCAATTTGGTTAATGAGAGAAGCAAAAGAAGACATTCCATACCAAGATTTTGTTATTCCCAAAGGATGCTTTGTGGTACCATTTCTTTCAGCAGTCCATTTAGATGAGAAGGTGTATAATGGAGCTGTTAACTTCAATCCTTGGAGATGGATGGAACCTGAAAATGAGGAAAAGAGAAACTGGAGAAGTAGTCCATTCTATGCACCCTTTGGAGGAGGTGCTAGATTCTGTCCAGGCGCAGAGCTGGCGCGTCTTCAAATCGCTTTTTTTCTTCATTACTTTGTAACAAGTTACAGATGGACACAAATGAAGGAAGATAGGATGTCATTCTTTCCCTCAGCTCGGTTAGTTAACGGCTTCGAAATCGAACTAACGAGACGACATGATAATGAAAGAAAGTGAAATATGTCACAATGCTCATCATCTCAAATTCATTGTAGTTCTCAGATATATATTTTTTCATTCAGTGTTTTCTCTGGCTACTTGTTTTTGCTGAGTATTCCCTCAGTTGTCACAGCAATGATGTGTTTCAGAGTTTTATGTAATATTGTCATGTAGAAATATATGTATAGAATTTTTTTACAGTGTAACATGTTCACTACCCATGAGGGTTGTTATAGTATACACCAGCTAAGTCATAAGGTGTTTCTTTTTCATTCATGTTTTCCTTTGTAATATCCAA
>comp6800_c0_seq1 len=393 path=[1:0-392]
GGATCTACCAGGGTGGGGGTATTTGAGTGAGGAGGGGGAAGATGAATGAGTTGTATTTTTAGTATTGAGTTGTGACCTTAGTAATGGATTTTAGTCAGAGGGTATTTTTTCACATGCAAATGCAATCAAGGTTTTTTTTACTTAATATCTTGAAAATCCATACCATATCCCATTTTTTTTGGAAAATCGTCGAATTGACATAGTAATATACAATTCCAACTTCCAGATAACACGATTGTCAATTTCTCTTTATCGTATTTTTAATTTCAATCTCTTATGGACTTATGTTGGGGAAAAAGGAGGGTATGCCTTTATGGACAGCCAGTCTACTGGAGGATTAACATAATTCTGCTGTTATTTTTCTAATTGCAGGGAGCTCAGCTTAGGAAACAT
>comp72967_c1_seq1 len=356 path=[440:0-48 489:49-89 530:90-91 532:92-355]
CTTCTAGCTAGATGTTTTTTGGTATGATAATTAGGTGAATACCATGTTCCCAGAAATGGTATGTTGAATATCTTGGGAAGTCAATAGGACTGTGTGAGTTGAGGCATTTGTGTTAGATAACATACTACTTAGGTTTACAAAGAGGTTCATTTTTTCTTTGATCGATTCTTCTGATTTGGCTTGTTGTGATCTGTAATGAAAATGGATTTGCTTTCCTTTAAAGTCTTTAAGAAAAGAAGCACGGAGTCCACATTTCACCTGAGATATGGATCACAAACTTATGATGAAAATTGTTAAACTCTTGACATTCAATTCCTTCTTAATTCTTATCCAGGGAGTCAGGGTTCAAGTCAGGA
>comp72967_c0_seq1 len=362 path=[387:0-361]
GTTCCAGTGATGCTACAACATTGGTATGAATGATCAATTTTTTCCCTTAATGTCTTCTAGCTAGATGTTTCTTGAAGTAAGCTATTTTAAGAGAATTACAAATTTACAATTAACCAGCCTAGAGAGTAAATTCCTCTTTTAAAATGGTGCTTTAAAGTTGATTGCATTGGTAGAATAATTAGGTGAATACCATGTCTTCAGAAATGGCATGTTAAATATCTATCTTGGGAAGTCAGTTGGACTATGTGAGTTGAGGCATTTGTTTTAGATAACATATACTCCCTAGGTTTACAAAAATGTTCATTTTTATTTTCTTCTTTGGCAGAATCTTCTAATTTGGCTTGTTGTTATCTGTAATGATG
>comp66087_c0_seq1 len=608 path=[586:0-70 657:71-325 912:326-607]
GAGTCTTTCTCTGAGCATTTCAGGTACGTCATATTAGTGAAAAGGATGCACTTTCATACATAATGCTTCAATTTTTTTATATCATGGTTGATTTTATTTGTCTAAGCCGTTAGCTCTTCTATTTCATTTTTTACTTTTGGCAATTCCAACAGCCTTGATGATTTCATTTTGAAAACGGTTAAGTTTTGCTGAATGGTAATACCCCATGAGGTTAATGTGGGTACTTGATCAGTGTAATCTTAAGTGCAATATTGTCATAGAAAGGCGGAAATGCAAGTCTAAATTAGTATTATGGGGATGTGTCGGGCATTTTAGTATTGTGCAGAATAAACTGTTATTCTTCTTTTCTGCTGAACAAATGAAGCTCAATGAACTGCATGTGAGCTGAATTGCAACCCAGAATTATGCCTTATAATGCTGGTGGTTTTGTACCAATTTACAATATATGTAGTTTTAAATTCCTGGTTCAGCTGTGTCATTTTTCTGAATTTCGTAGTGGGGATTGGTAAACTTGTTATCATCAAGTTGCTATTTGTTGACCATTTTTTTAGCTGGATATATAGTAGGCTGGCAGACTCTTTTTTTATCATTTCTTTGTGCGTTGTTTG
>comp97997_c0_seq13 len=3514 path=[2513:0-147 10897:148-159 10916:160-164 2678:165-181 2695:182-184 2698:185-185 2699:186-202 2716:203-203 2717:204-212 2726:213-227 2741:228-236 2750:237-245 2759:246-313 2827:314-325 2839:326-328 2842:329-349 2863:350-352 2866:353-353 2867:354-399 2913:400-400 2914:401-412 2926:413-415 2929:416-418 2932:419-420 2934:421-436 2950:437-437 2951:438-439 5025:440-460 2980:461-547 3067:548-549 3069:550-552 3072:553-811 3331:812-835 3355:836-1447 3967:1448-1466 3986:1467-1467 3987:1468-1681 5449:1682-1705 4225:1706-1725 4245:1726-1758 4278:1759-1782 4302:1783-2010 4530:2011-2034 4554:2035-2360 6773:2361-2395 6808:2396-2419 6832:2420-2491 6904:2492-2515 6928:2516-2657 7070:2658-2681 7094:2682-2736 7149:2737-2759 7172:2760-2812 7225:2813-2826 7239:2827-2939 7352:2940-2963 7376:2964-3025 7438:3026-3043 7456:3044-3054 8839:3055-3078 7491:3079-3086 8935:3087-3090 8939:3091-3110 7523:3111-3114 7527:3115-3513]
TTTATTGAATATGATAATACTCTGGATGACATCTTACATACGTTGAAACTTGAAACTAAAATTGAAAAGTGCAGAGGTTTAAGGTATCAATATTACATCGATCACACTTTGACATTATACATGAAAGTCGTTAACCCTTTGAACAATATCTAAACCCTACGGTCTGCTGTCTAGAACATATTTAATCCCTGTTTTGCAGTAATACGAAAAGTGTATGCAGTTATTTGTTAAGACATCATAGCAACCATATCCATTTTCAAGATGGTAATAAGCACGGCGGAGGACATCTTCTGTGGAATCAGAACGAACTGTGGAGCAGCCTAATCCGTATGTGATTGCAAAATACATAAGGGAGACACCATACTCAAAGAGAGACAGATTGCCACCAGAGAGAAAACAATCCAAGCAGGAAAGAATTACACCATTTGCCCTTGTTTGGTTACCACATTTCGGGCAATGAATGCGAGAGGAACTTGAACTGAAGAGAGAGGAAAATGAACTAGAGAAACTTGGTCGATCAGTTTCAGTATCGCCTGTGAAGTGGATTGTCATTCCATCACCAACATATATTCCTGTTATCTTACACAAATGAAGTTTAGCAGTGCAAATATGACAGTAATTTCAGTATCATTCTATTAACTAAATGCAAATCATAGGTCCAATTCAAATTTGAAGCATGAGAAACATTTAGGTTAACTCAATCTTACTATGCATTAATGTGGACAAATTGCTTTTTAACTTTAGAATTATCCTGAATGATATGCTTCTTGTTCTCAAGTTGTCTTACTGTACAAAGGCAAAATGTATGTTTTCTGATATAAAAATACACGTATGAGCAACTCAAGAACTTGCAAAAAGGGTACATGTAATGCACAAAATCACATATGGTACAAACTTTTTGTTTGTGTCTATAGCTTAGCCGTTTAATGAAGAGTTCGCTCACAAATGCATAGAGACTTATTTTCCCAAACACTGGCTAGGCAATCACGAACCATACAAGGTACAAACTTCAGTTGAATATTAATTATTAATAAAAAAACTTAATTATGTTTTTAGTCCATTAAATTACAGAAAAGTGCGTTTTCAGTCACTCATGTTTTTTCCATATATTTTTAGTCCCTATAATTTCAAAATGTGTCTCTAAACCTTATACTATTTTAGTTAGATTTGTCTATGTGCATACAAGTAGAACAATGAGAAAATTTCATGTAAGACAACCTAAACAACTCAAGGAGGACCAACTTTAACATGTTTTGAAATTTAAAGAACTAAAAGTGTACATAAAAAGATGACTGACTAAAAACAAATATTTCTATAATAGAGAGACTAAAAATATATTTAAGCTAAATAAAAATAAATATAACTAAAGGATACAAAATTCCTGAATTTTGTGACATCATAATAAGAGCAAATGCAAGACTAATAGGAGAGGAAGGAGAAGAGAATGACCATGGTGTTGATAGCCGGCAGGCCTGTAAGTGTAAATGTGATCACCGGTTTTCAATTTTTCCCTATCAAACTTATTAGAAAACAGTCCCATTTCAAAATGTGAATATTTTGTTGAGGTGAAGAATGGAATAGAATACTAAGAATCAACAACGTGAATAAGTATATAAGAGCCTTATGATGCACAAGATCCTCTAGTGAGGCAAGTGTAGAGTATACTTCATCTTATGATTAGATCATAGAAGACAATAATATTGAACGAGTTTAAGAAGAAGGAGAGAAGTGTTTAGAAGCTGAACATTTGAGAACACTAGTTTTTATTTCTCTTGAACTTCCTGATGATCATACAACACACAAAGAACCTCCATTTATAGGGGAGGCCTTGATAATAGGACAAAATATAATAATTTCTTACAAAACCACATTATGTGGTTAATATTCAAGAACAAATCACAACCCCCGAAGATAAAACAGAATAAATATAAAATTGACATAAGGACTTGATATATGTCCCCTTATTGTATTTTGTAGAATCTTATCACTTAAAAATATGTTTGAGATCAGGATTGTTGGCACCATTTAGCATATGGTATCTTTGTGCCATTCTCTGAAAATGTTTGTCTAAATCTTTCTTGTTCAAGGAATAGCATCTCATCTCAAAGTACTCTTGTCTTTTTTGTCTTTCAATGAGATTATAATCTCCTAGAAATTCTTTTAGCATTTTCAACAGTACTCACCCCATAATATCAACAAGCCAAGAACAATCATCAAATGCTATATAGGCAAGAACGCTTAACCACCAACCAAAAAGCATAACTCACGGTTTAACCACTTGGCAGAAGTAAACAAATCAAATCTTAACCATTAAGTAGAAGTCATTCCTCAAGATTTAACCACATAACAGAAGCAACAAAGCTTAACCACCATAGGGCAGAAGCGAATCAACAATCTATCAATGCTTAACCATCCACCATGGACATAAGCTAAAATCAAGCTAAATAAGGATAAATAAATTCCATGACATGAAGACTTCAATGACCTAAAGTAACTCAATGAAACAAAAGAATGCACCAAATTTATACAAATACCTCGTGTGCAGCTTCAACAAAAGTTGAGAAGCCTTCATCAAATTCAAGAAGAAGAAGGAAAAAAAAAACAATTTTTGACGCACTAAGTCAATAACTTGGAACTCAAAAGCAGAACTTCAAATCACCAAAGAAATGGGTTAAGACCAACTAATTACCATGTGATGCAAAACCCAAATCAACCAATGACACCTTAAGAAACGGATTTGCAAAGTGCCAAAAACATTTAATATTCAAGAAGTGAATTTCTATTATGGAGAATTGCTAGGGGTTGCTTACCCACCAGACAGAACTTACAGAAAATACATGTTCCATGCGAGAATAGGTGCTGCTTCTGTGAGGACCAACCGGAATCTGAATGGCATCTATTTTATGGCTGTCCAATGGCGCAAAGAATTTGGGAAGTAGGAGGTCTCTGGCCACAGATCAGAGGAATCATTGAAAGAGCAGAGAGTTTCAACGAGGCTTTCTTCAAAATTCTTTCCCAATCTAACCAAGACCAGAACCGTGATGTTGCTATCAGTTACTGGTGCATTTGGAAACGTAGGAACGACAAGATCTGGGAAGGAGCAGAGAAACCGGCGACCATCTCGTGGGATTTGAGCAAAAGCTGCGTGTCTGAGTGGCTGGCCGTGAGACATAGGCCGTGTGACGGAGCTGGGCGTTCGCAGATCTGCGCGCCGGTGGTGTGACAGAAGCCGCCGCGGGGAAAGGTGAAGTGCAACAGTGACGCTGCACTATTTGAGGCTGAAGGAAACTTTGGTATCGGGCTGTGTTTGAGAGATGAAGAAGGTAGATTTGTCAAAGCATGCACTGTACTCGTGAATGGTATTCCAAGACCAATGGTAGCAGAGGCTTTTGGTTTGCAAGAGGCGCTGGAATGGTTGGATAGCCTAGGGGTCCCACATGCTATTATTGAAGTAGACTGCCAACAAATAGTTGATAACTTAAGTACAAATGTCTTTGACCATAGTGACTTGGGG
>comp72792_c0_seq1 len=220 path=[1:0-29 31:30-38 40:39-166 170:167-219]
GCATTTGAAATACTGTTATCACTGCATGGGTAAAAACAACCACTAAGAACCTAATTCAATAATTGATAAAACCAATACACACCCTCCCAAGACATATAATAATCAAACCAAATAATATGAATGATCCGATGCAAATAATAATCATAAGAATCTTGAAACTGAAAAACGGGGGGATTAGAGACAAGAAAATAAAAACCTTGAAACTGAATCAGGGGATGGC
>comp19780_c0_seq1 len=231 path=[209:0-230]
TGTTTGTTTTAGTCCCTGTAATTTGAAGATCTTTTACTGAATCAACAATTTCGAGAGGGTCTTCTTCAGTATTTTTGATAAACCATTTATTTAGATATTTACAATAAAAAAATTATGTTTGGGAAGTAAGAAGTGCTGTTCTGCAATGAATTCTCGTAGTGAAAACACGGAGACAGAAGAATGATCTTGGAATAGCAAAAAGAGTGAATCCTCGGGTTCCCAAATGAATTG
>comp48563_c0_seq1 len=752 path=[1:0-157 159:158-206 208:207-673 675:674-751]
GGACAATTAACAATTTAATACCTAAAATAACTCTCCGTACGAGCCAAATAGAACTTATAAGACTCATGAGAAATCTTGTATCTCAAACACAAAGACAATTATCAGCCAAATAGAAACTTGATTAGACAACTGTGGGGGTGTAACAAAATTATTCAAGCGTTCAAAGTAAATCCCATACTGTGGCCATTCTTTGATAAAGCGGCATCTTTGTCTAATCAAGTTACCATTTGGGTGATAAATGATCATTCTTTTTGTGTTGGGTACAAAATTGTCAGATAAGTTATATAAAGTTTTATTTGACTTCTGCATCGAAAAAGTTATTTTAGGTATTGAATTGCTAGTTGTACTAGCCGGATAACCAAGACTTCCAATGTATAAAACCATCAAGCTACCTTTTTAGTCTCATTCTTTTGGTTGTTTAATTTTGGTTGTCTTTGACTTTGTGTTTGTTGTCCTTCTTCCCCATAGTTGAAATTTTGATGCTAAACATTATACCTGGAACACATAATACGCCGTAAGAAAACAATAATACATAACTCTTACTTGAAAAAGTGATTATCAGTTTCATCAATAGTCATGAGATTTTTGCATATCATAGCCTTTGAGGGGTATTCATGCGTCAATAAAATCCATATTTAATATGCAAATAGTGGCTTTAGTTTTTTTTTATACTGATAGTGTCTTTAGCTTTAAGACAACCAACAACAACAAAAAGTCAGATTCCTATGTATCAAGCACACATTAACCATATT
>comp58392_c0_seq1 len=338 path=[316:0-337]
CTAGAGGTCAAATTTCTTGTAGTGATTAGGGGCTTCTATGTGCGAAACTTGGTGCATTATGGCCTCTATGACTTGGTCCTGAAGGTGGTACGTGACCCTTTGCTGCAAGGAGAAAAAGGGAACCTTTATTCCTCCCCTTTAGAATTATAGAAGCTCCTGTTTTCTTGTTTTCTTCCTCCATGGCCTGAAATTCTGGTCTAGTGGCAGAAGCAGAAATTCCCTGACACAGTAACATGACTAAGATTATGAGACAACAAAGAGAGGGAATCTTCGTACCTATGGTAGCCATAAATGTGCTATAGAGGTGTAATTAATTAGATACAAAATTAAGGGACTAG
>comp82861_c0_seq1 len=1306 path=[1289:0-112 1402:113-136 1426:137-204 3227:205-209 1499:210-214 1504:215-381 1671:382-1074 2364:1075-1137 2689:1138-1139 2691:1140-1157 2447:1158-1250 2545:1251-1305]
AGGGACGATTACACCTGTCAGTAAGTGCTCCATATTGAAATTTGATTTCGTATATCTCTAATTGTGTTCAATTCAGCCATTCAACAAAACACAACTTGTTTATTTATTTTATTTGCTGGTATTGTCAGTTGCCCAAGCTAAATCACCAAATAAGATTATCACTAGCTCACTACTGATAAAAATTCATGGGTCTTTGGTATTGGAGTTTTTTCTTGAGTGAGCAAGTGAATGAAAGGGCTAGAAAATGAGTGTAGAAAGAGATAAACCAGAGATTGTTCTATGTAAAATTGAGAAATTATCATTACAACAGTTTATCTAACTCTTAAGTTTGGTACAATGGTTTACTCCACACTCTGTTACAAAACAGAACCACACATAAATTACTGTTTTTATGGTTAGAAACTGAAGCTGGTGATCAATAGCTACAACTAATGCATGCATGTACAGTTTATCTCCAACAACTGTGTAAAGGGAATTGTATTTCATGAATGGATGATCTCCATGGTTGTAACTTGTAAGCATTAACAATTTATTCAGGGATGAGGCTGCTAACTGAGCAAGCTGTGTAAACACCAACCTTATGATAGGTTGGGTGCATACTCCTAGCAAAATCCTAACTGGCCAAGCTTTTAGTTGTGCAACATAGGTCGGGTGCTGGTTGACCTTGTTGAGGAGACCCTAAAAGTTGATTTTTAGAAAAATAAACATTCTCTATTTGAGGGTTGTGGGGGACATGAGGCCTAGCGAAGGCCCCTCCTTTTTTCTAATCTGTAGTTTGGGACAGCCACATTATTTCACCTCAAAGTTCGTTAGAATGAGCTAGTCTAAAGTCTAAACCTTAAGTTATTAAAGTTGAAGATTATAATTTAGAGTTGGTCAACGTGGAGGATTTAGGTGGACTTAAGCATTTTGTTTCTTGTAAACATAATATTGGTTGGGGTTATAGGGAATTTGGATGAGTCAGTGTAGGTTTATCAAATAAAAAATTTGACTTTGATATTATCTATGGAGTATGGAAGCCTGGACCTAGAATGAATCTGTTGCTTATATAGTTGAGAACCGTGTATTATGGATGTAACAAATCCTAGACCCCCTTCTCATCATTTCATTGTTGTGGTCATTGTGGAGTTATTATCATGAGTCTGAAGGAAAAAAATCTTGTAGTTATCTTTTTGTTGAGGTCTTTTATGAAATTGCCAATAGCAGAGGCCGATCTTTTGTTTTTTGAATAATTGGGTTAGTTGAGATACAACAACTCTGACACAAGATTAATCTCCCAACAGGTATTGCTTTTCGCGTGAGAATT
>comp47209_c0_seq1 len=516 path=[494:0-515]
AAAGAAAGAAGGTACATATGAAAAAGAATAACCACACATCTAAAATAGTCAATTCTCTAACTGTAAATTTGTATTGCAGGCTGTAAATGTCCTTCTTTAGTTATAAATAATCTTGAGCATATAAAAGCACTCGGACAGAAAAACAGTTCTCGTTAGATCCTCCCTTTCTTCACTATAACAGGTACCCAAGAAGAAGTGCCTAAAAATAATAATTCCACTCGAAGGGAGTACTTATTATTGAGATCTCAGTTATTCCACTCACGCTAGCCAATACCTTAGATGTCTCATACTGAGTATGAAAGGGTTTACTGAGAGTCACACATCCATTATAAGGCTTGGGCAGTCTACACTTTACAACAAGTTGGTTTCATGGGGTTGAGGGACCCTAAGCCCATACTTTTCAGACTTATGCTACCCTACCTTCGATGTTGCAAACTGAACTGAGGCAATCCAAGGAAAAGAACTAAAGTGTTACTTTTAAAAGTAAATACTTACTGCAATCATGACACTTTCATG
>comp1674353_c0_seq1 len=203 path=[181:0-202]
GCCCAATTTAGTTCTTGAAATTATATAATTTATCAACTCAGTTCCCCATATTATCAATATTTCAAATTGGTCCCTAAAATAGCAAAGCTTTGATCAAAGTTCGTCCCTCCAGTGATGTTCGTATGGACATTAAGTTGCTAAATGCCATCATGGATAGATTTGAAATTACGTAAATAATGCAAGAAGGGAGGAGTGCATTCGCT
>comp18660_c0_seq1 len=277 path=[1:0-214 566:215-225 227:226-276]
AAATTTGGCAAGTGACGAGAGGGTTATCAAAAATAACATATCATAGCTTCCCATTTGCTTCTCTATATGAAATCCTTTTTAGTGTTGCACTATATGCTTGACAAAGCATTATGTAGAGAAGCCTTGTGGATGAGTGACAATTTTAGCCATGATGCTATTGATGCACATCATCAAGATTGCTTCTTGAACGTTACTTCCTCCTCACCACAGCATTATGGTCAAACACAGTTTTGTCTTTTTTCATTCTCATTTTGAAAGGTAACTCGTTACCAGAAGA
>comp84438_c0_seq1 len=1370 path=[1348:0-800 3505:801-802 2151:803-804 2153:805-1095 2444:1096-1105 2454:1106-1205 2554:1206-1211 2560:1212-1369]
AAACAACATAAGTCTGATGCAAACAACATAAGTCTAATGGACCACGAGGATATTGCAAAAATACCTCGAATCCTATTAAAATATGATACAACAAAAACAGACTAGACTGCAAGATCCACAAGTCCTGTATAGCATGTAGTAATATCAAACACCATGGCGGTATATAGTAAGTACCAATAATGAGGCATGCTCATTCATTATACCTCATTTAAGCTATCCGTAACTTAGAATCTTCCGCTACTAAATGGCAAGCAATCACTTTATTATAGCCATCTCACCCCAAAATATCAAAATAGGATAATGTTACATACACAGCTCTAGTCTGAGCTCTATTCTGGTTCTTTACTAAAGATTAAGAGTTTAAACCAGACAGGAAATACAATTTTCTTATTTTTTAAAAACTTCATGAGAACTGAGCACAAACGCTCAAGCTTTCAGCAGCAAAATCCATTTAACGGTCATCGGCAATGCTCCTAACAAGAGCCGGATCAAAGGGTCAGTTACTAGGACACAATCACAAAACAAATATCAGGCTGCTCCTTCAACTAAGACGAATAGTGGCTTGTCACCCAGCCTGTCACGCCCCTTTAACTCTGGTAATTCAATCACACAAGCACACTCAACAACCTGCACCCCAACGCGCTCTAGTAGCTTAATCGCAGCACATAGAGTTCCTCCGGTGGCAATAAGATCATCTATGATTAAGGCTTTTTCTCCAGATTGTACAGCTCCTACGTGCATTTCTATTTTGTCAGTTCCGTACTCCAAAGAATACTCTTCTGAGATAACCTCTCCTGGCAATTTTTTGGGTTTCCTCATGGGGACAAATTTTGCTCCAATAGCCAATGCAATGGGTGGGCCAAATATAAAGCCTCTTGCTTCAATGCCTGCCACAACAGAAATATTTTGATCTCTGTACCTCTCAACAAACAAGTCAATCGTATCCTTGAAAGCCTTTGTGTCAAGAAGCAGCGTAGTTATGTCTTGAAACATAATACCTGGCTTAGGAAAGTTAGGTATAACTCGAATCGCTGATGAGATTCCTGCAATACGAGAATCCTTGGAAGCCATTTCTGTACCTTGAGAAGAGTTACTCGATAAAGAAACAATGGAGCGTAGGGTTCGTGAGCGAATCGAGCACGGAGTTGAATAAGCGGCGATCCTTGTTGCGGAGAGTGGTGGGAATCGAAGACAAGAAGAGGGAAGTTGAGTGGCAGTGACGGCTGACCCAAACAACGAATGAGAAGAAGAGGAAGACAACAAAAGCCTATTAATCCTACTACTACTACTTGATTGCATTCTCTCTCTTCCTGCTTTCCTTACTTGTCTTTTATCGGTATCACTTTTCTTATGCCAAGAGAGCTGACTGG
>comp79560_c0_seq1 len=351 path=[1:0-185 1014:186-230 1258:231-231 187:232-248 204:249-261 1310:262-306 1350:307-307 1354:308-308 264:309-309 265:310-326 282:327-350]
AGAAGTATAGCTTAGATATATATATATATATATAGCTAACTTGCCTCCACTAATTCTGGTCTGCTCGATCGGATTTAATCCAAATTAACTTAACTTTGCAGCTCAGTAGCTCTCTCTAGGCAAATTAATGTTGATGATATGTGTAGTCAAGCTAGCAAGCAAGCCAAGCGTGAAATATACTAACCCGGCCAAACAAGTAGTGCTATCTATATGTGATTAATTATTAATACCAGGCCTTCAGCTCTTGACAAGATAAGCCAGCCATTTTACAAACCAAAAAAAGGGATTGTGTATACATACATATAGAGAATATTACAATTAAGAGAAATACTATAATATAATAAATAAAGG
>comp49241_c0_seq1 len=290 path=[268:0-193 462:194-215 484:216-289]
AGTATGCCAAATATATGCCATCTTATTATGATTCTTGACCTGAAGTGTTTTCTCTCGCATATCCAAGTGTCCAAATTATATCATCTTATGCAACAAGTAAACAGTGTTGTCAAATCGCCGACATGCTGGAGCAACGGCGTTATGGCATGCCGGATAGTGTGCCAGCCGCCATAGGCCCCAACACCTATTGTATCCGCCATAGGCCACGACGCCATAATACAGATGGCGGATTTTTGGCTGGTCACCATACTCCGACATTGATAACACTTCTCCTGAATGGTAATGAGCCA
>comp48850_c0_seq1 len=213 path=[211:0-50 262:51-59 271:60-212]
TGATAACTTAACTCAAAGCCTCGAAAAAAAAAAGCTTTTCCTCCTTTTTTTTTTCTTTCACTTTTACGAGTTTTCTTCGTCGACAAGAGAGGAATCGTTGACTATCCATTTATTACGAAAATTTCAAAATAGTAGTAGGAGTAGTGTGCTACGGTTCGTGAAAACGGTAACGTGGTTTCACAATAGTATTCCCTTGTCGGTGTAAAAGATACA
>comp46578_c0_seq1 len=504 path=[482:0-503]
CAACAAGATGATATACAAAGTGACAGGAGATATACATAGCCAAAGAGGGACATATTTACAAATATAGAAAGTATTACAAAGTTGTTTTTTTCTCCACTAGTCCCCCCTTTGGATATCATTTCCTTTGGCTATATATTTACTAGTATGGCTGCAGGCGAATTCTCAACAAATCTGACCAGTTTGAATTGATAGAAGATGTGAATAACTCCGAGATTTGACTTTTAATTTATGTTACAACTTACAAGCGTTATCATACCAGATAGAGGACTTTTGGCTGCTTGTTTAGTAATTAGCATGCATAGTCAGATAATTTGATTTTCCTGATTAACCCTATCTATTGATTCTCTTTCTGATGATGCTCATGTGTTCCACTTGTTGTCTCAGCATATGTTAGTATTTTCAGTTAAATCTGCAGGATTATATAGCTCATGCATAGGATTATTCTTTCGTTCTAATAACATAACATGGTAATTCTTTCCAGATACTTGATGGGGCCTAATATGG
>comp52968_c0_seq1 len=289 path=[267:0-111 379:112-135 403:136-151 419:152-288]
GATTAGATGTTTGATGAATTTGAGCGCTTTTGTTGATTGATTTGATTATTATGGTTTTTGTTATGGCACTTACACTTTGGAAATTTTCCTTTGAGTTTTTAAATTGCAACTTATCTTTGTTTATTTGTTGTGTGGCGTATTGATTTTGGTCTGCATTGTGAAACCACTTTGCTATTGTTTTATTTGTTGATTTGTAATTTGTAATTACTGAATATTTATGGTTTTGGTTGTTTGCATAGTTACCAAAATTTACTGTTTGTTGCAGTTGGTGACTTGAACCACTTGATCT
>comp54838_c0_seq1 len=626 path=[1:0-274 1359:275-291 293:292-317 319:318-625]
CACAAACATTGTTCATGATTACATGTTTGACTATTCCATCTAGAACATATGTTTTGTTTGTGATGGCTACTACTGTGATTTCTCTGATTAATATGATGAGGTATACATCTATCTTTCTTAACAATAGCACAAATTCATTTTATCTTTAGCTACGTAATCATCATATTGCTAATATGTTCGTTTTTTATACATCTATTTTATATGCTTTCAGTTGTGCTATAGATCCAAGAGAAATAACTTGGGTTCTGTAATGATATGTGGATGATCTTGAAGAAATGAGTAACTTTTCATTCAGGTGGAACTTCTTCATATTCATCTGCAATGAAGTACCGATGATCTACTTGTTGGAGGCATATTTTGGTGCAAGAAAAGTATTATGCAAGAATGCTTATCCATCAACACTTTTCTCTATCTTCTTCATCATCACTATCACCACCTTCATTATTCTCATCATTTGTATCTTCATCTTCATAATATGTATCATCTTCGTCAGAATCGTCTTCATCGCGCGTTTCTCTCATCATCTTCATCACTATCACCCTCTTCATCCATATCCTCTTCATCATTTATATCATCAGCTTCATCATCTGTATCATCATCATCATTATCAAAATCGTCTTCATCAA
>comp1927530_c0_seq1 len=218 path=[1:0-217]
TAATTGTATGATTAATGTGAAAATTAATTAGTTTGTCTGCAAAAGATACAAATATAATATTTTTGCACGCAATGACAAATGTAACCTATCAAAACCAAGGTCCCTCAATCCTGTTTGCTCTGGCAATTTCAGTGACATGTGGGGGCCAGCACTCGGTTCAAACCGGGTGTGTGCATTTGAGAGTGCGTTGTATGGTGTTTATTTGTCATTTGATCTAA
>comp2236272_c0_seq1 len=209 path=[1:0-208]
GATTCTGACTGGGCTTGCTGCATAGACACAAGAAAGTCAGTCTCTGGTTATTGTGTTTTCCTAGGGACAGCCTTGATCTCCTGGAAATCTAAGAAACAAAGCACAGTTTCTTCTTCTTCCTCAGAAGCTGAGTATCGGGCACTAGCTAAGTTAACCAGGGAGATTCAATGGATCCACTATCTCCTCAATGATTTAAAGGTCCCCATTCT
>comp87648_c0_seq1 len=1419 path=[1646:0-138 1785:139-216 1863:217-264 1911:265-302 4407:303-313 1960:314-329 4422:330-348 1995:349-926 3567:927-936 2583:937-979 2626:980-990 2637:991-1238 2885:1239-1262 2909:1263-1266 2913:1267-1309 3814:1310-1338 2985:1339-1418]
AAACAAACATCTTAACAGCATCTTTTGATACAAGATTTGATGGTTTGTTTTTGCTGCCACAAGAGGCAGCAATTTGTGGCCATTTTATTTCGATCTCATTCACATCCCCGCAGCATAATTTTTGCATATACTATAGACATACCTTACCATACATAACAGTCACCATCTAAATTACATTATCACCGTGCTACTTAATTTCCCTCTCTTTATTGCCTCTAAAAAACTTTTCACTCACTCATCTGCATGACGTTGACTATGCTCCTCATCACTCTCCTGAAAAGGGAAAAAGAATTGCTCATCTCTGTCAAATATCTCATCCACCTTCTCAGCAGAGTAGTCAAAAGCCACCTCCTTAGCTCTCTTGTCCATTGCACTCACAATGTTTCCTTTCCCTGCAAAAGAAAGCTTCTTGTTCCTTTCTGCATTCACTTCAAAGCAAAGAACCATGAGGTTATCCCTCTTGGAAGAGATGGTCACAAAGGGATGACCAGCAGGAACAACAAAAACTGTTCCATCCCTTAATCTTGCACTCACCTTGTGATATGAGGGTTTGCTACTCTTTTTTTTAGATGACATGTGTGGACATGCCATCTCAAAATGTCCTTCACCACCAATTACTAATGCTATCTTGTTTGCATGTGTATTATAGTAAATAGTTGACATAGATCCCTTGGTGATATTGGCAAAGGAAAGCATGAGATTGAGTCCTTGAAGGTGATCATCATTAGGACCAACTTCAAAGAGACGACCAAATTGGTTGGAGAAAGTAGGACGGTTATTAAAAAGATTGGTTGGACCCTTTGAACCAAAAGGCCAAATGCTTCTCTTTGGACCCATGGCTTGCACTTCCTCTCTTGATATTTTGAAAATTCTTCCCATTCTCTGTTGATCAAATACCTTTTCTAACTTCCCTTGTGGAGTCTTGAATGCAGATTCTAGTACTTTCCAGCTGAATGCGCTGAGAACTGATTCTGGGTTTCTTCCTGCAGGTCCAAAAAATGCCTGGAAATTTGCAGCAAAGGCTTGTATGTGCAACATTGCAATGAAAAGATTTTCATTCTGATCTTTGTTAACAAAGTACATAGGTGTGCCTGCTGGTACCCTCATGATATCTCCAGGTTGAAGGTTGAATCTTTCTGTGTTATCTTCCCTCACCAACCCAATTATTGCTCTTCCCTTGATGTTGAATAATATAACCTCAGAATCAAAGTGATGTGGAGACACAAAAGCATGTGGTTTTGCTTCTAAAACAGCCAAACCATAATTCTGAATGCTTTGAAGTAGCTTTGATTTTTTAGTGAAGTTTTGTAAAACAAAAAACTTTCCATCCTCAGTATCTATCATGGTGTCAAAATCCTTATCCTCGAAAACATAGGGATTATTTTCATCTGCCTCTTCTTTTTCATCCTGATCTCCTTC
>comp1500728_c0_seq1 len=287 path=[265:0-286]
TGCACCATAGTGGAGGCATGACCTGAAAATACACAAAGATTAAGATAAAATACAGAATTTATAAAGTAGAAATCACAACCAAAAACAAAGGCATCAAACTTAATAACTGAGCACCACCATTGAAGCCAAATTACCAGCCCCAAGTGTAAATTCCATTTAATAGTGTTATCAATGACCATTTCAACTAATACTGAAAATCAAAACAGGTAAACAAAAACTAATTCAACATGTTAGGACATCAAATAATATATTTTGCATTCTAGGGATTAGGGAAGTTGCAAATTGAG
>comp1177178_c0_seq1 len=396 path=[1:0-395]
AGATCATCGTCCTCCCACCCAAGATCATCATTCTCCCACCCAAGATCATCATCAAAGAGTGAGGGATTTAGAGACTCTCAGTAAAAGCAGCGCTTTGTTACGAAAACATTCTAGAATTTCTAAAAGGCTCAAGCTGACCCTAGAGACCCTAGAGAAAAGGGAAGGACCCGTGGAAGACAGTAGTACAGATACTACGAGGGAAACAGGAGAAAATACTCGAGTTACACTCCCCAGTCTCAGTCGACTTCCCCTCCCCGGTCTCCGTCGAGCTCCGCTCCCCTCTCCCCAGAAGAAGAGGAAACGCGATGATATTTGACTTCCCTGGTATTCTCTAGTGTAATTTTTAGTTTATATCATATTAGTCATTTTTAGTTTTAGGAATTGACTTGATTTTTG
>comp100094_c0_seq3 len=2330 path=[341:0-89 431:90-111 453:112-263 12985:264-270 12992:271-416 758:417-440 13049:441-700 1042:701-705 1047:706-894 1236:895-909 13412:910-926 13429:927-937 1279:938-940 1282:941-983 13537:984-997 1339:998-1053 1395:1054-1054 1396:1055-1134 13713:1135-1139 13718:1140-1212 13766:1213-1221 13775:1222-1256 1598:1257-1298 1640:1299-1314 1656:1315-1407 13857:1408-1460 1802:1461-1464 1806:1465-1489 13883:1490-1511 13905:1512-1530 13924:1531-2004 2346:2005-2030 14078:2031-2090 10837:2091-2092 2434:2093-2178 14126:2179-2329]
GTCCTCAACATTCTAAGTTCAGAATTTGAGATGATATCCTCATAAGATATTTTAAATCAATAAAATGCTCACCAAGTTGAGGATTGATCAAGACTTAGAATGTACTCAATTTAGAAAAGAAGCTCCACATTGCAATTGCCACTCCATGCAATCTTCAAAATCAAAACTGCTTGCACAATCCAGTAGCGCGTTTTGTTGTTGCTCATATCGACATATGTAATTCAAACCAACAAGAAGCTCGCCTATTGATTCCTCCGTTTTTTCGCGGTCGGCAAAATACAATGTCTGAAGTAGAAGAACATTTGTCCTGCTAACAATTTGGTGTTGCTCAAAATTACGTTCGCTTTGCCATCTGATCATATTATGCGCAAGAGGAGCGAGCCACCCGAGTATCCCATCAAGATTTTCCTTCCAGTCATGGGCAAGAGGTGCATCATATATCGCCAAGTTCTTGACATATGACTTCAGTTTGGCCTTGAGAGAACATCTTAAGCTTGTCGGCAGCATCTGATATAGATCATCCCTTGCTTCCTCGCCGACTAAATGTGGGTAGCGAAGCAGCTTCTCTATGACAATTATGACATTCGCATAGTGCAATGCTAGAGCAGACCCACCAAGAGTGGAAAGAGGAGCATAAAAAGTTAACCTACTTTTCGGACCAAACGTTGAGCAACTTTGTGCACAAGATTTGGCTTGTCTTATATCTCCACTGAAAGTAATACCACTTTGGGCATGACTTAGAAAACCAGAATGGCTATTGTTCGCAATCCAACCACTGTGACTGGTAGATATGTGACTGAATTGATCCTCTTGATTGATAACATAACTATCATCGGTATCGTCAACTCTTGCAACCGAGCTACTCAAACTTAGACACTCCATAAAAAGTCTCCCTGGACTTGTTCCACATGGAAAACCAAAATCTTCTGGTCGAAGAGACGCTAACTCCCCTCTCCTCACATCAATCCGCGGCCTACTAGTATCGCCCCGTCTCGCCACACGCGTTCTCACAGTCGAACCCGGATGCAATCCATTTCTCTTGCTCGGACTGTGTCTCAACATCCCGGAACTCGTCTGAGAATTAATTTGGCCAGACACAAACCCACATTCATTTTGCATACCTGGTGAGCCTCCACCAATTCCAAGGCCATTCCTCCTCAAAGCAGTTTCACCAAAGATAACAGAAATCCTAGCATAAATAGTACAAACTGTCCTAGCCAATAACTCAACAACCTTATCAAAGTTCTGATTCCAAAGGGAAATATCCTTAAGATGTCTCACATCTTGCTTCTGCCATATCAGTTTCTGCTCAAAGGCCTTTTTACTCTCCTCATGCTGATTATTCTGAAACTTCTTCACTGCTTGCTCCAATTCACTCAACACCTCCATTTCACTATACAAATTCCTTGTGGCACTAACATACCTATCCATTTTCCTCACCATTCCTTCCATATGCTTAACCAAAAACCCCAATTCCTTCACATCTATAACCCCACCAACAATGTCACCATACACATGCTCAAACCCTTGTAAGGCAGGCTCAGAACACTTCTTACCCAACCTAGAAACAACACTAGCAATACGGTTCAACTCCTCAAGCTTTTCTACCATAGCCAACTCAAGAAGATGACCCTCATCAGAAGAAACCAAATTCCTAACACCCTCATTACTCAAGATCTCATTTTTCAGCTTTGAGATCTCATTCTCCACCAGTGATTTGTGAAGGTGCACAGTTTTGGACATAACATTTGCTACCTCAAAAGAAAGAATACCTATAGTTTCTTTGTTTTCTGACTTTTTGTGATTCTGTTTTCTCTTTGTTAAAGTTTCAAGTAAAAGAGCATGCTTGAGATTGGAACTTACCTGGTTTCCCATCTTTACAATCCAAGCTTCTGCAACCATTTCTGTTCCAAAAAACAAAAAACTGCTACAAAATGCAAAAATGGGGTGCTAGAATTTAATCACCCTGAGACTTATATAACCCAAAGGTAACACCTTTGGGAAGTCCCAGAACTCAAAACAATGAAAAAAATTTCATATGAAGCTGAGACACCAGAATGAGAGAAATTGGACAAGACCCATTAAGATGGGTTACAGAAAAGTTGTCAAAGTTGCAAACTTTACTAATGAACTGTGCTTTTAGGAATCAATTATGCACTTGAATTGTTAAGGAGCATGCTAATATTATTTTTTTAAAGGAATAAAAATGGAAGGAAGAAAGAGATAGTGGAAATGTCAGAGAGTTAGCATGATGATAAGAGGAAGGTGTTAGCATGCGCAACAAATTTAGCAGGCGTGGGGAGAGGAAAGATGATGGGTGTAATTGATTA
>comp55823_c0_seq1 len=500 path=[1:0-282 284:283-323 860:324-499]
ATCTCGCTTGCTTGCACAGTCAGGTAAACAACAACCTTCGCCCTTTCTCTTATTTTAATTAATTTTTGTATCATTTGAATCTTAAGGATAAAACATATGATGATATGAGCTTCAGAAAAATGATTTAGGGTTTGAATTGGGGATTTATTTAGGGTTGTGGGTAGAAATAATGAATTGGATTTCGGGAGCTCTTAGAGAAAATGGAGGCTTTTAGCAATTGTGTGTAGAAACAAATTTTGATATATAGAATGGAAACTTTCGATTTTTATTGTTGTTGTTCTTGTTATAAGAATTAAGAGGAGATCAATTTCAGTGTTCTGTGCCCAGTGGCGGAGCTTGCCCCAAAATCTTGGGGGGGCGAAATAAAAAATTATAATTTCCAAACTAAATAGGTAAATCAATTTTCTTTTAAAAAAAAATCGCAAAAACGTAATTTTTCTGTTGAAAAAAGATCAATTGTTTTACTATTTATCTTTTCTTTAAATTTAAGCAAAACAATT
>comp2587417_c0_seq1 len=227 path=[205:0-226]
TACTATTTACTCTAAAAAAATGAAAATTGATTTTCAATTGAGATGAATAAATACTCAATTTAGTCCTTGAAACAGTAGTATTGTAACATTTGGAAAAGTTTCATCCAATTGCAATTCGATATCATTCGTAGATAACTTGTTGTCAGCAACATTTGCGTGCATCCTTAATTTTTTAGAACAGAAAATTATTTTTGTATAGTGTAATCAAAAGATGCCTTAAAAACGTG
>comp88674_c0_seq1 len=2145 path=[2125:0-323 5175:324-364 2492:365-611 2739:612-618 2746:619-1058 3186:1059-1077 3205:1078-2002 4130:2003-2144]
AAAGCATGTCATGAGGCACATGATAAAATCAAAATCACTATCTTTCATAATATGTAACAAACGGGCTTTAAAAAGAGCATGATAAAATGTAACAAAGCATATCATGACATGAGCCACACCAAAAAACAAGTAACCGCTTACAAAAGCATACAAATCAAAATACCAAAAGACTCATAAGTCATTATACCTTTAGTCAGAATAACATTACAAGGTTCACACCAATAGTCAATACACAACCAAGTACCAACCATCACATATCAGTTCCACAATGCTTTCTAAAGTCTAAACTAAATCTCCTATTTCTCTCCAATTTACAAACTCTTTAAAGTTGTTAACTCTAATAAAATACCGAGTTTAATATTCCTAAAAAAAGGCATCAAATTAGTTCTGGTCTTGATGGATTTAGATCCTTAAAATTCAGCTGATCCATCTCTCAGGAAACTGTTAGCAGTAATCTTGGACTTATAATATGCCAAAACTACATAAATCAACTAGTGCATGCAAATACAGGTTTCAACCTGCTGCCACAGCATCAGCTCTAGGATTTGTATCCAGTAGTTGATGCAGCTTTGCACCAGAATTTGGTTTGTTCTCACAGAAACCATTCTCTTGGATCTCCTCATCTTCAGTTCTATCATTAGAACTGGAATTATTAACCCTTGATAGTAAGTTTTCTGTACTTACAGGTGTAGCCCTCTTGCTGTCAATGCTGTTCAAAATTATCTTTTCTGTCTGTCCCAGTTGAGTAGTTTTCAGTTTTTCCTTTAACGTAGCATTTTCCATCCTCAGCTTCTCAGAAGCTTCAGCCAATTGGTTCATTTCTGATTTCAGAGACATATTCTCAGCATTCAAGGTATCAACTTTTCGTGCCAGTTCTTCAGCTTCAGCCTGCTTTCTCAGCCTGGACCTTCTAGCAGATTCGCGGTTTGATTGTTTCCTCCTCTCACGTTTCAGCTCACGCTCATTCTGTATCCAAGCCTCAGGAGGAAAAACTCCACAAGGTTGTGGGGTACTCGTGGAATTAGAATGAACAGTAGAAGGGTTCCTCAGCTCCAGTGCTGTGGTCATACCTGAAGATACTACAGGTCCAACTGACTTTCCTGCAGCATTGGCTGGGGTAACTGACATGATCTGTTTAGAAGCTCCATTCTCTTTGGAAATTGCACTATTTTGTTTCCCACTTTTCCCTTCACCATCAGTTGTTGGTGTTATGTCCCGGCTTCTTTTCCTACTTTGATTAGTCCCTGCAGTGTTGCCATCACTTCCATCACTGGAACCCTCAGTATCCACACTCTGTGACAGCCTGTTCTCATTTCCACGCTCAGCACTCTCAGCATTGCAATTGCCTATTGACATCGCAAGTCCATCAAATCCTTTCAGTTTCTTCATTAAACCCTGATCAGTGTTTCCAGATGATTTGGTTGGTGTCTCAATGCTTGAAGGAGTCCCAGCAGCAGGTGATGACGGAATTGCTTGACCATGTGAATTTGGTCCCATGGCAACTGCGGGGTGAGTATAGACCCCTCCATGCGGGTAAAATGCAGCATAAGGTGACCCATATGGTGGCATCATAGGCTGAGGTGGGCCCCACATGTATGGGTGAGGAGGGTGACCAGAAGCAACAGCTGAGTTGTAGTATGGTGGAACATTGACTCTTGGTCCATAATATGCCTGCATGGCAGCCCAGTCAGGATAAACATGAATATTAGGCTGGTTGGCTTGATTGGTTTGATCAGTTGTTACAGGTGAAGAAGGCTTTTCAATCTTAACAGATTTCCCATCCTCACTGTTTCCCATGAGGTAAGCACCAAAAGGAAAGCACTAAGGTTGAGGAAAAAGTCAAAATACTTCCCAAGAAATGATTCAACTGAAAAATAAAAACAAAAAATAAAAAATCGTCTTTGGAAGAAAATACGGAGCAACAATAACCAATCCTCAGAGCTTCGAAAGTATCCTCAAATTGAGGTTTGGAAGAGAAAAAACCATATTTGAGAATTCTCAAATTTCTCTCTCTTAAAAAAACTAGGGAAAGGGGTTTGCTTTGAGAAGGAGAGAGAAGAAAGGGGGTGGTGACTGGTGACAGAAAAAGGAGAAGGAAGAGGAGAGAGAAAGAGAGAGGGTTATTGCCACGTCACCGTACACGTG
>comp86738_c0_seq1 len=716 path=[694:0-103 798:104-144 839:145-182 877:183-194 889:195-233 2392:234-234 929:235-272 967:273-299 2416:300-318 1013:319-473 2500:474-477 2504:478-548 1243:549-552 1247:553-595 1290:596-602 1297:603-626 1321:627-651 1346:652-715]
GGCATTTTCAATTTGCTCATTACTTAGCAAAAAATAAGCAATACACCTGGAGAAAAGGTGTCGTGGTTATTGAATGAATACCCAAATGCCAAATTAAATATCTTTATCTTTGAAAGACTTGGAAAGCATCACATGAGCTGTAATGGGGTCTCTCTTTGCCTTCCATTTCTTGAACTGTTTTGAGGCAGCTTTCAATAACCTTCCCCATCTCTTATTCATGATAGGGTTACAACAAGCACCCTTAAACTTTGGAGGTGTTGAGGAAAACTCAGAACCCATCTTGATATTATTTTTCCTACTTTTATGATATTTCTTGAAGGCAGAGGAAGTGAGCTTCTTCCTAAGCTTCTTAACACTGCTTCTAGCTCCCAAATCCATATCATATGAAAGCTTTCTCGGAGTCACGAGATCCAAATCCATGGAAGCATTATTATAAGGTCTAGGAACCAAAGGGGACCAAATTGTGCTCTGAGTATAGTCAAAGTCATAAGCAGAGTTATCTGGAAACTTACATAGAAGCTCTGATGACATGAATGGAACCAAATACTCAACTACTTTTGTAGTGTTGAGGAGTAATGCTTGTTCTTCTAGTGATTCCTTGATTTGTTCCTTCTCTGATTCTTTTTCGGATTCCATTGCTAATCACAAACAACGAGTGTTTGCTTTTTTGCTTTCTCTCTGTGTCTTTGACAACGGTTTGAAAGTGGTTGTGTTTG
>comp72796_c0_seq2 len=236 path=[1:0-35 260:36-63 288:64-82 735:83-148 764:149-235]
TTATGCTTCACCATTGCTTACCTTCAAATGTCAACCAAAACAAAGCAATGGATGAGAATGATATTAAAGAATTAGCACAAGACAGTATAAACCTAACAGAATAGCCTATTGTTCAATCTTCAGTAACACGTTCAATTTCACACTGCTCCTAAAAAACAAATCCGAAACACAGAGAAAATCTGTGATGAGAAAGTCACGACGAATTGTGATTGTAATGTCTAACGAGAAGCGCGCGA
>comp94866_c0_seq3 len=1839 path=[1819:0-85 1905:86-89 1909:90-148 1968:149-158 1978:159-197 2022:198-310 2135:311-523 4101:524-539 2348:540-602 2411:603-699 5943:700-870 2686:871-1162 2978:1163-1324 3745:1325-1338 3154:1339-1451 3273:1452-1479 3301:1480-1492 3314:1493-1608 3430:1609-1614 3436:1615-1838]
AAAAAGGGTAAGAAAATAGAAATGTGAAGTCTGTTTGGCGCCGCGCCTTCAATTTCACGCCACGAAGCAAGAACCCCTCTCTCTCTCGAATTGAATTGAATTCCACAACAAGCACTTGCGAAGAAACGAAAACCTAACTAAACAATTGTTTAACTGTTATGCTATTATGCTACTACTACTTGAATCTTGATGTTGATTCCGAAGCAAGCATTTAAACAATGACGACGCAAACACAATCCAATTCCGAGACGCAATTGAGTATCGGTGAGCGCTCTTTGTCCGCCGCCGGCGCCGCTTTCATTTCTGCCATCGTCGTCAATCCCCTCGATGTTGCCAAGACAAGACTGCAAGCGCAGGCTGCTGGTGTTCCCTACCATCACATTTATCGAATCGCACCTTTTCAAACTACTACAAGTAACACGATGCTACACGATATCAAATGCAGAACAGGTACCGGTCCAGCTTCTAATTGCGGCTCACCACCATATAAAGGGACGCTAGATGTACTCTTCAAAGTTATACGTCAGGAGTGAATTTATGCAGGAAGGATTTACAAGATTGTGGAGAGGCACAGGTGCAAGTTTGGCATTGGCCATGCCAAGTGTTGGAATCTATATGCCTTGTTATGATATTTTCCGCAACTATATGGAAGACTTTACAACCCAGAATGCTCCAAATTTAACACCTTATGTTCCATTAGTGGCAGGATCACTTGCCCGTTCATTGGCTTGCATTACTTGTTATCCGGTAGAACTTGCGAGGACTCGTATGCAGGCATTTAGGGTAACCCAAAGTGACAAACCTCCTGGGGTGTGGAAGACACTGGTTGAAGTCATCAACCCAGTGAAGGGAACAAGTATTCTTCAAAGCTGTACCGTTTCTGGTGGACTGGCCTCGGGGCACAACTTTCTCGGGATGTTCCATTCTCTGCAATTTGTTGGTCAACTCTTGAGCCAATACGGAAAAAGTTTACTGGTCTAGTGGGTGAAGAAGCAAGTGCCGCAACTGTCCTTGGGGCAAATTTTTCTGCTGGTTTTGTTGCAGGAATTTTAGCATCTGCTGCCACATGTCCACTTGATGTGGCAAAAACCCGACGGCAAATAGAGAAGGATCCTGAAAGAGCAATAAAGATGACTACAAGAACAACAATGCTGGAAATTTGGAGGGATGGAGGATTAAGGGGCTTATTTACAGGTGTCGGTCCCCGTGTAGCTCGTGCGGGTCCATCAGTTGGGATAGTTGTCTCCTTTTACGAAGTTGTCAAGTATGCCTTAGCCTTACATCATAGACATCAAACTTCATAGAAAATCCTTGCATTCGGCATGCAGTCTGTTTGCTGGAGGCTTCTAATTCCATTTTGAAAGATAGCTTAATAAGTGATTGCATTAAAGACACCAGTATTAAGAAGAAAAAAAAACACCAGTATTGTTATTGTCCTCAGAATATGGTCCTGAAAGAAGTCAGAACTCAAGAAGCAACAAGACACTATGTAACGGTCACCTACTAATTACCGTCTTCCACATGCCTAGTTTCCCTTTGGTTAGGTGGTATGTTCAATTTTCATCATTACACTTTATGCAGCCTTACAACTTAATTGGTGCCATTGTACGAATTAAGACAGGGTTGGCTCTAAACAGGAAGGCGATTGATAAGCTTGTGCAGAGAAAATAGGTTTTCTTTCCTTGATAGAGAAAATTAGCATTTCACACAATTCATGTATTTCATGAGTTATTTCAAACTCAATTCATTAAGATCTGTGAATATTATGGAGAATCTCGTGTTTTAAGAATGAAATAAAGGACATCTCGAAAAAAGAAATAAAGGAATTTTTGGAGACCA
>comp90045_c0_seq1 len=1865 path=[6451:0-80 5377:81-170 267:171-1864]
ACACGTCATTATTTTTTGTCAGAATAACTAATATATTGTAGCTTTTTAAACATAAATGACCGAAATGATACTTTTTAAACATAATGGACTAAATTGAAACCTAAAATAATCATAAGAACCAAATGTGTAACTAAGCCACTAAAAAAACAACTAAATACACAAACAAACAATATTCAAAGTTGCCCAAAAGGATAGAACCTAGCAACAGGGTTGCATAGTAAAGGATTTGCCTTAGAAAGTGTTATTCCAGGTCCTTCCTTCATATCAACCCTTCCATTTCCATCTTCACCAACTTTCCATTCAAAACACTGAATCATACAAGCCAGTGTTGTATGAACTATCTCCAAAGCTAGTGAAGCACCAGGACAACTTCTTTTCCCAGTTCCAAAAGCCAAAAGTTCAAAATGTTGTCCCTTCAAATCCATTAAACTCTCTCCCTCTTCATTTATAAACCTCTCTGGCCTAAACTCAAGTGGGTCTTCCCAATACTTTGGGTCCCTACCTATGGCCCACACATTAACAAACAAAGTTGTCTTTGCTGGAATGTAATACCCTTCAACATTACAATCTTTTGTTGATTGTCTCACTATTAATGGCCCAGTTGGGTGAAGCCTCATTGTTTCTTTCACAATGGATTGAACAAAGGGTAGTTTGGGAATATCATGTTCCTCAACCAATCTGCTCTTGCCAACTATTGAATCAATCTCTTGCCTTGCTTTTTCCATCATTTGTGGATGGTTTATTAGCTCAGCCAAAGCCCATTCTATTGTATAGGCTGATGTCTCTGTTCCAGCACCAAACATATTCATGATGAAGGTCTTGATATTTTCTCTTGTCAATCTAATTTCTGAACTTGGATCCTCATAGATATCAAGTAAAATATCAAGTAAATCCCTCACTTCTTCTTCTTGATCTTTGTTACTAGTACTAATCTTCCTTGCATCTTCATGTTCCTTCATGATCCTCTCAATGATAACATCATACCTATTCCTAACACTCTTTAGCCTTTTATCAAACCCTTGCAAATCCAACTTCTTAACAAACCACAACATATCTCCCAAGTTGAATTTCGCACCTAGCTCAGCCATCTCTTTCACAATCTCCATAAGTTGGTACCCTTCTTCACCTTCATCAACATCATCATCATCATCACTACACCTTCTTCTAATTCTCAAAGCCATCCTTGTGATGATGTTATTAGAAAGCTTAGCCAATTCCCTCCCTACATTCACCTCCTCTCTCAAATCAGCCTTCTTCATCATACCCTTCAAAAACATCCTTATTTCTTCATCTCTTAAAGGAAGGTGTTGATGAAGTATTCGGCCTCCGAGAAGCTCGGTCATGCAAAGCTTTTTCATGAACCTCCAATAAGGTCCATAGGGTGCCAATGCAAAATCTGAAGAGTCATATGTGATGTAGTCTAAGTTGGTTTTCTTTGGTCGGTTTAGAAAACAAGTTTCATGTGTTTTGAGACATTGTTTAGCAAATTCAGGGGAAGAGACAAGAACACAAGGTTTGGAACCAAATAAGAGGTAAACAAAAGGGCCATAATGGGATGAGATGTTGTGAAATGCTTGGTGTGGGAGCTTGGTGAGGAGGTAGAGGTGTCCTAGAACAGGCAAGGCACGAGGGCTTGGTGGAAGGCACCATGCTTTGTTGTGAGACTTTTTGGTGATGGAGAATATTACTCTTAATAGGAGGATTGAGGCTAGACATATGAGAAGTACCCCAAAATAATCATCAAAACTAGCCATTTGATTAAGTGGTTGGTTATTATTGTCAACTACTATATCAACTAAACTAAATGATGAGGGCATGGATGGCGAGGCAACTATACAATGCTTAGGAAGACCATCAATGTCTAG
>comp114019_c0_seq1 len=216 path=[194:0-215]
CGGGGACAGACTTTCTTTAACAAAACCGGGGGTTGCATCTACAGGTTGAGGGGTGTAAAACATATTCCCCTCATGTTTTATAGATTTTAATAAGATTCGGCCCAAAAAATAGAAATCCGTAACATAGAAGACTTATTAGGTTGTTATCGTTGGGTTAGTTTCAGCCTCACTCAGAACGCGTAATCGAAGAAGACTCGACCTAGCCGCCATGGGAAG
>comp58720_c0_seq1 len=322 path=[1:0-30 32:31-63 137:64-321]
GCAACCAGTCCTTCTAAGACTTCAGAACTGCCCAGGACTGCTTGAGGCGGACACAGCAACACGAGCTCTATTAACAACACCCAGCAACCAAACTGATCCACCTGCTCCAAAATGTCGCAGCTAACAAGCAGAAAACACCCAAAACGAGCTATAATATTCATCCCATGCCTCCACAAAAAAATACTAACAAGCCTCTACCGGCTGGAGGCCTATCCCACAACTCTCAAACGTCTTGAAGCTCTTCCCAGAGTGACTTGATTGAATTCCTGATACCACCTTTGCTCAGCCTCCGGAGTCTTCGCCGCCTCCTCATCCGTTGCTT
>comp64683_c0_seq2 len=678 path=[655:0-191 1455:192-200 1374:201-203 858:204-205 860:206-332 987:333-340 995:341-677]
GAAAGTTGTAAACACTTAAAACTGAAATCTCTAGAATAATTCTCTTGTATCTAGTAAAAACGGTTACGTATATACACCTGAATAGCTAGCTGTCAGGCTGGAAAAATGGAAGTAGAAAGGAATAACTTCGACCAACAATCAGATCACTACCTAAAAAAGGAAACATATATACACCTAATAATTACAAATTTACACCCAATAATCCCCATAGTTTCAGGATTAATCCAATCCCTTAATCCTTCGGACTATACACCAGAGTCCAAGACACTCTTCATTACTCAATGCACCCAACACATATTCAATTCTCATTTAGGATATCCTTTATACATTGTATTAAATCATTGCTCTCTTTTGTGCGCAAGAATTGATAGTACACTGCCAAGAAAAGAAAGGAAGTTGTACTCGATGCTTTTCATAATCTTTATTTCTAAACAACAACAGAACTTAATGCAGACCTCACAGATACTTTACCCCCCATAACGTAAAACTAAAATTGATTCTTATAGTTTTCACCATTTTCTGACAATTCTCCAATAGTATTGATAACTCTCATCATTATAACTGAATTGATATATAAGATATGTATATTGGTTTGCATTTCTGCACCTGTGTATAAGGAGGAAAGGAAGAAAAGGTATGCAATTTTTTTCCTTACCTTTATCAACAAATATTGATCCT
>comp86797_c0_seq2 len=1123 path=[1:0-156 158:157-519 3360:520-520 522:521-747 749:748-762 764:763-765 767:766-790 792:791-825 827:826-849 851:850-879 881:880-940 942:941-949 951:950-1122]
ATCAACCTAACCGGGTAACGGGTAAAGCGACCTCTATTCTATACACACATTGAATTGAAAGAGCAATCTACAGTACAGACTAGACGATACTAACTCTGGAATCTTCTGCTTCGGGAAGCACCATCGTTACTGCTCTGTAAATTAGGGTTTGTAATCTGTAAAACCCTCAATTGCTCTCAAGGTTCTTCAGTTTTCCAACAATGAAGACAAAGGATGATGAACGCAGCGGTGATCACGATCAGAAGAAGAAGAAGAAACAAATGATGATGAAGAAGAAGAACGTTTCGAGGTTGGGTGGAGGTGGCCTTTCGCTCGGTGCTTTCGCCAATGCCAAATCCAATAATACTCAATACAATCCAGCTCTCATAAAGAAGCAAAGGGAGTTCTATAAAAATGCTAAGAATGTGAACAAGTTCAAGAAACTGTTAAAGCAGGAAAACCAGCAGAATGTTCCTGTCGTTCACCAGAGACTGATTGAGAATTTGAATGAAACTGAAGGGGACAAGGACAATAGTCAGAAGAGTAGGAAGAGGAGGAGGAAGGATAGTGCATTTAGCTTGGAAGAATTATACAAGAAAAAGCATGAAGAGAAAGAGAAAGAGAGAATGGAGAGAGAGGCAGTTCTTAAGGAAAGGAAGGAACAAAGAGAAAAGGCTGAAGCTCGCAGAAAAGCCGTGAGGGAAAGAACGTTTAAGAAGACCCGAAAAGGACAGCCCGTTATGAAATACAAAATTGAGCAACTTTTGGAGACCATTCAAAGCTCAAAAAAAAATTGAGCTAACGATAAATCCTGACCAGTGGAGTGGAGAGGAGTCGATTGGAGACGACATCCCTTGAAGCTGTTATTCATCACAATTTTGTGCCGACAACCGAGTTACCTGCTTCATCATCAGCATGGTTCTATCTAAATCAGTAAATTGATTGATACTGGTAATGGTTATGCGTTATTAGATATAACCATGATAGCCGCGGTAGGCAATATGTCCATAATGCTTTTTTGCTGTTAAATGTTGAAATGGAGAACTTTTACTGTGTAACCTTGTTTAGTTTATTTATTGTTATTGATAGATAATTATAAGATGAGTACTTGTCTAGCCTGCTGTTCTGTTCTGACTTCTGAGTT
>comp101962_c0_seq3 len=2711 path=[3483:0-37 13299:38-57 3541:58-76 3560:77-78 3562:79-147 3632:148-409 3894:410-424 13424:425-435 3920:436-455 13448:456-559 13503:560-567 4052:568-584 4069:585-585 4070:586-609 13550:610-624 13565:625-863 9093:864-871 4356:872-900 4385:901-1006 10492:1007-1102 13654:1103-1117 13669:1118-1128 4613:1129-1151 4636:1152-1158 4643:1159-1302 13726:1303-1325 4810:1326-1443 8981:1444-1479 4965:1480-1555 7752:1556-1560 5047:1561-1682 13887:1683-1692 13897:1693-1697 5184:1698-1716 5203:1717-1738 13913:1739-1779 13944:1780-1783 13950:1784-1785 6990:1786-1803 13969:1804-1811 13977:1812-1835 14002:1836-1851 7615:1852-1891 5378:1892-1894 5381:1895-2053 5541:2054-2167 5655:2168-2188 5676:2189-2222 10766:2223-2225 5714:2226-2237 14749:2238-2324 5813:2325-2347 5836:2348-2380 14192:2381-2440 8764:2441-2445 5930:2446-2539 6024:2540-2588 14303:2589-2596 6081:2597-2597 6082:2598-2643 14356:2644-2661 6146:2662-2689 6174:2690-2710]
GAAACTAAACTAGATATGTTCTTATGGGAGAATATTTAAATTAAAGTCCTAATTAAATATTTTAAATCATGATACATGTGTTTTATTTTCTGTAATTAGAATTTTAGCATATACATTTTATACTGTTAAATGTCCTTAAGAAAAGGGCAAAAGACTTCAGAAAAGAGTTTCTGAATTGGTACAAACATTGAGATTTTTCTCAAGTACAAAGAATAACTATTAATATTTTAAAAGAGTCAAAGTAGAAGAAAGAAGTAAGACTTCTTTATACATCTAGTTATAGAAAGTTGATTTTCTACCTCTATGTCATGAGTATATGATACTCAAGGTTAATCTTATATTTTGAAATATAGAGATTTTAAAAGAAGTAGAATATTAACTATAATTGAAGTCCACCTAAGTCTTGAATGCAACAAGTTGTTTCATTGACTATAGGAGCTTGTACTTGAACTTAAACAAGTTCACGAACCAAATAATTGTTATTAAGTTCCACCTAGAAACAGAAGCATTAATCCTAGATCTTGTTTGACAAAATCAGGATTATGTATTTGAATAATGGGCAAGCGTTATTCTGTTATCCAAACAGTGATTTCTATACTAGGATGCTAATCAAGTAATGGACTTGAACTTGTTATGGAATCAAATAAGTGTTATTAAGTTCCATCTAACGATAGAAGCATTAATCTTAAATCTTGTTTAGACAAGGGAGAGATTATGTATTTGAATAATAGGCAAGCATTACTCTATTTTCAAACAATTCTTTCTATGCTAGCATGCTAATCAAGTAATAGATTTGAGTTCTATGATCTTGATAAGCTTTTCTATAACAGATACAGAAAAGGATCAAATAAGACTTGAACCTCACATATATCATTAGCATGATTGTTTAGAACCAAGTGAGATTCACATTTCCAGAGTCCATGAAAATGGACCATTGGACTTATTTGATTTTATATCATTTGAAGGATGTGAAATCAACTTTTCAAATAGTTCAGTGTAACGTTCACCAACAAAGGTGAGACGACAAATGATATATTTAAACTAGTATACATATGAGATGTATATGGATTACTAAACACATTTGCTAGATATATTTGTTTCGCTTACTTCACTCACATTTCTAACAAAGATTAGTAGATGCGAGCATGTGTATTTGACACAAGTTGGAAATCTTTGAATTGTTCAAAGAATTCAAGAATGAAGTAAAATGAACGGTTTTAAAAGTATAAAGTCCATATGAATAGGTCATGATGGTAAGTACTTAAATATGGAGTATAATGGTTATTTACATCGTTTCATGTTTGACATGACTCGATTAAATCGGTTGATTATAACTCTATGACTCTTAAGATTATATTTCTTACAGTTATTCTTTACCCACAAAAGTTCCAATAGAAATAATCATAAAGACACCATATTTGATATGGAGGTAAGAGTACCTTGCTTGACTTTATGATACTTTGGAAAATAAGGTTTATTAGATAAACTAAAATTCCAAATTGAATGAATGTATATTTGTGGAGGTACCCTAAGGAAACAAAGGGATACCAATTCTACATCACCTTCCTTGACAAAAGTTGTTTGTCGCTAAAACTGGAGTATTCCTCTTTGAGGAGTATGTCTCTAAAGGAGCCAGTGGGAGCAACGTAGAACTTGAAATAAGTCAAGTACCACAAAATACATGTCTTTCTATTAATGAAACACGAACAAGAGTTGTTTTTTTCGATTATCAGCTCGAGTAGCACAAGACCAAGATAAGTCTGACATGTCATATCACAAGGTTGGAGACATGATCTCATCATTACTCAACAAGATGATATGATGCTTATAGAAGACAAGCATGTGACTTACTGGAAGGCCATGAATAGCCTAAATTCATAGAAGTGGCAATGTGCCATAGAATCTTATATAGAGTCCATGTACACAAGCCAAATATAGATATTGGTTGGGACATCCAAATGGGTAAGACTCATAGGATGAATGTGGGTCTTCTTATAGAAGACTGACATGGATGGTATTATGAATACCTTTAAGATATGATTGATTGTAGAAGATTTCGTGCAAAATCATGATACAAATCATGATGAAATCACCACTTCAATCATAGTGTTTAAATCTTTTATTCTACTTGCAATTGTTATATAATACGAGTTCTAGCTAATGGATAACGAGGTTACATTCCTTAATCGGAATGACCTTATATATGTAATTGACATATATGTAGGGTTTCGTTAATCTAGAGGATGCTAGAGAGGTATGTATATTACAAAATTCATTTATGGATTATAGCAAGCTTCAAAGAGTTGAATTGTTTGTTCTATTAATCAAGTTTTATGAAAGCTTAGATCAATAGATGACAAATTTAAATCTTGTGCACTCCAGGAGGTTAGTGGGAGCATTTATTGATCTGGTATAGTATGTGGGTTGCATACTAATCATAGAAATGAATTGATCTACACATGTATGACATGATTAGATAATTATTCATTTGTGAAAGACTTAGGCGAGGTGTCCTAAAGTGTTAGAAATCAAGATCTATAGAGATAGATTATGATACACCTTAACCGTAGTTTAAGTACATGTTGTGAAGAAGTTTTGGAAAACTAATATACATAATTTCATTTTGAAATTATTGTATATGTCACATGATGTGTTTTGTTAGAGGAACAACGTCCTATCTCATTAGTTGAGAAAGGTATACATGAAAATAA
>comp18901_c0_seq1 len=396 path=[316:0-311 628:312-314 751:315-395]
TAACACTAAATAGAAATTAGTTTAGTTTAATGAGAAATTTTATTTTTATTAGGATAAAAAAAGTAAAGTTATTTATAGGATAAATGCCTTAAAAAAACATAAACACATCACCGAAAAAAAAATGGTACAATGTTTTTTTGCTTTTCAACGGTGCTTAGTATGTGACATTTGATTTTTATGTACACTAAAGACTGAGCTTTTCTAGTTTCCACTGACATTTGTTTTTTACTTTTCAGCTCTGCTATTTTTTACTCAAGTTATACGTTTTCTAGCTAGTGAAGTATTGAATAATGAGTCTTAGCGCATCCTTTCAAAGCCAACCACATGGCAGACAAAAGTTGAAGGGGATGTATGCTTTACAACATGTGCACGCGAGGGAATAACGCATGCAAACTC
>comp99609_c1_seq1 len=3389 path=[2709:0-39 2749:40-57 14287:58-78 14308:79-96 15815:97-215 2925:216-216 14450:217-265 14517:266-272 14524:273-288 14580:289-304 14596:305-310 14602:311-407 8266:408-431 3117:432-500 7853:501-528 7881:529-546 14812:547-550 14816:551-551 9970:552-624 13969:625-626 10044:627-685 13688:686-720 10138:721-797 12545:798-826 15041:827-831 12579:832-863 10280:864-906 13386:907-917 10333:918-987 12248:988-1027 10443:1028-1065 13521:1066-1071 10487:1072-1126 10542:1127-1133 10549:1134-1135 3187:1136-1705 3757:1706-1724 3776:1725-1730 3782:1731-2140 15536:2141-2195 15569:2196-2198 15572:2199-2218 4270:2219-2228 4280:2229-2375 4427:2376-2378 4430:2379-2594 15739:2595-2596 15741:2597-2774 4826:2775-2805 4857:2806-3388]
GTGGTGGTGGTGGTGGTGGTGATGTTGGTTCTGTATTTGAGAATGTGAAGATACCTATTTTTGTTTCATATGCTTTGTCCGGGAATAACATGTCATCTGATGAGGCCTCGAGTTTACTCACTTCTGGTGTTAGTGGTTTTGTTACTAGTTTGGAAAATTTTGGTTTGTTTGATGATGATTTCCTTTGTAAATTTTTTGATGCTGGGTATGCAAATGATGAGAGAAGGCCGGATTATCTTGCGGGCGAAATCGGTGATGAGAAGTTATTGAACGCGAGTAATGGTTTCCCGAGCAAAACTGAGGTTATGGCTGGATTTGTTAAGCTTGAGGATAGGGAGAAACAGTTAGTAGAAACAGAGAGATTGGTGTTGAATGAAGCGTTAAAAGTTATCAAGAAATCTGCACCTCTGGTGATCTTTTAATTAAAACATTTGATGGAGGAAGTTTCACTTCTTGACGATGCAGTTTCTCAAATTGATGAGCCGTTCCTATTGGTTATAGTGGTAATTGTGTGCTGAATCTCAACAAATTCTGGTTCCTGGGATATACATTGGTATTAGCTCTAAATTTCAAAAAGAAAATCTTCTGTTAGCACATATAGTTAAAAAAAACTACTTAACAAATATGGGGTATTCTCATCATTATCATTGTTGTCCATTATTCTTCTGTTTTTAATTCACTTGAATGTCTTATTACCTTCATATATTTGCATTTACTAGGGTGATGGTGCATGTTTCACATACATGGAGTAGTTGGTTTTCTGTCGTTTGCAAACTTTAGAAGCCATCTTGCTCTCAGGATAGTCTTGTCTTTTCCTCTTGTCCGAAGTCGTTATACTTTGTTCTTGTTATTGTACTTGGTACAAATACAATATGTTTGGGGTTAGTTGGGCTGCACGTTATTCTTGTATTTTTATATTATATTATGGAAGGATTTGGTTGCCGCTGTAGGAACCTTCCAACTTTCACCTTAGGATGAGTAGTTATTTGTTTCTCCAGCTCCCCTTCATTATTTATGATAAACTTTCGAACCCCAAAAGTAATTGGGGATACTGAGATGCCATAGGAATTATGTTTCTATATAGACTTTGATAGAAATGCTACAAATTGCTGAAGTTATTTGACACTCTAATACCAGGGGGAATTCAACTCTGGTAAATCTACCGTGATTAATGCGCTTCTGGGAGAAAGATATGTCAAAGAGGGGGTTGTTCCAACAACCAATGAGATCACATTTTTACGATATACTGACAAAGATATTGAAAAACAACGCTGTGAAAGACACCCAGACGGTCAATATGTTTGCTACCTCTCTGCTCCAATTCTCAGAGAAATGACAATTGTCGATACACCTGGAACTAATGTAATTCTTCAGAGACAGCAGCGTCTTACAGAGGAATTTGTGCCTCGTGCAGACTTACTTCTTTTTGTTATTTCAGCTGATCGCCCTTTAACTGGAAGTGAGATTGCTTTTCTTCGTTACTCCCAGCAATGGAAGAAGAAAGTGGTTTTTGTTTTGAACAAAGCAGACATATATCGGAATAATCATGAGCTCGATGAAGCAATGTCCTTCATTAAGGACAACATACAGAGATTGCTCAGTACGGAAGATGTGATATTATATCCTGTATCTGCTCGATTTGCTCTTGAAGCAAAACTTCTGGCTACCTCTAGTTTTGGGAAACTTAATGAAGAAGTTTTAGTCCCCGGTTCTCAATATGGTGCCGCTGGCTTTTATGAGCTTGAAAAGTTCTTGTTTAGCTTTCTAGATGGGTCAACAATCCCCGGAATGGACAGAATGAAGCTGAAACTTGAAACACCCGCTGCAATTGCAGATAGGCTGATTTCTGCATGTGAAACTCTTGTGACACAAGACTACCGATGTGCCAAACAGGATTTGACTGCAATAAATGATATTATCAATAGTGTAAATGATTTTGCATTGAATATGGAAACTGAGAGCCTTTCTTGGAGGAGACAAGCCCTATCTTTGATTGAATCTACAAAATCACGTGTTGTGGAGCTTGTAGAGGCTACAATGCAATTATCAAATCTCGATATCATTGCTTCATATGCTTTCAAAGGAGAGAAACGTGCAATGCCTGCCACCTCAAGAGTACAGAATGACATAATTGGTCCTGCTGTGTCATCGGTTCAGGATCTACTTGGAGAATATGAAAATTGGTTATGCTCCAAAAGTACCCAACAAGGGAGACTGTATGTGGAATCTTTTGAAAAGCGACAGCCCTCATTGATTCATGAAAATAGTCCGATGAATTTTGAGACATATGAGTTGCTAAAGAAAGGGGATCAAGCCGGCTATCAGGTGATTGACAATTTCAGCAGCAGTGCAGCTTCTAAGTCATTTGAGCAAGAAGTACGTGAGATGATTTTGGGGACTTTTGGTCAACTAGGAGTGGCTGGTTTGTCTGCTTCACTACTTACATCTGTACTGCAAACCACATTGGAAGATCTTCTTGCTCTTGGAATTTGTTCTGTTGGCGGTTATCTAGCTATATCAAATTTTCCAAGTCGTAGGCAGCGTGTGATAGATAAGGTGAAAAGAAAAGCAGATACCTTGGCATATGAACTTGAAGAGGCCATGAAGAGGGATTTAACTGAATCCATAGAAAATTTGGATACCTTTGTGAAAGTCATTGGCAAACCTTACCAAGATCAGGCTCAGAATAGACTTAACAAGCTAGTTGAGATTAAAGAAGAAATATCAAATGTTGAAAACAAACTTAGAACACTACAAATTGAGATTCAAAATCTTCATGTGTCATGACTTCTTCGGACTGTTATTGGCTTTTGGAGTATGTCACTGGCAATGCAGATGGAATATTGCCACCCAGAGGAATTGCAACTCTCACAATTGATATTTTAAATTTACAAAATCCCTAGTAAAATAAATAAATTAGAGCGAGGTTAACAGTGTTTCATTTCTACAATTATGGTCCCAACTCCCAAGCATACTCCAAAAGTAAATCATCTTATAGCTTATTTTTACCAAACCTTAGAGTATCATTTCAGCCAGCCAATAGGGCAATACTACTCTGTTGAGAAAATCTATTCTTCCCAACGTTTTTATTACACATAGATTGAATAGTCAGAATCTAAGAACACATACTATCATTTTCGGTAGATTGATGACTTGAAGCTTGATAATGTGATTTTTCGAATTGAATTGCTCCTTCTGTAGATAATTCTAAAAGCTTGTAATCAATTCTTTTGCACCACTAGGGACTATATAGCGTATGTCTATTAATATAGTATTAGCAAGTAGCAACCATGGTAGATCATTCATTATCTAGGGTTGCCTTGTTGAAACCTAATTTCAGGGTGTTTGTGGAAACATCTAGGTGTGTATTCTTTGACCTCTAATGAAAT
>comp88782_c0_seq1 len=840 path=[3480:0-89 428:90-273 612:274-288 627:289-299 638:300-363 3662:364-382 1911:383-402 1931:403-448 1977:449-472 2869:473-507 2026:508-717 2236:718-814 702:815-839]
GTGTTAACAATATAAAAGCAACAGATCCATGTCCACGGCATACACCAATGCACACGGACATGTCATTCTAGGCATAACATCTTCCGTTATTCAGCAAACGTTCTATTTCCGCAAATCTATCACCCTGAACATTGACCATCAGCATCCACACAATGAGCTAACCTTAATTAAAATATGATCACGGAAGATCTTCTACTATAGTAACTATAATTCAAAAATCCACAACCACCTCACTAATAAATACCCTACTTTCATCTTTGCCAACACCAATTACCACAAAAGCAAGTAATACCGACTCACTGTGAGCACCAAAGCATCTTTCCCATAAACATAGCCAACACCAGTGAAGGAAAAATTGCTCATTCCTAGAGTGAGGAAAAAAACCCTATAAGACAATACTCACAAAACTCTACCCGTCAAAAACAAAAATTGGAGATTCAAAGCAGAACTCTTTAACCACCAAGCAGATCAAAAAGAGGAATCAAAATACAATTACAAACAATAACTATATAAAGAAAAGAATTTTAATACCAAAATCAAGCAATTTAAGAGGTCAAAATAGTTAAATCCTTTTCTCATTGAACAAGCAAAACTCACTCACTCCTCACCAACTCTTCCCTTAAAATTCATTCAACACTCCACCCCACCCCACCCAGCAAAACCGAGGCGCCAAAATTTTGAAAGACCCATTACGCGGAACAAGTCAAACCCGAAAACCCCAAGTAAGCAAAACCCTAAACAAAATAGCCGACAATTTAATTTCCAAAAAAAAAACTAAAAACCCTTAAAAACGAGAAGGAGTAAGAGAGAACAAACGATGTGTATGTCAGAGAATCCGGA
>comp1128102_c0_seq1 len=228 path=[206:0-227]
AAAATATATAATAATAATAATAAAGGTATGTGAATGTAACCTGAGTATGGTTTATTTATACGTAGCTTTCAGAGGCGATGGCCACGGTGCACACGATTTGATTTGTTTGATGAATTCAAACCCTGTTGCTTGCTTTGGTTTGAATTCTCCCTTTATACTGGCCGGTACAACTGTTTAGGCAAGCGATGCGTCAGTTGGAAGCTCATAAAACTTACGAGAAGAACATAG
>comp1959464_c0_seq1 len=282 path=[1:0-281]
GACTTGTACTGACATGCTTTGCAAAATTTGACCTCCAAGCTTCTTTTCTTCCAATAGCATCCAAATCTACCACCGGGTTTGAATTTGAAGACTCACTTTCCTTACCCTTAATTTTCAGCTCATAATCCTTTATCAAATCTTCACACATAGATTTTACCTTTTCAATTTCATCAAGAGCATTCTCTCCATACATGTAAGGGAAAAAATATTCCACCAACTTAAATTTGAACCTTGGATCTAACACAATGCCTATAGCCATAATCCCATTAATCACACTCCAAT
>comp97118_c0_seq1 len=2183 path=[2161:0-83 2245:84-84 2246:85-94 2256:95-257 2419:258-264 2426:265-341 2503:342-345 2507:346-377 2539:378-387 2549:388-758 2920:759-795 6721:796-797 2959:798-819 2981:820-920 3082:921-981 3143:982-1167 3329:1168-1179 3341:1180-1271 3433:1272-1295 3457:1296-1319 3481:1320-1340 3502:1341-1445 6936:1446-1464 4441:1465-1568 6983:1569-1570 6985:1571-1581 6996:1582-1620 3782:1621-1621 3783:1622-1639 3801:1640-1945 4107:1946-2112 4274:2113-2182]
TTCTTCTTCTTCTTCTTCCATGCCGCCAACAAGAGAACACCTGTGCCAGCTAATACTGGAACAAAAAGATGCTTCCAGTGCACTCGAAACCTTCAGATGGGCCTCAACATTCTCCAAATTCAACCATTCTCAATCCACATACCGTGCCTTAATCCACAAGCTCTGTACTTTTCGTCGTTTCGATACCGTCAAGCAACTGCTCGACGAAATGCCAAGCTCAATCGGCACTTCCCCAGGGGACGACATCTTCATAACCATCGTCCGAGGCCTTGCCCGTGCTGGAATGACCAGAAGGGTCATCAAAGTTCTTGACTTGGCATACAAGTTTCATGGCACTCCTTCCCTAAAAGTTTTCAACTCAATTTTGGATGTACTTGTCAAAGAAGACATTGACATGGCTAGAGAGTTTTATAGGAAGAGTATGATGGATAGTGGTGTTCACGGAGATGATTACACTTTTGGGATTTTGATGAAAGGACTTTGTTTGACAAACAGGATAGGTGAAGCTTTTAAGCTTTTGCAGCTTATTAAGGCTAATGGGGTTACTCCAAACACTGTCATTTATAATACATTGCTTCACGCACTTTGTAGGAATGGTAAGATTGGAAGGGCTAGGAGTTTGATGAATGAGATGGAGAATCCCAATGATGTTACTTTTAATATTTTGATATCAGGGTATTGTAAGGAAGATAATTTGGTTCAAGCTCTTGTGCTGCTTGAGAAGTGCTTTGCCATTGGTCTTCTGCCTGATCTTGTTACTATAACTAAGGTGGTGGAGATTCTATGCAATGCCGGCCGTGTAACAGAGGCTGCTGAGGTTTTGGAGAGAGTTGAGAGCTTGGGGGGTTCGCTTGATGCCGTGGCCTACAACACCTTGATAAAGGGGTTTTGTGGAAAGGGAAAAGTCAAAGTTGGACTTCATTTTTTGAAGCAGATGGAGAATAAAGGTTGTCTTCCAAATGTGGATACTTACAATATACTCATATCTGGGTTTTGTGAGTCTGGGATGTTGGATTTGGCTCTTGATCTTTTTAACGATATGAAAACTGATGGGATCAAACAGAACTTTGTTACTTTCGACACCATGATTAGAGGTTTGTGTTCAGAAGGAAGAATTGAATATGGTTTTTCTATTTTGGAGTTAATGGAGGAAAGCAAAGAAGGCTTTCGAGGTCACATCAGTCCTTACAATAGCATTATATATGGTCTTTTTAAGCAAGGTCGTTTTGATGAGGCAACTGAGTTTCTAACAAAGATGGGAAAATTGTTCCCTAGAGCTGTTGACAGGAGCATGACAATTTTACAACACTGCAAGGAGGACGATATTGAGAATGCAAAAAGGGTATATGATCAAATGATTAATGAAGGTGGAATTCCAAGTATTCTAGTTTATAACTGCCTTGTACATGGCTTTTCGCAACAAGGTAGTGTCCGAGAGGCAGTAGAGCTGATCAATGAAATGATAGCCAATAACTGCTTTCCCATTCCATCGACATTCAATGCTATCATCACTGGATTTTGCAGACAAGGAAAAGTTGAAAGTGCATTGAAGTTCATGGAAGACATCACTGCAAGAGGTTGTATACCCAATACAGAATCTTACAGCCCTTTGATTGATGACCTGTGTAAGAAAGGAGACCTTCAAAAAGCCTTGCAGGTCTTTTTGGAAATGGTAGAGAAGGGCATCCTTCCTGACCATTTTATTTGGAATGCACTTCTGCTCAGTCTGACTCAAGGAAAAAATTTCAGTAACAATATGTTCAACATAGATCATTTATGCTAGTACCCTGGTGGATTAGGGAGACTTCAAATTTGTTCCAAGTGGTGGTTTTAACAGAGAAACACAAGGAAGATACAAATAATTGGCTTTATGTTGGCAATTTGGCAGCATTAGTTTGTGGCTATAGTTCAGACTTTTTACAGAAACACAAGGAAGATATTAATACCTGTTTGTTACTTGTTGCCACAGATTGATGATTAAAGCAATAGCAGCTTAAGTATTATTGTAGTTGGTCGAGTCCTGTTAGGTGAAATATTGAAGTGTCTTCTACAAAATTCACCTTTCCAATTGTAAACTGTGACTGAATTTCTCCTGGTTTTACAACCCACACTAGTATAACCTGTGCCATACATAAGTCACAGACTTCATGTTTTAATCTATTGAATCAGCGGCACAGCTTGTT
>comp63971_c0_seq1 len=339 path=[1:0-338]
TTTGTCTTCACTCTTTAATACAAATAGCATAAATAACATGCTAAGCACTCCATTTCATCTGTTGTGCTTGAGCCGTACGGTTGATATGTCTGTTTTTTCCATCATTTTGTGCCATGGACCTAAGATACCTTGTGACTTGTGATACGTTATTGTCTCCAACTTTAACCACTATACTCAACTTACATTTCATACTCTCCATTCTATTTGAATATAAACACGTGTTTCCAGAGTTCGTTTCCACATATCTAACTAAAATCTCAAATAGTTAGATATTCATCCCCCGTATATTGCATGTGTAAGAACATTAAACACGAAGCAATACCTCTTGAAGAGTCTTTG
>comp63971_c1_seq1 len=449 path=[633:0-205 839:206-321 955:322-323 957:324-448]
GCTTAGCATGTTATTTATGCTAGTTAAGTACCACTCGAGTTTGTGGAATTTTCCTTTTATTGCATAACTATAAAATCTGTAATGTTGAGTAATAAAGAGCCTACAACAAAATAAGCTTAATGTTTTAAAGACTTAAAGAGAATGGTATCATGGATGAGTGGTCAAGCAACGCAAGATAGGATTACGAATGCATGCATTTGAGAGAAAACAACTATTACGAAAATGATGATGAGATGTCACATTAGGTGGTTTAAATGTATGTAAATAACACTTACACAAATCCCGGTATGGAGAGTAGATCAAATGGAAGGCAATCCAATAGCTAGAGGTAGAGGGATATCTAAAGAAAACTGAGGCAAAATTATTGGGAAGTATTTAGATTTAAATTGATTGTCTTAAGAATTGATCTATGATAGGATATTATGACATCTTTTGATTTTATGTTGCCG
>comp1244924_c0_seq1 len=359 path=[1:0-358]
TATACTGATGCCTTTTTTAGACAGGTTAGGAGTAGAAGTACTCTAATACCTCCCCACAAGCTCAACTGGGTTTGATGAAAAATGAATCACACACAGCTTGGCCCTGAATTCTTCAAATTTGGAAGGAAGAAGTGGTTTGCTCAGAACATCTGCACACTGCGGATGACCAGGAATATGAGACACTTGTAGCTTCTTTTGAGTAACCTTTTCACTGTAAAAGAATAGGTCGAATTCCACGCCTCTTGTTCTGGCATGAAGAACTGGGTTATGAGCAACAGAAATTGTGCTCGTGTTGTCACCGAATACTGTAGGAGCAGTGGAAGGCACACCAATTCAATATGTGAAGACTGTACCACTTG
>comp2100767_c0_seq1 len=219 path=[197:0-218]
GGATTCAACTATATGAGTGACAAAAACCATTCATCAATAGTTTTAAAGCTATTGTATTTTCAGGGGTTGAATTCCATCACACTATCTTCCGAGTCCGAGCACTCTTGGCTTGGGTACTCTTTTGCAGGGTGCTGTGAAAACACTTAGTTATTTTGAGAAATAAAAACATGTCATTAGATTAGATTAAAATTAACGGTTGAGATTACATTATTAATAAAA
>comp66321_c0_seq1 len=263 path=[241:0-60 302:61-130 372:131-165 407:166-262]
GAAATTTATTGAATGAAAAAGAAAATGAAAGCAGTGAACTTAAACTATAACGAGCACAGACAAATGGAACAAAACAAAATCACATGCTCATCTTTTTGGTGGCCCCCACATGCAAATTCCTCTTTTCTTCTACTTTACCGCCACATCCAAACCAGGGAGGGTTTTAACTTTTATGTGATTTGTGCATCCCCTTTTCAATTAAATATTTGAAACAAATATTTAAAATAACCTTAAACTGTAAAAAAAAAGTTCTGAAAAATTGA
>comp87283_c0_seq1 len=615 path=[1:0-436 2828:437-456 459:457-474 477:475-562 565:563-573 2874:574-585 588:586-614]
TTGCAAGACCAAAATCTGCAACCTGCCAACAGAAAACAATTGATACTAAATTAGACAAAAATCCATGTTTTGCACTGAACAATTCAGTCACACAACTAAGACTCAATTGTAAGAATGCATCGCAAAATTTTAAAGGATGCATTGTTAGGGACCCAAATGAAAATGAACAATTAGCCCTGCCAACTCATTGCCTTCGCCGCTGCCCCAGAAATAAAAGAACTAGCCATCCTAGCTCTTTGTCATTGGACTCATTTGATAGAATGGCTAGTTTTATGAATCCCATCACAAGGAGCTAGGACGGCTAGTTTGAGCTCCACTTCATATTTAAGTTGCCTCTTCTTGGCGAGTTCTATTCTTTCCCGAGAAGCAGTGGCAGTGATAAATTGAAACCCATATCTTCTCAGCCAATGAAAACCTCTTCAATTCTTTCTTGTTCTTAATGTCATCATCTTCCTTACACTTTCTTTCTAAGGATTATAGATGGATCTATCTACAAGCCATGATTGGATTAATCCACCGCTTGAAGTAAAAATAGTGTTGATAATTGTGTTATCAATTATGCCTTATACTCCACATCCACTACATCCTACATCACCTCTACCTCTTGCACCACAG
>comp83068_c1_seq1 len=928 path=[3757:0-91 4995:92-295 4296:296-318 23:319-539 5168:540-927]
GCTTCCTGGTCCAAACTACCATTGTCGTGTGGGATCTCCACTTGCAACACTGCCTCCACCCAAAAGTGTTGCCGACATCCTCCTTATTAATTTTCCTCAAGGCGCGGTATATGGATGTGGTGATTTGATATTTTCATCACACATGATCTTCACTTTAGTCTCTGTCAACACATATCATAGATACGGCTCAAAAAGGTGCATAAAGCAGCTAGGATGGCTCCTTGCTGTGATTCAGAGTCTTTTGATAGTCGCATCTCGCAAACATTATTCAGTTGATGTAGTTGTTGCTTGGTATACTGTTAATTTGGTGGTATTTTTCGTCGAGAAGAAATTACCAGAATTGCCAGACAGGACAGCTACAACATTGCTACTACCAGTAAGCATCAAAGAAAAAGATGGCAGAACCAAAGAAGAGAACCACAAATTGTTGAATGGCAATTCTGTTGACCCTGCAGATTGGAGGCAGAGAACACAATCAAATGGAAAGACTATGGAAGATGGACATGCAGACAGTGCAAAGAATGGTGCATAGATATAAAAAATTTGGATCTTTTGCTGCTGCAACATTGTTCTTGGAAAGCTGCAACCTTCATTAGTTAAATTTTGTTACTTAGTGGCCTGATTTGTGTTAATTAATTAATTTAATTAAATTGTAATTGGGTTGTGCTTTTTTTTGAACACATTGCAGCCCTGATCCAGTGTAGTAATTGTTTAGCATCAGGAAGTGCTGTAGAAATTTTTCTAATTCAAAATGGCTCTATTTTGAGTTCCAATTTGCAAAGTCTTTCTTACTTTGCAGTAACTGTTTTTGGTGTATTTTGTCTCCATCATTGTTACATGGTGATGAAATTGTCAGTAAATTGTAACTAAGCTACTATTGTAAAAATGAGCAAAGGGAATGGTACAGTAAGATTTATTTTACCAGAAA
>comp2060725_c0_seq1 len=247 path=[225:0-246]
GCACTATCCACACAATACACCATCAGGGCAGAACGTGACTCTAATACTAAATTAGAATTTCAGCTATGACATGGCTCCTCAAAACTGGTTGTAAGGGAAAGGCCTACCAAGTGATACAACCTGATATGGGACTCGCAATACGCTCCCTTGAATCTGGACTCGTCACCGCAAGCGATGGCTAATGGCACTATCCACACAATACACTACCAGACTAAACGCGGCTTTGATACCATATTATAAATTTGGC
>comp53973_c0_seq2 len=331 path=[309:0-32 342:33-92 402:93-282 592:283-330]
AATCGGCGGTCCCTGAGAGCGCTGCAAAATATTTCAATAGAGAAAAACGCAGACAGGTAAGATTTGAGGCCACTCAAATGCAAGTATGGAAAGTCAACAGTTAAATTACAGTTGCCAGGAAAATTCCCAAGAGAAAATGGAACATGATATCACATTACTAGAAAGAACCTTTATGCCCAACCAAATTTCAATGGGATATCGGCTAAAAAAGCAGGTATCTGCTTGTAAACTTACAGCTGGAAACATGTTTAATAATTTGAAGGTGCCTTTCTAATTAATCTACCTTCAATTAAATACTAAAACAGACCTAGTGAGTGCATAATCTCTGAAA
>comp82754_c0_seq1 len=1457 path=[1435:0-261 1697:262-269 1705:270-808 2244:809-832 2268:833-848 2284:849-1456]
GTTCAGAGAATGTATTGCTTTGATGTTGCCTCCTGGACTTGTTTGATTGCTGGTTATAACAAACACGGGGATGTTGCATCAGCTCGCAAAGTGTTTGATAAAATGCCTGAGAAAAGTTTGGTGACTTGGAGTACCATGATTAGTGGTTATGTAAAGAACAACTGTTTTGGTAAAGCCGTTGAGTTGTTTGGGGTTCTTCAGGCACAAGGGGTCGTGGCTAACGAGGTTGTGATGGTGAGTGTGATATCTTCTTGTGCTCATTTAGGAGCTCTTGCAATAGGGGAGAATGCTTATGAGTATGTTATTAGGAATAACTTGAGGTTGAATGTAATTCTTGGGACAGCTGTTGTTGATATGTATGCAAGATGCGGGAGTGTCGAGAAGGCTATTCGGGTTTTCGAGCAACTGGAAGAAAAGGATGTTCTTTGTTGGACAGCTTTGATTGCTGGACTAGCTATGCACGGTTATGCAGATAAAGCAGTTGAGTATTTTTCAGAAATGGTCGTGAAAGTAGGGATAGTTCCTAAAGATATTACATTTACTGCAGTGTTGACGGCTTGCAGCCATGGAGGGTTGGTAGAAAGGGGTCTAGAAATATTTGAAAGCATGAAAGGGGATTATGGAGTGGAGCCAAGATTGGAGCACTATGGATGTATGGTTGATCTTCTTGGAAGAGCAGGGAAGGTGGAAGAGGCAGAGAGATTCATTCTTGAAATGCCTGTCAATGTGAGGCCAAATGCTATAATATGGGGAGCATTGCTAGGAGCTTGCAGGATTCATAGAAATGTACAGGTTGGTGAAAGGGCGGGAAAGATTTTGATTCAGATGAAACCGGAACACAGTGGTTACTATGTGTTACTTTCCAACATATATGCTCGCACAAACAAGTGGAAAGATGTTACTATCATGAGACAAATGATGAAGGAAAAAGGGGTTAGAAAATTACCTGGATATAGTGTCATTGAGATAGATGGAAAAATTCATGAGTTTACAGTCGGAGATAATAAAACACATCCAGAAATAGGAAAAATAGAGAGAATGTGGGAAGAGATACTCCAAAAAATAAAATTAGCAGGATATGTTGGAAATACAGATGAGGCATTGTTTGATATAGATGAAGAGGAGAAGGAAAATGCACTTAACAGGCATAGTGAGAAGCTGGCCATTGCCTATGGAATTATGAAGATTCAAGCTCCAACACCAATTCGGATTGTGAAAAACTTGCGTGTATGTGAAGATTGTCACATGGCTACTAAGTTTATATCAAAAGTATTTCAGGTAGAGTTGATCGTGAGAGATAGAAACCGATTCCATCATTTTAAAAATGGCACATGTTCTTGTATGGATTACTGGTAAGAAGAAGAAGGCCACGCAATGCAACTTCATGTGGCATAGAGTTTAGGTTTCAGAGGAATGGATCATATTGATTTTTTTATAACCATGTTATTTGATGTGCA
>comp82754_c1_seq1 len=572 path=[2869:0-371 4206:372-372 3242:373-571]
GCAACATTGAGGGATGTCATTTTTTTGGAAAATGAGTAGCAGTGGTGCAAGTAACACAATTCTTGAAAGGCTGAGGGTGAAGAATCCCAAGCTAGTGTTGGTTGAGCAATGCAGCAACATTGGAGACCTCAAGATCATCCATGCACATATCTTAAGAACCAATCTCTTCTTCGACACATTTGTAGCCAGCCGCATCATTTCTTTCTGTATAAACACAACCAACACACTAAATTACGCCATCAAACTATTCTCCCAAATCCAAAACCCCAACATCTTCGTCTACAACGCCATGATCCGAGCATGTTCCACCAGCGAAAACCCATCAGATTCCTTTCACTATTACATCCAATCACAACGCATTTGTCTCTTTCCTGATAACATCACTCACCCTTTTTTGCTCAAGGCTTCTTCTCACCTTCAGTCTTCAATAATGGGCACGCAAGTGCATACTCAAATAATCAAGCATGGATTTTTACGAGATTGTTACGTGCAACACTCTCTTGTTCATATGTATGCTACTGTGGGTGATATGAATGCTGCAAGATGTGTTGTTCAGAGAATGTATTGCTTTG
>comp2859595_c0_seq1 len=225 path=[1:0-224]
GGTTATCTAAATTGTGATTTAATTTTATTTACAAGTCTCTTGTTTAGGGTAGTCATAAACCCTATTGAACTTGTTATTGTGGCTATTCTGCATTCACACAACTAATAGATTTTGAAAGTGGAAGTAGGAGACCACATTTCTGAATAAAATAACTTCTTGCTAATAATTATGTGTTTCTTGGCCTGTCTACTTGGTGGTGGTGGTGGTTGTTGCTATTAGTTTTTA
>comp65663_c0_seq1 len=227 path=[804:0-114 384:115-138 408:139-226]
CAGCCTGTCATACCTCCATCTAACAACATCAAAAGGGCACGTTGTAGGGATGGTATCGAATTCCTCGTCAAGGTCATCAGGATGAACACAGTCAGCATGGGAAAGTCTGGTATCAAAGCAAGGAGGGTGTTGCGGTCGACACCTGTAGTTCTGAAGCACCAGAATTCCCAAATAGAAGAAAATGGCAGCGGGGGTGGTGAACTCAGGCAGCATCACCAGCCCGAGAA
>comp1487009_c0_seq1 len=210 path=[188:0-209]
GTCCTGAATTTCTAAGAAAATGTCTCTAATTAATAACGTGATATTGTGTATTTGATCAGCTTAATTGGGAATAGAACCAACAAACCCTTCATTTTGTAAATTGGGGACTTGTCACAAAAGGAGTAACCGAAGCCATGGTTTTATATCTGTGTTACTTAATGTAAAAGGTGTATGAGAAAATGGTAGGTTGTCACAATCAGCAACTTCTGG
>comp69657_c0_seq1 len=420 path=[845:0-88 89:89-248 249:249-287 288:288-308 309:309-419]
TGTTGCCTTGTGACCTGAAGGTTACGGGCTCGAATTTGGAAACAGCCTATCTGCTTGCAGGGATAAGGTTGCGTACAACTACCCTCCTGAGACCCCACTTGGTAGGAGTCTCGTGTATTGGGCCAACCTTTTATGTGTATTTAGGTTTCAATCTGATTCCCTATGTATTGAAAGTCTTGAAATGGTACTTAATATTACAAAAGTTCTACTAATGTGGTCCTTTTTAGTGGATAAAAGGGACCACAATGAGATTTCATTTGATACATAAGAGAACACTCATTAAGAAAAAAAACAAGCGCAGCCACAATTGTGTGAACTTTACATAAAAGAGTCCAAGTCAAAACTTTTAATACATAAGGGACCGAATCGAAAACTAAGGCCCTGTTTTTCTTGTTTCTATATTTTCATGTTGTTTTGGTT
>comp96334_c1_seq6 len=1179 path=[1169:0-184 1354:185-193 13520:194-202 13529:203-208 5195:209-219 1389:220-280 13617:281-281 13618:282-294 1464:295-332 13716:333-340 13724:341-349 1519:350-396 13800:397-399 1569:400-444 1614:445-457 13866:458-465 13875:466-470 13880:471-480 13890:481-487 13897:488-512 1682:513-536 1706:537-540 14008:541-599 14103:600-603 14107:604-659 1829:660-675 1845:676-775 1945:776-814 14304:815-819 1989:820-822 14310:823-844 2014:845-1178]
AGTTTTTTTTTTTTTTTTCAATAAGCGAAGTGTGATTGTGTTTGTGAGTGATACTACCAACCTAAACCTAACCATCAATCATTCAATCCACAACCTAATGAGTCTCGGTACAAGCAGAAGACCCGTTCTGCCGCAGACGGCGGAGGTGATCGACGTCGATTCCTTTTGGGGAACAACCGTCGATCGCCACAACGACGTTTCATCCAAACCCCTAATCATCGACCTATCAGATACAGAAGACGACGACGAAATCAGGATTCTTAATTTCGTTCCCCGAAACACTCCCTTCGGAAAACGCAAAAGAAGAAACGACGGCGTTGAGTCTTCCAACCAAAACGACACGCCGTTTATTTGCGAGATTTGTACGGATACGAAAACGACGAAAGATGCTTTCTTCATCAGCGGTTGTTCCCACGCGTATTGCGTCGATTGCGTCGCCATGTACGTTGGATCGAAGCTTCAAGAAAACGTGATCAATATTCGGTGTCCTGTTTCGGGGTGTGGAGGTTTGTTGGAAGCGGAGGATTGCCGTTCGATTTTGCCGGCGGAGGTTTTCGATCGGTGGGGGAAGGCGTCGTGCGAGGCGGTGATTGAAGCGTCGGAGAAGTTTTATTGTCCGTATGGGGATTGTTCTGCGATGATGATTGATGATGGAACGGAGGCGGTGAGGGAATCGCAGTGTCTGAATTGTGGGAGGATGTTTTGTGCACAGTGTAAGGTTCCGTGGCATGAGGGAATGAAGTGTGAGGAGTTTCAGAGACTGAATGTTGATGAGAGGGAGAAGGAAGGTGTCATGTTGATGGAGCTTGCTAATAAGATGAAATGGAAAAGATGCCCTAATTGCAGGTTTTATGTTGCAAAATCTGAGGGGTGTATGTACATGAAATGCAGGTGTGGACGTGCTTTCTGTTACAACTGCGGTGCTATTTCAACAACTACCAGTCATTTTTGCAAACACTGTAGACGCTAACTACACTTGAGTATGTTGTGTTTTATAAATTAAACTTATAACTTAATGCTAACTATTTAAACTTTCTCCATTAGCTCACACCCAGTGACGTTATACTAGGTGTTATGAAGGCCATTTATGCTATCTATGTAGGCATTATGAAGGCTGAAATTGTTTAGATGTTTCGTAAATAATAAAATAATTCATCTGTGTTTAAGATTTAAAAATAA
>comp96334_c0_seq8 len=1132 path=[3944:0-239 4184:240-240 4185:241-264 4209:265-320 4265:321-379 4324:380-384 4329:385-502 4447:503-513 4458:514-633 14058:634-640 14065:641-645 14070:646-681 14145:682-684 4629:685-687 4632:688-702 14187:703-723 4668:724-734 4679:735-915 14403:916-920 14408:921-934 14422:935-1004 4949:1005-1028 4973:1029-1037 4982:1038-1131]
TTTTTTTTTTTTTTTTGTGTCTTTTTGTGAATTGATTTGATAATCGGTGATTTTATTCGGTTTGCTTGGTTTATTATTCGACGATCTATCGATCTGACAGTTTTTCATAGATTTTAGAAGGTTTGACTTTTTGTGACTCGAGTGGTTGATAATTCTCTGTTTGAATTTTTGGTTGTTGTTGAAAGTTTTATGGTTGTTGATTATAGATCTGGATGGATATTGTAAAAATGAAGGTCGTGTTATCGATTGCGGATGGCGGAAAGCCGATAATCTGCTATTTTGCCATAAACAGCCGTGGTGCCGCTATCTTCACAAGTTTGGTCATAGCGGTTGGCAGATTTCCGCCTGGCGCTGCTATTATTGAAGGCCGTTAAAAAGAATTTTTTTATAGATCTCGTATTTTACTTATTTTTATCTTAATTATTTTTAATTGAAGGTTGGTTTTGCTCACTAGTCCCTGAATTAGGTTTTGGTCCCAATAATTTTTTTGTGCCTTTTGTTACTATGGTATCAGAAATCAATTTGACCATGTTTTTATGTCATGATGATGATGAAAATCAAGACACTGTAAATTGGAGTTTTTGTTTGGTGACGCCTGTTCTACACGGCTCAACTCAGAAAATAGCATGTACAAGAACTAGCTAAGGGTCACTACATATGAATCACAAAACACTCATGCTATAAGAACAAGTTAAGGTTATTAGAAAATGCAATAGTAAACCGGCAGATGAACTGTTCACTACATGCAGGTTTCATTGGTAGCTTTGCACTTGCCATGATTTACCCTCAATCCGGAGTTTATTTAAGATGAATTTTGTTTAAATGTTCATTTCTGCTTGTAAATTGCTAATTCTGAAAGAATCAAATGGGGTAAATGACCAATGGGCTTGTAAAGTGGTAGTTATTCACCACTGCCTTTTTTGTGGTATTGTCTGTTAGTATTGAATTTATCTAAGTTGTCTCTATTAATTTTAATTGAACAGGCTATTCAATTTGTAGGTTTAATATGAAATGTCAGTGCATAACTAACATTTATGCACTGTTTGTGCGCAAAGTGTTATCTCACTTCCTGAAGCTTGAAATTTTAATATGTCTTCCTAATCTTTCGGTTGCAGTAAATGAGTCGTTCACA
>comp47518_c0_seq1 len=402 path=[380:0-78 459:79-79 460:80-103 484:104-109 490:110-401]
AAAACATGAACGTAGTGCCTATTGGATACAATGCATCAAAAGCTTGAGATGCACTAAAATAATGATTGAAAAGATATCATAACCCATGCTGATGTTATTTTAATTTCATCATATAAGTCTGCCATGTCCTGCAAGAATTATTTTGAATGTAACCTACGTATTCTAAGTGTGCCATGTCAAAACAGGGAATTGTTGACAACATCACAACAATAGTCAGTTTAACAACATGTGTGCACAGTAAAAGATACAATGGGATTAAAACAATACTTTAGAAAAGAAAAACATAAACAACTCCAAATTTCCAACACGGTGTCTTTTTTAATTACCTAAGATTGACCCGATAAGAACATAACAAGAAGGAAAAGGATTGCATTCTGACCTTATAAATAGCAAGCCTGCTGT
>comp98167_c0_seq2 len=699 path=[1:0-78 80:79-124 126:125-172 174:173-198 200:199-228 4638:229-268 270:269-297 4692:298-307 4702:308-319 321:320-333 4735:334-376 4772:377-410 412:411-458 460:459-477 479:478-501 4902:502-503 505:504-508 4908:509-510 4910:511-580 582:581-585 587:586-625 4959:626-642 4976:643-658 4992:659-669 5007:670-698]
AACTTCTTGGAATCTGGCTCTACGTTAATAACTCGGTAGGGGATGTTGGCGCTCCAGAAGCTAAGCTGACCCATTGAGTTGTTGCAGCTAAAGCTGGAGTATGTGGGGTCTCCACAATTGGGTCTAGTGCTCAGTGGATAAGGGACTATGTTTGTGCCACAAGGCTCACATGATCTTGGAGTATGTGCTATGTCTGATTTGTCAACCAGGACAATGAGTCTACGATCATAGCCATCGGTGTAGTCTTCTTTAAGAGTAGTTAAATTGTTAAACCATATCCAACAGATGAAAGGAAGGAGGCTACGTGAACGTGACTGCGAGGGTGAAGCTTGAGTGTATGAATATGCATTGCACGGGGGACACTTCTCAAGGCACTTAGACTTGCAACCCTCTTCATTTTCGGTTGTGTATTTTTCATCCGGGCTTGTGGTTTTCACCATGGTCAAGTTTAGGAACGCAATGTCTTTTCCACACAACGCTGGTTTTCTTCTCATACATGTCTTGCCTTGTAGAGAAAAATCTCCCTCTGTCAGGTTATGATCATTTTGTTCATAGAATCCAGGCAAACATTTGCATACATTATTTTCATTGTCATTGTCATTGCAGCTAGTAAAGTTCCCGCAAACATTATATACCAAGCACCCGGTTTTTGGTTGATACCACCGGACAAGCTCGCTTTCGTCCAAACTGTCTCTCGAC
>comp7673_c0_seq2 len=484 path=[402:0-400 824:401-483]
GTTCTATTTATTGTTGAAAAATGACTCCCTTGAATATTTGTTATGTCTCCTCTCTCTCAAAATAGAAGTTTCCTTTCTCAAAAGTAATATTCTATGTCTGAACTAATGTTCTATTATTCCATTGCAGATTCCACCTAACTTTGGTTACTACTGCAACAATATGCTGCTGGATGATGTAAGTGCATTGACACTCTTCTTTCAGCTTGCATAATGTTTGAATAGGCATTAGAACATACAAAATTTTGTACCTAGGATTATTTCCTTTGCAAGGTGTAGACCATTTGGAATAGTAGTACTTGAGACTTGAGAGCTTCTCAGACTGACTGTATCCATAATTGATTCTTTTGAAGCTGCTTGTTCCATTACCTGTTCTTTTGCTCTTTGTGACCTAGCCCATGATACTGCCACACAAATGTGGAGTGTTATGCCATCTCCTATCTAGTAGCATTTTTATAAAAGTAACTTGATTAAGCTCTTCATTTCT
>comp1052115_c0_seq1 len=393 path=[371:0-392]
GGAACACTATCGATCCTCTTAAAAAATTTCTTAGTAAAAAAAACACGAGATTCTTGTTAGTCATGGTCATTTTCACTGCACTTGCCAATGATGCGGATGATATCTTACTTGTTGGCAACTACCCTCATGAATAACCTCTATTAAATCTGTCATTGAAGCATCATTTGGTATCAAGGATTTGGGCACTCTCAACCAAGGGTCTGGTCTGCAACCCCATGCTTTCACTCCTTTCATATCCAAGCTTGGTTTGGTGGAAATTTTCACCCAACAATTTGTGGGGAATTTTAGAGAAAGCAGTGGTTAGTTAATTCCCGGTAGCTGTAGTTTGTTACAAACACTAGTCATTTGTTACTTGTTAGCTGTCAGGGAACCATTTGGTAAACATATATAGAC
>comp55479_c0_seq1 len=294 path=[1:0-107 109:108-138 704:139-293]
ATTTTCCTTTGCAAAATGATCCTATTAAAGAAAAGCAAATGTTCAAAAGGGAGAGTTGCACAAGTTGAATGTTCTGGATAAATGGGCTTTTACTTTTTTCAACACACAGACCTGTAGTAACTACAAAAAAATTGGACAGACAGTATGCAACTGTAATAATATACAAGGAAGCCGTGTAGTCCTAGCTCAAAAATTGATGAATGGTGAGATTTTTACTGACAGGCTGAAAATACACAGCACTCACAATGCCAACAAAAAAAAAAAGGAGACCCAGCTCAAGAAGTGTCGAATGAT
>comp95836_c0_seq1 len=919 path=[34:0-182 2188:183-183 218:184-207 4364:208-564 4651:565-569 4656:570-589 4676:590-632 4699:633-644 4711:645-668 4737:669-669 4736:670-670 705:671-673 4740:674-761 796:762-796 2662:797-813 848:814-886 921:887-918]
CTTCTCTTGACTGTCTTTTCCAGACTCCTTGGCAATAAGGCGAAAGGTATTGAAAACCTTTCTAATAGTCAAAGCATCAGGCTTCCTCATCATAGACTGAGAGGAACGGCTAGCTTTTGCAACTAAGCCCAAATCACCTTTTTCCTTATACTGAGTCCTAATCTGTGCTTCAGTCCTTCCACAGGCCTCAGCAAGCGCCTTAATAATGGAAGCATCGCCAATTCCCAATTCCAATCCTTCGTGAGCTGGAGCGATCCTATTCGCGGAGAGATAAACAACGAGCACGAGATCCTCCGGCGCTGCATGAATGACAGTCCTCAACAGGTTGCACACAATGTCAGTGATGACAATCCTCCCAGTCTCTTCAGAAATCATATCAAACGCCAAGCAGAGGAAAAGGAATGGTACCGGTTGACCTTTCTCCCAGCAAACAACTGAACTGGGATCGAAGTCAGCTGGCTTCTTCTTGAGCCGCGGAACCCGTTCTTTCAGTTCGGTGATAATCTCCTTCGAAGTTTTGGGGATTTTGTTAGGCGGTTCTTGTTGTACAATTTCTTGTGGTGTGTTGGTTTGTTGAACGGTTTCGGGAGTTTCGGCATTGTTAGGGTTTTGGGCGGGAGAGGAGAGAGGAGTGGGAGCGGGAGCGGGAGCTGGAGGGGGAGGTGATTTTCTTTTTTTCTTGGGAGATGGGGAAGGGGGAGGGGGTTTCTTCTTAGCGGCGGCGCGTGCGCCGGACATTAGAGCGTCGAAGGCGGAGGGTTTTGGATTGGACATGGCGCGACGAGGTGTTGAAGAGAGGGGGAAAGATAAGAGGGAGGGGAGGAAAGAGGAAGGTTTGGCGCGGATACAGCTTGATAACGGAAAAGAGAGGCAGGGTCGGAAATGCAATGCGAGCATGTAATTGTAATTGTAATTGTAA
>comp92402_c0_seq1 len=1364 path=[2384:0-173 4492:174-178 4497:179-304 2688:305-315 1044:316-339 1068:340-447 1176:448-457 1186:458-778 1507:779-781 1510:782-802 1531:803-835 1564:836-843 1572:844-869 1598:870-871 1600:872-887 1616:888-898 1627:899-901 1630:902-911 1640:912-924 1653:925-942 1671:943-967 1696:968-972 1701:973-1007 1736:1008-1008 1737:1009-1009 1738:1010-1033 1762:1034-1035 1764:1036-1052 1781:1053-1054 1783:1055-1090 1819:1091-1103 1832:1104-1107 1836:1108-1128 1857:1129-1131 1860:1132-1165 1894:1166-1199 1928:1200-1251 1980:1252-1253 1982:1254-1255 1984:1256-1363]
GAAAAATTTTCTCTCATTTTCTCGAGAATTTTTTCTAAATTTGACACTAAGATTCTCATCTCACGATTTGTTCTCAATTCTTATCTTCAATTGTCTCCTTCCATTGTTTGTTTCCACTGTTGTTCTCTTCGTGGCTTGATAGCTCCGTCGTGAACAACGCGTTGACCTTTTTTCTCCGTTTCCTCCAATCCAATCCAAAGTTTTGATCTTTCATCAGATTTAAGAGTTGGGTCATGATTTTCAGTCAACTGGGTCTAATGGGTATCTTCAAAACCCTTAGATTCCTCTAAAATTTGAAGGGTTGGTTCAATTTTGATTTTTTTTTTTTTTTGGGTTCTTGTTGTTGTTGTGTTTGTGTATGTGTCTGTGGTTTTTTATGGATATGGATTCCAAGGATGCTAAGAATCGCATCATGGATAAACCTGTTGTTGGTTCTGGTTTGAATGGTAAGAAGGTTGAAGATCATGGCAATGGAGAAGATGATAGTGATTCAAATTCTTTGTTGCCTCCTAGGAGAGGTGGCATGTCCAGGAACTCAGATAACACAACGAGGAAAGTGCAGTGGAAGGATAAGAATGGAAATAAGCTTGCTGAGGTGTTGGAATATGAGCTAAGTGATGCCAGTGACTCAGAAGATGATGAAGACGCAGATTCTTGTATCTGTAAAATAATGTAGAAATCATCTTGAGAGCTGTCTCAATCTCTCTGCTGGATTATTCAGGGACATAATTGTGGCTTGCCAGCCCTGAATTTGACCAAAATACGACGAAACAAAACATGTTAGATCTTTGTTCTGAGGTGTGCCCCACAGTCCGATAACCGAGACACTCGGCTTCTCATGTCTACCAATACTTGGATTTTGTTCATTTCACTGGGTTTTCGAGATGATTTCTTACATCGACTTATGGATGAATTCTCGGACGTAGATCAAAACATGTGTTACTTCCAGCAATACGATTTGGACAGTGATGATAGCTTCCATGCTTAGCAATATGATTTGGACAGTGATGATGCTGCAAAAGTTGTGCACTCAGCTGCATTGATCATAATCTTACTAATTAAAGAGGAGACACCTCTACCTTTAGTGTTGCCTCTTGTTTTTTGTTCTCAGTTCCTCAATATATAGAACAATTTTTTCATGATTCAAGTATTTACTTCAAATAGTAGTGCTGAATCATTGTCCTTGTGTTCTGGTTGCATGCACCTTTGCTATAGAATCAGCTGGTACTCCTGAATGTTGTATTCACTACCTCTTTTTATGTGAATCCACTCTTCATATCTGACTATATTGTATAAATTGTCTAACAAGGACCTCTTCTAATTGAGAATCTACTTACTCAATGTGTTTTCTTTGACAAAAAAAA
>comp1195322_c0_seq1 len=219 path=[197:0-218]
ACGAGTTCTGCGTTGCCGATTCTGCCTCCAATTCCTGTCGCCGATTCCGACGATTTCTATTGTCACCGATTTCGACGACGAATTCTTCCTTTGCAAATTCTGATTAGCTCTGCCTCCAAATCCAACGAGTTTCGGTGGCAAAACTCGTACACACTAACATTTTAACTTAGGAAATAACTAGAAGCTTCATATTCTGCATCATCGCAAACTTCTTCCTCG
>comp66378_c0_seq1 len=207 path=[385:0-29 201:30-206]
AAAATTATTATTGTGTGTCGTCTACATCAAGGGACACCACAATAATTAATTAACTGTATTGCATGTATGCCTGTCATGGTGAAATTAAATAATAATATTTGAAGAGTGTCTCTCACTTGGTTAATTGGATTTCTCGATCGAGTCAAAAGTTTGTTTTTCCTTAATTATTTATTTAATGCTATGGTCAGTTAAAAAAAAACAGAGAGG
>comp766259_c0_seq1 len=268 path=[1:0-267]
GGTTGAGCCATAATTTATGTCCTGTTCAATGAATGATATAAATAATGTATATAAGGATAAAGTTGAAAAAGGCTCTAAATTACAATGACAGAAGACAATTAACAAGAAACTTGATTAAGGACTCTACCATCAATAAAAAAACTTTTTACCAAGAACAATATACATGAACATAGTCCAACAATAGATAATGCAGGGGAGAAAAGGGTGTCTTTTAATTCCAAGACTACAAAGCACGAACACTCTTCGGACTAGGCGTGCCACTATACCG
>comp832565_c0_seq1 len=215 path=[4:0-214]
CTCTCTCTCTCTCTCTCTCTGTCCTATAATATATGTTGCATTTACCGCCAAAAATTGTCCCAAAATATGTCACTTTGTATTTTGAATGCACTTTTAATTTGTTTCTTCTATTTTTACCCTCAAACACTCCCCTTTTTAATGCACTTTTTTATTTTAATAGGGATAATATAGTAAAATTACCCCTCTCTTTCTTATTTTTTCTTAAAATGTGTGAT
>comp100388_c0_seq3 len=2975 path=[1:0-156 159:157-292 300:293-424 13536:425-425 13537:426-471 13583:472-472 13584:473-487 495:488-488 496:489-491 499:492-512 5927:513-536 13710:537-547 13736:548-548 13722:549-551 13725:552-625 13783:626-626 13784:627-638 646:639-664 672:665-665 13834:666-685 693:686-686 13855:687-716 13875:717-766 13912:767-769 777:770-785 793:786-853 861:854-866 874:867-967 975:968-986 13982:987-1126 1134:1127-1129 1137:1130-1283 14144:1284-1307 14171:1308-1319 14183:1320-1367 14239:1368-1382 7132:1383-1399 7149:1400-1405 14268:1406-1472 11532:1473-1483 1480:1484-2116 14325:2117-2119 2116:2120-2253 2251:2254-2569 14430:2570-2577 2575:2578-2589 14450:2590-2630 2628:2631-2662 2660:2663-2723 2721:2724-2974]
TAATAATTAATAACAGAGTAACAAACATTTGTCTTGGAGCTGGGAGTGCACAAAAGACAAAAGAACAAAACAATGTACTATGTAATGGCCCAACAAATAAAAAAAAAAAACCTGAGATAATATTTATGAATTTCCTCAAGCAGGGGAAATAAAATCTAAAAAATAACAGAAAAGGCAACATTACATATGATATTATGATACAATAGTAGCGGCAGAAAGCAAGTAGCAACAGTAGGGGAAGGGTAAGAAGAAAAAAAAAGAGTGGTAGAAAGTGAAAAAAAATGAATGAATGGTCAATTCAAATCCACAGCATTGGGTCCAGCACAAGCATTCAAAACTGGGCTCCAAACCCACTGGACCAAAAACCTTCTATTCTTCAGCCCATTAAGATTAAACGTCCTTCCCTCCCTATCCTTCATCACCTCCCCAATGTAACCGCCACCGCCGCCAGTTCCGTACAAACCCTCGCACAAATCACCGATCTCCGTCGGCGCCGTCGGATCTTCCCCGGCGTACCATGCATTCACCAAAGGATTCGACGAAAGCTCCGCCAACTCATGAGCAATCACGCTCACCATCCCGTCCACTCCGACGTCGTTATTCGGCGGCGACAACTTCCCCGGTCCACCTCCTCCCATGTACGCCGGCACGGCGAAAGGATACGCGCACACTTCAGCACACTGTTTACCAGAATTCCCCACCCACGCGTACGGCAGCGTGTAACCGACCTTCGACGGGAAGGTAAAATAGTGAAAACCGCACACCGCGCGACAGAATTCGTCCATCGTAACGTCCTCCGATGTCAACACAAGGTAGATCCCCTTGCGATGGTCGACCGGGAAGGGTTTAGATCGCACCGCCGTGGCAATAACGTCCTGGACCGTCAGCCGCGTGAGGTGTTTTCCGTTGGAGTAGCGGTAGTCGGAGTACTCTCCGGCGATGGTGACAGTGCGGGAGATGTTAGCGCCGGTTTGATCGGTGTAAAGAGATACGGTTTGCCACCAGTCGGAAACTGAGGGTTTGGGAGCGGTGGTTGAGGAAATAGAGTAAAGAAAATCCTTGATGAGTTGTTTGTGAGGTCTTGCCCAGTTTCCGTACCATATGAGATAGATGTTGATCGGGGAAGATAATACAGGTCCCATGTGGTACTTGAGTTTCACTAGATCGGAAGATCCTTCGAAACGTTTGGATGAGGATAGAGTTCGGAGTGTTGGGAAGGGTAGTCTTGGGTTGAATTTGGTGTTTAGGGTTTGTAACTCTGCTTCTTGATCACTTGTTGAAAGTGTGAAGAGCATGAGTAGGGATAGTAGAAGAAGAAAATTAAGTAAGTGTGACATGGTGTTGTTGCAGAGCAATGCAAGTGAGAAGTTAAGTGAAGAAGAGATTACAATAGAAGTATTGAACACAACACACACTATGCGGTGTGTGTTATTTAATTGAGTAGAAACGGTGGGGGAGGTTAAGAAGATATATAGTACTAGTAAAGTAGTAAAAGAATATAGTAATGGTGGATGGAGGAGAGTGAAGCATTTGAATGGGAGGGACATGGGCTGGAGACAGCTGCCATGTGTGGGCGCACTTTACTAGCCAAACACAATCATAAATATCTATCTCTCTTACTTTATTTTTTCAAATATCATTCTTTGTTTCTAATACTTTGTTAATGTTGCAGGAAATTAAGGATGTGTTTTTACCATTTTACTGTCTCCTGTTTCTGTATGTTTTGATTCAGATTCCTTTCACTTAGATTATGGTAAATTGGAGAGAGAGAGAGATATTTAAAGTCTAGGTTTCAAAATCTAAAACACACATACTCGCTCGCACATGCTCTTTTGTTTTGTTTACTATTTATCAATTCCTTTTTGTGGGTTGCTTTTTGTTTTGTTTTTGTTTTTATCTCTTGAGGATAAATAGTGGGGTTGTAGCTGGGGCTGGAATATTGATTACTATTATGGAGTGTTTGTTGTTGCTGATGATCAATCAAGGGGGGAAAAGAAAGGAGTAAGGAAAGTTGTTGGTGGGTATGGAAAAGTAGGAGGAGGAGATAGTACGAACTACTGAAGAGGTATAAGAGTTCTTCGCCGTGACATGCGTAAAGCGGGGCCGCATTGCAACCAAGGGGCGTATATGTATGGTCTTTGTGTTAACTAGAGAGTGATAATAAAACCTTTATGGTGTATGCATCCAATCTCGACTCCGTGATGCACTGTTTCTGTAAAGCTTGTAATGAATTCAGACATGATTTGTTATCATGCTATATTCCACTGGTTTTGGGAAAGATTTATGTTTTTGAATTGAAAGACACTCCAGCTGAGGATCGAGTTATTTAGATTTCAGTAAGCTAGTGGTTGGAGTTTTATTTTCGTTTCTAGATATTTGGGATTCAATAACAATTTTTGAAATTAAATTCTGGTAAAGGAAATACCTGAAAGTGCTCTTATTTTTCTTTCTATGTCTGTAATTTCATTATTTTCTGCTTCTTTGAAACAGTCTTGTGCAGCAGAGGTTTATGGTAATTGCTATCAATTTTTTTATGTTTTTGATATTGCATTTGGATGCTTATATGGCCCAGAGAATACCAACAAGGAGGAGCTATTCAGGTACTACAATGATTTGGCTTTTTGTATTGGCCATTGGGAGATTCCACAACATATATGGTCCCTTTTGGAAATTGGAAGGTTGAGTTTACAGCTGTAGATTTTAAAGCGTATTTTAGAAAGAGAGCCTGGGTCTTTTTATTCTTTTGCCAATTATTGATAAGCCCAAATAGTTTTCGGTTTTGAGAACCGAGGGCTCCCTTCAATCATATTCCTGAAGGTAGAACTTTGATAAGAAGGATATGGTCCTTCTCGGTAAAGATAAGCACAATTGTGAAACAATTTGGACTTCGTTTATGGTTCATTTATAATTATTATTTATCTGTTGCGGGGTGTCTTATTTTTTGGCCGTATATACGTGCTACCTTTACTTTTTGG
>comp1417542_c0_seq1 len=287 path=[1:0-286]
CTAGAACGTTGTTGCATAAACTTGGTTATTCGATTTATAACTTTGTTCTACCGGTGTATTTTGGGTACTTGGGATTACAATCTGACATCATAAATATCTACAAAACGTGGGATAGGATATGCAATGCAGTTATTTTGATTTTGTTGAGCCTTGGAAGCAAGCTTGGTGGTACTCTTCTGATTTGTCGTTACCTTAAAGTTCCTACAAGTGAAGCAATATTTCTTGGCTTTATATTGAACACTAGAGGTTATGCTGAACTGTTATTCTTTGGTGCAGCTGCGAAGGAG
>comp86676_c0_seq1 len=1798 path=[1669:0-696 2366:697-805 2475:806-813 2483:814-1159 4549:1160-1268 3359:1269-1369 3460:1370-1373 3464:1374-1374 3465:1375-1375 2938:1376-1569 3132:1570-1611 3174:1612-1797]
AGAAAACCAAGAGAGAGGATCGGAGTGTTTAGAATGGATACAATAATTATAGCATGGTTGGGTGTGGTTGGAGTGGGAGTGGTATTGTTGTATTGGTGGAATGAGTTGTGGTATGTTATTCCTATCAAAATCAAATCCACAGCTTCTAATTCTACCACTGAGTTGCCACCAGGCAACATGGGTTTTCCTATCATTGGAGAAATGATTAGCTTTCTTTGGTACTTCAAATTTCTTCGACGTCCAGATGAATTTATTAATGCTAAGCGACGCAAGTATGGAGATGGAGTACAGATATTGAGAACACACCTATTTGGGTCACCATCTATAATAGTATACACTCCAAGTGTGACTAAATATGTGCTCTCCTCGGAAGACAAATTCGCAACAGAATGGCCTACTGTTGAACTATTAGGTCGAACTTCATTGATAGCTGTCCATGGGGAGGCCCATACCCGTCTTCGCAAGTTCATTACCAATGCAATCAACCGCCCAGAGGCCCTAAATCGCATTGCTACTCTTGTCCAACCTCGAATGGTTAGTGCTCTTCAATCATGGGCACAAATGGGTAAAATCACAGCTAAAACGGAAACCCAAAAGCTCACATTTGAGAACATTGGGAAACTATTTATCGGGAAGGAGCCAGGTCCTCTTCTATATTCCTTGGATAAGCTCTATCAAGGTGTGCTTACAGGAGTGAGAGCCCACCCACTTAATATTCCTGGTTTTGCTTACCACCATGCTTTTCAGTGTAGAAAGAAGCTCGAGGAAATTTTCTCTATGGAGTTAGATATGAGAAAGAATAATAATGTGGAAACAAATGATGATTTAATGGACGGGTTGATGCTAATTGAAGATAATGAAGGTGACAAACTGAGTGACAAAGAAGTGGTAGAGAACATTGTCTCTTTAGTGGTTGCTGGATATATGTCTACTACCCTTGTATCCATGTGGGCTATTTATCTTCTTGCCAAATATCCAATTGTGCTAAAAAAACTAAGGGAAGAGAATATGGCGTTGAATAAGGGGAGTCCGGAGGATTTTATTACAGCAAAAGATGTTTCAAACTTAAAATACACAAACAAGGTTGTTGAAGAAGTAATAAGACTGGCCAACGTTGCAGCTTTTATTTTCAGAAAAGCTAAAGAGGAAGTCGATTGCAAAGGTTATAAAATACCAAAGGGGTGGAATATAATTCTCTTCATTCGCTATCTTCATACAAACCCAGAGAACTTTGAGGATCCTATGTATTTCAACCCTGATAGATGGAATGTATGGACAGTACTCTTCCCTTCACTTTCAATGTTTCTTACTTCAGTTCATTTTTCATACCCTAAATTTTATTTCTTTTTGAGGACACAATTATATAATTATATCAGGAGCCAGCAAAGCCTGGAACATTCCAAGTTTTTGGTGCAGGACGAAGACTATGCCCAGGAAACATGCTTTCTAGGATTCAACTTGCACTTTTGCTTCATCATATGTCCATAGGATACAAGTGGGAGCTCCTTAATCCAAATGCAGATATAACTTATCTTTCACATCCAGCTCCAGTAGATGGGGTTGAGGTTAAGTTCAGCAAATTGTGAAGGAAGAAAACACTTGATAAATTGGATTCTTCTTGTTTTTAGCTTTCAGCCAATTTGAACAATTATGTTTTCCCTTCTTTCCATATTTAAAACTGTAATGTAAAATGCTAGCTAGCTAGCTTTTAAATTAAACATCTATGTTTATTTAGGAAAAACCTTTATATGGTTGGTATTTAGTTCTCTGAATATAATTCAAAATCAATGCTGAACAA
>comp82865_c0_seq7 len=1098 path=[1:0-184 186:185-237 239:238-275 277:276-395 397:396-430 432:431-448 450:449-472 474:473-475 477:476-507 509:508-645 647:646-650 652:651-672 3503:673-706 708:707-747 749:748-749 751:750-764 766:765-796 798:797-853 855:854-951 2745:952-993 976:994-1097]
ACTAGGCTACAGACAAAAAAAAAAGTATATAACTTCTTTCTTGTTTGTTAGTCTTTGATAAAAGAAATTCCATTTTGGTCTTTGTTATTTTATTTTGGTCTCGATATTATATATTTTGTTTTGCTTGTCCCTATAATATTAGTTTCCCTTTCAATTAATCCCTACATCATCGGGACATATTGATTTTTTTTAACTAAACAAAGAAGTGCAAAAACATCATAAGAAGGGGTATGGACATGTCAACTATGTTGGCACCTTCAAACCCTTCAACTATCATTTATAGAACTTCAAAATAATATTAAAAAAGATCAAAAAGAGAAATAAAAGACATGCTTGAGTTGAGGGGAGTAGGCCAGGACTCAAGCTACAATCATTGGGGCCCCATTTGGCTCCTCATTATAAACATAGACATGGAAAACCAACCAGGATATAACCAAGCCAAGAGAAAAAACCAAGCCAAGAGAAAAAGAGTGCAGATTAAAAACGAAGTGAGATCCCAAACAAACTTGAAAGCAATACAATTAAGAGAACTAGTGGAATCTAAAGTAAGGTAATCCAATTCTGTCTCTAACAAATAAATCAAGAACATAATTAGGAATTTAAAGCCACCATTGGAATTCTTCACCATTGAGTGCAAGAGAGGCCATTTTGTCTGCAACCTTATTTTCCTAACGATAAGTGTGAGTATATATAAATGTCACTGACTTCGTCAATAGGATTTTTGATAGCAAGAATTACAAGACTAGAATCAGTTTCCAGCCATAATTTCTTCCATCTAAATTTATTAGCAATGAAAATGGCATTTATAACAGCTAAGAGCTCCGCATGAAAGGCATATGTGATACTAATATATCTATCTTGAGAAGCATCCAGAGGGAGCCACCTTTAGCTGAGCCATCAATATTAACTTCCTTGATGCAAAAGTCAGGTTTAGGCTTGCAAGCAATAGGGACATATTGATATTATAGGGACTAAACAAAAAACTATTACAGATAAGAATAAAAAACAAGGACCAATTGAAAAAACATATTACATGGACTATATTGAAACATATTTAACCTAAAAAATTACCTTTATTTCTGAGTAAGGATATTAAAA
>comp47336_c0_seq1 len=203 path=[182:0-31 215:32-202]
AAAGAGAGACTCATCAAAGATTGTAACATTACATGCATTGAATTGAATTTAGAAGAAGAAAGACTTTTTATGGCCACTGTGTTCAGTCAACTATATAAAATAAAAAAGAAAAGAAGAAACAAAAGGGGAAAGTAAAGTAATGAAGACGAGGACGAAAACGATGTGAGAGGGTAGTAATGTAGTATCTATGTCGTTTGGTGAGT
>comp88569_c0_seq5 len=1074 path=[2128:0-297 4513:298-315 6183:316-438 2567:439-441 2570:442-494 6325:495-500 5051:501-516 6519:517-520 6000:521-549 6029:550-553 1292:554-554 6034:555-555 6035:556-588 1223:589-621 1256:622-634 1095:635-646 2854:647-840 3048:841-972 4609:973-990 651:991-1014 3633:1015-1020 3639:1021-1050 711:1051-1056 717:1057-1073]
ATTCTAGTTTGCAAATGACCTGAATTTGTTTTGGCATACACATTTACCTTCATGACCCTACATATAACTCATGTAGCATACATTTAAGTGAAGGATACTTGCTACAAATCCAAAATAAAAAGCAGCCGGTGACAATATTTCAAATTGAGTGGAGAGAATGATATATACATTAAGAACATTTCCTTCTAGATGTGGATAATCAATTGATCACATAAAATAGTAAATTGCAAATATCAGACATGTATAAACTACATACAAGCCATAAGGGAAGTACCAGCACCGCGAACAAGACAGCATTTAATTCTACAGGGGAAAGCTCGACAGCGGAGTCAAATAAAATAGTAGATTGCAAATATTAGCCATGTTTGTGTAACTACACACAAGCCATAAAAGAACCAGCATGCTAAACAAGACAGAATTCATTTCTAGAGGAAAATATCAACATCTTCAACTAGAATCAAGAAATTGTTACCAACTTTTACGACCAGTCCCTCACCATCCACTCCCACCACCAGAAGGAGTTGCATTCTTCCCATCAGAACCACCCCATCCAGGATTTTCATTTCCAGATCCAGAATTACTTGTACCTGTGGATCCCCAACTGCCCTTTGTTGTGTTGTTCTCTTCATTTGTACTAGTTCCACCCCAGCTTTTACCACCAGTCCCACCCCATCCACTCCCACCACTCAGTCCCCAACTCTTACCAGCAGGAAATGAATCATCAGGACCACTGCCTCTCCCTCCACCTCCATCACTTCCCTGGTTGCAATCCCTGGCCATGTGGCCCGACTCACCACATTTGTAACACGCCCCACCACCTCTTCCGCCTCCTCTTCCACCACCACCACCACCCTGGCTGCAGTCCCTAGCGATGTGACCAGATTCGCCACATTTATAGCACGCTCCACCACCGCTTCCTCGTCCACCTCCACCACCACCTTGGCTGCATTCCCTTGCCATGTGGCCCGACTCTCCACATTTATAGCATGAACCTCCACCGCCTCGTCCACCTCCACCACCTCCCTGACTGCATTCCCGAGCCATGTGGCCCGATTCACCACATTTATAGCATGA
>comp60457_c0_seq1 len=344 path=[1:0-155 157:156-266 268:267-343]
TACATTGAGAAACTACTGTCAGGTTTGTTAGCTTGGTTTGTAATTGCATTCAAGTTTTCATTGAGCAAGTGTCTTTTTCTTTAATCTTATTCCCACGATAGAGTTGCTTTTATTGCTTTTAGTGGTTGGCTTGGCTGGTTGCTAATGCTGCAAAGTCATAAATAATTGTGTTATATCCGAATAAATGCACACTAGTAGTATTGTTTTGGGTTATCATTTCTAAATCAACTGCTTTACTATTGTATTCATCAAGTTGATGGATACCAGGTTTTCAGAACATGAGCGTTTACTGCTTTTATTTGAAATACTCTGTATATGGGCAGGTAGGTAAATCCAATCCTGAG
>comp102607_c0_seq10 len=631 path=[12443:0-13 1586:14-14 1625:15-113 1724:114-122 1733:123-149 12480:150-162 12493:163-167 3279:168-267 1884:268-270 3381:271-277 3388:278-292 12515:293-301 12525:302-308 12532:309-309 3420:310-314 12799:315-336 12588:337-337 12589:338-339 6492:340-383 12629:384-400 12647:401-444 12676:445-462 12863:463-469 12872:470-506 12722:507-507 12723:508-514 12751:515-515 12752:516-516 12753:517-526 12763:527-529 12766:530-538 2152:539-543 2157:544-544 2158:545-548 2162:549-585 12898:586-589 12902:590-590 11146:591-630]
TCACCTTCTTCCTCCTCCTCCTTGTTATCATCCTCATCGTCACCTTCTTCTTCCTCCTCCTCCCCCTCTTCATTTGAGTCCATATCTCTGAACGAAACAATACGTCCTCTAACCGTAATGTCCGCACGGATCCATTCATTTTCCAAAAGTGCTTTGTTTAGGTGTTTAAGTGGTTGTAGTTCTTGCAGTTTCAGATCATGTATATATGTATGATCAGATTGCATATCATCAAGGGAATCAAAACCACAATGGAAACCCATTAGACTATTTTCATTGCCATTGATACTGAGAAAGGGTCTAAAAAATAGAATCTTGTCATCACCTTCACACATTGATATACGATTAACGAAGAGAGCAATGCAAGGGAGGCTGTTACGAAACCAAAAAGTAATTGATGGTCCCGAACTTTGGTGCTCGAACCACTCTGGAATCCGATCAGTTCCTGAGAAGACAAAATGAGTGCCTCCATCCTCGTGCAGTTTCTGATCCAGCAGCATCCTTATAGACGATGAAGTGAACGGTTTGCATCCCCTTGCATTTAATTCTTTTAAATTTGGTGGAATCCCTCTAATTTCTTGAAGGAACTTGCAACCCCTCAAATTTAGTTTGCTTAGAAAGTGACATTCTTTGA
>comp2488_c0_seq1 len=254 path=[307:0-201 76:202-253]
CTTGAAACGTAAGTCTTCCCTTTACAAATCAGTTTTAGCTTACTTTCATTTAAAATGAAACTGTTGCAGTACATCTAAATATGAAAGTTCCCATAATATTTTTGGAAAAAGCTGAACTCATATTATCTGCTTAGTGTTATTTTTACTAGTTTCATTGGTCATGATCTTGTATCCCATTCTGAGTTTTGTTTTCTTCCTTCAGTGGGTTGAATTTCTTGATTGTTTTGTAGTTCTACTGGGAAGAAACAGAGAAG
>comp812333_c0_seq1 len=378 path=[1:0-377]
ATTTAAATCAACTGGAAAATCTGGCTTTGAATTACTTGAACTGCTTGAGAGAAACCCTCTCAGCAGTCACTTTTATAGAGATAAATTATTCCCAATTCAAATACAACTCAATCATCTAAATCACTTTTGTAGAATTACATTTGGGAATATGTTATCACTATTAGACACAGCAGAACCTGGACACTATCCTACAATAAGAAATAACAACGGTTAAATTAGAGTTCTAGATTCTCAGAAACTGGACAGTGGGATGGTGACAACACGTGTCATAAAATATAGTACTGCTCTAACACCATATTGAAATTGTGGGGTTTTAGATAGGGAGGGTGGAAAAAAAATTGAAGACTATGATCTTTTGTAATATAAATGACAAGAAAG
>comp79564_c1_seq1 len=345 path=[29:0-24 54:25-27 713:28-49 735:50-65 751:66-89 1591:90-185 871:186-344]
TAATCAGTGATCACCCTGCTTTTCGCGCTCTGCTGTTTCTCTAACAGCTTTATTCTTGCCCTTGTCTCTCTTCCCTGTTCTTGGATCACGCGATTCTGTTGATTCATCATCTCCTGTATTTTGTCCATGAACAGTTCGAGAGGATTCGAAAGCAAATTTCCTTCTCCAGGACTAGCAAATGACTGCCCTGCTGGAATATCCTGCTTCTGATTCGTAATTTTGTCAGCACCTTGCACTCCTTCCATATGGACTTGTGCAGGTGGATTCTGATACGGTGGTTGCTGCAACTGCATGGTTGCATCAACTTCCATCAAAGACTTAGCTGATTCTCCAGTACCAGCTTGC
>comp10197_c0_seq1 len=344 path=[1:0-138 140:139-343]
GATGAATTATGTTTCATAAAACTAGTTAGGTCCTACAAAATGATCCTCACATAAAATGCTGAGACATCACTTTAGAAAATGTTTCTCTAAAAAATATTTTAGAGTTGGTGACCAATAATCTCGTGCTAAGTTGGCTTTTAAAAAAGATTTCTTTTGTTGATAGTAGTGTCAAAGAAGTGTCGATGCCGTTTCCAAGAAGTGTATGAGCCAAAAAAATTAATTAATTGTAACATTGTTGAAGAGTGTTTGACACGCTGACCCGGCCCTTTGAAGGTGTGTCAGTACTTCATAACTTTTTTTCTTTACGACAACCCCCCTCAACTCACTTGAATTCTCGTGCCAAC
>comp83231_c0_seq4 len=1035 path=[3163:0-263 2508:264-286 1200:287-474 3502:475-1034]
TAGGGTTTAGTGTTTACTCTTTAAGGTTTAGTTTTAGTGTAATTCTATTTTTTTTTTATGTTTTATGTTTTATTGTCTTACTACAATCTCAGTTTGTTTTAAATTTCTTTACCTGACTCTTTGTTTACCTAATGTTTTTTTGATAACTCTGAGATACACCACGCGATGTATTCACAGGTCCAGGAAAAAACGTTTCAATTGTCATTCTCCACGTTTAAAGGCATAAAATTCCGGTTGTGCCTTGTGCGTGATTGGATTGGCTCTTTCCCACATTGCTTTCAAACATAAAGGTGGAATCACAGCTGTAGATTTCAATGTTGGAAAGTCTGATCGCAGCGGGGTGAAGGTCACTGGAAAGCGGAAGAAGAATGCTCAACACTTTGAGTCCAATACTGCTTTATGTAAAGTCTCTACCAAAAATGATACTTATATTGTGAGGTGCTGTGTCAAAGGTTCCCTTTTAGAAGTGAATCAACAGTTAACCAAGCAACCTGAACTGCTTAATGTTTCGGCAGACAGAGAAGGATACATTGCTATTATGATGCCAAAACCAGCTGATTGGCTTAAGGTGAAGGCTTCCTTTGTTAGTCTTCAGGAGTACAAGAAAGCAAAGGAAATCATTTGATCGATATACATTGAGGTGCCCTTTTATGACACCTTACAAGAGACACCGTAAGAAGCAGTGTCAGTACTATTTTGAAGTGATTGCATGATTTTCCCAGACGATGCATCTATTAGTGGGGTCCCTAACGCTACAAACTGATTGAAATTGCAAGTTCTGGATGCAGATGATGAGAGATCCCTTTCCCCATGGAGTTGGTGCATGTTGAGGAGCCGGATCAAATTAAATTAATGTAAATCTCAAAGTCATGAGCAACTAAGAATCTCATGATAGTTGAGCCACTTGGAGACCAATTTATATTTACATTTTTTTTTTTTTGTATTTTATCATTATCATTATTCAAAAGTTGAATCTTTTAAACACTTCAAGATAGTAATAGATGATGGTTCTCAGTCCATATTATCAAGAAAAAA
>comp683941_c0_seq1 len=438 path=[1:0-437]
GTGAGGTAGTGTGTCTTTTTTCTTAAAAAAGTTAGATAGAGCAACAGAAAAAAAAAAACCTACAAACAACTAGGCACCGGTCTCATCTTGAACTGGGAGGCCAAAACTCCCTTCTTTTCCAAAAAGTCTGCGTAACAATTATGCTCTCTCAGAAAGTGTCGGACTCGCCAATAAATGTTGACTCATTTGGTAAGGTAAGGAGTTGGTTCACAGGTTATGGATTTAACTCTCGGTGTCGCCGATATGAGGATCTCTTTGGTGGATGATCCGTAAGTTCTTTTGTCGTCGAGCCTTGATGTCTGTTTTGATCGTGATAAGCCCCCAGAACCTAATTCACCTAAACACTTGGGAGACTATGCGCCAAACCAAAGGGAGGGTGCCAAGTCAATTATATATACACCACCTAATACAGCATAAGTTGTGTTGATATCACTAGTT
>comp54251_c0_seq1 len=236 path=[289:0-133 162:134-134 163:135-235]
TTTTGTGATAGTCGATCGATCACACTGCACATTTACATGGACTGAGAATATTATTTTTGTTTGAAAGATGATGCGGTTGACATAGAAATGAAATCAAACTTATGTGGAATTGGAAAAAACAAAAGATGTACGTACATGAGTTATATATGGATCCGATGTTGATGATGTAAGAATTGAGATGATTAATTCCAAGTAACTCGATCCGTGAATATGTGATGGCAGAGAGTTGGATCGAA
>comp894414_c0_seq1 len=346 path=[324:0-345]
AAACAAGTATCATTAGATTAACATCTACGCCTTTGAGAGTCTTTCTCTTAAGATACATAAGACCATTGTCTCCTATTAGGGGATGTACTTCTAAATTCTAACGACAACTGCATAGTGTATTTTAAATCCGCCCACCTGAAGAGGGGAACAGATTCTGTCAATCAAGCCTTTTTACATCGTAGTAAGTATCGCACGATACTGTACAGTTTCTGGGCAAAACTATGCGACTCACACTGTGTATCGTTTTAACCTTCTAATGAAGCTTTTGTATCCAGTTAAAATTAAAATGATATCTTCTGGAAATATTTTTCAATAGAAGCTTTCTTTAAAACTGATAAGATCAATG
>comp3804_c0_seq1 len=510 path=[488:0-425 914:426-509]
GATGATCTAAAGTCCAAAATACTAGCAAATGATGAAGATACATGTTTTTTGAGTTGCTTTCTTCTAGGCCTTTGCACATCATCCCCATGCACTTCAGAGCCCTAGCCCCAAGCTTGTCCTGTTTGACATAGCAAATTTCTTGCCCCGAGTATCCTCTCAAATTAGAGTACTCTTTCAGTTTACCACTCCACACTTCCATAAGTGTATTTAAGTGTGATGCTTGATATATTACTGTACTAGTAGCTCCACCCCATAGACTCCCAAGAAACCCAGCTCCTATGAGCATACACCTCACATGTCAAAATAGTTCTACTCATGCACTCATTGGTGAGGTGTTTTTGCCAGTGTTTTATGCCTTCTAATACCACATTCCTTGCCAGATTTTGAAATTGCTCTGAAATGAACTGTAACTTCAAGCCATTGTCAATTCTCGAAATTTTAAGTTTAGTTCCTATCTGATTTTCTACAAGAGTATGTCCTTCTTTAATCTTTTTAAAAGGTGCCACTTTA
>comp1606577_c0_seq1 len=202 path=[1:0-201]
GTGTTTTGTTGTGATGCTATGAAGTCGTTTCACTTGAAACATGAACTGTTGAAATTAGCTAGGGAAATTGTATAACATTAACCCTTTCTTAGAGGTGAAGCCAACCTTTTTATAATGCAGAATAGATATGTTTAGAACTGCTAGCACAATCAGTAATAGGAAACAACTCTTTCCTTAAATTCACAAGGATGGCACCTTTGTT
>comp86971_c0_seq1 len=519 path=[497:0-0 498:1-49 547:50-52 550:53-58 556:59-333 1853:334-334 832:335-338 836:339-408 906:409-411 909:412-453 1923:454-518]
AAGGATGAATGGGTTGTCTCAAGGATTTTCCACAAGAACAACACCATAGAGCTCAAAAAGAACCCATCATCAATTTCAACTCTTTTGAGGATAAACTCAATAGAAGATGATCTATTAGATTTTTCTTCACTCCCTCCTCTTGTGGATCCTTTTGATTATTATAGCAACAACATAACATCAACATCTAATAACGTTCCAATGGAAAGAATCACATTTTCTCATGCTCAAACCAATGATCAAATCCAAAATCCAAGCTTGTTCTTAGATTACAATAATATTGTTGGATTGGATAGTGTGTCACAAGATACTTGTCTTACCAATGACATAAACACTACTGAAACTTCCTCAATTGCATCAATGGGAAGGAATCAAACATTGTACGAGGATCTTGAGGGTCCTTCTTCAATTGATCCCCTCTCAAATTTTGATTGCCTTTGGGAATGGGATATCAATTGATGAATTCTGAAACACAGATTCTGACACAGATATGGCAATACTGATAATAATTTTAGAAAATGA
>comp66092_c0_seq1 len=384 path=[362:0-86 449:87-197 560:198-201 564:202-383]
ATACACTCTTGCTCTGATTTATAAGCAAAAAATTGTCATTTCACACTTACTAAGAAAACTAATAATTACTCTTAAAGTTATCAAAAAGTCACGCCTAGAAAATAGTGAGTCCAATGAGAAGTAAAAGTAGTTGGAAAACTGGGGAGTATTTCTAGAAAAACATAGCAAAAGTAGTCTATTTTTGCTTATAATCAGACCGGCGAGAGTATTAGCTTATTCCACGTCCAGCCAGAATAAGGACAGAAAAAGGAAGAAAGGATATTGATGTTAAGTTTTATTAGCTTATTCCATGTCTAGAAGTACACTTGGGGACAATTTAGGGGTGGGAGATTAAATTGGGAATATCAATTACCATTATACCTTCTAATCTAGCAACAAGGTGAG
>comp710158_c0_seq1 len=229 path=[1:0-228]
TTCAGTTTCATTCACAAATCAAATGAAAATTATTAATAGTAAATAACCATAACGAAAAATACCCTAATTACACAAATACTCCTCACCGGCAATGAAATTGATTCAATTTCCGAAAACCCAGATCATGAATCAGCACTTAAATCCAGAAAATTCAATCAAGATCGATCCTTTTAAACAAATCTAAATGGGGGTGAATTAACAGCACAAAGAGAGTCAGAGAGAGAGAGAG
>comp2102204_c0_seq1 len=254 path=[1:0-253]
AGAAGATTTCGGGAAGTATTAATTCTGTTGGAATGTATGTCACTATTGATCCTACATCGGGAGCATTAAAAGGAAAGAAAATACAGACCCTCTGGCAAATTCAATTTGGACCTGAAACAAAGTTGCTTACTTGGGCTTGGGGTGTACCTGGAGGAAGTGCACCAAAAACTTATGACTCTGCAATGATTGAAACAAATAACGCAGAGTTTGTATTTGCTTCTTGCTTACCTGGAAAACCAGACGGTATTTGTAAG
>comp97842_c0_seq2 len=1507 path=[11434:0-5 37:6-175 11481:176-181 213:182-199 231:200-223 11493:224-233 11503:234-257 289:258-259 291:260-277 11527:278-322 354:323-358 11568:359-364 396:365-382 414:383-571 5738:572-583 615:584-595 627:596-608 640:609-679 11690:680-691 723:692-721 11702:722-727 11708:728-745 777:746-760 792:761-766 798:767-823 11758:824-846 878:847-850 882:851-868 900:869-880 912:881-892 924:893-901 933:902-916 948:917-951 11809:952-976 1008:977-979 1011:980-1116 1148:1117-1153 1185:1154-1220 12162:1221-1223 12173:1224-1240 1272:1241-1326 1358:1327-1345 1377:1346-1428 12282:1429-1429 12283:1430-1455 12309:1456-1480 1512:1481-1506]
CCCTTTCCCTTTCCCTTTCCCTTCTTTAAATTTTCTTCACACCAAACAAACTCCCACTCTTCACTCCCACCACTTCAATGGCCACTCTCTCTCTCTTCCTCATTCTCCTCTCACTCCTCCCTTCTTCTCTCTCCTCCCCACAAAAACAAACCTTCATAATCCAAGTCCAACACGACTCAAAACCCTCCATTTTCCCAACACACAAACACTGGTACCAATCTTCTCTCTCCTCCATCTCCACCACCCCCACACCCAACTCCATCATCCACACATACGACACCGTTTTCCACGGTTTCTCCGCAAAGCTCTCACCTTTAGAAGCACAAAAGCTTCAATCACTCTCCCACGTCATCACCATAATCCCAGAACAAGTCCGTACACTCCACACAACTCGTTCTCCTCACTTCCTCGGGTTGAACACCGCCGACAGAGCCGGGTTGCTCCACGAAACTGATTTCGGGTCGGATCTAGTTATTGGAGTTATTGATACGGGTATATGGCCCGAGAGACAGAGCTTCAACGACAACGATCTCGGCCCTGTTCCTAACAAATGGAAAGGTCAGTGCGTCGCCGGGAAGGACTTCCCGGCGACGGTCTGCAACAGGAAGTTAATCGGAGCTAAGTATTTCTCCGGCGGGTATGAAGCTACTAGCGGGAAGATGAACGAGACGACTGAGTATCGTTCTCCACGTGACTCCGACGGACATGGGACCCACACCGCGTCTATCGCCGCCGGGAGATATGTCTCTCCGGCGTCGACTTTGGGATACGCTAAGGGAGTCGCCGCCGGTATGGCTCCGAAGGCGAGGCTTGCTGTTTATAAAGTCTGCTGGAACGCCGGTTGTTATGATTCCGATATACTCGCGGCGTTTGACGCCGCGGTGGCCGACGGCGTCGACGTGGTGTCGCTTAGCGTCGGAGGTGTGGTGGTTCCGTACCACCTCGACGTGATTGCTATTGGAGCTTTTGGAGCTACTACCGCCGGCGTTTTTGTTTCTGCCTCCGCTGGTAACGGCGGTCCCGGCGGGCTCACTGTAACGAACGTCGCTCCTTGGGTTACAACTGTCGGTGCAGGGACAATAGACAGAGATTTTCCTGCTAATGTGAGGCTTGGAAATGGTAAAATAATTCCCGGAGTTAGTATTTACGGCGGGCCGGGTCTAACTCCGGGTCGGATGTACCCGATTGTGTATGCGGGTAGTAACGAACACGGTGGTGGTAGTAGTGGTGATGGTTATTCGTCTTCACTTTGTTTAGAAGGTTCATTGGATCCAAAGTTTGTTAAAGGAAAAATCATTGTTTGTGATAGAGGAGTTAACTCAAGAGCTTTAAAAGGTGAGGTTGTGAAAAAAGCTGGTGGAATTGGAATGATTTTAGCTAATGGTGTATTTGATGGTGAAGGGTTAGTGGCTGATTGTCATGTGTTACCCGCCACCGCTGTTGGTGCCAGCGGTGGTGATATAATTCGTAGCTACATTGCTTCGGCAGCGAATTCGAATTCGCTGCC
>comp2036646_c0_seq1 len=212 path=[1:0-211]
GGATAGGCTTATAATCTCAACCATCACTTATTGGGAAATTAGCTTATGCATCCCTGCCTTTTTTTGGGAGGCTAATGAGAAAATGGGGAGGGGCCCACTTTGCATCTAACCATGTTAAATGTGACTATATTGTATGCCATGTTTTGTTTAATGATGTACTGTGTACATCTCTTTTGTTTTAAAAGACTCACATGTAATTCAATCAAAAAAAA
>comp88967_c0_seq1 len=1093 path=[1071:0-209 1281:210-238 1310:239-373 1445:374-374 1446:375-537 1609:538-604 1676:605-605 1677:606-635 1707:636-661 3898:662-692 1764:693-972 4042:973-982 2054:983-1000 2072:1001-1092]
GGGAAATGAAGCAAATATCAAGCATGCTATTCATACTACAAAAATGCAAAACAGAAGGACAAGAATTGTAATAAACCAAACATATTGCCAAACTCAAATAAATAACCTCAACAAAACGATATAAGGCAGTCAAATGTGATATTTCCAAAATTGCAGATACGAAAATGTCTAAACTTGATTGATCTAAAGTCAACATAGAATGACTGTGACAGGAGTAGATAGCTGAACGGTGCCAAAGCTTAATTCATTCTCCTGATTAGCTCATTGATGTAATTCTCACGGTTTCCAGCATCACCTCCTTCAACATAGTGGTTCCTCTTCTTCTTCATGCCACCCAAAGGAGCCTTAAGCTTGAATGGCCAAAGGAAGTTGTTTGCCTCCTTAAAATGAGGTCCAACAGTCAAGATCTCATGGATAAGATCTTCGATGCAGATGATGCCGTACTTGCCCAAACCCTGCTCAATAATGGAGTTATCAGTGAGAGGAGTTCTCTGCAGTTTTAGCTTTCCATAACCTCTCTTGTAAATGAGTTCCCTCACACTTTTCAAATTTGGGTATCCGTAGGTAACATAAGGCTCAACTCTGCGAAGCATGTTGACAGTTGCTTTGTTAACTTTAAGGAATACACCATTGAAAATCTGTCTCAAACGCAGTAGCTGCAAAATCTTTCTGGACTTAGGGTCCATGGCATTAATACCACGAATGCGAATGATAAACAAGAGCTTGGCCTCTGGATCAACATAAAATCCACCTTTCAGCTTAGCCTCACGTTTCAATCGAATCAATTCCTTATCCTGCTCCTCATACTCCTTGGAATACTGCTTAGCTCTGCTGTAGATCAGCTTACGGTTCTCAGCTCTCTTCTTCTTAGCAGCTTCAAACTCCTGCTTTTTAGCCAACGCCCATTCCTCCTCTCTCTTTCTCTTCTTCAACACAGACTCTGGAACAATCGTCTTCACTTCTTCACCCATTTCGAGAAGAAACTGAGGACTCTGCAAACAAACGGGAACTAGGGTTTTCTGAGAGGAGTTGTCAACAAGTAGAGAGAGATATATGGGTCAGGGTTTTTGTAATGTTTGTTGAGGCTCTGTTG
>comp73054_c0_seq1 len=415 path=[393:0-231 953:232-235 629:236-290 1098:291-303 697:304-414]
CGAAAATCGGTTTTGCCTACGACTATATCGACCCTCAACAGTTAGCACGTGAGTGTTTCTTCAACTCTTATTCTTTATTCTTCAGTTTGTATGTAATTAATCTTTCTTTCTAGTCCTTTGTTAATTGTTTATCTGGTACCATTAAATATCTTCTAATAACTCGACTCGAAGTAATCTAAAACCTTTTTGGTATTTTGAGGTTATTTTTTTGCTATGCCTAAGTTTTATGAGAGCATATATTCTTCTCGATTGAATGACAAAGCGATAGTCTATTTTGAATTGCTTGAAAACGGCACCTTAACAAGGTTGAACTTGAACCCAGCCGAAGAGACGGAGTGGCAGAATGATCAATTTGTGTAACTAGTATTCTTATAAATGTTGGATTCTAACAGGGAATATCGAGAAAATGTGAAAG
>comp94613_c1_seq1 len=212 path=[4968:0-111 5080:112-124 5093:125-154 10672:155-163 9398:164-211]
AATTTCTCTTGATTAGATACCGCGTTGCCATTTATTTACTATCCTTTATTTATACTGCCATCTCCATTCTTCCTTCCCATATCTCTTCTCATGGATCTGCAATTATCACCCTCCTCTTCTTCTTCTTCCTATGGATTCCAATCTGAATATGATGTGTTCCTTAATTTCAGAGGTTCTGACACTCGCTGCGGTTTCACCGGGAATCTCTACCG
>comp94613_c0_seq3 len=337 path=[3063:0-32 9821:33-42 9831:43-119 132:120-125 10042:126-129 142:130-150 10111:151-164 10125:165-170 10131:171-183 10144:184-188 201:189-197 10158:198-205 10166:206-207 10168:208-216 229:217-224 237:225-227 240:228-236 10295:237-242 10301:243-251 10344:252-252 10345:253-255 1094:256-272 10359:273-288 10418:289-311 8753:312-336]
CGCAAAGGTTTCCCTGATTACTTGTTACATACGAACACAACACAAAAAATTCTTCCTTTGTTTCTTATCATGGCTATTATGCAATCATCAACACCCTCTTCCTCTTCCTCTTCTTATGATTATGATGTGTTCCTTAGTTTCAGAGGCTTTGACACTCGTTTCAGTTTTACCGGAAATCTCTACCATGCTTTACATGCTAGGGGAATCCGTACATTTTTTGATGACAGAGAGCTTCATGGAGGTGAAGAAATCTCATCGGCACTTTTTAAGGCTATTGAAGACTCCCGGATTGCTATTATTGTTTTCTCTAGATACTATGCTTCTTTTTCATTTTGCT
>comp94613_c2_seq1 len=317 path=[2136:0-117 10655:118-316]
AATAGCTAAGCATGAAGAGAGGTTCCAAAATAACAAGGAAAAGTTAGAGATGTTGCAAAGATGGAAGATAGCTCTTACAGAAGCTGCTAACTTGTCTGGTCATCATTTCAAACCTGGGTACCTAATCCTAATCTTCTTTTTCTTTCTTATATCTATTATCTTTCTTTAATTTAATCTTCCTTTTCTCTTTATGTTGAACAACTTAGTTTATTGTAATTTGTATTTATAAACAATTTGAGGCAATACATGGACGTGATTTTGATATATTTGTTTTGACTTTATCAATACATACAGGAAGGAATATGAATATGAGTTTA
>comp1684401_c0_seq1 len=226 path=[204:0-225]
ATAGTTTTTAATTTTATTCTCTAAGCACTACTCAAAATAATTCTCATTAAATAGAGAGATTAGATGAGTTTGGTAAAAAGTTTAAATTATCGTACTTTATTCAACTATTTTTATTATCTTTGGCTTGGCCCGGTTGATGTCCTCCAAATATTTTTTTGTATTTTTTCTTTTTTATCAATAAAAGTTTCTTTTACTTAAAAAAATAACAAAAACTTGTATAAACGGG
>comp992134_c0_seq1 len=228 path=[206:0-227]
GACTTGTTTTCCTTTGCTGAGATGCACATTTTATATGTCGAAAAAGTTAAGAAAATTTGCTTCAATAATGGGAGTTATAGTACTTTGAGCTTATGCTATATAATTGATGGTGTCAACTGCAAATACTTCACAGATAGTTGATGATGGCCTTAATCCAAATACTTCTGTTATATGTTTTACTAATGTGATTCATTTCATTGTTGCAGGCATTGCTGAAGTAGGTGTCAT
>comp15727_c0_seq1 len=214 path=[192:0-36 229:37-70 263:71-213]
AGCAAACAAGGGTTCAAAAGCATTAGCATTAGTCTAACATGTCATCCCAAACATGAAAAATCCCAAATACAAGCTTCTGAGGTGTTTGTATGCCATGCCTCTCGATTATCAAATGCATAACCTTTCTTTTTTCGTTCTGGAGAATTGTTCCCGAGTTCAGTAATTTTACAAAATCTAAAATTGATTGTTTCAGGAATCGGAAAAAGGATCATGG
>comp875288_c0_seq1 len=201 path=[179:0-200]
GAAACAATACGTTTGCGACAAGCATTCATACCACGGATTGTTTTCGTCACAAACGTATTGAATTAGACTTAATATGCAAAGCGGTGAACTAATTATATATGTCGTATCCGTATCACAGCAACTATATTCCAAAAAGAGGAACTAATATTTAGCAAAGCAGTGAACTAAAAAAAATTGAACTAGGGGGGTCTTTGTTTCACG
>comp70399_c0_seq1 len=237 path=[215:0-72 288:73-76 292:77-189 405:190-236]
ACTCTAAACGCGCTACTCGTGTTCCTACAAGAAACAAAAAGAAAAACGTCGAACACAAACTTCGAAAACCCACGGTTAAAAAAAAAATTCGAAAACCCCTTCGCGTTAAGAATTCAGAATGAAATCACGAATTCGTTCATTCGATGACATGTTTCGCTAATCATTTAGTTATTCTCTGTTTTGATTCTTCAAGTGAAAAGGAAAATGAACGTACGTTGAAGAGTCGAGGAAATTGGA
>comp17102_c0_seq1 len=266 path=[1:0-158 160:159-168 170:169-265]
TCTCCCTTTAAAAAAACAAGGACAGTCAAACAGAAGCACAAATTAACATATAATCTTCTAACACTATCAATCCTTAAATATTCACATAGACTGGTCTACTTCAAATTTTGTATTGCAAATTGATACAATCTGATTAATAACCTTACTTCTTTTGCTTCCATTGCTAACACGAATTTCTTTGATCACTAAACAGTTTTTGCAGAATATTTGAAACATTTTCTCCTCTTTGTTACGACTGATATTATAGGCATGAGAAGGGAAAAAAG
>comp749299_c0_seq1 len=464 path=[1:0-463]
TGCCTATAGCATCTGCAGCAAGAAGAACCAGAAGCTCCTGCGTAGCTTCTTCCAACACAATCAGCCTAGCACCCACTCGAGTCCCAGTCTTGGCAAGGAGATCTGCACAGAAATTGCTTTCCCTAAAACAGTGATTGAGCTGTATCTCCCAATCTCGCTGCAATAATGAGCGAATTTGAAGTAGCTCATTCCCATATTTATGATAATTACAATCAGCATGTTTGATCAAGTTAAGAGTTGCTAAAGAATCCGTATAGCACATAACCTTCCTTTCCCCTTGCTCCCAGCATAGATTGAGACCATGGAGTAGACCCAGAATCTCAGCGTGTGTAATCGTGGATGCACCCACAGACCCATAAAAACCCACCTTGAACTCCCCTGTATTATCTCTAATAAGACCACCAAAACCAGCAGCTCTTGGATTATCTAACGCACTGCCATCTACATTCAAGGCTACCCACAAA
>comp93487_c1_seq1 len=667 path=[5199:0-62 6939:63-80 6957:81-102 5302:103-219 1190:220-254 4727:255-431 4904:432-457 4930:458-507 7261:508-538 5011:539-565 7435:566-583 5737:584-591 5745:592-601 5755:602-666]
AGCCGATGCTCCGTGGATTCAACCAGAGTTGTTGTTTAAGAGGTTTGGTAGCTCTTTTGAAGCAGGTCTCAGCAGGGGATTGGGCAGTGGTCTGCATAGCTTCTGGCTTAACACAGCAAATGCATCCTGCTGAGTTCTCAAGCAGTCCCTGTGGGAAGGTTGGAAGCTAAGCCATGGGCTCTCTTGCTTTTGCATAGTGTGGATGCCTGGAGGAAAATCCAGCAACTTGGTGTGATTTTCCCGACAGTTGCTGGAGTTTATCCGGTTGAAGTCCTGCTCCCCTGCTATTGGAATTGTGCCTTTAAGGCCTTTCGATGCCAAAGTATTTCTCAGGGGGCGTTAAGCTTGATGGTGTTGCCCATCTTTGTGCTTTTGTGATCTGAACTTGTTAGCTCCTAGGAGCATTTTCCAGACCTGTAATCTGTTGCTGTTTAGTAGCTTTCAAGCTTTTTCTTTGTTGTAGTTAGTTATTTGGAGGTTTGCAGGGGCCACCAGGCTTAAGTGTGAAGTATCCTCTGCCCCAGCAACCTGTGTTTCAGCTTTGTGTTGTTTCTTTGGTGCTTCTGAATGAAATTTCACGGTTCAAAAAAAAAAACAATTGAGATGGTGTCTAAATTGACGTTGATTCAAAAAAAAAAAAAAAAAATTGCTCAAATTGCTCTGCTTA
>comp93487_c0_seq1 len=1087 path=[1:0-56 58:57-117 6985:118-120 122:121-133 135:134-456 458:457-473 475:474-720 7414:721-723 725:724-777 779:778-1086]
TCTCTCTCTCTCTCTCTCTCCTTCCTGCCAGCGTTGCCTAAACGCAATCTATAGGAGAGACACGTGCAGACGTGCTGCTCAGAGGTCTCTTTTGCTGGGTCGTCTCGTCGAACTTCAATACTACAACACAAGTCACTCCAGCCAGATTCTGTTTTCGCCTGCAGGTCAAGGATTTCTCAAGTTTCTTTCTTTGTGTGGACTGTGGAGGATTCATTTCAGCACTACCAAGACTGTGAATGAACCTAAACTGGAAATCAAATGCAAATTTTAATCTATCATGGACTACAAATCAGATAAAATGATGCAAGATAAAAATGAGAGCCCTGCATTGGAGGATGTATCAAATGACCCCAACCCTTCTAAGATTGATGACAAAGTTGTTTTGAAACATTTTACAAGAGCCTCAGGAGATGTTGAAGAGACAAAGACTGCTGATCGTGAGGGGGGAGAAAAATGTCCAAAGGGTACCGATGGGGAAATTGATGCGGCTGGGGATGTTAACATGGAAGCATCCATAACAACCGATGATGTTATTCGGGCAGGGGGATTTGGTGCCAGAGATGATATCAGTAGCTTTCTTCCTGTTGCAAGTGACTCTACTGACTTTGAAGCTTCAATCCGCGATGCACGAGATTACGAGGAACCACAGGGAGAAGTAAGCAGGCCCGGCCTTGGTTGGACTGGTGGTAGTGGTACTAAAGAGGAATAAATATTTACTGCTCAGCACTTACATTTGCAACTTTTTAAACTAAGGGGGTCATCTTGTGTTTCTGGTTATCTAAGTAACTGGTGCTTTACTTGTTAAATTCAAATGGGCATGTAATGTTGTAAAAGTAAAAGATTTTCTTGTACATATAGTTTGGTGACCGTGACCTGTTGCTGTTAGTTACTTGTTTGGTTTGTCCTCGTTTAGGGATATTCTGCAACAACAAAAAAAGGTTTTTGAATGTTTATTTTTGTACATTTGCGTATAGAAAATTGACTTTTGGCTAATCAATAGAGGAGGATGACACGATAGTGCAAGTAATAGGCTTTACTTTTGGATACCATTTAGAGTGTATTTGTCATCCCTAGTTTTGCTGTGTGT
>comp80008_c0_seq1 len=273 path=[25:0-55 80:56-61 86:62-103 128:104-137 162:138-209 1058:210-249 1084:250-272]
CTGCTTCTTCTTCTTTCGTCATCATCGCCATCTGCTTCTTCTTCGCCTCCGCACATTGCCGGCAGCTCCAGCAGCAGGATAACCGTTTCTTGGTTGAAGGAAAAGTTTACTGCGACACATGCCGTCTCCAGTATATCACGGAAGCCAGCGAGTACATGGCAGGTGCCACCGTGCGTGTGGAGTGCAAGGAAGAAAATGGAACCCTAACAGTGAGCAAAGAGGCAGTGACAAAAATTATATTGCACCATTTTTGTTCTTCGTGCTTTCTGTTCT
>comp79125_c0_seq1 len=925 path=[1451:0-50 1502:51-365 3446:366-406 3487:407-435 1895:436-441 1901:442-486 1946:487-608 2068:609-713 535:714-755 2196:756-781 2222:782-819 5264:820-825 2266:826-847 5272:848-868 5293:869-875 703:876-887 715:888-924]
GTATTCATCTTTGTTCAAAAACTGCATAGAGAAGAAGCAAAGCACATGTCAAAGAGGAACTAAATGCTGACATGAAAGTGTAGTCAATTAAGACAGAGGATACTAATGCAATGTTACACCAAGAACAGGGAGAACCAGAAGAAGAAAAAATCTCATCTTCTATGCCTCTATTATGTAACTTGACTAATAAGTCATTTTGGTCCCTAAATGTAAGGCACTATTACTATTGTCGCTGAATATAATAAAATTACAAAACCATTTTTAATGTGTCTTTCATTAGTCAATTTAGTTTTTGGATTTGTCTTTCACTAGTCAGTTTGGTCTTTGAAATTATTAACATAATACACATTTTGGAATACCTTTGGGATACATTAAGTTACTATAGTGACAAACTTTGGCCAAAGGAAAGTAAAAAAGCATTGCAAGTATAACCACCACATTCTGGCTCAACCTTCTCCCATTAGAACAAAACCCAACTCAAACAAACCTATACAATTTCTCAAAACACAAAAAGGAGGTAGTTAAATATTCATTCACATTTAGATGTTTATGGTGAAACACTTTCCTTTCCAACAAAGTTATGTCTGATCTGGCAAATAAGCCATAGCAAAAGAAGCTAATGTCAACCAGAGTATGTCAACAACTGTATTCCTATTTAGAAAAAGCATGGAGACTAGAGGGTGAAATCAAAATGAAAGTTTTTTGTCCAAGACGACACTGTTTTAGGCATAAAAGAATTAATGCAATGGATCTTCGAGAAGCCCCTATTTTAATTAGGACTTACTGCAAGCCTCCCTTTCTTGGTTTTAGTAACAAACAAATCAATAAGATATATAATTCTACAGCATTGATATTACTGGTGTATATAACGATACACCAGTAATATACCCGAAGCAATCACCTCATTGTGGTCATGGAGTAGAAT
>comp1052383_c0_seq1 len=271 path=[1:0-270]
TTTTGAAAAGAAAACAATGAAATAAAATATTTGATTGGAAAATCATTTCATAGAAGGTGATAAACCTGTAATTGTTTCTTTTCTAGTGGAGAGGAAGAAGAATAGGAAATAAATAGAGTCGGACTATTTGGGAATATAGTCTAAAATAGAAGGTAGGTCCCTTCTAACGCTAAATACTTGGAGTGGGGAAACCGATAGCGAACAAGTAGTGTGAACGAAAGAAGAAAAGCACTTTGAAAAGAGAGTGAAATAGCAGCTGAAATTGTTAAAA
>comp329758_c0_seq1 len=235 path=[213:0-234]
GGAATTTTCTGGATGATATTAATATCGCTTAATTAGTTTTTAGGTTTTAAAAAATATTATTTTAGTCTCATGCGCGCGTTTAAAAAGAGATCATGTGTTAGTCCTTTTGAGAGAAACCGATGATTAAAAATGTCATCTTACTAATGAGCACTTGATACGTTATTATTTTTTGTGAGAAAGATTAACATGTTGATACTTTTAAACGTACCTAGAGACTAAAATGATATTTTTTAAA
>comp61861_c0_seq1 len=642 path=[627:0-204 839:205-397 1032:398-641]
GGCACGTTAACTGCCTACGTGGCCTGTTAAAATGTGCCACATCATATTCTAAACATACCACATGACCCAACTTAGTCATTGACAAATGAAATTTGGAAAAAAATAATTGTACCAGTCTCTCACAAACATAACCCAAATTAGATCCAATTTCATCATCTTGGTCAAAGCTAATTCCGCCATATTCTCTCCTCTTTTATTTCTTTACTGTCTCTGATTCGTCTCTCAGTCTTAACAAAAAAGAATCATGAACTCAAAAGAATCGCGAACTCACTATTCTAATTGGGGAAAATCGAAATAGGAACTGATTTGAACTATCAACTAGTGATTTCAAGATATGGTTTGGCTTTTGTTTTCTTCATTTTCAAATATTAGCCCAAGGGAGTGAGTTGCATATAATTGAAAATAAGAAACTAAGAGAGAGAATAACTTGTCCAAAGTTGTGCTCTTGCTATAATAATAGTTAAGCAGTCAGACAGAATTAGTTGATTTTTTTTGTATTTTCTACTGTGAAGAAGTAAATTTGGATGTGGAGTATAAAGTGAGGACAAGAGTAAGTATTTATTCCAATAATAATAGAAAAAAGAAAGCGATATGATATGATATGTACGAATGTACGTACCTTGAGAGTTTGGAGAAAGGATT
>comp86975_c0_seq2 len=1757 path=[1:0-100 102:101-584 586:585-1107 1109:1108-1638 1641:1639-1671 1674:1672-1756]
GTGATCTTCATCCCTTTATCAAGGTACTAATTATTTGTGACAGCAACTCTTTAAATATCGAGGTGAATAATTGTTGGGCGCAGTTTAGCCATTGCCTGGAATTTTTTCTCATATTTGGAAGTAGGTTGACATAGATATGGGTATGGCAATCCAGGCCTGACAGATTGGGTACTTGAAAGATTTAATGGGCCATGTTATCTGGCCCCTGCAATTGGATTAGGATATAATTTGTAACTTGTTTCGACACAAAATGTCAATCTCATAAAACTGATATTGTTTGGTTATCAACGTAGCTTGGTTTTTCTTCCTTGATAGATTGGGGGGATAACTAACTATTGTTCATAAATTGGACATGAGTTTCTATGAGATGATTTTGTTAAGAAGATATTCATTTAGTACAGATGGGGGATAGACAAGAGCTTTTCAAGTTTTGCAGATCAAGCCCAATTCTGTTGTATTTAAAGCTACCACTATGGGAAAAGGTGAAACAGATGATTCAAGCAAAGATTAATCCTTTATTCTAAAGTTCTGCCTCTCGGTATAGCTTCTCATATAAGATAGAAATATCAAGATTGTACAATTACAATAGCACATGGGATTCAAGAGCCTGGACTCTCCTACAACAACTACAGCTTTCACCAAAATTGACTCTCTTCTCTTCCTTCTCCGCTATTTTCTCCCTTGACTACTGCAGTCAATTCTTCCTTTATCATTTCCTCCCAGTGTCACAACAATTTACACAATTATCATCTGAATTGACCCCTTCTAATCCATGCCTCTGATTCCTTCTGCGACCTTGTTCGGGGCCTAACTGTTTGTGGAAAATTTGCTAGTTGTTGATATTGTACCATGGTTGTTTCTTATGTCTTTAATCGAGTTCTTCCTTTGTTGATGTCATGGTACTTGAACAGCAATTGTAAGACTTGCATGTAATGTAGGCTGTAGGCATAACTGCCTGCTTATGTGGCAAGGTACCTGGGAGGGAAGCAAGAATTCAATTAAAACCGGGGAAGAATATTTATGGGAAGGGGGTTATTCAGTTAAGATAGGAAAATATTGGGTTGGAAAGTTTGAGGTACAGACCTAGGCCTCCCGAAAGCCTTGAACTATCAGCATTTTTTCTGTTTCAATTCACCTAGTCTTTGTGGTTTTCATCTCACAGACACTGATATCTTATTGATGTCAGCAGCAATAGAGATGTGCTTTCATGTGTCAATTGGATTTGTCATTGTTATGCTGATAAGATGATTGACCAGCTATTCTAACTTCTAATGGAGGAGCTTTTATACTAGATTTCTCGCATTATAGTAATTTCTTGAAAACGTGAGAAGATTTCCATCTATATCATCATTTGTGATCTCCTGAGAATAAAATTGCCAATTGAGGAGTTAACTGGATACATTGGTAAAATATAATATAGTGGCAATTAATATTATACTTCCATGCTGATGAGGGTTTTTGGAACTCTCATCTTTGTTAGTAGTGTGCCATTTCCTTGATGAACTGCAGTGTTTTGTTTTGGATTGTAAATGTCAACAGGTAATTTTCTGCACTGCAAACCATACTTGTAATCATGTTCTGTAACAATGTAATGTTTAGATATTTAGATAATGTGTCCTGACAATCTTCAGCTTTCAATGATTGATGTGCTCTGTGCTAGGGTGATGCCCCATTTTTTTTGGTGTGGGGCTCGAGTTTTTTTGACAGGTATAAAAACAATGTATCTTGTGTGTAGGGAAGAATATGAGCTCTTAGAA
>comp1558733_c0_seq1 len=453 path=[431:0-452]
TATTTATAGTGCGTGTCCTAATGAATTTTGGTTTATTAATTTATTTTATTATTATTTTTATTATTATCGTCGTTTTGTAAAAATATTATATGTGATTTATCAAGCTGGCATGATCCTTTAAGCTGAATATGTTTAGTCACACATAAAACTCCATGCAGATATCACCAAGCGTCCATTGAGCATTTGAGCTGACTAAGTTTGTTAATTGAGGTTCTTTTGAGCTCATTTTTATTCTCGTCCATAGAAAAGTCATGGTTATATACACTGAATGACTCTGCGACTCTGCGTATCTTTTCGTCTGCAATATTTATAGTCTAATTTCAGTATAGAAAAACTGTTTTTACATTTTTAAAGCCCTTCTATGTGAATTGATGATATTCATCATTCATGGTTTCTAGAAATGGTGCATCAGTGGGGGGATTATTTGACTAACCACACTAAAACAGCAAAATG
>comp81769_c0_seq1 len=648 path=[658:0-84 748:85-114 778:115-133 2080:134-153 817:154-167 831:168-223 887:224-232 896:233-341 1005:342-350 1014:351-522 1186:523-539 2247:540-553 1217:554-570 2276:571-615 1279:616-622 1286:623-647]
AAAAAGTAAAAAAAAAAAAAAAGGTTATATTTCATTTTGGAGGGAGAAGGACTATATATTAATCTGCAAAGAAAAATTAAATCTGCATCACATATACATCACCAGTGATGAAGAATAGCCGAAATGCTGTCCATCATCTGAGGCGTGAAAACATAATCAAAAGTCTCCTCCATTGAATTAGAGGATCCTTCTTCATTGGTTATGCTTCTTCTCCCTTCTTCTTCTGCTTCTTTAGGTTGAGGATCTAGTAGTAGTGGTGGAGGCACAACAGGTTCGTTATCATAATTTTTGTAATAATAATCAGAAGATTCCATCTGATTATTATTAGTAGTGGGAACAACAAGCTGAGACCTGGAGAGATCAGGCGGCGGAGGCGAATCGGCGTACTGGCCAGTGAGTTGTTGAACGAGTGCCCTAAATTGAGATGCACTGGTATTAACTTTCATGGGGTTTGATATGTAGACTACCTTTATGGGTGGTTGTTTTTTTTTAATCTTGTTGGATTTGCTTCTTTTGGTAGCAGCTGCAGGTGATAGTGATGATGATGATGACCTTCTTTCTTGCTGCACACTAGGAGTACTGTCGGCACTGCTGATACTGATAATGGTGTCCATATTAGCTGCTACTCCTCAATCTAAAGAACGTACG
>comp15296_c0_seq1 len=288 path=[266:0-287]
CAAACTCCGATGACTGATACCAATCGCACTACCACCGAACAAAAGACCACCTTCACTCAGGATACCACTGCACCCGAATACGGAAGAAAGTATGGAGAGGGAAGCCATCCAGGCCATACTGACGAAGTGCCTGTCCCCCTGACGTTTAATATGGGGGCCACTGCTGTTAAGGCAGAGTAGAAAAAGGCTCAAGAAGAACAACAACAAGAAGGATTTTTCCACAAATTAGGAGAGAAGATCTCCAATGTATTCCATCACCACGATAAGGAGACTGAGACCAAGAACCAG
>comp1578940_c0_seq1 len=337 path=[315:0-336]
GAAACAATCATCCTCACTTTGTTCAATGCCACGATACCGGATTCGTCCTTGACGTTGAAGGTGGAAACATCCGCGCTGGAACCAGCATCATCTTGTGGCACAAGAAACACGGCCACGACGCCAACAACCAACGTTGGGTTTGGACCAACGATGGATTCATCCATCTTCACGGCCACCCCAACCTTGTCCTCGACATTGAAGGAGGAGGCGGTGCTGGAACCAAAGTTATTCTTTGGGAAAAGAAACATCACGACAATGCCAACCAAAAATGGAGAATTGAAGGAAACTTCATCCACAGCCAAGCTCACCACAACTTGGTTCTTGATGTTCATGGAGG
>comp96464_c1_seq3 len=1740 path=[1:0-32 34:33-48 50:49-49 51:50-201 203:202-258 260:259-284 286:285-308 310:309-505 507:506-511 513:512-535 537:536-551 553:552-619 621:620-643 645:644-658 660:659-674 676:675-699 701:700-709 711:710-723 725:724-733 735:734-837 839:838-861 863:862-879 881:880-888 890:889-903 905:904-912 914:913-979 981:980-994 996:995-1015 1017:1016-1039 1041:1040-1066 1068:1067-1067 1069:1068-1071 1073:1072-1090 1092:1091-1091 1093:1092-1095 1097:1096-1116 1118:1117-1140 1142:1141-1163 1165:1164-1232 1234:1233-1239 1241:1240-1263 1265:1264-1316 1318:1317-1340 1342:1341-1375 1377:1376-1399 1401:1400-1474 1476:1475-1485 1487:1486-1498 1500:1499-1509 1511:1510-1510 1512:1511-1537 1539:1538-1667 1669:1668-1691 1693:1692-1698 1700:1699-1739]
AGTCCCTCGGTTAACTTTTCTCAAACCTTCTTGTTCAATCTCTTAACATTTTCCATAGCTTTGGGAGTGTGCAAGGAGTACAACACTACTGAATTCAACAAAGCTATAGAAAAGGTTAAGAAATTGAACAAGAAAACTTGAAAAAAGCTAACTAAGGGACTTTTTAAAATTTAGGGACTAATTTATAGTAATTTATAGTTTTGATGAAGTGAGACTAACTTGATACATTCTCCAAATGTCAGGGACTAAAGTGGGTATCATTTCCAATAAGAAATTTCTACCATCACTGTAGAAAAAATCAGTGGACCATTTCACTTCAAGGAGAATATAAATACTACCATAACAGAAAACATCATTAATCTATTCCCTCAACTATCTCAAAAGACCAATTTTCAAAAGTGCATCTTATGTTTCAAGGCATTTTTGTAGATTGGTATATTTCTAAAATAAAATCATCTAAACAGAATATAATAAATAAAAAGGTTCTTAATTAGCAGACATCACTCAAAGAGTATTTTTCTCACCATATCGATCCGTGTATCATAACATACGCTATAATATTTTTCAGTCCTATAAAACATTTTGAAAGAGAAGCCTTTACACGGAGTATAACACAAACAGCCCAGGGTCAGTAACATAACACAATTCACTAGATAAATGATACCTCAGGAGACTAGAGGAGCTCAAAAGATAAAATTGCCATCACAACTGATGGAAATCCAGATATCAACGGAGAAATACATAAACAAGAGCAAACAATTGAAAATTAAGATGTGTATTATCTATGAAAGAAGACTGAATGCAGAAGACACTAGCATACCTCCTGCCAAGAACAAATCACTCTGCTCATATAACAAACTGGAATATTCACAGTGCCCTCTCAGTCTCACCTCTCTGATAACCGTAAAACACTCACCACCTTAAACATTATTCTCTCCCTCACACACTGCACCCATCACTCTGTCCTTGCCACCTCAGCAAAGACATTCTTCATACACATCCCTTACCCCTTCTTATTTGGCCTAGAATAGATCCCCCACTGGTAGCCTGTGTGACTGCTGATCTATTGGCTCATTTGAATCCCAATCCATATACGAGGTTCCATCAACGACACTGCCTCAGTAAGAACAATTCAGCATCTTTCAACAAATCATGAAAGGGCCAGCTAGTCAGGGAAGCATTTTAGGTTTAAAAGCATCCCAATGTCATCTAAGTTGTTCAACTTGGAACATGTTATTATGTAAGAGTGACTAATTATAAAAACAAAGGAATTGTAAGAAACAGCTGATAAAGTTAGAAAGGGAAACGGTTTTCCCTTCTTATAGGCATTTTTCAAAGTCAAAAGTGAAATGAGGAACATTCTCATTGAACTCTTAAATGATGCTGTTAACACTCCATTGGGCGGACAGTGTAATGTCATGATTTATGTAGTTTATAACCCCTGCTAAGCATATATAGACTAAAAGCAAAAAGAAAACCAAAGGCCATAACAGTAGTCAGTAGACACTGCCAAGTGTGTACTGTGTAAAACACAAAAGGTCCATGCAACAACATGCAGGATTGCAGGCAACACCTATTAGTTGCAAAATCAGATCATCTTCTATCTTCTGACAAGATGACAACACATTCTAGTCCAAGACATACAAAATCAAGCAAGTGCATAAAAAATGGCACACTAAGAAAAATGCAACCAATGATACAACACAAAAAGAAAAACCTGCAAAACATCTTGTTGTGGTG
>comp62287_c0_seq2 len=498 path=[321:0-352 674:353-380 227:381-407 254:408-466 313:467-497]
TAATCCAACCGTGAAAAATTAATTAATTTTTTTTTTTTCGAAAATCTACCGGATGGTGTGTCTCGTATATTGAGGATAAAGTTGAAAATTTTAAAAATTTTATGAACTAGGAGAGTGAGAAGAGTATGTGAGGGGTAGGAAAATCATGGGCTAACTTAATTATATCCTTCCTTGATTCCCTCACTATTTGGACTTCAACTTAGAACCCAGCTCCCACTTGCTAGCCCAAATATATATATGGCATCACCCCACCCAGTCATTTAATTATTAAACAGCACCTCATACACAATCTTTTCTCTAGAGATATTACAAACCTTTTTAATCCTTTTAAACTTCACTTTATTGTTCTCTTGTTTATTATATGCTGCACATAATTTATCATATGCATTACCTATTTTAGTTACAAATTGTCAACGACATATATTTTATTAATCAATGCTAATTCTCTAACTCATTTAATCATAATTTTATTTAGTGGGGTGATTTATGTAAGGCATA
>comp11729_c0_seq1 len=585 path=[583:0-584]
GACCAGAAAAAGAAGTAAGTAACTCTTCTTAGTATTATAAATCTTTCATGCCTTATTCTAAACAGAAGTGAGGTCCTCTATTTATAGGGATTACAGCTGTGTTACGGAAACGAACTATAACTTATTAAAGCCAGTTACTGTGTGTGTGAACTGAACTTAACAAAATTACATTGTTTTTCATCTATACCTAATTCACGTGTTTGGAGAGGCCATAGTCAGAACGAGTAGGTCCAGAAATCTGAGCCTGTTTTTGCTGGGTAGTGTTGGCTGAGGGACCACAGTAGAGGAAGAAGTGTGTACATACAGAAACAGAGAAAGAGGACATGGCAACATTGATAGAGGCAGCACTTTTCTTTGTAAACTTTTAAATTTATCCCTTATGACCAAGAAGCAGTGTTTCAACCTCATCAACATTCATATGACAAAACAACTACTGATTAGGGATATTGTTGATTCACACTCTTTGGGAAATCCCTCAAGAATAGTAGCTAAATGTTCTTGTACAGAGATGGAATTGTCAATCACAGTGATGGGAATCTAGAAACCTAATTCAAAATTTAGCATTAGTGCATCTGTTACAAGCAG
>comp77548_c1_seq1 len=832 path=[1:0-204 206:205-501 503:502-513 515:514-533 2800:534-552 2819:553-553 536:554-759 742:760-831]
CCGCTGCATGATCAATTTAATGCCCCCAGCCGTATCTTTTCTGCTTTGACAAGGCCCATGAATATTTTTTTTGGTTCTTTAGTATGGCTTAATGGGGCATTATCAATCTTCATGTGATAAACCTTTTAAAAAAAGGCATTATTGAGTCTAGGGAGTGTTACTTAAAATAATGCTCATATTTAATTCCTTCACGGTGATGTCCTTCTGAGATTTTGCAGTGACACCTTGAGGTTGTGCAAACCTGTTACCCCGTCTCTTTAGTCAATCTGTATTCTCTTTCCGCTTGTTGGTTTAGATGGACCTGCGTGCTTTGTTCTTCATCTTGGCCTTGGACGGGCCAAACTTTGCACGAAGTCTCTCAAATGCATCTTGAGCTACTCTCAGATGTTATCTTCTTTGAAGATTCCTCTTTATACTTGTCATTTCCTACTAGGAACTCCTTTGCTTGGTTCTTCCGCAGAGTTCAGGTCATTATTGTTGCTTACGTCCTAATCCTCCTGCTAGACCCGTTGAAGCACCTGTTGCCCCTCTCCTCTTCTCTGATGCCCCTCTCCTTCACCCTTTTATGCTTTTTGCACTCCTTCATCTTCTGTCTCTATTTACTGATGATGAAGCTTTATACTATTCTGGGTTGCAAAATCAATTGTGGATATGGATAAAAGGATTTCCATGCATTCCAGTTGCACTTGGTAGCTGGTTCTTTTGCCTGTGTAAGCCCCTTTATTTTCAACAACCATAATGGAAAAAATGTTTAGAGTTTGACTCTGTTAGTTTCACAAGTGGATCATATAAACATCTCTCCTACATATTCTCAGAGAGAGAGAGAGAGAGA
>comp77548_c0_seq1 len=343 path=[1581:0-342]
ATATATGTCACTGGGAGAATTAAGTAAGTCGTTTTGTTATTAATGTTTTGTTTTCTTTTTCGTTAAAACTGCCTGTGGCTCTTTTGAGTTGATTTCTAAAGATGCAGTTATGAGTGATTGAGTAGGTTACTGGACTAATGCCTCAGTTGACTTTTTAGACGGTTATGACATGCCTATTTGTTTGTTCTATTCCATATAATACTGTTACTCTGTATTCTTGAACCATAGAATGTACTTAGTCTTCTCATTACTAATTTGCAGACATGCTAGAAACTTCCATCTGTGGTTTTTCCTTAAAAGATCCTTTTATCTATGTTTTGTTTGGAGTTTGGGGGGGGGGGGG
>comp51277_c0_seq1 len=499 path=[1:0-203 207:204-498]
GAGTGCTTGCAATGTGTGTTTGAGGGTAGAAAAAATGTGAAAGTTGCTGAAGACCAGGTGATAATTTTATAATTCAAGTTTAGGGATGTTGCCATTGTTGAGTTCTGTCTGTTCCTTACATGTGCTATTATACATTGAACAGTAAAACCAATCTGCACTACTAGGCAATAGCTAAGCAGTCAACTACTATATTCTGTAATTCCCGTCTTATAAATAGGTCCCTGTCAATGAACTTGCATTTGAATCTGGTGACAGTCAAAACTAAGTAACATCTGCACAAATCTTTTACAAATATCTCTGGCAATTGGTGCTTCCATTTAATCCAAATTGGTTTTACATGATTCCCCTCAAAAAGATGTTATCCTGTTTTGCATCTTTTTTGGCTTCTCTATTGTGTGTGTTGGAATTTCTATCTAATTAAAAATATCGCACGCATGCTTACTTTTGAAAAGATTATGATCCTATTTCTTTTTGTTAAGGTTTCTGAAGCTTCTGTCAG
>comp96806_c0_seq1 len=3923 path=[81:0-166 248:167-194 276:195-895 977:896-914 996:915-2724 2806:2725-2827 2909:2828-2840 2922:2841-3120 3202:3121-3159 3241:3160-3173 3255:3174-3253 3335:3254-3265 10803:3266-3430 3512:3431-3922]
TCTCTCTCTCTCTCTCTCTCCCCCTCTTTCTCTCACACTCACTCTTTCGTTCGTCCTTTCCCTCAGATCTCTTTTCCAATTCCAGGTGTACGCACCGCAATGGAAGTTACTCAAGTGCTTTTGAATGCTCAATCCATTGATGGGACTGCACGGAAGCAGGCTGAGGAAATTCTGCGTCAATTTCAGGAGCAAAACCTTCCTGGTTTCTTGGTCTCTCTTTCTGGAGAGTTAGCAAGTGAAGATAAACCAGTTGAGAGCAGAAAGTTGGCAGGTTTGATACTTAAGAATGCATTGGATGCCAAGGATGAAAACAGAAAGCGGGAATTAGTTCAAAGATGGTTGTCACTGGACCATGAAGTAAAGGCACAGGTTAAGTCATGTCTGCTGCAAACACTCTCTTCTCTTGTACCTGATGCCCGGTCTACAGCAACTCAAGTTGTTGCTAAAATTGCTGGAATTGAGCTTCCTCATAAACAGTGGCCTGAGCTGATAGGATCACTTTTATCAAATATTCATCAACTTCCTGCTCACGTCAAGCAAGGAACATTGGAGACTCTGGGGTATTTGTGTGAAGAAGTCTCTCCCCAGGTTTTCGATCAAGACCAAGTAAATAAAATACTTACTGCTGTAGTTCAAGGTATGAATGCATCTGAAAGTAACAATGATGTTAGGCTTGCTGCTACTAGGGCATTATATAATGCTCTTGGATTTGCACAGGCTAATTTTAGCAATGATATGGAACGTGAATATATCATGAGAGTTGTTTGTGAGGCAACTATGTCTCCCGAAGTGAAAATACGACAGGCATCTTTTGAGTGTATGGTCTCAATTGCTTCCATGTATTATGAGAAATTGGCCCCTTACATCCAGGATATATATAACATCACAGCAAAGGCCGTTAGGGGTGATGAGGAGCCCGTTGCTCTTCAAGCCATTGAATTTTGGAGTACGATTTGCGATGAGGAGACTGATATCTTGGAAGAATATGCGGCTGATTCAACTGGGGACTCTGATATACCTTGTTTTTATTTCATTAAGCAAGCTCTTCCTGCACTCATCCCTCTGCTGTTGGAAACATTACTCAAACAAGAAGAGGATCAAGATCTTGATGAAGGTGCATGGAACATTGCAATGGCAGGTGGCACATGCCTTGGTTTAGTTGCTCGTACTACTGGAGATGATGTTGTGCCGCATGTAATGCCCTTCATTAAGGATAATTTTGAAAAACCAGATTGGAGGCAGAGAGAGGCAGCCAGATATGCATTTGGCTCTATATTGGAGGGGCCTTCACCAGACAAATTAGCACCTCTTGTTAGTCATGTTTTACCATTTATGCTCAGAGCTTTAGTGGAGGATCCAAGCAACCATGTAAAAGACACCACTGCCTGGACTTTGGGACGAATGTTTGAATTTCTTCATAGTTCAATTGTGGGTACATCAATTTTTAACGAGGGAAATTGCCAAGAGATTATTAGAGTTCTTCTTCAGAGCATGAAGGATGTCCCTAATGTTGCTGAGAAAGCATGCGGGGCCCTGTATTTTCTCGCCCAGGGTTATGAGGATGAGGGACTAATATCTCCTCTAACCCCCTTTTTCCAGGAAATTGTTCAGTCTCTTCTTACTGTTACGTGCAGAGAGGATGCTACGGAATCACGGTTAAGAACTGCAGCATATGAAACGTTGAATGAAGTAGTTAGGTGCTCAACAGATGAAACAGCTCCTTTGGTGTTACAACTAGTTTTTTCTGCCGTCATGACGAAGCTGCACACATGTCTTGAAGCACAAAATTTATCATCTGATGAAAGAGAAAAAACGAGTGAACTTGTAGGCCTTCTGTGTGGATGCTTGCAAGTAATTATTCAGAAGCTAGGGTCCTCAGAAGCTACCAAATATGTTTTCTTGCAGTTTGCTGATCAGATAATGGGACTATTCATCCAGGTCTTTGCTTGTAGAAATGCCACTGCCCATGAGGAGGCCATGCTAGCTGTTGGAGCTCTTGCCTATGCAATAGGCCCTGATTTTGCTAAATACCTGCCTGAATTTTACAAGTTTCTGGAGATGGACCTTCAGAATTTCGAAGAGTACCAAGTTTGTGCAGTCACTGTTGGTGTAGTAGGCGATATATGCAGGGCTTTGGAGGATAAAATACTGCCTTACTGTGATGGGATTATGACACAACTTCTAAAAAACTTATCCAGTGATAATTTGCACCGTTCTGTGAAACCCCCATTATTCTCATGCATCGGTGATATTGCACTTGCAATAGGAGATAGTTTTAGTAAGTACTTAATGTATGCAATGAACACTCTACAAACTGCTGCCGAGATGTATGCCCAGACATCAGGCTTTGATGATGAAATGTCAGAGTACATCGATTCCTTGAGAAATGGGATATTAGAGGCATATTCTGGGATCTTCCAAGGATTTAAGAATTCATCACAAACCCAGCTCTTGATTCCTTATGCTCCTCACATCCTCCAGTTCTTGGATAGCATATACATGGAAAAAGACATGGATGATGTGGTTATGAAAACAGCTATTGGGGTCCTTGGTGATCTAGCTGATACCCTTGGAAGCAATGCTGGTTCTTTAATACAGCAGTCTCTGTCAAGCAGAGAATTTTTAAATGAGTGTTTGACCTCAGAAGATCATTTGATTAGAGAATCTGCTGAGTGGGCCAAGTTGGCTATCATTCGTGCTATATCTGTTTGAGATTCATCTAAGTTAGCATATCCTTTGTCATAAACTAGCTGCATGCATTTGGGTGTGTCGAGGTGGGTCCTGGGATTGCATGTGTCAAATAGTCTCCATGGTCAGACAACGGAGGGCATCTGTTTGAAACTCTTCAAGTTGTCACTAACTCTTGCATCATCTCCATTGCATCACTGACCCTTGCATGAACTACATTAAGTCCGGTACTTTCAACAATGCATCACTGACTTTTGCATGAGCTCCATTAAGTCCAGCACTTTGAAGAAGGAGAAGGTAGCAATGAGATTGCAAATGTGGGTGTAGATCTTCATGAGAAGTAAGATGAATAGCTGAGCGGCTGAGGAGAGATAACTGATTCATGAAAGAGAAACTAAGCTACTCTTAGTCAGGCTTGGATGTTGAGTAAGTCAAGATAAACCCGCTCTAGGCTAAAATTGTGTTTTTTCTTGAACTGGTCGTGGGCTATTATTAGAATGGTTGAACTGGTTATCATCATCAACTCCAAGTGCTTTATTTCTAGAATCTCTTCCTTTTTCTGACTTTTAACACTGCATCCTTCTGTATATCCCTACCCGTGCTTTTGTCATTCATACCACTTTTTCTATTCATACTTTCTTTTCTATTCTAGGAGTCATTTGTGATTGTTGACCCAGGAAGGAAAGATTACTTCCTACTCAGCATTATGCATTTCTGTTTTTTGGTCAATTGTTTTCTCAGGTAAAAAAAATCATCTTGCATTCATGAAATCATCAAACCTTCTTTAATTTCTGTTCTGATATGTGTATGTAAATCGTATATTGGCTATTCCAATGGATTGGGACAACAGCTAGTCTTTATATTGTGATGATATCAAAAGAACCAACTGAGTGTAGTGGATTGCTGTTTTTCTGGTTGGAAGGCAATCGTCTGGGTTTAGACTGAACTTGTTTGTTACTTTCCATTGTCTATATTGAAGTTTGTGAATTTTGGTTTACTCGGCCATTTTGCCTTGTGTTCTGTCTATCTTATTCTGGTTTGATGATGTGATATTTTTTTTTGGTTAGAGGTAAAATAAAATTGTATAAGTTCGTTTGGCAACTTTCATAATCATAGGCAGTTTTGATTTGGACCCTTTCTTCTTTCTTTCCTGCATGCTGGAATTTGGCTATTTATTTGTATATCGTTGAATATCATAAAATGGGAATGTTATGAGAATCAGATATTGAAAAGTG
>comp1849112_c0_seq1 len=402 path=[1:0-401]
ATCCATGTCACTCTCTCTTTGTCTACCATCCTCTCATTCCAGTTCGAGATTGAAACGAATTTTTGATCAAACCAATCTTAAAAATCAGTAATCACATTTTCAATAACTCCTTTCTCCTTTTCTACCAACAGAACCAAATTTGCACCCATTGGTATAGCTTTTAACGAGAAGATACCTTCGCGGTAAAGCTCTTGTTGAACCGAGTATGAATTACCTGCACACCTCACTTCCCCAACACGAGTACCCTCCATCTCCTTCATTGTTTCTTCTTTCACCACAAAAGTGGGAAAGTTTCCCTTGTCGATTGTGCCTTTCACCTTATCTGCATAAGAGACTCCCTGCGTCGCAACCCCCGAACCTTCACCCCCAGGGTGATCAACCGGTCTCTGAGGTTCTTGACGT
>comp2082996_c0_seq1 len=314 path=[1:0-313]
GTAGTCTTTACTGTGGTTATTGTTAGAAACCCAGAGTTGCTACAGTGTTAAAATTCCGTAATTCGATTGTTTTGATCATTATTCTGCATTCTGTACAATCTTGTTCTATTTATAGAACAGTGAGAGGGAAGGAAAGCTCTAACTAACTGATGATTAGGTAATTACAAAAGGGATTTATTCTCTATGGGTTAGCTTATAGCCTTATACTAGTTAAACTAGACTATACGGAGATGTATTCTCTAGTAATTACTAGTATTATTTTTTATTCTGGCTAAATTATACTTTTGGTTCCTTAAGTTTATTTTTGGTTTTAG
>comp100552_c0_seq3 len=2148 path=[1:0-93 13994:94-120 122:121-124 14043:125-145 147:146-146 148:147-156 158:157-183 185:184-190 192:191-238 240:239-493 14318:494-499 501:500-513 515:514-523 525:524-524 526:525-536 538:537-548 550:549-553 555:554-564 566:565-584 586:585-588 590:589-608 610:609-622 624:623-646 648:647-668 670:669-691 693:692-692 694:693-714 716:715-715 717:716-730 732:731-738 740:739-744 746:745-754 756:755-768 770:769-769 771:770-778 780:779-793 795:794-802 804:803-809 811:810-814 816:815-819 821:820-856 858:857-880 882:881-895 897:896-919 921:920-920 922:921-944 946:945-946 948:947-954 956:955-970 972:971-978 980:979-1009 1011:1010-1046 1048:1047-1070 1072:1071-1222 1224:1223-1228 1230:1229-1246 1248:1247-1252 1254:1253-1258 1260:1259-1324 1326:1325-1348 1350:1349-1357 1359:1358-1390 1392:1391-1408 1410:1409-1414 1416:1415-1432 1434:1433-1498 1500:1499-1522 1524:1523-1556 1558:1557-1580 1582:1581-1611 1613:1612-1645 1647:1646-1650 1652:1651-1662 1664:1663-1667 1669:1668-1669 1671:1670-1686 1688:1687-1705 1707:1706-1729 1731:1730-1750 1752:1751-1774 1776:1775-1781 6311:1782-1816 6346:1817-1820 6350:1821-1827 1829:1828-1844 1846:1845-1849 1851:1850-1850 1852:1851-1860 1862:1861-1889 1891:1890-1890 10105:1891-1897 10112:1898-1906 6743:1907-1907 6744:1908-1908 6745:1909-1921 6758:1922-1930 6767:1931-1954 6791:1955-1955 6792:1956-1963 6800:1964-1968 1973:1969-2147]
AAAACAATAAAGGAATAAATTTTAGATGGCAAAAACGTAAACACAAGCCGCTGAGCTCACTGATATTCGTTCGGAAGACCGGTGTCCGCCGCTGCGACGACTGATCTCTGACCACCGCCGCCATCCTTCGCTCGTTCGACCACCAGGGTACGACGGAACCCTCCGATCGGGTTATCACCCACCAATCACCGTGGTCAAGTAAAACGAAGAGTATGGAGAAGAAGAAGAAGGTGCAGTGTTTTTGGACTTGGGTGATTGGTTCCATCATTCTGAGGCTTATTCTCGTTTACTTTCCCAAAAACCTTAACCTCTCTTCTCGCCCTGAGGTCTCCACCCCTCTCACCAGCATTCGTCGTTTGGCCGAGGGTTACTGGTTGAAGCAATCATCGATGTCACCCTACGCTGGATCAATGTACCATGGTTCTCCTCTGTTATTGACACTTCTCGGACCACTCACGGTTGCAAGAATTGAAGGTCAACCCGATCATCTTTTATGCAGTGTGGTTTTTGTGATTGCAGATATTGTCACTGCAATGCTTATACGTGCTGCTGGTAAAAAACTTCAAACGGCATACAGTTTAAGTTTACAATCCCTTGGCCTTCACCACTTATCAGAGAATTCAGCGGTTCTTCCTTCAGGGGATTTTGCTGCTCTTGTATACTTGTGGAATCCTTTTACAATTGCTGCATGTGTTGGTCTATCCACGTCTGCAATCGAGAACTTGATGGTTGTATTATCACTTTATGGAGCATGCGCACGACTACCTCCGCTGGCAGCTTTTGGGTGGGTCATGGCTACACACTTGTCTCTGTACCCTGCAATCCTTATTATCCCAGTTATATTGTTATTGGGGTATGGTTCTGATGCTCCTCCTAGAAAATTATTCTGGCAAAGGAAAAGTATTGAAGTTGTGAGTTCTGCTTCAAGAGATATGAGTTGTGTAAAAGATGAAGTGAAGAACGGGCAACAAGTGCTGAATGCATTCTCATGGAGACCAGTTGTGCTTTTTTTGTTCTGGGTTTTGCTGTGGTCCTCCTATGTTTTAGTCCTTTGTGGCATGTATGTCCAGCAGCATGGTGGTCTACAGGAGTTGTTCAAAAGAACCTATGGCTTCATTCTTACCATACAAGATCTGTCTCCAAACACTGGAGTTTTCTGGTACTTCTTTGCAGAAGTTTTTGACTTCTTCAGAAATTTCTTCCTGATAGTATTCCATGGGAATATTCTATTGATGATAGTGCCATTAGCTTTACGTCTTAACCACCGGCCATGCTTTCTAGCCTTTGTATATATTGTGATTTCTTCTATGTTGAAGTCTTATCCTTCAGTTGGTGATTCAGCTCTATATTTGGGTTTATTGGGGTTATTTGCTTATGAACTCAGAGATATGCAGTTTTCATTCTTCCTGTTTTCTGGTTATGTTGGAGTTTCGCTTCTTAGCCCTGTGATGCACAACTTATGGATATGGAGGGGTACTGGGAATGCAAACTTTTACTTTGCCACTGGAATTGCTTATGTTTGTTTGCAGATCGTTCTGGTGGTTGAAAGTGTTAGTTCCATGCTCACTCATGACAGAATGCTTATGAAGCTATCTACTGCAAAGCTTCAAAAATCAAAATGACAAATCTTGAGATTTTTTTTTGGAGTATGCTTTCAATGTGACCAACTTTCTGTTGTGTCCCCAACCTCCATGTGAATCTTGATCTCAATTTTCATCCACAACAAGGAAAAAGATTTCAGTTCCACGATCCTACTGTGCTGTCCTTCAATTCCTTTTATCAATCATCCATATTTCCATGGATGCGAGTGCTTTTAAACATGGTTAGCATTTGTATAGAATAGAATGTTATCAGGATAATTGGATAAACAATCACGAGAAATTTGTTGTGGTTACAACTTAGAGGTCTTTTTTTAGAGTGAAATTGCATATCGAACTTGGTACATGTTACTTGCGAAAAACTAATAGCCTAGGTGAAGTTGGTAGTTAGAACTCCTGTTCTTGATGTGCCATTTGAGATGTTTCAGTAGCTTCTTCCTTCAAATATTATTTGAATTCAGCAAATGTTAATTTTGTTTTGTATTTCCTGTAATATACTTGCTGTTCAGAGTATCTAATCAGCATTAGCAGTCTATTGGAATAAACCAGA
>comp100552_c1_seq7 len=1149 path=[5261:0-123 5387:124-157 5421:158-201 14129:202-213 14141:214-255 10740:256-314 10799:315-315 5465:316-316 5466:317-317 5467:318-364 14214:365-368 9756:369-369 5526:370-379 5536:380-406 8320:407-550 8464:551-587 8501:588-645 8559:646-669 8583:670-734 8648:735-753 8667:754-785 8699:786-1148]
TTCAAAAATCATTTTCGTTTCTAATTGTCGGTCTGAAAGAAGTAGGATCTTTGGGAGCATATGAAAAAATGTTGGATCGACAAAAGTGCATGCAAAATTTCTACATGCGAATTTATACAACAGCGTTTCCAGGTTCAGCTAAATTATCATAACATTTTAAAAAGACTTGAATACAGGTCCAGCAGCTCCTCGCAAGTTCCTAGCCTGAAAATTTCTGAAGAATGATCAATGGAATTAATAAATCTAATATGAATATTACTTCCTCTCCCTTGCCGCCGGTACACCGCAATGGACGTTTGGAAGAAAGAACAATAGTGCCTATTTTGGAACTACTTCTTTGTGTGCTTTAAATGAGAGAATAACATTCCATACCAAAGCAACAACATTAGCAGCAAGGACCTGAAATTATATTTACAGATATTTCACATTCGACAATGAAATTAAGAAAATGGTGGAAGCGAGTCATTGAACACCAAACAAAACTATAAATGATAAGGTCCACCCACGACTGTCAGCTAGCATAACTGTAGATATACAACCATTTCAAGTATTTGAGAACTTTGCAATGAACTTTTCATGATCAGAAACAATTATCTGAGTCCACCCAAGCCCCAAAGTATAAATGTGTATTCATGTTCGGTTCAAACAAAAAAATAAATGAAACAATACGGATAACCCTTGTTATGCCCCATCCCTATGTCATATAGTCATCTCAATTTCATGTGCTGGATAGGATAAATGTCCAGTCAACTAAGCATACAAAACATGCAGGGTAAAGGGAAAAGCACTCTTCTGCAGCTGTCATTAAGCCATAACACGACTCAATTTCAGAACTTCCCCAGTGAACTTATCAAGATGTATCCCAGAGATCTAATCATCTAAATATGAAAATTATCAGAATTTGACTTCCTTATTATGTACTACTTCAAACTCAAAGACAAGCAAAAAAGAGGGATCTATAGTGGACCAAACTACAAACAAAATTCAACTAACTCTACTATATGTTATGTTATCATTGCCAAAATACCCTTCATTTAGTTCAGATTTTTATTTTTCTAATAACCATTTTATATAAGTCCCATAGAAGAACAAATTTAACATTCCAGCAAAGACGAATGTCAGCAAATACAAACATGCCAGCAAAAAAGG
>comp128919_c0_seq1 len=300 path=[1:0-299]
ATCAACAAGTGATGGTAATCTTCCTCATAACGAAAATGGAACAGCAATAAGTGGTGACATTCGCAATAGTTGGACTGGTATTTCCACCTTGCAATCCATGATGCTGCTTTGTTTTCAGTTTTGTAAATATTAAGTATTTCTCAAACTGTTTGTAAGCTTTAGTTCCAAACTATGCAACCCTTTTGGGTTAGTTTGATGACAGTAAGAATAGTTGCATATACAGGGGCTTATTGAGCAAAAGTGTTGTATTAGTTTTCCCCTGGTTTGCATTAAGGCATACTTGGTGTATTTTGGTTTTCG
>comp66040_c0_seq1 len=373 path=[349:0-165 918:166-185 535:186-212 819:213-265 613:266-285 633:286-311 1004:312-320 668:321-372]
GAGGAACTTGTGCAATCTGTCTGGTATATTTCCTTCTTATCATGAGAATAATTAATAGAGTGGCATTGACAAGACAACCAATTCAATCAGATCGAACTTGTTTTTCTCTTGGTTAAAAATTTCATAATCTTGTTTGAGCCCAAGGATGTGTGGTTCTGTTGGTAGGCGCTTTTTGTATTTGGTGGAGAGATCGAGGCTTTGATATGAAGTTACATTTCTTTTTTCTGTTGTAGAGAGTCAATGCAACATTGACATCTTTCCCTAAGTTTAGTTGTTTTTAGCCTTTGAAAAACTTTAGGTGCTGTCAGATGAGAATATACAGGTGCTTACTGATCTGTATTAAAATTACAGGAGGAATACAAGAACATGGATG
>comp26230_c0_seq1 len=286 path=[264:0-285]
GTTCATTCTATGTTTGGTGCATAACTGTATATAAAATGCAGAACAGGACATGGCTAGGAAAAGTGAAACATGTTGGTTCCAGCTAAAAGGGTGGAACAAAAGAGAACGGGGTAGCATAGGGTTTCCAAACCTACCCTGGACGTCAAAATTTATTCACTGGAGCATGTTTGCTGTAAGATAGTTTTGAGGAATGCACTAGCTAAGCAAGTATTAGAAAGTTCACAGCATGTAATATATTTCAATCTCCATTACAAATTCTACTTGGTCACTTAGGCATCTCGTATGC
>comp96330_c0_seq5 len=2148 path=[4064:0-15 4080:16-760 4825:761-772 4837:773-965 5030:966-987 5052:988-1248 5313:1249-1268 5333:1269-1287 12455:1288-1293 12461:1294-1297 12465:1298-1322 1679:1323-1560 1917:1561-1598 1955:1599-1642 1999:1643-1686 2043:1687-1690 2047:1691-1775 2132:1776-1783 2140:1784-1827 2184:1828-1843 2200:1844-1959 12667:1960-1960 12668:1961-1961 2318:1962-1984 2341:1985-2008 12680:2009-2020 2377:2021-2039 2396:2040-2147]
GAGTGAATTTGTTCGAGCCTGTGATGTCTGTCAGAGACAGAAGTATGCTGCCACTACTCCCGGGGGTTTATTGCAACCTCTTCCCATTCCCAATGCCATATGGGAGGATTTGTCAATTGATTTTATTACTGGTTTGCCGAAGTCAAAAGGGTATGAAGCGGTGCTGGTTGTGGTAGATAGACTATCAAAGTACAGTCACTTCATCTTATTAAAACACCCCTATACTGCAAAATCTGTTGCTGAGATGTTCACTAAGGAAATTGTGAGGTTGCATGGGATTCCAAATTCAATAGTCAGTGACAGAGATCCTTTGTTTGTCAGCCATTTTTGGATGGAATTATTCAAACTGCAGGGCACCAAGCTCAAAATGAGCTCTGCTTATCATCCGGAAACAGATGGTCAGACGGAAGTGGTGAACAGATGCCTTGAAAGTTATTTGAGATGCTTTGCTTCAGAACAACCGAAATCGTGGTCATGTTGGGTACACTGGGCAGAGTTTTGGTATAACACTGCTTTCCATATTTCCACTGGAAAAACTCCTTTTGAGGTGGTGTATGGCAGACAACCTCCTAAATTGTTGAGGTTTTTGAGCAATGAGACCAAGGTAGCGGCTGTAGCCTTGGAGCTTAGTGAAAGAGATGAAGCGTTGAATCAACTTAAGAGGCACTTGATTAAAGCTCAAGAACAAATGAAGGCTTATGCAAATAAGAAAAGGAGAGATTTGCTTTTTGAGGTGGGAGAATGGGTTTTTCTAAAACTCAGGCCCCACAGACAGCAATCCGTAGTGAGGAGGATCAATCAGAAATTAGCAGCGCGATTTTATGGCCCTTTCAAAATTCTGGAAAAAATAGGGGCAGTAGCTTATAAACTACAATTGCCAGATGATGCTAGAATCCACCCAGTTTTCCATGTTTCGTTGTTGAAGAAAGCTGTTGGTGATTACCAAGTTCAAGGAGAGCTGCCTAAGGAACTTGAGGTTGTGCTGGCGGAGGAGCATTATCCTGATAAGGTTTTGGGTTCTAGAGTGACTATGCAGGCAGGGGTTTCTGTTCCTCAAAGTTTGATCCAGTGGAAAAACAAGTCAGTTGATGATGTAACGTGGGAAGACAATGACTATCTGAGGGGACAGTTTCCTAACTTTAGCCTTGAGGACAAGGCAATTTTTGAGACAGGTGGTATTGATAGAAACTTAGATGATGTAGTGGGCCTTGAGGGGGGTTCCAAACCCAAAATATGGAGAGTGTACACGAGGCAGCGTGGGAAGGGTAGAAAGGAATGATGAGGTGGCATAGGATGGTGCACAGAATGCATGATGCGCTTACTTAGATTATCATCTATTTTAATAGGGTTAAACAGTATTTTGCCTATGATACAAAGAAATTCAGTTTTAGTCTCTGAATTATTATTATTATTTTTGGTCCTCCTGGAATTGCTTTTCATGATAGTTCTTGTCCCTATAGCATGTAGTGCATGTAGTATAAAGACTAAATCCAAAGTAAAAGAATATCACGGGGACTAAAACTAAATTCTTATGATATTATTGGGACGAAAATCACTGATATCAGGTAGAAGAGTACTTGATGAATCAAGACCACGTGAAGAACAAAACCTAGTGATTTGGGCACAACAACTTATCAGAAACCAAAGAAAATATCCATACATAGCTGATCCATTGCTACAAGGGAACTATATATCCAATGAAGGCTCTATTCCAAGCAGTATCAATTGCAGCAATGTGTCTTCAGGAGGAAGCTAATACTCGACCATTGATTAGTGATGTAGACATGTAGTTACAGCTCTTGAAGTTTTGGCAAGGAAGCATCATGTTGAAGTGGGTAAACAAAAACATGTAAGAGGATCTTTTTGTGAGAATGGAGAATGCAGTTGGCCAATGAAAAAGTAGAGATTCTAGAGGTTTATGCAGAAAGATCTATAGTGAATGAAAAGGCAATTGCTAATGAAGATTGTGATCATTCTATAGGATCGACTAGGTGTGTGTCATTATGAAAACCAAAGCCATGACCATAGTTTTCCATGTTCAAGATTTATTGTTTAGTAGTGCTAGATATTAGATTAAAAATTCAGGTTGATAGTTGTGTACGTTGATTATGTATCTGATTTCGTCTATGTAAGAGACGAATTACCGAG
>comp16764_c0_seq1 len=201 path=[179:0-200]
ATATGGTGCAACATTTCCATCCTGAAATAGATAGGAAAAAAGACAATAAAATTTACATTCTTGAAGACAAACAACAGCAGTAAGAGATTACAAAATTGGTATATCCTAACTACTAGGAAAGACGCTAAGAAAATAGACCAGGCAAAACAAATAAGCGAATACAAGAAATTAGCTATACCTTGTATTCCTTCAACCAAGTTG
>comp92867_c0_seq1 len=2584 path=[5:0-54 60:55-339 345:340-349 355:350-1101 6826:1102-1111 6836:1112-1114 6839:1115-1122 6847:1123-1123 1129:1124-1126 1132:1127-2260 2269:2261-2303 2312:2304-2319 2328:2320-2583]
GGAAGAAGAAGAAGAAGAAGCGGAAGAGAAAGAGAACGACAGCAGCTGAATTGCTCGACGCACACAAGATGAGGAAGCGGGATTTGGCCATTCTCATGCTTTCCGCTTTCGCTATTTTCTTCTCACTTCAGCAAGATGGCGGTGTTTCGTTCAAAGAGGCATGGATGCATCTAACCGATGAATATCCAATTAAATACGAAGCCGAACGCCTTCCGCCGCCACTAGTTGCTGATCTAAACGGAGACGGCAAGAAGGAAGTTCTCGTAGCCACTCACGACGCTAAAATTCAGGTTTTGGAGCCCCATAGTAGGCGTGTGGATGAAGGATTCAGCGAAGCGCGCGTGTTGGCAGAGGTGTCTCTGTTGCCTGACAAAGTTCGAGTCATGTCTGGGAGACGCCCTGTTGCCATGGCCACTGGCTATATTGACAAGCATAAAAATGGTCAACCACATAAACAGGTTTTGGTTGTAGTAACATCGGGTTGGTTTGTAATGTGTTTTGATTCAAACCTCCAGAAGTTGTGGGAGAATAATTTGCAGGAGGATTTTCCACACAATGCTCACCATAGGGAAGTTGCAATCTCTGTAAGCAATTATACTCTGAAGCATGGAGATACAGGATTGATCATTGTTGGTGGGAGGATGGAAATGCAGCCACATATTTTTATGGATCCTTTTGAAGAAATGGGGATGGGAGCCAGATTTGCTGAGCAGCATCGTAGAAGTGCTACTGAAAAGGAGGCCTCCGAAAACTCTGGAACTGTGGATTTGCGCCATTTTGCATTTTACGCATTTGCTGGTCGATCTGGCGCAGAACGATGGAGCAGAAAAAATGAGAACATTGAAGCACATTCTTCAGACGCATCACAGTTAATTCCACAGCATAACTACAAACTTGATGCTCATGCTTTGAATAGCCGTCAACCTGGAGAGTTTGAATGCAGGGAATTCAGAGAATCAATCCTTGGAGTTATGCCACATCATTGGGACAAGAGAGAAGATACTTTGTTGAAGCTGGCCCACTTCAGGCGGCATAAGAGGAAAACATTGAAGAAAGTACCTGGAAAGACTATGACTCTCCCTTTTCACAAGCCTGAGGAAAACCATCCTCCAGGGAAGGACTCGAGCAAAAAAATTTCAAACATAATTGGTAAAGCAGCAAATTTTGCTGGTTCGGCCAAATCTAAAAAGCACCTACCTTATGTTCCCACAATAACCAACTACACTCAAGTTTGGTGGGTTCCTAATGTTGTCGTGGCTCATCAAAAGGAGGGGATAGAAGCCCTTCATCTGGCATCTGGTCGAACGATATGCAAGCTTCACCTTCAGGAAGGTGGTCTACATGCTGATATTAATGGCGATGGAGTTCTAGATCATGTGCAGGCTGTTGGAGGAAATGGAGCTGAGCAGACTGTAGTTAGTGGGTCCATGGAAGTGCTACGTCCTTGTTGGGCTATTGCAACATCTGGTGTACCTATACGAGAACAACTCTTCAATGTATCGATTTGTCATTATACCCATTTTAACTTATTCCAACACGGAGAACTTTATAGAGGTTACAACCGAGGTTCAGATATGGCTTCTTTGGAGGTAGCAACGCCCATTCTCATTCCTAGAAGTGATGGTCACAAGCATAGGAAGGGAAGCCATGGTGATGTTATCTTCTTGACAAACCGAGGAGAGATTACAGCGTATTCTCCTGGTTTGCATGGTCATGATGCTGTTTGGCAATGGCAACAATCAACTGGTGTCACATGGTCAAATTTACCTTCCCCAGCAGGGATGATGGAAGGTGGTCTGGTGATTCCCACACTAAAGCCTCTATCCTTGCGGTTGCATGACAATCAGGAAATGATCCTTGCAGCTGGAGAACAAGAAGCCGTGGTGATATCACCGGGAGGTAGTATATTGGCTACAATTGAACTACCTGGCCCACCTACACATGTCTTGATTCGTGAGGACTTCTCGAATGACGGGCTCACTGACCTTATTCTTGTCACCTCCACTGGAGTGTATGGCTTTGTCCAGACTAGGCAACCTGGTGCTCTGTTCTTCAGCGTGCTGGTTGGTTGTCTCATAGTCGTGATGGCAGTTATATTTGTCACCCAGCACTTGAATTCCAAAAAGGGGAAGCCTCGTCCCTCATCCGGTCCTCGGTGAAATGCAGGAGAGGTGGAATTTATACTGGCTCGATATTGCAGGCGCTATTGAAGAAACAAAAGACAATGAGGTGTGCTCAACCAGGGGAGCATCAAGATTATTAAAAAAAAAGTGCTAGAATTTGAGGAGATGCCGCATAGTCAAGGACTGGTGATTGTAAAATTTGGACAGAAATGAGAGAATGGCCATTGCTTGTAGCAAAATTGATGTTATAACATTATTATAAGGAAACTATACTTTCCGCATGTGTGATTTGACTGCTATTTAGAGGAAGCTATATATACAAACTTGTCAGGTGTTCAGAATTAGTTAGTACTGTAGTTGATAAATTAAAGGAAACTCTTTTACGGGAATACGATTTGTCCAACAATTCTTGAAATATTGAGAAACTGATGGTTAGTTGAGGAAATTACCGCTTCAAACAA
>comp78548_c0_seq1 len=417 path=[1:0-197 1140:198-248 1170:249-391 393:392-416]
TGTCACGGGGCTTTTCACAGGCTGTAGTACAGGAGAGATACAAATAGAAAAGGAAAATTAATGGTTTCTTCCTCTAAGATGATAACCTGGCAATTAAAAGGTGCATTGAAATACAGTGATGTAATTGGTATTGGCAAACAACAGCTATCCACGGGCAAATTAAGCATTTCAAGAAAGAGATTGAAGAAGCCATCACATCCTTCAACAAAACAGGCATTAAAAGCAGTAACATTTAGACTAATCAACCCAACTCTGGAGAAAAATAAAACTAAAAGAATGTTTTTCATGCAAAGCAAGCAACATTCAAACAGTAGTATGATGCAAGTGAGATCAGTATTTTCAGAAACAGAAAAAGGCATCATAGAAAAATACAGCAGGAAGAAAGGGTGGCACCTGGACATTACTTTCGTCCATTAA
>comp71935_c0_seq1 len=496 path=[474:0-110 585:111-472 1529:473-495]
ATAAATCTTTACATATTTGAATTGCTTCTAAATTATTCTTAGTTTGTCAAAATTTAGTTATCTGCTCTCTTAGTTGCAACTATACATTGGTAAATTCTTGGGACTTTGTAGTGGCTGTTAACAAAACGTTCTTTTCAAAATTTGAGTAGTCAACATTGGATTCAATTTTGTCAAACCTCAAAAGGTAAAGAATCCAATTTTAATATTCCATTTTGAAAACAATGTTGCTGTATTTGTGATCTATAAATCCTCTTTGTATGTGTCTATTCTTTTATGATATTTGGGCTTTAGAGAGACTTTGGTATCCCTTTGTATATCTGTTGTGGGTTGCAGCCTCTCCTGTCTTCTCCCTCCCCTGCTGCCTCATACCCTACAATTTTATTTTTATCCTAAGCTTTGCATTATCTGATTTTTTGAGTGGATTTGGTCAAAAGTAAAAGCATTTTCTCACTCAAGATTTCTCTCGCTGCAGCATGGATTCAGTGATTATTTCTGA
>comp51011_c0_seq1 len=299 path=[715:0-298]
TGTAATTTATGTGTTCGTGTAAGTTTTTTAGTGATTGATTGAGTCGAGATATAGTGTTGACTGTTGAGTAGCAACTGTTGTGTTGTAAAAAATATGGAAACATAGTTGAAGCTTTCCCAGACTCACCCAAATGAAAAACTACTATCCCATTAGTGTATGTTCTGAAGATACCTGAAAGATGATTTCAAACTTGTAGGACTTGTAATGATTAACTTTCTGAAAGATATGCATGATTTCATAAATTTAGATTTGAAGGAATGTTGAGGAGGAATCATTTTATATCTAGTTGGTATCCTTTA
>comp51011_c1_seq1 len=234 path=[212:0-233]
AAAACAAACAAAACAAGTTCAATGCAAGATTAACAAATTTTGCAGGTGATGGAAAACATGGCAGAGTTAAGTTATAGTTTTGAAACGGTTCAGAGACAAGAGTCCATAACAGTGGATACTAGCATTTTTTTGGGAATGATGATGAGGGGTTTGAGTAGTTTGCATGAAGTCGCAAGTTCAACCCTTCACGGCACCATGGTATACCAAAATTGTAAAGGATACCAACTAGATATA
>comp878485_c0_seq1 len=260 path=[1:0-259]
ACTAGGTAAATCAAAATCCAACGCAACCAAGATAGTAGAGCTTGATTTTCTTGTAAAAGTAGCAAAACTTCGTGCGGTGCAGACGCGCTCACAATAATGATTCTACAATGATGTTGGTTGATGACAAGCAAGGAGAGCCATGGTTACGAGAAAGGAAGAGCGCAGCGCCATCGGTTATGCGAAGTGGACGAACGGCGAGTAGCGAGGTTAGGTTTTAGCGAGTGAGGTGAGTAGCGAGGTTAGGAGAAGTGAGAATGATA
>comp101718_c0_seq2 len=4027 path=[4008:0-179 4188:180-234 12182:235-252 4263:253-276 4287:277-357 4368:358-363 4374:364-384 4395:385-958 12446:959-968 4979:969-976 4987:977-1445 12612:1446-1450 5462:1451-1464 5476:1465-1505 8628:1506-1523 5535:1524-1771 5783:1772-1778 5790:1779-1831 8506:1832-1834 5846:1835-1915 8086:1916-1951 5963:1952-2083 6095:2084-2108 6120:2109-2212 12891:2213-2381 6393:2382-2427 6439:2428-2596 12944:2597-2672 6684:2673-2695 6707:2696-2726 6738:2727-3038 7050:3039-3102 7114:3103-3117 13074:3118-3444 7456:3445-3469 7481:3470-3513 7525:3514-3514 7526:3515-3538 7550:3539-3664 7676:3665-3722 7734:3723-3731 7743:3732-3756 13362:3757-4026]
AAATAACATGCAATTGCCGTTCATACCAGTTTCGGTATAAGAACATACTTTCTCCTTTCATCTCAAACGACCCACTTTGACATCCATTTATCTCATGCAACTAAAAGATAACAACTAACAAGACATGATCAAATTCAAAATTTTCTTAATGGGCTGGCTCCACTTGTGTATAAGAATATAATACTATACGATACATTTAACATATTTCTCTTTACCGGTACCCAACATAAGAATACAGCCATGCAAGGAAGAGAGAATGAGCTCCAACTCTCACCCTTTCCAGAATGAAAAAACAAATTTAAGCCTAGTGGTCAAAATTGATCTCAGACAGACAGTCATGGTCTTAATTTAGAATTATCACAAATCTAGAGAAGCAGCAAATTCAGCAGCATCTCTGAGTACTCTCTTTGCGCGCCAATAAACAGCAGTAGCTTTTTCTGATGTTCCCATCTTAGTCTCCAGGCGATAGTAATCTTGCCACAAGCTAATGTTTTGATCATAAGTTGTAAGTGCAGATTCAAATAATTTCCTGGCATTTGTAAGACTGTTTTTATCCCCTACTAATGCAAGGTTTGTTTCCAGCTCAATGCATTTCCTATATAATGCAAGGCCAGGATGTGGTAAAGCTAGAAATCGTTTAGAGATATCTCTGGCCTGTTGAATTCCATCTTTTTGAAGTATGAAGCTTACAACGTCTGAGGAAAGGGAAAATCCACTTTCACTGCCACCATCTCTGGCCAAACAAACAACAGAGATCTCTACCAATTTATCAAAATACTGTCTTTGATTTGCATAGAATTTTAGTGCCTTTAGCCACAAGTTCTCAGATTTTGAAACAGGAACTTTGGTCAAAATTTGTCTAAGGAGTTCAAAAAGGGATAACAAATCGGTATCGCTAGGTGACAAAGAACTTCTTGTGATGCATCTAATTTCTATAGTAATCCTTAACCCCCATAACTGCACCGACTCTGCAAGTCTTCCACTGCAAAGCTTTGCTGCCAGCTTCCTGGCCTCATCCAATTGTCTCAACTGCAAATGTAAGGACACATGTTTGCAAGCAAGATCTTCAGTAACGCATCCCATCCTTTCAGCCCTTTCATATATTGATAAAAGTTGTGATATATAGTTCACGGTGTGACCTGATGGCCCAGCTATATTGGTTTCTCCTTCTTCGGGAGCAACAATACTGGTTAGAAAACTTGCATACAAATTAAACATAGTTCCTGAAGGAACACTTTTCAAAGCCTCCTCATAAACCTGAATTGCCTTCTGCACCTGAGAAACTTTGACTTCTTGACTCATTTCATGCTCATTTTCAAGATTACATTCATGCCTTGCAAGCCAGTCCCAGAATTCCGGATCTGTTGAAAAATCCCTCTTCAAATCATTCAGTATCTCCTCACACATATCTTCATGATGTGATAAGTTTGTTCCCTCCAATATTTCAAAAATCTCTTCCTAAGAGTGAGACTTGATGGGAGAGCTTCAACCGCTCCACCATAAACAATTTGAAAAACGTTCATACCACGCTCCTCAAATATATTTTTGCTGTTTTGTATTTCAGCACTTTCAACATTTGTTTCATCATTGTTCCCTTCTTCAGCAAGGGACATAAATAACTCTTTGTTTTCATCTCTCCATTGTTTTTCATCAGCGGTTCTAGAATCACGTGTTAGAGTTCCCTCATCCTCACCCAAAGCAACCTTCCTGGCTTTTAACTTGTTAAGGTACGTAAGTTCCATCCGAAGATATTCTATCCAAAGTTCTTCTGATGTTGGGCAAACTCTAAGACCTTGCTGCATTATAGCACGAGCAGCCAAAACATTCATGTTATGATCAAATTCCCAGGCTGCAGCATAAATCCAAACTCCCGGAACCTTTGGATGAAACCTAATAACTTTTGCCAGTGCCTTCTTTATCCTTCCATTTTTTCTGTGCCTGCAAAACTCAATGTAGCGAAACCAGAGATCAATATCTCCCTTGAAACGCTTCAAAGCGAGTTCATAAATGTCGATAATCCTCATCAAGCCGGCTATATCGGACTTAGACTTGTTCAACTTCTTGTTACCTTGCTTCTTCAACTCACGCGCCACAGACTTGGAGCGAAGCCTGCGGAGAGCGTCGAGATGAGTCTCGTAGTCTATGTAGGTCAAAAAGTCATGCTTCAGAGGACACGGCCTCTTTAATCTGTACTCGAATTTTCGCCTCTGTCTTAAGATTTCCGTGATCTCACGCCGGCTGAAAAGCCCGCGTTGCTCGAGATCGTCAAACTCGTCAACCATGCGCTCCAATCTGTATTGCACTACGTCCGCCATGACTCACGATTACGAATACCGTCAACGGAGGTAACTCTGCTCGAGCGCCGAATAATCAATCTCTTCCAGAATCAACCTGCAAATTTTTGTTACTCGAGACTGAGTGGGGTTGAGGTTGAGGTTGAGGTTGGGATTTTGGTTTGTGATAGTAATGATGATGAGGAGAAGAAAAAGAAGGAGGAATTGGAGTGTCCTGGTTTGATTGATGATTGTGGATCAATAGAAAGTTTGCATTTTGAAGAGGGGAATTTGGATGTGGAGGTGGAGGTGGAGCAATCTCCGGTTTCACCGGGGATGGCGATGGCGGCGGCGTCTCCTAGTGTGGAGAGTGAGAAGGATGTTAAGAGGAATGGGATTGGGAAGGGGGTGAAGAGTAATTCAGTGAGGGATTTGTGGTGGAAACAGGATAATGAGAGTGGTGAAGGTAAGAAGGTGAAGGATTATGTGATGGAGTGGATTGGAAGAGAGGTGAAGAGTGAAAGACCAAAGAGTGAATTGGAGGGAGGGGTGATGGAGAAGCAAGAGAAGAAGAGGGGAAATAAGAAGAAGAAGGAGAGATTGGAATGGTGGGAATCAATGGATGAGGAAAATGTTTCTGAGGTTGTGAGAAATGAGAAGAGGAAGCCGGTGAGGGAATGGTGGAATGATGAGTATTGTGAAGAGATTGCAAAGAGGAAAAAGAATAAGAAGAGGAATAAGAAGAAAAAGGGTGTGGAGAGTGATAGTGGTAATGGTGATGATTGGTGGGTGAGTGATGATGCATTATATGGAGATAGAAAGAAGGGAAAGAGCAGAAGCAGGAAGAATAACCAAGGTAGTGGGGATTGGTGGTTAGATGGGTTCAGTAGTGAGCTACGGAGAGCGCGGAGGAACAGCTTTGATTCTGCTAGTGGAGAGATTCCGAAGAGTGGTGGTGTGAGTAGTACTCCAAGTATGAGGGGAACTGTTTGTTATGTTGCTCCTGAGTATGGCTATGGTGAAGATGTCTCAGAGAAGTGTGATGTGTACAGCTTTGGGATCCTGTTGCTTGTTATCATTTCAGGGAGGCGGCCACTTCAGGTGACGGGGTCGCCATTGTCCGAGTTTCAAAAAGCGAATCTTTTGTCGTGGGCACGACATTGTGCCAGAAATGGGAAGCTCATTGAGCTAGTTGATGAGTCTGTTGAGTCATTGGATAAGGACCAGGCTCTCCTCTGCATCAAGGTGGCTTTGGTTTGTTTGCTTAAGTCACCTGCTCGGCGTCCTTCAATGAAGGAGGTTGTGGGGATGCTTAGTGGAGATTTGGAGCCACCCCAGCTGCCTGTTGAGTACTCACCTTCAACCCCTTCTCGTTTCCCTTTCAAGTCTAGGAAAAAAACCCAGAATACTAGAACAGAAGGCATAACCCTATTCAATTAGTGTAGTAATAGTAACATATACATGTGATAATTTTCCAATGATAGATGATTGTATAGTGATTTAGGAGGGAAAGCTATGTTCTTAGTTCTTACCATTGGAGTTCACTTCCTCACTTTTCTATTTGATTGTGTTTAGTTTTGTTTACCATTTTGGTACTAGTCCATTACAGCATACAGTTTGGATTTTGATAATTTTATCTCTGTATATACATAGACCTACTTCACATATTATTTTTTAATACTGATTTGTAATGTTGGCATGCCTTAAGTAATGTTAATGTTATATACGTACTTCAACTCTATTTTAAAAAACAA
>comp1478215_c0_seq1 len=367 path=[1:0-366]
GTTTAGCATACTCTTTAAAAGGACCCATTTCCCCTCCCTTTTGAGGGATGGGTATTATGTAGATATTATGTTCAGCTTTGCAATTAGTGTAGATATGTTGTTTAGATTTGTCACCTAAAAGAAAGAATGTCTTGGCTTTGCTTCAAAGTGCAAAAGAGATTACATTCAACCTTAGGAAAGACTTCTGTATATCTAGTGGTTATTTGCATTTTGATGTGTTGCATTGCTGGTATGGATATGGATACGGGTATAGAAAATTTAACTAGTATCCGATACGTATTTGATACCGAGTACTTTGCCATTTTCACAATACTCGTGTTTCAGCTATTTTGAGCTGCGCATTTGTGATGTAGCATTTGTCTTTCTA
>comp81469_c0_seq1 len=388 path=[363:0-112 476:113-156 520:157-201 565:202-233 1513:234-242 1522:243-249 610:250-262 623:263-294 1112:295-314 675:315-387]
ATAATAACTTTAGAAAATGACATTCAATGTAATCATAGGGGTCGGGCATGCCTAATACGAGGAGTGTCCGTGCTTCATAGCGCAATAAATAATCACTACCAGAAAGAAGTTGAATTAGTATTCAAAACTAAAGATGCAAATCATCAACTTTACCATTTCAAATGCTTAGCAATGGAATTAGGTAGCCTTCTATTGTGTCTTATAATTCACATGTTTCCCTCCTTCAAATTAATTTGAGTTTAGAGATTTCAAAGTAACAGTACTATGTGTCCAATCTTTGGTGTATTCTGTATAGTAGTAACTGTCACTTTGAATTATGAACAAGTCCTTAATAAATTTCTCTTAATTGTATTTAACCAAAACAGGTTAGCATTGAGGTGTTTAGGAA
>comp2322646_c0_seq1 len=203 path=[1:0-202]
GTTTTTGTCTTTTCAAAACAATCACAATCTATTTCTCTTCTTTTTCTCTTCTTTTTCACCAATTCCAAACAATATCTCAAATCTACTCAATTTCTCTCTTTTTTCTCACCTTTTTCTCTCTTTATATACTCTCTCTCACCTATTTCTCTCTTCACAACTTCTCTCCGAAACCAAACGGACCCTTAGCGTATACTAAGGAGTTT
>comp2523463_c0_seq1 len=242 path=[220:0-241]
AAATTAAAAGGCACTATTAATAATGATATTCACGTAATAAAGTATAAGCATAACACAATACTTATTTGTAGTATTATACTAAGCCTGAACTTGTGATGTTTTGTAATTTTTTGCCAAGCAAAACTAATGCTGGGAGCATAAAATTAGCTCTATCAATTGAATATATGTAGCAAAACGTTAAGGCAATTTAATGAAGTGCCCAACAACATCAGACAAAACTGTAATTTCGAGGCTAAACTTAT
>comp872690_c0_seq1 len=314 path=[1:0-313]
GGGTCTTTATATGGCTGTCGTTTTTCAATTTGTAAGTGTTAAATGGATCAGTGTTTTTTTTTTTCAGAAGGCAGAGTTAGTAGTCATGATATATTGAATCAAACATTATAAATGCCCCTGCAGGAAAATAAAACTGCATGCTTTTTGTCGTGTTTTCTTTCCCTTTTCTGGTTAACCTCCTCTATTTATATGGTCAAACTGGTAATTTGTCAATCGAAAGAAATATAGTCTCATAGGTCTTTGCACAGTAGTTCTTTTTCTTTGCTGAGTTGTTTCCAAAATGATATGCCAGGCACTCAGCTGGCTGTCTTGTA
>comp97110_c0_seq1 len=1832 path=[1801:0-149 5546:150-152 1956:153-246 2050:247-253 2057:254-355 2159:356-384 5618:385-386 5620:387-400 3885:401-404 2230:405-533 2359:534-543 2369:544-1379 3205:1380-1404 6016:1405-1512 3338:1513-1572 3398:1573-1620 3446:1621-1776 6144:1777-1831]
GAAACCTAAAGCCAAATGAGTAACCTTTATGTTTTTTAGACAGAGTGTCTGGGACTAATATAAATGAGAAAGGAGAAGTACGGAAATGAACCGAACGAACCTTAGCTGAAGTGACCATACCGCTTCCTTGTCGTTACTCATTCGTCGCCGCCATCACCACGCCGCACCCACACCTTGCTTGCCCCCTAAAACCAAGCAAAGCACAATCACAATCACAATCACTTCAAAACACAAAAACTAGTAAAGAATAACCCATGTAACAGCCATACAAGCCAAGCACCTTAACATTAATTAATTACTTACTTAAACCCTAGCTTTGTTGTAATAGTATTAAATTTATTATTTAATTTTATTTTGGGAATCAATTGAGGTAAAAAGTGAAAGAGAGGAGATCGAGCGAGGAAGGATGGATGACGGGATGATTGTTTCGAAGGAAGCTCAGATGTCTATTGCCGCTTCATCAATGTTTCCTGGCTTCAGATTCTGTCCCACCGATGAAGAATTGATTTCTTATTACCTTAGAAAAAAGTTGGACGGTCATGAGGACAGTGTTCAAGTTATTTCTGAAGTTGAGCTTTGTAAATACGAGCCTTGGGATTTACCAGCCAAGTCATTCATTCAATCAGACAACGAGTGGTTCTTCTTCACTCCCCGTGGAAGAAAGTATCCAAACGGTTCACAGAGTAAAAGAGCAACTGACTGTGGCTATTGGAAGGCCACCGGAAAAGAGCGCAACGTAAAATCAGGTTCCCATGTTATAGGTACAAAGCGAACTTTGGTATTCCACTTGGGACGTGCACCTAAAGGGGAGAGGACTGAATGGATTATGCATGAGTACTGCATCAGTGACATGTCTCAGGATTCTTTGGTTGTTTGTCGGCTCAAGAGGAACACAGAGTTCCGTGTGAATGATGCTTCAAATAGAGCTTCTTCATGTCAAATGTACCCGGGGAATTCACATGAAAGTGATTCTGCTACTGCTGTCTTAGAAGGTCAAGGTGGTATTGATCAAAGGGGTGTCTGTGAGCAAGACAAAGAGGTTGATGGTAGCTCCAAGCTGGGCAGTAGCAGTTATGGCTCTCAATCAATGGAGCAAATTGAATCTGCATCCGAATCCAATCAGCGACCAGTTAATGATACTAATGTGACAGAATCATCCGATCGCGTGAAGGTGGACGAGGAGGATTGTTATGCTGAGATACTAAAGAATGATATCATCAAATTAGATGACTCATCAATGTCACAAAAGGCTCACACAAGACCACAGGAGCCTGCACGCATGCATCCCTGTCAAGGCACAGCTCAACGGAGAATAAGATTAAGGGTGGCGAAACCAAGGCGTTCTTCATCGGGAGTTCGTTTCTCAAGCACAATTCACCCTTCCAAGAGTACCAGAACGACCAAGCGTAGTTTGGTGATATTTGCTTTCTCCGTTTTTACTTTTACTCTGATGGCTATGTATTTTTGGTCTTTATTTGGTGGTCACAAACCAGTGAAATGTTGGGTGTAAACTCATGTGATTAGTGCTGCACAACACAAGCGTTAGCAATGTTAAATCAGTTCCTTCCAAATTCGTTGCATTAGCCTTTAAGAAATCAGATTCATTGCCTGGGCAAAGCCCCGGCCTTAACGGCATTTTTATCATACTAAGGCTAATTAATTGTGGGTGGCCTAACAAACAACATATGTCTCATGCACCTATGACAGGGACACCCTGCTGTTGTGGAAACAAACTCTTCTATCAAATTGAAAAACAAGATCCAACCAATAGGCAAGATGTTCGCTAAAGGACACCGCAAACATGAAGTTTAGAATTTGATATCCGAAAGCTA
>comp57085_c0_seq1 len=607 path=[1:0-162 164:163-606]
GTTGGTGCCAAGGAAATCCGAGCTGTAAAGATAATTCAAGCAGTCAATACCCAAGAGAAAGCAAAAAATTGATTACACAAAAACAAATAGTTTTTCCTTTTTGAAAACAACTGATGAGACAAAAATCTATGTGCTACGAACAGATTTCAGCATAGGTTTTAATTCAAGCAGCAAATAATTGACCAACATAGACATCCTTTATTTTGGTATGGATAAGCACAAGGGGGGATTTTGAAACTGTGATCTTTATTTAAATTTCCTCTGGAATGGGTAATTTTCTTTTCTTTTGTGGTTGGAGGCTTAGCGAGAACACAGGCTGTAATTCGTAAGTTCCTTGATTGAGTCCAAACAAAGTTCAAATTCTCACCAAGGCAACCACAAAAAAAGGCCGTGCTTAAAAGCAAATGTAGCACTAGGCTAAAACATTTACAAAACACAAAATATCTTCTAAGGTGAACAATGGCAGTACCTTACACCTCACCATTCAACAATTTGTTAAAAATGAAGAAGAAATACAAAAGAAACTTTTCTATTTCATTCCTGAAAGGGGATATTTTTTTGTTTCTGTGGTAAGAAGTCCTACCTCAGCTTTCCAACATAAGCATTG
>comp88134_c0_seq2 len=486 path=[676:0-23 7003:24-38 715:39-68 745:69-76 753:77-78 7111:79-100 7133:101-101 7134:102-102 7135:103-123 800:124-127 804:128-128 805:129-142 819:143-159 7266:160-169 7276:170-180 7287:181-181 7288:182-182 859:183-207 884:208-214 7365:215-273 950:274-384 1061:385-415 4246:416-452 7576:453-459 7583:460-460 1137:461-485]
TCATTATGAAGTAATTTAATTACCCTTTAGAATTACATTCCCTTAAAAAAAAATCATCCGAACACACCTTAAGAAAAAATAGTACCTCAAAATAGACTTTAGAATCGTTACCTACCGAAAAAAACAAAGCTCTCAACTGAGATCCCTAGACCAAACACCCACAAACCCATCAAAGTAAACAGAGAACAACCACCATCTCTACCCTTCCCATCAACTCCATCCAATATCGGTGAAAAAATCATACAAACAAACAACCACTCACTCAAACCTAGCCCACTAGCTCAGCAAAGACAGAGCCTCCCATCAAAGAAGAGAGTTTCTCTCAGCCATTAACAACTAATGAATTAACTCTCATCTTTAAGCGTGTGTTCAATCTAGCTATGCTTTTTTCAACTCTATTTAGAAGAGTTAGTTTACCGTTCATCGTTGTATATGATAAAATAAGAATACGTAATTAAATAATACCAGAATGTTGAGCTTTCCATG
>comp87071_c0_seq1 len=722 path=[1:0-84 86:85-115 2568:116-161 2604:162-162 1684:163-186 1708:187-201 195:202-220 2648:221-226 2654:227-227 2655:228-237 2665:238-249 2677:250-264 2692:265-283 277:284-296 290:297-309 303:310-333 327:334-357 351:358-381 375:382-382 1425:383-423 426:424-540 543:541-564 567:565-601 604:602-625 628:626-721]
CGGGCTGATCTATGATCTATATAAATAGATACTCAATTCCTTTTTCAAAGCAAAATCCTTAAATACACTATTTTTATTTTGAATTATAGTTCTTATGTACACTTCCTGCATCCTAATCTCTCTAATCTAAATCCTTCAACATTACAAGTAAAACCATTCAATAGGAAATAATAACCAACAAAAGATCATACATATAATATGGCAAATTAACTAAAGTCAAAGAAAAGAAACAAGAAGAGCAAATCACAAAGAATTAATTCTTCCTGTCTATCTGAGATCTCAAGTAGTGTACTTCAATCAGTCTCACTTGTTCTGAGTAGGATTTGGGATGCTCGGTGGTGCTCTCCTCAAACTTGCTTCCACAACTTTCCTATTCTGTTTCTTGCTTCCACTTATTTTACCCTTAACAAAAGATGAAGTTGATATTGATGAAGATAAAAGCTCCCTTGACATTGATAAACTTGTCTTTCTTGAAAACCTTGGTTCATGGTGGAAACAGCATGAAGAGAAAAGAAGAAAGTGAATCAGAACCAATGCCAGAAAAGTAGCCAAAACTCTGCAACTCGTGATCTTCATCATAGATTTGAGAAAGGTTTAAGGTTCAGTAGGAAACATAACATGCTATAAGATGAAAGAGGGTACTGATGTGATGATCTTGAAGAGTTGGATTGGATCACAGGATCAGGTTTATATGAAAAATTAAAGGGGGGGGCATGCCTTAG
>comp67195_c0_seq1 len=297 path=[13:0-204 639:205-224 238:225-296]
ATTTCTAACATGTGTGATGCGTCAAAGGAACTTGGCATATGGTAAAAGAGTGTTTTATTGCTTTTAGAATTTGATTTTTCTAAACTCTTAGTGAAATTTGAGCACTACTGATTACTGAAGAATGAGAAGAGTATCTAAAATCATCAAAAATGGGTTGTTTATCTGTTAAAGGACTCCAAACTGTAAAACATTACCAAAACTGACTCGAAGACCTAAGTGGAAGACTGATGTGTTCTGATATTCTTGTATTACCTAACCTTTTGCACATTCTATCAGGGGCAAGTGACTATTGCTGCA
>comp1219344_c0_seq1 len=267 path=[1:0-266]
AGCAACCCCATTCTGCTGGAGGGGTGTATGCAGCATTAAGTTGTCTTTTAATGTCACTATCCTCACAAAATAGGGTGAATGCATCAGAATTGAACTCCCCTCCCCTATCAGTTCTAAGGCATTTAATCTCACAACCAGATTCCTTCTCCAATAAGGCCTTGAATTTCTTAAAGCATGACAGAGTAGAAGATTTTTCTGACAGGTAATACACCCATGTTTTCCTACTCAAGTCATCTATGAAGGTCAGAATGTACCTTTTGTTTCCTG
>comp1611152_c0_seq1 len=225 path=[1:0-224]
ATTTATTGATCCAACCGTGTAAACAAGTTTGTACATCGTGAAAAACTTGTCTCACTTGTGCACCATAAACTTGGCCTAGCACTTTGTTCAAATTCCACTATACTATAGCTGCTAGCGAACAACACCAAACAAAACCGAGATAAACCAGTCTATGAAGCACAAGCACTAACACAGACACCAGACACGACACAAATACTAACACGTCCACACCAATGTCATAATTCA
>comp69642_c0_seq1 len=280 path=[258:0-218 477:219-223 482:224-256 714:257-279]
GTCACCATTCATTGTCAAAATTTGGGCTTGCTCCCTAGTCATAAAAACACCGGTAAACTCACAGATAAAGGCGACGGCATGAATAATGTCCAAAGACCTAACCTATGAATCTCTCTAAAGCTTGCTGCTATTGATAATGCTTCCTGAGTCAGACTGGTTAGGTCTTTGGATATTATTCATGCCGGCGCCTTTATCTAAACCACTCAGTTACATATAGAGCTTGCCCGTATAGCCATCAGGTATACCATAATCAATACTGAGCTCTCTCATTGGAGGGATG
>comp2814_c0_seq1 len=340 path=[318:0-339]
TTCCTGAGGGCGTAATATTAGCTGGGGTTGAAGATTTCAAAGACCCAGAAACTGTTCCGGAATGTCTTTCATCTCAGCTAAAAACATTCATGATTACAAATTACAGAGGCATTAAGAGTGAAGTTCAATTTGCTGAATATATTATGAAGAACTCTAAACTATTGTCCACCATGACAATTAAGACTGGCTGGAAATCAAATGCGAATGAAAAGCTCCAAATGCTAGTGGATTTATCTATGTGCCCAAGGGTTTCTGGGAGATGTAGGCTTCTATTTGGTTGATGAGTGTTCAAATATGTATATAATGATGACTTACACATTTTTGTTTTTTTCATATTAAG
>comp92948_c0_seq2 len=2683 path=[2658:0-467 3132:468-498 3163:499-503 3168:504-539 6674:540-548 3204:549-836 3492:837-917 3573:918-921 3577:922-986 3642:987-991 6916:992-994 6919:995-997 3653:998-1001 3657:1002-1005 3661:1006-1190 3846:1191-1197 3853:1198-1900 4556:1901-1940 7152:1941-1978 7186:1979-2066 4722:2067-2072 4728:2073-2137 4793:2138-2147 4803:2148-2265 4921:2266-2273 4929:2274-2682]
CGTAGTTTGATGGCTAAATTTTCCAGCAGATTGCAAAGTCCATAGATATTACGCGCCAATAGCGGTAATATGGTTACCCAACCAAATTATTAATTTCTATATAGATTTTTATTTTATTTTATGAAAATCCCGTGATGATTGGGTGATAGAGGAATGGGGCTTGACATAGAAATGTGTGAAAGAAGAAATAAAGAAAGAAATGTGTTTGACATCCACAGAAATCTAACATAACCTCAGCCTCCCGTTGCATAAATAACTAACTATATTTTCCACCATTTGTTTTCTATTTTTCCCAACACACACAACATAAAAAGAAACAAAAAAGAGTTTTAGTTTTCTATCTTTTGATTACAAGAGAAAAGAGGATAAAAATAATTGAGGTGTGAGGGAAGAAGAAGGAGGAGGACCCCACCTATCCTTCCTTCCCTTCACATTCTTCATCAATCTCTTTTATTGTAGATCTTGAGGTGTTGTTGTTGGCCTAATAATACCACTTCAATTCCCTCCAACTAGCTAAGCTAGATCTATTCTATATTTTATTATTCTACCTAGAAATAAATTATTCCCACTAGTTTTATTCATTTATCCAATAGATTTTGAGATTCTGCATATAAGGTGTTTGTTATATTGTTTCTGTTATAAAACCTGATATCAGATCTTTGTGTTGGTGCCTTCTCAGCTTCTTTGTTACCTAATAAGTGTTGTTCATTCGTGTGGTGTTCTACCTAATTTATTCTGATCTTAATTTTGGTCTTTGGGAGGCCCACCATTGGGTTTTGGTGGGCTTTCATTGAACCAATAAAAACCCCACATCTTTAAAAGGTGTTTAAAGGTTCCAAATTTTATTCACTGTGTGTGTCAATTGTGTCAACCACAAACAGTGTTGCCATTTTGTGTGTTACCTCTTGTTAACTATTGTGAATGATTTAAGGCACATTCTATCATATCTATGCCGAACTCAAACTTGGCCTTTGAAAATTGAAACACGTCTGATTATTTTGTTATCTTGTAATGCTACTTTACTTTATCACTTGTGTCTCCTTTTTCCTGTTTCTGAAGCCTCTCCTCCCTCTAAAACCACTCCCATCATGGACATCTGAGGTGAGATTGATCTCCCTTTTGTTTCACAGCAAGAACTTGTTTGTGAAATATATCTCTAGGAACAGTATTTTGCTTGGTTTTCTTTGTCAATTTCCTACAAAAATGTCTCTTGTGAAGAAGAATCTTGTCTCAAAAGTAGAGAATGTTGAGGTGGAGGAGGAGGAGGACACAACACAACAAGAGTTGTCAGTGTTGGACTTACCAGACTTGGCCTTGGAATGCATTCTTGAGAGGCTTCCACCAGCTTCACTTTGTCAAATGGCTGGTGTTTGCCATTCCTTGAGGGAGATGTGTGTGAGTGATCACCTTTGGGAGAAGCATATGAAACAGAAATGGGGTAGAGTTATTGGTTCAGTGGCTTATAGGGAGTGGAAATGGCATGTTGCTTCTAAAAGGAATGTTGGCAGCCCAAGACATGGGAAACAAAGGAGCTTGTGGAAACTTGTGTCCTCTCGTTGGCCTTTTTCATGGATGAGAACGAAGGTGGATTCAAATAATAGTGCAAAGCAGAAGAGTTATTTGCCTCCTGATTCATACATGACTTGGTATCTAGCTCTTGAGACTGGCAACTTCTGGTTTCCTGCTCAGGTCTATAACCGCGAGAATGGCCATGTTGGATTTATGCTATCATGCTATGATGCTGAGCTTAGCTATGATCCACACACTGACACCTTCCAAGCCAGGTATCCACCACATGGAAGAAGGGCAGTTGCAATAGAGCACGGCATCCAATGGGAAAGGCTAAGAGCACCACCTGTTGAAACTCCACCACATGATCTTCATATCTCTGACTGTCTTTGCGATTTGCATCCTGGTGATCACGTAGAGATTCAGTGGCGTAGAAACAAAGATTTTCCTTATGGTTGGTGGTATGGTGCTGTAGGACATTTGGAGTCATGTGATGGAAATGAAAATTACTGCCGTTGTCATAATAGTGACACAGTAGTGCTAGAGTTCAACCAGTACACCTCCGATTCGCGTTGGAGGAAGACAACTGTCAGTAGGAAAGATCACCGGGAGGAGGGAAACGAGGCTGACGGATTTTATGGTGGAATTAGAAAGATCAAGAGTGAGAAAGAGATTTCCATTTGGAAAAGCTTGTGGCCTTCTGAAGTCTTGGACTAATCAGATCAAATTTTCCATGTAGCATTATTTCAAGACTAGTATTCTTATTCTTATTTAGCAGATTCCTCTGCATTAGAGAAAAGGAGGAAGGGGTATAGGATTCCCATTCAGCAAAATGAACATTGAGGCTATCCTATTTACTTTTCTTTCACCTTTTCATCATCACATTTTTTCATGGAAAAATTTAGGCCTGTTCACACGATTTCAATCAATGTAAATTAATTTACTTACGCACTGATGGCGTAGAATATTCATTCCACAATATAAAGAATGATTAGAATCCATCTGATACTCATTAGTATCCTTTCAAATCACATAGCAATACAGATTCTGTACCAAGGGATGTGTAAGATGTAGTTCAACCACGAGTAGGGATACGTTCACATCCAAAATTTTGGACACTGGCAATACCTAGTTAATTCGGTTCGAAATTTTTATCATTCAATATAGTAAGTGG
>comp1828880_c0_seq1 len=214 path=[1:0-213]
AAAGAAATGCCATACGACGGATGGCACGATACAACATGAAAATGGTATAGCGGATTGTTTCAAAATCTGCCACTAAAATTCGCCATAGTGGGTTTTTTAACAGCACTGCCTGCTATGTGCTAGTCAGTTCCTTTACAAATCAAGTTTGTTGATATTTGAACAGACCTTACTTGAACATGATCTGTTCTGTAGGCTCGTACAGCTGTATCCTTGA
>comp92213_c0_seq1 len=781 path=[1:0-183 2817:184-256 258:257-258 260:259-282 2884:283-304 2906:305-318 320:319-355 357:356-421 423:422-452 456:453-520 524:521-545 549:546-549 553:550-556 560:557-626 3014:627-627 3015:628-667 1790:668-706 710:707-751 3063:752-780]
AGATCATTACTGAGAGGACTTATTAATTATGTCTTAGTAGTATCCTAGGAGCAGTAACGAGTTTTCATTGATTTAAAAAAAAATTATATAAAATCAAATTATATAAAATCCCTAAAAACTAGGAGCAGTAACGACTTGTGAGGAATAGATATGATAGCAATTTTAATTCAAAACGGTTCAAAAGAAATAGGGTTTTGGAGATCTGAACGGTTTGGGCGAAATAGCGACACTAAATAGCCGTGAAATCCCCTAATTTTCCGCGATAGCAGGTCGCACCAACTGCTCCTTCAAATCCGCGTTTCAGGCCCCTTCCCAGCGCGGTGAGCATGATTCCGCTCCCGCTACCTGCGATAGCGCTGCGAACCTAGATCCTAACTACCCTTAGAAATTAACTTATGTTTAGTTTCCTTTGACTTTTCGTCCTATTGAATATAATAGTATGCTATTGCCTGCCACATTACCACTAGAGAGTTACATTACATTACATGCATGCATGAATGACTGCTTTTTTTATTTTAAATTTGTTGTCACATTTGTTAATCATACTATAAATCTAATTGTTGTCACATCTTTGAGTGATTAGAGGTCAAGTAACCCGCCTAGCTACCTCTTGACTTCAATGTTACCACCAAAAACTTGTATATATCCATGTATTGTTGTTTCTCTTAAGCCTTAACAACCGGTCCTCCACTTTTGATATTTTTTGCTAAAATTTTAAATCGTCATTACCGAATCTTTTGATGCAAACTATTCTACAGACATATTTCAATCAGATTTTATA
>comp102603_c0_seq10 len=2434 path=[1:0-37 39:38-50 52:51-66 68:67-83 11869:84-92 94:93-234 236:235-236 238:237-272 11925:273-294 296:295-296 298:297-313 315:314-340 342:341-396 398:397-534 536:535-603 605:604-635 637:636-644 646:645-672 674:673-673 675:674-714 716:715-754 756:755-791 793:792-802 12095:803-815 12114:816-849 12134:850-883 885:884-891 12175:892-939 12214:940-940 12215:941-945 12220:946-976 978:977-1010 13120:1011-1030 12291:1031-1031 12292:1032-1037 1039:1038-1127 1129:1128-1143 1145:1144-1201 12364:1202-1207 1209:1208-1235 12426:1236-1236 12427:1237-1244 5824:1245-1245 5825:1246-1267 1269:1268-1292 12519:1293-1334 12514:1335-1364 1366:1365-1373 12546:1374-1385 1387:1386-1394 12562:1395-1413 12581:1414-1447 12594:1448-1462 12609:1463-1470 12617:1471-1488 12635:1489-1491 12638:1492-1498 5187:1499-1518 12671:1519-1521 1523:1522-1530 1532:1531-1566 12697:1567-1600 12725:1601-1697 12729:1698-1784 12800:1785-1786 1788:1787-1821 13147:1822-1826 13152:1827-1856 12833:1857-1862 12839:1863-1877 5701:1878-1883 1885:1884-1904 13174:1905-1929 1931:1930-2060 2062:2061-2140 13011:2141-2150 2152:2151-2171 2173:2172-2173 13032:2174-2218 2220:2219-2433]
TCTCGTCTCTTCGCCACCTCCACCCTCAGCCCTCACGCCGGAATCCTCCATTACGTCTCCACCTCCCTGCTGATCCACTGCGCCTCAATTTTTACTAATGGATCGCTGTGGTGAGTTTGGGACTGCCTAAGATGATTGTGTGCTTTCGCCATAAGAGAGAGAGAACCCAGCCAAGCACATTTATCCTTGCCGGCTCTCCTCTCCCTCTCCGACGTCTGCCCTAGGGGAAACATTTATCAACAATGAATTTCAATTTTTGTAGCAATTACTCGTCTTGTTTTGATTAATTTTTGCTAAGATGGACTTATGTTTTTATAGATCAGATGAATTTGAAAATTGAATTTGATCTTATTTTCTTTTTTGTGGAGTTCATGCTTTGTGATGTAACTGAGCAAGTTTTTTTTTGTTGTCTTTATTCTGCTGTGTGCCTTCTTGCTATGTTGTTCTGGTGCTTTCAGTGAGTGACTTAAACAACTGAATAATTGGAGAACTAAAATCCTATGTTCTCAAGTTTCTGTTTGCATTACAATTACAATTACATGCTCATTTAGATTGCATAACATAACACTTGCTATTGTTCATGGAGCCAAATTAATAGGATTCTTTTAACAATATATTTAGCCACACCAAATTTATACTTCTCAGCTCCTGATCCTGAGCGCATGTTTCTACTGAGTTCTGTCATCTTCTTAATTGGGTTAGCAGCAGCCAGCAGCAATCGTCTGCAAGTTCGAGTCACACAGTTTGTTTGTTTGTTCGCTCGATCCCCTGCTTAAGGTGCATTGCCAGTACTGTTTTAGAACCTTTTTCTCAGCAAGCAATAGCATATATAAAATGGATTACATTAGCCAATTGCCGGACTGTATCTTGTCTTACATCCTATCAATGTTATCCATCAAAGATCGTTTGAAAACCAAAATACTCTGTAAAAGATGGTCTCATCTAACTGCTCTCACCAGAGATCTCAACTTCGATGTCCACAATATGCTCGGAGGGAAGGAACTACTAGAAGGTAGATATATGAAAGCCCAATTTCCTAATTTCGATCTCTGTAGGGATAAATTTGTTAATCGAGTTGATCAATTTCTCAACAATTTTCAAGGCACAAAAATTGATTCTTTCTTGCTCAATTTCTATTTACATCGTGGGCAAAGCAACATCATTGATCAATGGATTAGTTTTGCAATTGCAAGGGGAGTTGGAAGAATCGATCTACTTTTGTTTGGAAGGTCTTATTTTCCTCACCGTCTCAAGATTCCAGCCAAACGTTACAAGTTTCCCTTTGCCTTATTTCGAGACTCTAATGCTTCTTCAACTCTAAACCATCTATCTCTACAACATTGTATTGTTTCTCATCCTCATCCTATAAACTGTGACTTCATATCATTAAAAAATTTGAGATCTCTAGCACTTGAAGGGGCACAAGTGGATCAAATGTTTTTTACCAGTCTACTATCTAATTGTCCATTACTTGAAAAGCTTTGCTTAAATCAATGTAAATTCAAATCATCATTGCCGAAGATAAAGATAATAAGTTTATCCTTATGCCATCTCGAGTTTAGATCCTGCACCGTCCTAGGAGAAGAAAAGATACAGATCACGAGTATAAATATAAACATATTTGTGGATTGCCCTAAACTCACTTCATTGAGGCATAGGCCACACTGTTTGCAGACCTTGCATTTTAATACCCCTATGCTTAAGAACATTGACTACTTTGGTGGATATGATGTTGTTAGGATATTTGCTATCTTTGCAACTTTTCCTGAACTCGAGATTCTGCGTTTTGAAATTTTAGTGCCGCTTGAATTGGTGGCAACTACCCTCAAAATAACTCCACTCAAACATCTTACACAGTTGAACATCCGCATTTGTTCACACATAATAAAAGGTTTCGAGTTTTCTGATGTTTTGTGGATTTTAACCATCATCCAAGCTTCTCCTTTACTACAGAAACTTTCAGCCATGGTCGAATATCCTAAGTTCCTAGAAAATCAGAAAGAAATGAAGGATATTGAAATGTTCTCTCATGACCAGGTTAAAGTTATTGAATTAAGCGGTTGTGTTGGCAATTGGTATGAAGCTGAGTTTGTTATGAATGTTCTAAAGTATGCCCACAAACTTGAGCGAGTAGTTTTGAGCCCCTATTGGAGAGAATTTGACCGGGGTAATTGGCAATCTGATCCTGTGTGGTTTCAAAACGGCCGTGAAAGGATTATTAAAAAGCTTCAAGCTGAAAAAGTAGTTGGACTAGCTAAACTTACGCTAATATAATATAAGTGTATAAATTTCTTTTTGTATGTTTTGTTATACGTATTGGTATTAATATCAACATTGCCGATTTATTACTATTGTTAGTTACAACCAGCTTTGTCATATTTGTTAAATTACCGATTTTGTTATCAATAAATTTGGACAAATTTTCTCCTAAAAA
>comp2606341_c0_seq1 len=231 path=[1:0-230]
AACTAACACTGGTGCTCGAACATCTCTACCAGCTTTATAAGATTTCATAATCAGATTCGCAGCATTTTCATGTGTTTTTAAATTCAAAGGGGTAGTTTCCCATCTACCCAATCGGAGAATAACATGATCATACATCAACAATTTTTCTGGGGCTAACTCACCTTTTATAGTCAAGGGTCTATCTACTTGAGTAAATCGATGACCCGCTTTAGAAAAAGCATAGGCATACTG
>comp71274_c0_seq1 len=1247 path=[1161:0-100 1262:101-231 1393:232-448 1610:449-463 4188:464-472 1634:473-597 1759:598-605 1767:606-705 1867:706-1015 2177:1016-1185 2368:1186-1246]
CTGCGAAAGGAACGCACAGCGATACAGAGACAAGCGGAACACAGAGAGCTGGGAGGGATCGTCGATCCCGAGCGAGGAGCAAATCGGGGGTGGGGAGGCCGATTTACTTCTTGCCGGCCTTCTTGGCCGAGGCGGTAACCTTACCGGCCTTGGGGTCCTTGCGGGTGACGGCCTTGATGACGCCGACGGCGACGGTCTGCCTCATGTCACGGACGGCGAAGCGGCCGAGGGGTGGGTACTCAACGAACGATTCCACGCACATCGGCTTCTGGGGGACCATCTTGACGATGGCGGCATCACCAGACTTGATGGCCTTGGGCTCCTTCTCGACCTCCTTGCCGGAACGACGGTCAATCTTGGACTCGATCATGGCGAACTTGCAGGCGATGTGGCTGGTGTGGCAATCGAGGACGGGGGAGTAACCGTTACCGACCTGACCGGGGTGGTTCAGGATGATGACCTGAGCGGTGAAGCTCTCGCACTCCTTCGGGGGGTCGACCTTGGCGGAACCGCAGACGAAGCCACGACGGATATCCTTGATGGACAAGTTCTTCACGTTGAAGCCAACGTTGTCTCCGGGGATGGCCTCGGGGAGGGACTCGTGGTGCATCTCGACGGACTTCACCTCAGTGGTGATGTTGGCGGGGGCGAAGGTGACGACATCACCGGGGCGGAGGATGCCAGTCTCAACACGGCCGACGGGAACAGTGCCGATACCGCCGATCTTGTAGACGTCCTGGAGGGGCACGCGGAGGGGCTTGTCCATGGGGCGCTTGGGGGGCTTGATGTCGTCGAGGGCCTCGAGGAGCGTGGGGCCCTTGTACCACGGCATCTTGTCGGTGCGGTCCACCATGTTGTCACCGTGGAAGCCGGAGATCGGGACGAACGGGATGTTCTTGGGGTTGTAGCCGACCTTCTTCAGGTAGCCCGACACCTCACGCTGGATCTCGTTGTAACGGTTCTCGGCCCAGTTGACGTTGTCCATCTTGTTGCAGACCACGATCATCTGCTTGACACCGAGGGTGAAGGCGAGCAGGGCGTGCTCACGGGTCTGACCGTTCTTGGAGATACCGGCCTCGAACTCACCCTCACCAGAGGCGATGACGAGAATAGCCACATCAGCCTGCGAGGTACCGGTGATCATGTTCTTGATGAAATCGCGGTGACCGGGGGCATCGATGATGGTGAAGTAGTACTTGGCAGTCTCGAACTTCCAGAGGGCGATATCGATGGTGATACCACGCTCA
>comp797513_c0_seq1 len=219 path=[1:0-218]
GGGCTGCTGGTTTTTGTTGGGGTGGTCAGTGCAACTCATTCTACTTATTTTGTAATTTGTATTCATTTCCCCCCTACTTTTGTGTATGTACAAATTTCAGTTCCTCAGAAGTGTACGCACTGGTTGGGTTCAATGTTTTAACTGCATCTAAGTTAATTGAACTCACATAATGTTCTATATTTCCTTTCTTTTCGCAGCTAAGGTTGTTGTTGAACTAGC
>comp66997_c0_seq1 len=405 path=[1:0-110 112:111-129 131:130-197 199:198-404]
AGATTTCTAGTCTAAATCAGATTAAAGTGGCTCAAATAATAAAGTCTACTAACTGTCACTAGAAGTTTTTATCTTCTAGCTACACTTTTTCCTGTGGGTAAAAATGACTTTGTATGATAAAATACCTGCGTTCTGCTTACAGTTTTTAGCTGTCACTAAAACTTGTTAATAGTTATTAATATAGTTTTTAGCTGCTTACATGATTTTCTACACCATATTTGCGCGCCAAAGATTCATACAAAAGCATGTCTTTTTCTTTTGTTCTAAAGATGCATCAGGGGCTTCCATGTTACATGAATGAAACACAAACATGGTAAATAAATGCAACAAAATCTGCAACAACAACAAAAGCTATTCTATAATATAAGAAAATGTTAAAGCTGTTTCTAGAATCAAAAAGAAAAT
>comp1479847_c0_seq1 len=296 path=[274:0-295]
ATTCATTTTGAGCTTAACTCCAATTTAGAAAACGAAGCCCTCAGATACTTCAGCAAGCCTTAATCAGAGAAAGATAGGGCATGTTCCCCTGACCCTTTTGGTTATGGAAAGAAACATAAGAATTGGCTCAAACAGTAATTTGGGTTGTGCTGAATACATCCTCCCAACAAAATTGCCGACTTTTTTTTTCAAAACAAAGCCCCCCTGATTTTTGTTGTTTTAAATAGCTGTGTTCTGGAAGATTATTTGTTGCAGTTATGAGGATTTGTTCCGGTGGTTTTGGAATGAATGGCAGG
>comp96584_c0_seq6 len=1807 path=[1:0-262 264:263-271 13491:272-285 13505:286-286 13506:287-344 13564:345-345 13565:346-355 368:356-359 372:360-371 384:372-376 389:377-400 413:401-413 7957:414-428 7972:429-472 8016:473-550 8094:551-570 12918:571-574 12922:575-595 8139:596-663 8207:664-682 8226:683-706 8250:707-787 8331:788-805 8349:806-829 8373:830-1012 8556:1013-1045 8589:1046-1067 8611:1068-1078 7378:1079-1081 11459:1082-1099 11477:1100-1156 11534:1157-1165 11543:1166-1180 11558:1181-1189 11567:1190-1251 7554:1252-1258 11843:1259-1282 11867:1283-1294 11879:1295-1318 11903:1319-1328 11913:1329-1350 11935:1351-1352 11937:1353-1371 11956:1372-1395 11980:1396-1399 11984:1400-1421 12006:1422-1426 12011:1427-1448 12033:1449-1457 12042:1458-1484 12069:1485-1523 12108:1524-1545 12130:1546-1577 12162:1578-1601 12186:1602-1604 12189:1605-1628 12213:1629-1661 12246:1662-1681 12266:1682-1701 12286:1702-1806]
ATTACGATCCTTAATTAATTCAACAAGATAACTTCACTCAAAGTTGCATGAAACTTTTTAAATGAATCAACTCATGAAAACAAAATTTAAAATATAAAAATTTCAAGCCCCCACAAGAAAGTTTCTACTTGATATAAATATATAATATCCTATTTTATACATTAAGTTTAAAAAACAAGGCTTTCAATTTAAAAAAAAAAAAAAACTCAAAATCATCATAAATTATGGTGATTGATTGACACCCTCTTGATTTCACTAAAAAGAGCATAATGCAGAAACTTCTGCCGACTAAGGATAGATATACGTAGTCTTATCCGAATAAAAGCAGAGATCGATTCCAAACTCGAAATCCAAACCTCCATGAAGCTAGCTAGCGACTTTACTGTTGCGTCGAGGCTTGCCCAATACTTGATTTGATTACATTCAATTTGTTTTTTGTAAATTAGCTAGCTCGATCTCAATTGAACTGTTGCTGCTCCAACCATGGCCAAAACCCAGTTTGATCATCCATGCCACAAAACATGTTGCTTAAGCTTTCTTCTTTGACAATTTGATCAATCTTTTGGCATTGGAGCTGATGATCTGGCCTTGAAGAAGTTTGGAAAAGCTGAGCAATTCCTGCAGGCCTAGAAGAAGAAGAAGTTGGAAAGAGGTTTATGCTTTGTTGGTGATTATTATGATGTGGAGATAAAGGACTATCACTAGCTGGTGTTCTTGAAATATCCAACTTTATTTCTGAGCTGTTCTCATCACTTCTATTGCTGCATGATCCTTCTGTTTCTTTAATATTAAGGTTGATGGTTGATTCATTCGGCTCTCTACTACTTTTAAGGACCATTATCTCAGCTTGAAGTTTTTGGTTATGAGCTTGAAGTGAATCATTGTCTGATTTAACAGCATCATATTGTCTTTTAAGAAGATCATAGTCTTTCTCCAATTGCTTTGTCTTCCATCTAGCTCTTCTGTTTTGGAACCATATTGCAACTTGTCTAGGTTGCAAATTAAGTGCTCTTGCAAGCTGAATTTTTCTCTCAGGCTCAAGCTTGTTTCCAAGCTCAAAGCTTTTCTCAAGTGTCTTAACTTGTTCCATGTTAAGTCTCCTCTTTTTCTCCCCTAGTTGTGATCCATCATCAGATAATTCTTCCTCAACATTAGCTTCTTCACCAATTTCAATTCCTGAAAATGACATAGATCTCTTTCCTAAATAGGCTCCTCCTCCTCCTTGATATTCTTGAGGTGCACATGAGGTGATAATTGAGTTGAGTGAAGGTGGAGGTTGATGGTCATCTTGATGAGAAGTTTGCATTTGTAGCATGAAGTTTGCTGGGAAGAAAGCCATATCATAATTAGCTAGCTTAAGACCTTTTGGTTGCTTGATATTGATCTTTCTTCAATGGGTTAATGATTTTCTAGTTGCCATGTTGAATGATGACAAGAGAAAATTACTTATATGTGGAAATAACTATGAAAAAGAAGAAGAAGAAGACTAAGGTTTAATGCAAGGCATGAATAAATTGTTCTCTAATGTGAATATTTGGAAACTTGGAATATGTTGTTGTGGAAGCAACTATGACAAGACAAAGACTAAGGTTGATTACACACCATCTTCTGCTAAATAAAAGAGAATGAAGAAATTGCTTTAAAGGATAGCATTTATCAGTTTAAGGGAAATTTTTTGTTCCTTTGTTTTGTGAATATTTCAAAAGGAAAGAGAAATTGGGAGGAAAGAATGAGAGGAGAAAAGAGGAGAGATGTTTGAATCTATATTTCTAAACATAAACTTCAATATATATCACTTGAATTTTTT
>comp96584_c1_seq2 len=1584 path=[448:0-73 522:74-204 653:205-205 654:206-224 673:225-225 674:226-278 727:279-451 900:452-475 924:476-656 12991:657-680 1129:681-793 1242:794-817 1266:818-895 1344:896-919 1368:920-1018 1467:1019-1042 1491:1043-1244 1693:1245-1268 1717:1269-1274 1723:1275-1291 1740:1292-1298 1747:1299-1354 1803:1355-1583]
TTTTTTTTTTTTTTTGAACGAAGGTCTGAAAGTAAAGTTGAAAGCAGAGTCTCCGTGTTAAGCAGACAGACCAATTTCACCAAAAAAAAGAAAAAACAGACAGACCAAAGACAATTCCTTTGTACTTGTAGCTGTAATTAATATTTTCCTTCTTTTGCAGCCTTTTCTTAGTTTCTATTACAAGTTTCAAACTTCCAAATCTCACCACTTCAAAAATCCCCTTTTTTTTTTTTGTTATCCATTTGACTTAATTTACCCTCTGTTGCACCACCGTCTCAGATCTCTGCATTCCAATTCTCATGGCTGGTCGCTATGACAGTAACCCCTTCGATGAAGACGAAGTTAATCCCTTCTCTGACCCAGCTGTTAGGGGGAAAGGATCAGGTCAGTCAAACCACAGTGGAGGTGCCTTTTACACAACAAATCCTGGAAGTGTTCCTCCTGCCACAAATTCAAGACTTTCACCTCTTAAGCCTGAGCCTGCTGATTATAGCTATGGCTTTGGTGAGACAGTTGATATACCTCTTGATACATCAACGGATATAAAAAAGAAGGAGAAGGAGCTCCAATCGAAGGAGGCTGACTTGAGACGAAGGGAACAGGAAGTGAGACGGAAAGAAGAAGCTGCTGCACGAGCTGGAATTGTTCTTGAGGAGAAGAATTGGCCACCATTTTTCCCAGTTATCCATCATGATATTGCTAATGAAATTCCGGATCATCTTCAAAAATTGCAATATGTTGCATTTACTACACTGTTAGGGTTATGGTTGTGCCTTTTGTGGAATGTTATAGCTGTTACCGCAGCTTGGATTAAGGGTGAAGGTGTAAAAATATGGTTTCTGGCCATTATCTACTTCATAGCCGGGGTACCTGGAGCATATGTTCTGTGGTATCGTCCATTATACCGTGCTTTTAGGACAGAAAGTGCTTTGAAATTTGGATGGTTTTTCCTGGTTTATCTGTTTCACATAGGATTCTGCATCTTAGCTGCAGTTGCTCCTCCTATAGTTTTCAAAGGAAAATCCCTGACGGGCATTCTATCTGCCATAGATGTGCTGGATAACCATGCTTTGATTGGGATTTTCTACTTCATCGGATTTGGATTATTCTGCCTTGAATCCTTGATCAGCATTTGGGTTATTCAGCAAGTATACATGTATTTCCGTGGCAGTGGTAAGGCTGCTGAGATGAAACGGGACGCTGCAAGGGGAGTAATGAGGGCTGCAGTCTGATCTATCATTTTATGGGAGATTAATTTTGTATGGATCAGTGTTGTATATTGGTTGCCAGAAGAACATTGACAAAAGTATTCTACCGAGCATGATTTTTGTGTACAAGTTTTATTTTTTGTTTTCGTTTTTCTATTATTGTTTAACATGCTACTTCCGTATGTGGTCTGTTAGTGTACATTATAAGCGGGGCTTTGACATAACAGTGGCTGGTAGAAACATGCAATATAGTTATTGAAGCTGATCCCCCTATAATTAGGCTCCCTCTGTCTTGCTAATTATAAAGATTAAACATGTTTCACTTACAAGTTGGTTTTATAAAGAATAAACATGTTTCAATCTTAATGTGTCCAAA
>comp62758_c0_seq1 len=304 path=[282:0-15 298:16-303]
AGTGACCTGTGATTTAACAAGACAGTAAGTGTCATGGAATTCAAAGAAAACTGAATTATCTTTTGCAAACTGGCTGACACTAATTAGATTCTTTGTTATATTAGGAACTAAGAGCAGTTTATTCAATACTAGAGACCTATTGGAATTGAAAGGAGACACAAAACTACTAGATCCAGTGCAATCAACAGGTAAAGCAGTACCATTACCTATATAAATCTGATCAGTTCCTGGAAGGGAGGACTGCTGCTGTAAGTTCTTTTGATCATTCGTAACATGGAAGGAAGCTCCTGAGTCAGGGTACCAG
>comp100556_c0_seq2 len=3911 path=[1:0-1025 1027:1026-1049 1051:1050-1093 1095:1094-1094 1096:1095-1108 1110:1109-1131 11382:1132-1137 1139:1138-1143 1145:1144-1262 11410:1263-1263 1265:1264-1522 11442:1523-1548 1550:1549-2338 11753:2339-2760 11862:2761-2761 11863:2762-2779 11878:2780-2786 2788:2787-2793 2795:2794-2853 2855:2854-2854 2856:2855-2881 11963:2882-2887 11969:2888-2898 2900:2899-2899 2901:2900-2902 2904:2903-2923 2925:2924-2948 12031:2949-2949 12004:2950-2955 12010:2956-2959 12014:2960-2965 12020:2966-2976 2978:2977-2998 12053:2999-3042 3044:3043-3067 12093:3068-3167 12129:3168-3169 3171:3170-3193 12154:3194-3209 3211:3210-3323 3325:3324-3348 3350:3349-3350 3352:3351-3391 3393:3392-3430 3432:3431-3910]
TTTTTTGGTAGTTGGTAAATCATTTTCATTAATAATTAAGCATTTAAGCCCAGTACAACAAATTCTTGTCTTTGGCATATTCATTTGAGGTCATAATCGTGCAAGAATGGTCCCTAGGAGGTCAGTTCTGGGACTTCCCTGTTCCCTCATTTAAGAGATTTTAATATGTTCACAAAAAATAAAAAATTATTAAATTAGAACATTGCCGATCCAAGGTTTAGGAATTGTAACAAATTCTAACCACAGCATTGTGCCTCCTTGATCCACAGCCCAAAATCTTCACTGGCAGCAGCTGCAACCACAAGAAAACCCTTTTTCCAATGATTTTAATCATTGAATTATTAACTTTCAGAGCAACTGATGCTTTTGCCAAAATTCCTGGAGAAAAATTGAAGTATAAACTCGATGAAGAGATAAACCAGTTATGGTTAGAAACAATTTGAAGTGCAAAAGAAGCACATAACTAAGTAAACATGATTGATGCTGGTTACAGCAAAAACAGACCAGGCAACCTCTTTTTAATGGATGCTGGTCTCACACACCTACAATATAATTTTTATTAAAGAGGTAATAATAATTCTTAGAATTTGGGCTTGAACCACTCAATCTCATCAAACTGACTTGTACAGTGAGAACTATTCAAGCCTTATAAGCACTACTTAAATCATGTCTCTAAACCATATGTTGATGACTGCAATGAAAACAACTCAAAGTAATCGCAATCAAGGTGGCTAGGGATAAACCTCAATTAATAAGACATATTTCCAATAAATAATGATGGTAGAATATTCACATGTGACGAACATAAATCTACACTACAATATAATCATAAAATGACATCAATAACTGTAGCCGAGAAGGTGCACTTATGCCTTCCTTTTTCTTCAACCCATTCAAGTGCCTCCTAACATTATGCCTTCCTTTATCTTCAACCCATTCAAGTGCACCAGTGACCAGACCTAATATGTTTTCTTGTCCATTGAAGAGGTAAATATGAAAGGAAAGGTCCATTTCTCATATTATATATGTTGCATACCATTCGGAGATTTGGTGACACCGTGACAGTGATGCCACTTGATGAGCTCACCTAGGCCGCACAGAGTGTAAACATTCAGACCAAAGTTCTCCAGAATTTTTTTCTCCTCTACTTCATTCTCATTGACATAGAAAACTCATAATTGAGGTCCTAATATGACTTTGAGCAATCATAGGCTTTCGTTTGTCCAATGTTTTCTGGTCCAGTCTACGCTTCTCACATTTGTTAGTTAGAGCAAGTGATCCTAGTTTAATACAACAGAAATGCCATCCCAGAAATGAGAATCTATGCTCTTAATCAAAGACAATGGTGACAGATGATAAAAGAAAGAATAGTGGACTACATATCTTTTTCAAACTGAGCAAAAAAAACAAGTAATATTCATAACTCACATCAGCCTATCATAGATAACCTTTACAAGATTTGAATTATTATATGTATGACAAATTACACAACAAGAAATCAAGACCTGTTTTCTCAGCCATTACCTTCTGCTAAAATGCACATCTGTCGTCATCGCGCATAATGTTTTAGCCTTCTAAGCACAACTTGCTTATAGAACCTTCGGGTCCGGAAGTACAATGCTAGACCAACCAAAAATGACAGAAAAGACACACCAGCCAGGATCAGAAATGACAACATGAAACAGTGGATGCCAAAGCACGAGTTATCTTCTCTAATGGATTCCTTGTCGTAAATATAGCCAACAACTCTCACAGAAAGTATATATGACCCAAGTGGACTAGCTACAGCAATAGCGTTGAAAATGGTACCCATGTGCCTCACACCAAATATCTCAGAAGTGATTGTTGGCATTAAGGACCAATGTGCACCATAGCATATGCCCACAAGGACTGGACCCAAATACAAATTTCCCGGGAAACCAGAAGCAATGATCAAATGACCAAGAATCATAATCCCCAGCGTTACAGTCATCAACAGGGGCCTTGGCCAACCTCTGTGCATGATATAATCCGAAACATGGCCGCCACCAAAACGGCCAAGAAAATTCCACATACTCCACAGTGACACCATATTACTAATCTCAATAGTGCTATACCCAAGAGATTCCCCTATTTGGCTCATATTATTTATTGTTGCCAGCCCAGAACCCAAACCCGATATCATGGTCACAAGCAACATCCAAAATTCAACTGTACACATAGCTTGGAACACGTTCTTTTCTTCCTCAAGTGGCAATACCTCATCTGAAGTATCATGTACCTGCACCTCATCTCTAGGCAGCGCTTGGTATTCCGTTGTAGGGGAGCTCTCAATGTGTTTGGTTTGTGCAAAGCTCCTCGACTCCTCCCAGTGAGCTTTCACAGCAATGCCAAAAGGTGATGCTAGTAGAACCATAAGGATAACAAATGTAAAAATCCTTGCCCAATATGGTAAGCTTATGAAGTTCTGTAAAACTATTATGAACATTAGATACCCAACAATAATCATAGTGACCACAGAGAAACCATCCAAATGCTTTTTGTAATTATCCTCATGCGCTTCATAAATCCTCAGCAGAAACATAAACAACACACTGATGAACGCGGGTAAGCAGGCAAGCATCAAAAGATAGGTGGCTGGGTCGCCATCGCAAAATGTATGATACATCTGGACCAGGATAGCTCCACTAAGCCCAAGAAAACCCTTCATGATACCAATGATGGTTCCACTATACCGAGGGAAATTCCGCAAACCAGTAACAACATTCGTAGTATTCAAAAAGGTCTGACCATTAGAAGCAAGCCAAGAAAAAAAGCACATCACCGGAACAGGAGGCGGGTCAATCAACCCGACAACGGCAGCCCAAATAAAGAAGAACCCGACGAAACACTGAACGGTACCGACCGCGACGACAATCCAAGGACCACCGAGAGAACTCCATTTGGACTTGGACGACGGTTGGGGAAGATTGTAAGGCGTGACGGCGGAGTAAAGGAATCCGGCGAGAACACCGAAGTTAGCTCCGATGTCTTTAAAAACGGAAACGGTGTCGAGTGTTGATTGGTCGTAGCCTTGTGTTGATTTGAGAATAGGGGAATAGATGGTGAAGGTGTAGGATGCACCGCAGCTCCACTGGATCCATATTGATGCTGCTACGCCGGTCCAACGATTCGCAATCCAATCCATTGTATTGTTTGTCTCTCTCCTTCAGCGCGATTGTGAATTGTGATGGTAATTGAATGGATTGATTTTGATTTTAACTACTAATGAAGGTGAAACATACATGATAGTTTTTTTGATTAATCAGGATATTTTTTCCAATTACTATGCTTATTGAATCAAAGTTGATGCGTGTGCGCAACAAACTCTATTTCCTTCGAGCAATGAGGCTGTGAAAGTACTCTCATTCAATGCTCATTGAGTGACGACTCCTTACAATATATTTTTTTCCTTCATAAATCCTAAGAATTTCATTGACCGCATATTGGAGATACATTTCTCTGTAAATAACTCGAGATTATGCGCATGCAAGAAACCGAAGATCTTGATGAGGAGAGGCAGTTAGCAGTAGTAGAAAAAAAGAGTATATACCTTCATGATGCCGATAATGGTGCCACTATGCTGTGGAAAATTACGCAAGCCAGTAACAACACTGGTGGTGTTCAAGAAATTCTGTCCATTAGCAGCAACCCAAGTAAAAAAGCACATAACCGATACTCGAGGAGGACCGATCAACCCAACCACCGAAGCCCAAATAAAGAAGAATCCAACAAAGCACTGAACTGCACCGGCACAAATGACAACCCAGGGACCACCAAGGAACCTCCATTTAGACCTGGCCGATGGTGTTGGGTGGTCGTAAGAGGTGACCGCGGTGTAGAGGAGGCCGCCAAGGACGCCGAAGTTTGCTCCAATGTCTTTAAAGACGGAG
>comp2696673_c0_seq1 len=268 path=[246:0-267]
CAAGGTCCAACCAACATAAAACTATAGCGCCCTTAACCACGACAGTTAAGAACCACCGCTTTAGCATCCACTACCCAGCTGTCTTACGAGGTGTGGTTGGTAGTGATCAGAAGTTGCCAAAGGACAATTGGGTTGGGTGGGTAACCGACGACAGTCTCCTGGGATGGTTTGTAAATCAATAGTGTCGGTGGTCTGGCACTTATCTGTGACAGAAATGATAGTAAATGTTGATAACACAAATTTGTAAATTCTTGTATCACGCCTATGG
>comp86905_c0_seq1 len=2334 path=[1:0-548 4928:549-666 550:667-1397 1281:1398-1946 1836:1947-2333]
CATTAATCCAACAGGTAAAATTTCAATAACGCCATAGTTTGTTTGACATACAAATGATCACAATCTCTAATTGAAATTTCAATTAACAATTATCATTTCACTTTATCCTTTTGAAGTGTACCCCTCTCTCAATTTAGAGAAGTCAGATCGTGTTTTTTGGGTCAAGAATAAGAGGGACAAAAAAAATTCCCACCTTAATAATTCAAAAAACAAAAATAACAACCTCACCAATTTGGTGTTGCAAAGGAAACTTGCTATCAATATATTTGGTGCTGTACAGGATAAATAATTGATGTAAGGTTCTGTTAAATACCAACACGTGAAACAACACTGCGTGGAGTGGAACGTGCTCAAGAAAATTATATAGGGGTAAAAAGTGTAGCTAAACCTTTATCCACTGTTATCTGCAATTTATCATAAGCCATCAAAGACTTCTGCTCACACTTGTAGGTTCCTTTCCCCCTTGCCAAAACTTCACCATCTGAATCTATGATCCCTTCCTTCTCTTTGTCTTTGGTGCGTGGACCAGGTTCCAAGCTGAAAGCTTTCACCTGTAATTTGTTGCAAGATACATAGAGTAGCAAATAGCCAAATAAACCAATGCAAAGGCACTTTTAAAGCTGATAATAACTGCTATAAAGTACATCACAAACACGACGGGAATCAAACCTTCAGGTATGTGACATTAGGAGATTTCACATGTTCTCCCGTGTTCAACTCTGACATCAATGACAACAATTGTAACTTTGGGCAATTCTTCATAATGATCAGGTCCAAATAACCATCAGCAAACTTTGCATCAGGTGCTGCCATTGTGTCTTCAGCACCCCAGGGTACATTGTGAAGCCATACAGAAATAAAGGGTCCATTTATAACTCTCCAATTTAGATTTTCCAAGTCCATTTCAGGTCCTTGATAACAAAGTCTTTGCGAATCAACATGTTCCACTTCACCTGCATCATTGTCATTCCCTTTGGGAGTAGATTTGCCAGGGTAACTAGTGGCCTCCCCGAAAGCCTCAAACCCAGGTGCAGGCACAAAAGAAACGCGCCCAGTGTATAGCCTCAAATTGAAGAACCGACAGAGAGCATAAAAATCTAGACGGGCACTTCCCATCCACCGATACTTTTCAGACTCAATGTCAATATCTGCAACCAGCCCCCAAGCAAGCATCAATATACTGAAAAATCTGGTTTCCCCTTGTGTGATGGTAGCCACATCAAGCGGTCGCTTATGTCCTCGTATAATGGCAAGAACCGCATTGGCTACTGCACATGTATCTCCAACTGAGTCAAGAAGAGATTTTGCCATGCCATTTCCAGTACCTGCAGGAACTACTCCAAGGGGCATCTTTATTGCTGTTTCCCAATCCTCTCTTTGAAGAAGCCCATTTACAACCTCGACCAGAATTCCATCGCCGCTAACACAAACAATCCCATCGTACTTGGTAAGATCCAATGAACGAGCAACCTCCTTGGCATGGAGCTGGTGTTCAGTTTCTTGGACAGTAAGTTGAATTTGAGCATCTAGAAGAAGAGGTTTGACCTGTTCAATAAAAATCTTCGCAGCAGATCTCTTCCCACCAAACGGGTTCACGAAAACAAATAACCTCTTAGGGCGACCGAGAGAATCGATGAATTCGCGAAGCTTTTGGCACCAGATTCTGTGCGATTCCTCGGAGGAGGGTTTGAAAACGACGTCGTTGACAACGAGTCTTCCAGCGGCACCGGTGGTGCAGCAACCGTCTCGAGCCTCGACGATAGTTTTGAGCTTGATGTAGGGCCCACTGGAGAGGAATCCGAGAACCTCCTTTTCGACGGATAGACAGCGTTGGAGCCCCGCCGACCACCAAAGCCTGCCGTCGGGGAGAAGAGCGAGCGGCGTGACGGCGCCGTTGACGGTTACTCGGTCCGAAAATAAAGGGCGCTGGTGAACGGATTGATCCATCTCCTCCTCCGGTGGGACCCACTAATCTCAGCCGGAGGTCCGGTTCGGCCGATAATGACACTGAAAATCCGGTTTTCCCGTACGTACGCTTGTGAAATGAAATTAGTGTACTAAATTAAATATTGGATTCTAGAAATACATTGAGTAAGAGATTAAACACTAAACATAGAATGGGTAAATAACTAATTTTGAGTGTTTCCCTGGCTGGCTACAACCTGGTTACAAAACGTACTAGGACGGCAGGGCATACATACATACATTCTAGATTGTTTTTCTTTTTTTGTTTCCTTCTATAATCATATAGGAGTACTTCATCATATATCTATCCATCTGTCTATATGTTTTTTCTTTTTGGGTACTATCCATGTTTTTAAGTTGAGAAAAAAA
>comp905216_c0_seq1 len=236 path=[1:0-235]
AAAAACATATTTTACCCTACAAAAATTTATTATAATTGAAACTTTAGGCAGTACTCTCTCCATTTCTTTTTAATTGTCGGCTTTTATTCTTTGTTATGACTTGTTTCCCTTTTATACCTTTAATATTTATAATTTATTACGGAGAGTTTGTCAAATATTTATTACAAATTAAGAGAATCAAATGTGTAATATACAATAAACAATTAAAGATATTATTAGAAAAATATCAAAAACTA
>comp93141_c0_seq1 len=2064 path=[1:0-159 161:160-168 170:169-351 354:352-422 425:423-435 438:436-466 9164:467-591 469:592-627 505:628-680 4921:681-765 5006:766-782 5023:783-1429 5670:1430-1439 5680:1440-1650 12156:1651-1677 12181:1678-1697 12202:1698-1707 5949:1708-1708 5950:1709-2008 12259:2009-2024 6267:2025-2063]
GGACGAAATTGGGTATTAACTCAGTACTATTATTAATGTTTATATGAGTTGTGCTAGTGGCTCTTAAGGATCAAATACTTAAAAACACTAACAATGTACCTGCACAATAATACCCACTAACAAATACTTATACCCCCACATTGTAACTACCGGGACATTTAACGTGTTTAGACGCAATTTCAAAATTACAATCCCCCACTTGCGAAATTCTCACCACTAGACATATTTCATACCAAAATAAAGATAGACAACGATCTACAAAATTTTCTTTATAAATCCAATAGCGGGGGCAATATTGAGATACTAAACATTGTATTTGAGACAATATTAAAAATGTCAAATAACAGATGTCTTTACCGAATATTACGAAGTTACTAGTTTCATTGTTCCATGATTCAACAAGGCAAACCAAGAAAACCAGCATACTGCAAGGTCAAAAGGGTGTGTTCCTACCTACGTGAAGAAGTACCTGCATGGAAAGCACCCTAAGTAAGCAAAAAAATTAACTGTACATGGATCTTGGTGACATTTGTAATGCCTTTAAACCAAACAACCAAGCAAGCTAACAAGTATAAGCTGTTCAACAATACTCACTTCAGATGCGAGAGTCACAAACTCCCTTTTTGTATCCATTAAATTTCATGCCATAAGAAGTTGCATTTTTTCCTCCAAAATAAAGTTCTGAACAATCAAAATAAACATCCATTCATTTTCTTGGATTAGGCTTGTTTCAAAAAGAGTAGTTCTATTCACACAACCAAAACATTTAAGCAGTCTACTGAATCAATTTGTCTTCAAATATATGATATTATATGATTTTGACAAGACATTTCTCAAGTTCTACAAAGATTGGAAACTTACTCCCTCCGGTCTCCTATATAAGAAACGTTTTACTTTTTAGTTACAGTAAACAATTAATGTATCTAGTATATAATATAGACTAGATACATTAATTGTTCAATGTATCTAAAAAGTCAAACATTTCTTATATATGAGACCGGAGGGAGGGAGTATTTTCAAGTCAAACAGACATGAAATGGGGAGACAGTGAAAATGCTCAGAATACCGTAATTTAGATCACGCATATGTCTGCCTCAATGCAGTAACATTGTCCAAGTTAGATAGTAGGATGTGATTCCAAAATCAAATAAGGAAGACGAAATTGCATATTGGGTATCGTTTAAATGCATTGCCAAATGCCAATAAAGCATAAATAATGACTTTGGCAAATTACATTTGGTCAGTACCTATGAAGACACTTTGATCAATATCCAGCTATATATCAAAATATATAATTGAAACCAATGAAATCCACCAGAAACTGTTGGGACCCAAAAACGAAGAGCTCAATTGGTCAGTAGAGTAAGCCCACAGTTTGGAGACTTTAAGTGACAAAGAATAGGAGGCAAGACAGTGGAAGAAACTACTTGGGTTCAACTTTAGGAGCCAATTCCCCAAAAATTCAGACTTGAGGACAAGTCTGCTTTTCGAAGTGGGGGATAATGTTAAGAATGAAAATGGAGATATGGGCCCAATTGTTTGGCATAGTAATCCCACGGTTAGGACAGTTTTTGTGAGGAAGAATAGGAGGCAGTCAAGGAATGATGAGGTGGCAGAGAGAAAGAGAATGGGGTGTGAGAACAGTTCTGTTAAAAGGGAATCGTGAGAGCGTGAGAGAGTATCATGAAGTATCATTTTCTGTTAAGAGCAAAGAAGTTTCAATTCTTTGAAGGAGCTGTGCTCCAGGGTAGCAGAGATATTCATCCCTCTGCATCTTTTTATTCACATTTTCATCATCAATAATATTCTACCCTTTTTCTCTATTTTTGGCCTATATTCTCCCAAGAGTGTTTTTGCAGCAATTTTGGTTTGCAACAGAAACAAGCATCATATAACTATATAAAACTTATCTGTGAAAAACTAGACTTATGTTATCAATTAATCAACTTGTATAAGCAGAAACAAATTTATCAAGCACTTGATTAGAACAAACCCTAAAACATGTCATAATTCCAATAAGACAGCAAAAAATACCATTGAGCTAACACAATCCATTTTTTCAGC
>comp93141_c1_seq1 len=1411 path=[3513:0-61 3575:62-102 3616:103-141 11398:142-142 3656:143-145 3659:146-625 4139:626-741 4255:742-742 4256:743-1114 11877:1115-1119 4633:1120-1131 4645:1132-1410]
TCACTCACTCACTCACTCACTGTAACAATCATTTCAGAATCTTCTAGTGAGTGCGTGTGACAAAAAAAAAAATCATGAACCGTCAAGTGCTACCACCATTACCAAAAAATGCCAGCTCTCTCGACCCTAAACTCTGGCGAGCCATCGCCGGCATCGCCGTTCAAATCCCCGCCGTCAATTCTAGGGTTTACTACTTCCCTCAAGGTCACATGGACCAAGCTTCTTCACTTCCTAACAACCTTTCTCCTCTCCTACTTTCTCGCCCTTACATTCTCTGTTCTGTCTCCGCCGTTCATTTCCTCGCTGATCCAATCACCGACGAGGTTTTCGCTAAGCTTTTTCTTCAACCTCTCAACGATTTCACCGCTGCTTTTACTCGTGTTCCTAGTTCGGATTCCGATGACGGTGATAGAATTTCTTCATTTGCTAAGATTCTTACTCCTTCTGATGCTAACAATGGCGGTGGATTCTCTGTTCCGAAGTTTTGTGCTGATTCAATTTTCCCGCCACTTGATTATAATATGGATCCTCCGTTTCAGACTCTGTTGATTACTGATGTGCACGGTGCGACTTGGGAGTTTCGCCACATTTACCGTGGTACGCCGCGGCGGCATTTGCTTACAACCGGATGGAGTAGGTTCGTTAACGGGAAGAAGCTTGTCGCCGGTGATTCCGTTGTTTTCATGAAGAATACTAGAGGTGCAATGTTCATCGGGATCCGTCGTGCTGTTCGATTTGTTTCATCTCGAAGTGGCGCTGATGCTTCCAGATTGTGTCCTCCTACAATGTGTGGGGTGAGAAACAGGGTGGATGATGAAGAGGATCAGAAGCAGCAGGAAGAGAAGTGTAGAGATGGATTTTCGAGGAACGGGAAGGGGAAATTGTCGCCAAAATCGGTTGCCGAGGCAGCGGAATTGGCGGCACAAGGGATGGCGTTTGAAGTTGTGTATTATCCGAAAGCTGGTTGGTCGGATTTTGTGTTGAAAGCTGAAGTGGTGGATGCAGCAATGAGTCTTACGTGGTGTCCTGGAATGAGAATCAAAATGCTTGTGGAAACTGATGATTCTTCCAGGACTACATGGTTTCAGGGTGTAGTTTCTACAGTCTCTGTTCCCGACCGTGGCCCTTGGCAAGGTTCTCCGTGGCGCATGCTTCATGTTACATGGGACGAACCTGAAGTGTTGCAAACTTCCAAGTGGGTCAGCCCTTGGCAGGTCGAACTTCTTTCCAGTACACCTTTACTTCATACACCATTTCCCCCAATAAAAAGGTTTAGAGGGGGTACCGGGGTGTTTACTGATGGAGAGGGAGACCCCTTTTCTATCACAGGATTCACTAATTCAACAATGGGACAATTGAATCAAACATTGTTGAGTTACAGTACTTTTCCTGCTGGCATGCAGGGAGCCAG
>comp99093_c0_seq1 len=4851 path=[2605:0-225 13853:226-248 2854:249-272 2878:273-305 2911:306-329 2935:330-359 2965:360-383 2989:384-401 3007:402-656 3262:657-680 3286:681-686 3292:687-690 3296:691-714 3320:715-767 3373:768-791 3397:792-911 3517:912-950 3556:951-977 3583:978-1001 3607:1002-1059 3665:1060-1076 3682:1077-1118 3724:1119-1142 3748:1143-1148 3754:1149-1204 3810:1205-1251 3857:1252-1252 3858:1253-1256 3862:1257-1275 3881:1276-1276 3882:1277-1327 3933:1328-1351 3957:1352-1375 3981:1376-1479 5399:1480-1491 5411:1492-1503 4109:1504-1644 4250:1645-1668 4274:1669-1792 4398:1793-1816 4422:1817-1859 5737:1860-1883 4489:1884-1892 4498:1893-1999 4605:2000-2047 4653:2048-2066 4672:2067-2090 4696:2091-2123 4729:2124-2163 4769:2164-2195 4801:2196-2252 4858:2253-2254 4860:2255-2270 8301:2271-2271 8302:2272-2290 8321:2291-2310 8341:2311-2371 8402:2372-2395 8426:2396-2737 8768:2738-2761 8792:2762-2811 8842:2812-2819 8850:2820-2834 8865:2835-2858 8889:2859-2965 8996:2966-2998 9029:2999-3015 9046:3016-3040 9071:3041-3068 9099:3069-3087 9118:3088-3088 9119:3089-3105 9136:3106-3178 9209:3179-3208 9239:3209-3232 9263:3233-3556 9587:3557-3594 9625:3595-3599 9630:3600-3614 9645:3615-3618 9649:3619-3651 9682:3652-3675 9706:3676-3766 9797:3767-3783 9814:3784-3796 9827:3797-3888 9919:3889-4070 10101:4071-4092 10123:4093-4202 10233:4203-4215 10246:4216-4239 10270:4240-4249 10280:4250-4265 10296:4266-4306 10337:4307-4330 10361:4331-4516 4898:4517-4517 4899:4518-4528 4910:4529-4552 4934:4553-4554 4936:4555-4567 4949:4568-4578 4960:4579-4591 4973:4592-4592 4974:4593-4620 5002:4621-4644 5026:4645-4662 5044:4663-4683 5065:4684-4707 5089:4708-4714 5096:4715-4725 5107:4726-4738 5120:4739-4850]
TTGTTTTTGTAGATAGAACTATACTCATTTTTATTTAACAACTCGATATATAAGGAAAGTATTCACAAAATATCAGTTGAGAAATAGAAAGATACAAGGCCAAACTAATTATCCTACACAAAAGTTAATATGAAGTGGTTGTAGCTAGTTTCCTCTGATGTTATTCTTAACTAGTTTTCTGTCTCCTTGCCATTTCTTTATCTAGATATTGAAAAAGAGGGAACAATATTACATTCAGTTTCTATCATTCGAGTTGTGGAGTGCATATGGTCGATTTGATCAGCATCTACATCAGTTCTCTTTGCAAATCTACCTTTTATTCTAGGTCTATTCTCTGCATAGGCCTTCCTTGAGACATACCTAATTTTCTTCTCAAACTTTCTTGTCTTCTTTTTCTCTTTATATCTTAGGACTTTGGCTTCTCTGTCCATTGTGGTAAATTGTGAAGGCATTGGAATGGCAGGAAATATGTGGTCACTTGTCCCAATTAATGATTTTGAATGGGAAATTGATATATCGCTCATTGTTGTTTCTGGTACCACTCCAACATCCATTGATGAAACTGAAACGCTTTGACTAATTGAAGAACCATCATAACTAAATCCAGCTTTTGAGGAGTCAAAATCAAAACCATGTTGAAATTGTTGTTGAACAGGAACCACCGCATAATTCTGAGGGACAGTATTGTAAGTATGCTGGTTCTGGTTTTGATGCCGATACTCATGATTATTATCGTAACAAACATTGCTGAATTGGTTATTATCATCACCACCACATGAATTACAATCCACAAGGTTCAAATACTCATCACCAAACAAGAAACCGTTCTCCTCACTATTCTTCACAGGATTTGACAACAACCATGAAGCTGCTTCAGCCTCATCTTCCTCTTCATCAACAATCTCTTTTTCTTCTTCCTCTTCCACTTCACACCCTACAACTCCATCGTCGTGATGATGTTGTAGACACCCCGAAAAGGGGAAAAGAGGGACACGCTGGTGTCGACCAGCGAGTAAGTTAGCAGAATGAATCTCAGCATCACAAGAAGAACAAAGTGAAGCATTGTCAGCTTTGCAGAAAAAAGCTGCGGGTGCCCGTTCACATGCCTCACACACCCACACACGCTCATGCCTCGAAGCCACGCGATTGGCTGCGTGTATGCTTGCATCACAGTCTGAGCATAGGTATGCTGAGTCAGCATGGCAGTATATCTTGCACGCAGCCGAACGACACGTGTCACACACTTGTGACATGTTATTAATGAAATGGCCACCACCATTGTTAGTAGTAGTAGTACTACAATTTTCCTTCAACATGTTCTAGGTTTGTGTTTGTACAAAGTACTAGAATGCTTTGTCAGTGTGTGTGGTACTTTGGTTTGGGTTTGTGTGTGTTTTTACTGGAAATTGGAGGAAGTGAAGTTGGATTTGTGAGTGAGTGTGAGTGAGTGAGGAGTGAGGAGTGAGGAGGGGAAAGAAGTAGTGCTAGAAGAGAATCAATAGTGCCACGTGGCATGAGGATAGTGGTCTGTGAAGGTTCTTGCTTTATGTTTTGTGGTTAGTTGGTTGAATAACAGGGGTGTGGTGGGTCACATGGGTATTGCCCTTTTCCCTTTTGGAATCGTTAAAGGGATGTTTATGGCTTTGTTTATCACAGTGAAGACTTACAAGTTGAGGACATGTGTTGTTTTTGGGTCCACACCCTTATATTCGATGCATTCACAATCCAATTTCTCTATCATAGCATTTCATTGGCTGATAAAGGATCGGTCAGCTGTGTCAAGGTAACTACTGATTTCTCTTAGCTTATCTGTTCAGACTAAGGTGTGTTTGCTGCCAAATTGATGTTTCCCTTCTTTCCCTTGTCATATTACACATACGTGTTGGATGATGTGAGCATCCATAACAGATAATTGATCTTTATCCATGAGTGAAAAGAAGTCTAACATATCTTTTTCAACTCAATCACTGCATTCCTTCAATTTAATAACTTAACTAACATCTTTACCAAGAAATCCTTTTCAGCAATTTTCACAGAAAAATTTATCGCGTGCCAGATGTTTTCTAGCATACGAAATAACTGTGTTCCATAAAACCATTTCCTTAAAGGTGCATCTATAAAAATATTCAGAGGCTTACTTACTTGCACTCTGTCACTATAAGGCTAATGGCTTTATTCCTTCGTTTCTTCTTTCTAAGCAGCTCTTGGGTGATGCTTCCCGAACAAATCTAGGTGAGATCTGCATGCCATGAGTAGAAAATGGATGGTTCACTGTGGCCAGATCCAAGTAAAGCCTGAACATAATCGTAGGAAATTAAACAAATATCAGATTCAAGAATTTAAATGACATCATAAAGGGTCATTGGGGAGGTAACATTCTTAGCAATTTCAAAGTTCAAAACAGACTGATCTTGATGCTTTTACTTAAGATGAGGGGTAAGATAGGCAACAAACTTGAGAATAATTTGTCCTACACTCCCCCACCGGCTCCAGATTTCACGATTCAGTAGGAACTAGGAATGCTTAAACAATTAACCATTAAAAGATATTTCCGTTGGACTCATTAATAACCAAAAAAGTGCTTTCCAAGTTTGTTAGAAAATGTAGTATCTAGTCCAAAATATGGGTCAAAAATGAAAAAAAAAGTAATGACTCTAAGAAGACTTTTTCTTGCTCATAAAAGAGTTTGAAGGGAGTATATAATTTCATTCAAATTTATATTGCTCTGTGGATAAAAGAGGTATTTAATTTTCCATTGATGTAATGAAAATAACTTTTAGAAGTAGAGAACTTATTTATTGTACCAAAGCTTCTCCCGTCACTATAAGCATTGAGATCCATTCGCTATCGGCAATATAATGAAGCAAAGCAAAGCCATAAAGCAAGATAATGAAAACTAACTAAATAAGAACCCCTCGTGATTTATAATTTGAGTATATACACTAGAATTTTAGTGTAGTGCTTAAATTACACGCATACATGAGAAAAAAAACAAAAACAAAAACTGATAACCCTTAAGGCTTGTGATATCAATTCACAATTTCACATCATATCAACCCTGGATATCCTATTCCTAATAGTTAGGCATCCCAGGTCATAATGTGAAGTGTGAACAATATATAAGGGTTAATAACTAATAAAACTTCAGAAACTACAGTCTATAGTTACAGTAAATTTTTGGATGCTTGGAAAATACAATTGATAGCTCTGATGCAGTAGAATATGGAGGGTTGGGAATGGGATAGAGCTCAACTCTGCCCTCATCCCTCTATTTCTTCAATAAGTCACTTTGGACTGAGGTACTTACTTCTTTAAGTCATACCAAACAGGTGATAAATGTATAAACTTAGAGTTGAACCTTTTCACTATTTCATAACCCCCAAAATTCCTGTCATAATCAACATTTTCAAAGATGTACATAAATTGTAGAGTAAAGCTATCTTTAACGGGGGAGTGGCACAAAGAAAACTAATAGCAAATTAGAAAATGGAATTTTCATTATAAACATAAAGTATAACTATGACAAAGTTATGTATAGGGACACATATATAACAGAGATGATATGAAGCAATTTTGTACAAAAAGTCAAAAACAGGGGGAAAATTCATCAAGTTACCGCCACAACAAAACTATTTCCTCTCTCAAAGTCTCAACTCCATTTATTTATCCCACTCGCTCTATACTTTCCAAAGAACTTCAAATTCATTTTCTTAACTAATTTTTTTTGAGTCAATTTACTCTCATGTATAGAATTAGGAGTGAATTATTATGTAGTCAGGTGTTAAAAAAAAGTTTCAAATCTGAATTCTCCCTGCAATGCAGCTGCCACGCAAACAAATTCATTGGACATGGTCAGCTGTACAAGAATTCTTACAAGCTATCAAGTTTTTTAGTCAGTTTATGCTCAACTGTAAAATTAGAAGTATATTATCATGTACAAATTAGTAGTGCTTTATTCATAAAATTCCTACCATCCTAAACTAAGTTCAGCATGGTCAGCTGTGAATCAAAAGTTCAAAGTCTTCTTATGAGTTAGTCTCTCAGGTCCACAATAGACCAAGACACCAAGTAAATCGATTATTTAATAAATTTAAACAAGTAATTGTTGCTTCTATTGTGAATCAGATGAGTATTAAACTATAATTAAAAAAATATATCAAATAACACAATCACATTATATCAAACAAAGTTTATTCATTATTACCAGATTCGTGTTTCATCCAAGAAAATACTGCAATCCACATATGTTCAACCAAAAATGATGACAAAAAAATGCATATCAGGGAGTAGCGTAGCCAAGCATAGGGTAAGTATTATAATAGCGCTGAGACGTACTTTCTGAAACCTTCGAATTCTCCTAATTCTGTGTGATCTCACAACATCAGAAACAAAAATCAAAATATGAATTATCTATAATACTGTAAAGTAAACCCTGCATGGTAGCTTCAATTTTCATTTTTTTCGAACAGTCTGTGACAACCACAGAGTAGAATCAGAGCGTGGTTTGGAGGTGCTTACAGTGAGTACGTCTTATTACGATTGCTTATGTTGCGCCAAGGAGAAGAATGTCTCGACTGTATGCGACGACGGTAATCACCGACGATACGATGAAGGCGGCAACGACTTTGGTGCCACCAGAAGATGATGATTCTGAGTCAGTTCGTTCCTCTCGCTGTGGAGATGACTTGACTCGGTTCCCCGGTGACCGGAACTCGGAGGTGATCGATGATGATCTCGCTTCTCCGCCATGTGGTCTAAACGGTTTGTTTCTCGGTTTTATATTGGCCAAACGACGACGTAGTGCTTTGCTTCCGGCCTTCCGCAAACGAAATTCCTATAAGAAAATTAAAG
>comp80471_c0_seq1 len=597 path=[1:0-176 178:177-495 1611:496-549 1632:550-596]
ACTAGAAACTTCCCATCTGGGCTGGTAGAAAATTAATGTATCAAAATTGTAGAAACCGTATTTGCACAACCAGTTGATGCGATGAAAACTGATAACATAATTAGCTTTATGGTAAGTTACTGAAGAGAAGGTCTGGAATTATTTCAAAATAGCTTTTCATCAGCATAAGTTCTCATTAAAAAACTGATAATGGAGAATCTATCTTTGTGATGTTTTCATGGAATATTGGTATTTTTCATATTTTTCAAAATATTTGCACAGTAGTCTATAGCCTTTTAAAAAGATAAAAAATAAAAGTAACTTGCTAAAATGAAAATCAATTTCTAAAAAGGGTTCTGCATTCTACTTTAGGCACCATCCACATAACCCTCAACACTGAATGTCTGTCACCAATCTCTGAATCAGGACACTGATTTAAACATTAGCCAACTTTCACTTCCTTGCATAACAAAGTTAGACAACTATAAAGAGTCCTAATTAAACTGTCTGTTGCTTCGGCATATAAAACAAACAGAGCTAAGGTAAAAATGATCCTGAGTTTGATGTGCATTGGGAAAGTGAGTACCAGCTTACCTGAACCGTGGAAAGAAAGCACTA
>comp61687_c0_seq1 len=1324 path=[1:0-1323]
ATGAAGAATTAGTACGAGTAGAAGTCAGTGGAGAGGGAAAAACTATTGAAACTAGGATTTCTCTTGTAAATTTAAGATTGCCTACTCAGTTATGTGGCAGTCTAATTAGGCAATGATAAACAGATATGAATTAAAACATGTCCTACACAGGCCTCCTTATAAAGTAAATTCAAACAGAGTTTAGTACCGTAAAAACAACATGGAAGTTAGAAGCCAAATTCGTACACAACAATACAAACAGGAAGCTTGACTACGTTAATTAAATTTACTACTTCTTCCTTTTCTTAGGTGGCTGCAAGGCTTCCTCATCTTCCTCCTCCTCTTCTTCATCTTCGTTCTCTTCCTCTTCAACACCCTCCTCCTCATCTTCTTCTCCACCATCATCATCGTCATCATCATCCTCATCATCGTCTTCATCATCATCTTGATCATCGCCTTCTTCATCTTCTTCCTCTTCTCCATTCTCTTCAGCACCACCAGCAGCAGCACCACCTTCAGGAGCTTTCTTAGAGTTGCTCTTATTGTTGGAGTTGTTACCATATCCACCTCCATCTTCAGATGACAATTCCTCTTCACCCTCTCCAAATCCACCATCCCCATCGTCATCTTCGTCACCTTCATCTTCATCGCCGTCATCACCCTCGGCATCAAGTTGCTTGTCTTGACTTTGTGTTTCACCATCAGTAGGAGTGTTGAGTAATAACAGTGCATTGAGTTCGTGTACCGGGACCAAAAGCGTGGCTTTGACAACAGCAGTAACTAGCAATGTTGCGAGCGCTTCCGCAACGTGCTTCAACGCGCCACCACGGAGCGTAACCATCATCGAACTGTGTTCAGTCTCCATTTCGTACGACAAATAAACAAGTGTGCCTTCTCGAACCAGAAAAATATTACTCCTATCCAGGAATAGAGATCTAGAGACTGAAAACCTGGATCTGAGGGTTTGGAGCTCTAAAACCTCAGAAAAGAAGGAGAACAAGCTCCGGACATTTTGGACCGTTGGATCCTGATCGTGGAAACAGAGAGCTGAGAAATATAGAAATAATAATATGAGTGAGAGAGAAAGAGAGAGAAGGAGGTAGCTAGACACACACTCACAGCCAGGTACTGGAGACCGAATGCTCGTAATTTCTCAGCAAAGTTTCGGGCAGTTTGGGCAGCATCTACAAACTCAAAAAACTCATGTTACGGGCTGCCCGAAGAGGCACGTAAGGACAACTGTGGGTTTTAGTTAATTTGAATATGCTTCATTTTTGGGTATTCATGGGATATATGATTTTCATTAATTACCCGGTCTTTACCGGAAAGTCGAGTTTTGTGTTTG
>comp2665684_c0_seq1 len=257 path=[237:0-256]
AAAAAAAAAAAAAAAAAGATTCCCTGAAAACCTTGAAACTAATCTTCTAATTCTCGGGATAAAAACTCCAATATTTTAGATAAACACTGAGGCAAAACAAATCAAATATAGATTTAAAAATCAAACATGATCAACGATTTACCCTATCAGCGTACTAAAATATTAAAGAGGATTTTTTACAAAATTAGGTGCAACGAAATACAGGCTCATACAAAAAAAAAAAAATTCATTCACTACAGGGAACAATAATTAATCGT
>comp88963_c0_seq1 len=2243 path=[1:0-286 288:287-1296 1298:1297-1298 1300:1299-1393 1395:1394-1779 1781:1780-1801 1803:1802-1980 1982:1981-1989 1991:1990-2242]
TTTTTTTTTCACACGCAAATCCCTTGCTAGGTTTTTTTCATTTCCTCATGGAGCCAACCTGACAGAACGCTTTGTTATTGTTGTATAAAATAAATTGGACAACAATGCATCTTCAGCTTTAAGAGTTTAGATACAATTACAATGCAAAAACTTTCAATGAATTTGCGATTGCCAAGAAGTCTCCTAACGGGAATAATAAAATGCATAAACCACTAAGCCCTAAAAAAAGTCCCTATTCAAAGGCAATCTAAATAGTTTTTTTTTGGGGGGTGAAAAAAATTAAACAGATGCAACCTGCTTTAACAAACTTGAAAGTTAAAACAATAAAAGCAAGCGATGCTGCTCACCATCCCGCTCCTAGGATTGAAATGCACTCTCGTCAATAGTTTTCCATTATATTTTTGAAGAGTTGCTTTGGTGCTGGCAATCCAGTAAACTTCTCATACTGTTCATATGCTTGTCCAATAAACATCTCCAGTCCAGTTACAATAGTGGCTCCTGATTCCTCTGCTTCCTTCAAGAGTCTAGTCATTTTGGGTGTGTAGACAGCATCGAAAACCAGGGAATAAAATTTCAATGCATGCTTAGAAATAGGTGTTTCATCAACTTTAGGTTGCATTCCAATTGATGTCGTGTTTGCAAGAATCATACCATCTTCTGGATGGTAACTATCTAAATCACCAAGGGCTAAAGCATCTCCTCCAATTATATCAGCAACTTCTCTGGCACGATCATAGGTGCGGTTTGCAATCACTATTCTTGCTCCTTTCTCTTTTGCACCATAAGCAAGTGCCTTCCCAGCACCACCAGCCCCAATAACAACAAACAGCTTACCAGCTAATGGTGAAACAACGTTGGCACTTCCATTATGTTTACCTCTAAGACCATCCTCAATTGCAGAAATAGCACCAACATAATCGGTGTTATACCCAATCAACTTTCCATCAGTTGGTCTTCTTACAACACAGTTTACAGCTCCTATTGACTTAGCCACCGGGTCAACCTCATCACAGCACATAACAGCTGCCTCCTTGTGAGGAATGGTGACACTGAATCCCACAAAGTCTGTTGATGAGTAAGTCCTGAGAAAATTGGCAAGGTCATCCACCAACAAAAATACATACACTCCATCAAAACCAACTGTCTTGAAGGCTTCATTGTACAATATGGGTGATTTGCTGTGACCGACAGGTTTCCCAATAATCCCATATACTTTTGTTTCAGGGCCCAGTTGTCTCAAATTATATATATGCAATAGATCCTTAAGGGTAGGTTGACCAGGAGCTGAAACTACCCCTGACTCAAGGGTACCAAAAGTGAGATAGCCACCAAATTTGGCACAAAGTATACGCGAAATCAATCCCCTGTCACCCATAACAAGTCCAATAAATGGAACTTGAGAATGCACCATGATTTGAAACATGCGAGCCACATCAGTGATATCCAAGGCAGTTGTCGCAATCTTTACTATGTCTGCCCCAGTCGCTTGTATTCTTGCTACAAGGTTGCCAAGATCCTCAACGGATGGAGTATGCTGATAGTTGTGAGATGAAACAATGACCTTGGTTTTATCAAAAGTCTTCCCACGTATAGAGTCATAGAACTGGTGTGCAACCTGAAGTTCAACATCAATGTAATCAGCTCCCAACTCCAAAGCTAACCTCAGTGCATCCAAGCGTTTGTTCTCATCACCAACATACATACCACCCTCCCATTTCGGCCTGTAAGTGAACAACAAGGGCAATAGACGTTCCTGAATAAGAGTGTTAAGATCTTGATAAGGGTCGAATGTGTTTAAAGAGTCTAATCGAATTTCAACAAGGTCAGCACCACTGAGTTTGGCTTTTTGAATATCAATCTTCATTTTTTGGATGGTTTCGCCCATTATGGGAGCGCAGATTAAGGTCGAACTCTTCCTCATATCTTCACTTGTCGTAGACGGCGACGCAACCGAGGGAAGGTTGGGTGAGTCCATGACCGTTTAGGACTGGGTAAGGTAGGTGGGGATTCCTGCCTGCCTGCCTGCCTGCCACTGCTTGACTTCAAAAGGAAGAGAAGGAGGGAGTAGTTGGGTTGGCTTTGTTAGCACTGTGCGTTCAATTGCTTTTTGTTTTCGAGGCGATGGGGGTTGGTGGCCAGGACAGGAGGACCAGAAATTAATCAAAACAGTAATTTACGTGCTCACTTTTTTTATTTTTTTGCAAAATTACAAAAATATTTTACTTACACACATAAACTTAAAA
>comp99468_c1_seq1 len=2477 path=[2455:0-462 2918:463-477 2933:478-880 18552:881-913 3369:914-958 3414:959-979 18595:980-1003 5255:1004-1013 3469:1014-1039 3495:1040-1052 3508:1053-1120 3576:1121-1144 3600:1145-1172 3628:1173-1178 3634:1179-1207 3663:1208-1225 3681:1226-1300 3756:1301-1343 3799:1344-1367 3823:1368-1405 3861:1406-1409 18829:1410-1465 18883:1466-1496 18892:1497-1529 5677:1530-1542 3998:1543-1597 5549:1598-1642 18989:1643-1675 4131:1676-1697 4153:1698-1729 4185:1730-1775 4231:1776-1882 4338:1883-1900 4356:1901-1983 19137:1984-2074 4530:2075-2081 4537:2082-2146 6225:2147-2168 4624:2169-2267 4723:2268-2268 4724:2269-2288 19294:2289-2299 19305:2300-2306 4762:2307-2320 4776:2321-2476]
ACGTAGACTGGGAATTCAGAATCGGTGGTTCCCAAATTTAGCCCAGTAATAACCATCGAGAATTTTACCTTTAAAATTCCATCTCATGCCCTGAGTTGAGTCCCAACATTGTTAGGCACAGAAGGCATGCGTACTCAAGGATTTATGAGATAATGTTAAACGGCTGAATATAGGATAGACAACCCGGAAATGGATAGTAGCGATAGCCGCGAGACTATATATAATTGGCGCACATTGATCTCTGTTTAAGACATACTCCAAAACGAGAACTTCATCAACAAAAAAAAAAAAAGTACAGGTAAAAGACCCAAATATTACATTTACTAAAAAAACCCACAATTGTGACCGAAATTAACTTGACTCCAATCTACTAAACCGAACATTCAGTGTTTGGAATGATCACTTGACCAGAAGGAAAACTCTAGTATTTCTCTACGGTGGCAAAAAAATAAAGCCACCACACATTCGTCACCATGAGATTTGAAAAACCAGGCATTGCGAAAACCCGACCGTCCAGCAATCCTCTATTCATCACTTTTAGACCTTTTTTGGATCCAAAGAAACATGACATTGATTTGACCCCCACTTACTCCCGTCATACTGGAAAATTTCAATGACAGACCAGCCAAAATTTCAGAAAAGGCCAAATACAAGACGTAGCTCCATTGAAGCATAAACATCTTCTAATTGAAGTTGAATCCACCGGAAGGCACAGAAGGAACCTCGGTGCCACCAAAGTTGAATCCTAATTGAGAAGCATCCCCTGGAGGCATTGTCTCATCTTCTTCCTCCAACCAGTATGTCTCAAGAATCTTCACTGCCTTTTCATAAATTTCTGTGTTGTCGTGACTCTGGAGGTTCTCAATTTTCTCCAACCCCTCAGCATCATCAATCATCTGCGCATATAGATTCACGTCGCCAGTATTGCCTATCTTTTTATCAGCTTCTCCTACCTTCAAGATGTTTTCAAGGCCTTCCAGGCAAACTGTCACGATCCTAGGATCGGGACAGATAAGAAGATCACACAAGGGCTTAATACATCCTTGACTTACTAGGTACTTGATTTGCTCATGAGATCCACCAGATGTGGCATTTGAGATAGCCCAAGCAGCCTCTTTCTTGATATCAAACTCGGCATTTTGAAGCAGGTTAATTAAGGGACCGACAATGTTTGCCTCAACCACAGCCTGAATCTGCTGCTTATTCCCAGCTGTGATATTTGATACAGTCCAACAAGCTTCCTTCTTGATGCTTTTCTTATAATTATTGGTCAACAGATTGAATAAGCAAGGAAGAGCCTGATGATTGATGATAGCCTGAGTTTGCATATCATCCCCAGTGACGATATTTCCAGCAGTACGAAGAGCAGGAATCAGCACTGAAGGAGATGGGTGCATTAGAAGCTCAACAAGTCGGGGACAAACACCAGCATCAATCACAGATTGAATTTTATCATTTGTACCATCAGAGAGATATGAAAGTGCCCAACAGGCATCAGTCAAGACCTCTTCATCGTTTGAATGTATCAGACGGGCAAGAGGAAGAAGTGCAGGTTTAACCTGATCAAAGGGAGGCTGTGGCTTGCCCCTGCAGAAGTTTGAAAGTGTCCAGGTAGCATTTCTTAGCATAGAAAGCTTGGAATTTTCATTCAATTGTGCCAAAAGAGGAACCAAAGCTCCATGACTAAGAACAAGATCACGACATCTAGGAGAATCCCCAGCAACATTTCCTAATGCCCACACTGCCTGTTCACAGACATCATCACTACCAGAAGAAGCAAGGAGCTGTACAAAAATTGGAACAGCCCCGTGTTCAATCACCACCTTGGTGTTTTCAGATGTTCCAGATGCTATATTTGTTAAAGCCCAAGCCGCCTCAAACTGCAACTGCGGAAAGTCTTGCCTCTTCAGAAACTCAACAAAGCGAGAAACTACACCAGCTTGTATAACCTCCTCGATCGGTGGACAACGTTCAATAGAAAGTAACTTCCGAAACTGAGTAGTTGCCTCAAGCTGCAGGTTATTATCATCACTGTAAACACCTGCAACCATGGATGGCAGGTGTTCCAACTTCTTCTCTACTAAAGTAGAGTGAATGGAGGAAGGCATCTGCTGAGATTGAAGGCCTTCACGTCTCTTTTTGAGCAAACTCTCTTCTCGACGGTTCTTGCGGATCTCCACCATGGTGTCTTCTCGCCGTCGGCGACCTTCTTCGGCATCCACCGCCACTTTGTATCGATTGCGACGGACCTCGGTCCTAGCGTTACTGTTTGGTCGATACGACATCGTGTCAGATGCAATCAGCGGGAAAAAGCAAGTAATCAAGTACTGAACTTCACTGCTATATTGGTTGATTGCTGATTGTTAACGGTAGGGTTTGAGTATCGTAAAATATACTACCACTGTAGTGGAGAGTGAGCGAGCGACACGAGAGAGATTTTGCGAATTCTCTCCCAGGGGCAACACCGTAAGGAGGAG
>comp99468_c2_seq5 len=744 path=[15735:0-77 18105:78-95 10640:96-97 10642:98-136 10681:137-156 18190:157-211 18255:212-219 10764:220-233 18266:234-236 18269:237-265 10810:266-277 10822:278-369 18384:370-372 10917:373-743]
TCATACATGAGCATGTCACCAAGCATTACTCTTCTCAGCATTATATTCTTCACTATCTTCAATTGTTGTTTGGCTTTCAGTGTGAGTAGCATAAATTATATATCTTGGATGTATAATGTTCAGTAAAGCTGCCATCCACACTATAGTGTATCGGAGGTCAGTAACTTTGCACCATTGTGTGAGAATGAACACTATAAACAATGCACCAAAAGGATCTAAATCATGACAATACATAACTCAAAACACATCCCACAAGCAAGCAATGAGAACAAAGATGTCTAATTCAATCAAAACTAAAACACTTCGAACTTCCAACATTCACCAATCTCCATCACAACGAACCTAGGATTTGATGAAAAACAATACTAGAACTCAAAATTGATGATTTTTTACCATAAAATTCCCTACAGCAAAAGTTCAAAGTGTAGTACTAATTTTGAATCAACCGGAAGGGGGAATTTACTACAAGAATCATTTATTGATAAGTACTATACAAGATCGAAAGGTTTTATTATTAACTTGGAATCTTTGTTCTACTTTCCGCAGTCAAGTCGTAAGAGTTACGGACATATATAAAGGACCAGTTTGATGAGTTTGTTTTCAAGAATAGAATAGAATGGAACTGTTATTACTGGTCATGCCCAAGCCTGTCCTATAGATTCCTTTCTAGCTATGTGCATTTTATTAGCTAGCATTTTTGGATACATACAGAAGAATTAATGAAAATATATATATATGAATATG
>comp1587100_c0_seq1 len=230 path=[1:0-229]
GTTTGGATTAACTTTTAGATTCAAAATTGATTTTGACATTTGGTACCGTACAATTGGTAGCTTTTGTCTTGAAACATGATTTTTAGTCTCAACATCATATTATCTAACACAACTCACATGACGGGAAGTCGGGAATGTGTCGATCCACAACATAAATCAATTTGTATCCTTGTTGATTTTTTATCTGCATCACCTTAATTGTCTAAAACTATCTCATGTGCACTATTGTT
>comp60823_c0_seq1 len=1201 path=[1:0-808 2030:809-1200]
TGTTGAGTGAGTTCTCTTCTGTTTTCATTTTCAGAATTCAGAACATGAATTTTCATTGCTACTCATGTTGTTCTAGAAATTAGTCATCAATTTCTGTGTTACTCTTCCAAGAAACTAATTAACTAACTAAATTTAAATCCTAGTTTTATATAGTCCACGAACATCAAAGTTGTTTATCAATGAGGTAATAAGTTTGGGTTTGTGATGACTTAGTTTATCCTTAACACTTACTCTAAACACTAACTCTTATGCGGAGATAGACTTTGTAATCTCGAATTTGATTTCTGTAGAGTACAAAACAATCTTTTGACGAGCAATAGTTAGATGCATCCTTTTGCCTTGGCTTTTCTATTTTTTGGGATTGATTTTGGTATTTGAACATTTTGGAGTGTTTGTTTGTGATTTCAATAAATTTAAGATTGGTATGCTATCCCATTCCATGTGAGGTTGTCACGGTTGAAAAAGACATAGGTGGGCCCTTAGTGTTGTTTTTTATGTACACATTATATCATTAGTTTAGATGGTGTTTTGATAATTAAAAATCTCTCATTTGTGATTTAACGGGTTGAATCAAGACAAAACTATTATTAAACATTTAAACTTGTTTAAAACTTAAATCGTCTAATTCGGTTTAGTTTTTAAACACATGCTCTCCCCTATTTGCATTGTCGATGATAATATCCATGTCTATGGTTTTGGCCAACTCTCAAGGTATGAATTGAATTGTTGATGTAGCCGATACTATTTTTAACTCAATTATTTACTAGATATTTTATTTAATTTAAAGTAGACGACAAAACTATAAGGTTGAGATTTATGATAAAAAACGCGATGGGAAACTTATGACGTGATGGGCAGCCGATTAATGCATTGAATATTGATATTGATTGATATCTTTATGCAACGGTGCAATTCAAAGACTTTGTTCGGATGAATGTTCCTTTTTCTGGGTTAGATTAGCAATAATTATTCCCCAAAAAAGATGTCAATTTATTAAGGATTTACCCAAGTAAAGTGGTAGGCATTTGTTTCAAGGGTTTTAATTCAAATAGGTACAACATTGGAATAAAAGAGTTGTTCCAAAAGCTTGAGGATATGAAATCTGAAATTGTCTTTGCATCTTTGCATGAAAAGATTTATTTTCTTATTTTATTACACATTGGCCACCTTGTATGACCTGGTCAGACCAACTATATAAAAG
>comp2552306_c0_seq1 len=244 path=[222:0-243]
GTACTCTTTTTTAAGAACTTTTCATACATAGTATAACAATTGGGACCATTCCTACTATGAAGGTTTCTTACACCTGGTGGAGGGGGAGGAGGTCATTGACAGATAAAATACTAGAAGAATTGCCTGAAGAACTGAGAAACGATCTCAAGCGCCATCTTGGCCTTGATGTTTGATATCATTAGAAAACATTTGGAGGTGATTGATTCTGTTGGTGAGCTGGAGGAAGTTGAGTGCTGTATTTTAT
>comp1000951_c0_seq1 len=218 path=[1:0-217]
GCCCGAGGGAGACGGCAGTATCGGTAAACTCTAAATTCTTAAATATTGACCCCTTCGTCAAAATTAGCGAATAGCTTATAGTCTATTAAAAAACATCATAAGTTTGTATGGCTAAACAATTCTACTTTTTTTCGACTAGCTTATAAGCTATATATCCTATACGCCGTCAACTTTGAAGTTACAACATACTCTTTCTATTTTAGTTTAGATATATGTAT
>comp94617_c0_seq1 len=1429 path=[1:0-275 277:276-317 319:318-344 5169:345-354 5179:355-355 5180:356-362 5187:363-384 5216:385-386 388:387-475 5262:476-500 502:501-533 5303:534-535 5305:536-557 559:558-1000 1002:1001-1031 1033:1032-1097 1099:1098-1098 1100:1099-1122 1124:1123-1161 5641:1162-1162 5642:1163-1174 1176:1175-1201 1203:1202-1428]
GGAAGATTAGAAGAGACAAGTAATGTGTATTAGGCTGCAAAAAGTCAGTTGGGATAAATATGAAAGGCTGTACACTTACAATTGTCGTCTCAACCAGTCACCATTCCATTTAGTTGCCGTATAAGCTCTGCCACGTCGATTCCGTTAGGGAAGAGAAAGTTCAGACGATTTTGCCTCAGCTTTAAAATTCTGATGATCCAAATTGGTATTTATTTATAGATTAGATAGAGGAGTGATTCATTTCCTTTTCGATTGAACTTATCTTTGTCTTTCCAACAGAGCACATGCAAAGTGTTGTTAAGTGTTGTTAGTATAATAATAATAATATTATTTGATTTCCAACTCCATAGAAATTCAACACAGCTACCACCATATCCGTCGCTCGCTGCCACGATGAAGATAATGGTTGCCATAAAGCGAGTCATCGATTACGCCGTCAAAATCAGAGTCAAACCCGACAAGACTGGGGTAGTTACCCAGAACGTGAAAATGTCCATGAATCCTTTCTGCGAGATTGCTCTTGAAGAGGCTCTTCGGATCAGGGACTCTGGGTTGGCTTCAGAGGTTATTGCTGTCAGCATGGGACCCTCTCAAAGTGTGGATACTCTCAGAACTGGTCTTGCCATGGGAGCTGACAGAGGAATTCATGTCGAGGTTAATCATTCCCTCTACCCTCTCTCTGTTGCAAAGATTTTGAAGAAACTTGTGGAGATTGAGAAACCTGGACTTTTGATTCTTGGCAAACAGGCCATTGATGATGATTGCAATCAAACAGGACAGATGGTAGCAGGACTTCTCAATTGGCCTCAAGGGACTTTTGCTTCAAAGGTTGTCCTTGATAAAGAGAAGCAGGTAGCCACGGTAGACAGAGAGGTTGATGATGGTATCGAGACTCTGTGTTTGAACTTACCAGCAGTAATAACAACTGATCTGAGATTAAACCAGCCAAGGTATGCTACTCTTCCCAACATAATGAAAGCAAAATCAAAGCCCATAAAAAAATTGACCCCAGAGGAGTTGGATGTGGAAATCAAATCTGATTTGGAGATAGTTGAAGTGACAGAACCTCCAAAGAGAAAAGCAGGCGTTATGGTTTCTTCTGTGGATGAGCTGATTGACAAGCTAAAAAATGAGGCTAATGTCATCTAATTATTCTCTAATACGTACTTTGCTCAAAACCGATTTACTGTAATATAAACAGGCAGCATTGCACAAAGATTCTTCTTATATATATGATCAAATGACATAATAATAATAATAATAAAGTTAATACTATTCCTTTTACTTTCATGTATTAATTGTCTTATCATCACATCCTTGACATGTGTCTGGTACATGCGAACCACTTTGTGGAAGTAATGAAAGAAATTCTTCTTGTATAAAGTAGAGCATTTGTAATGAGGAGATGAATACTATTGAACACCTCTGT
>comp1594887_c0_seq1 len=219 path=[1:0-218]
TTATTTGCATATGGGATTCAATGACATAGTGCCACTTGGTGGTTTCTTATTTAACGAGGCATGGAGTAAAGCCACTGCAAACAAAGATGTTCCATGATTTGGTGGGAGAATTATTGGTCTCATATTGGTTGCTCATAGGTTGAATTTAGAGATTGAGTTCTGAGATTCAATTTCCTTTTGTTCTTCAGCAGCCCAATGGGGAAGCTCACTCCTTGAAAG
>comp16633_c0_seq1 len=231 path=[389:0-46 436:47-230]
CTATGGTGGACACCTATTGACAAAAGAATAGCAACCAAAAGCCACTCCTCTCCTATCGATAACTGATAAAGACACATTTAACATGTGTTTCTAATTTTGCTTATAATAAGGGATTTAATTGATTCCATAATTAATTAAGATTTCCCCTTTGGACTTTGGTACGTTTTCTATGATTATATCACGTGGTCACACTAGACACAACATTACAATACAATATTTCCCAGTTATAGG
>comp1186578_c0_seq1 len=248 path=[226:0-247]
AACAAATCTCCCATTCTCTTTCAAAAATTGGTTATAGTGACCTTACTCTTGCCAAAACTGCATTTTATGTTGTTCTGTGCTATGCTTTTACGAAATAGAACCAACACTAAATCCAGAAATGCACTTGATCTAAGAGCACTTATATTATACCTAAAGGTGTAGGAGATCCAAAAAAATAAGTGGTAGAAAGTAGAAAATGTAACAATAAGCACAAATCGGCTTTACCAACTATCCAAAGAAAGAAAGAT
>comp67279_c0_seq1 len=392 path=[370:0-112 858:113-124 495:125-391]
AGCAGCCACAAATCCTAATCCAAGCTATAGAATTAAGACAAAAGATTATGGTTAGAAAGAGACATACAAATGGTATACCTTAAAGTGTGTTTGTATGTTTGACACATGCTACTGGGTAGTAACACATTCTCTTCTATTCTATGACCCGCATTAGAAGAAAAATATTTAGCTCTTCATCAGCACCTTCATGAACTCAAGTTACGACTACATTCTACACTACACTATGCTTTAGATTCAGTCATCACTCACCGGACTCCAAAAAAATAATTTTAAAATATGAAAATTTAATGAACACAACAGATAACTGCTAATGTTAGCACCCACAAGATTCATTATGAGTGTAATGACAGGTAACAACCATTTATGCACAGTGGCGGAGCTACCCCTAAGGA
>comp12585_c0_seq1 len=318 path=[1:0-317]
GTTAGGCCCAACCCGAATTCAAGAACTACCATGTTCAATAATGTATTTTATAGTTGGAGATCTAACTGTTGAACTTATTGACAAACTAATTGACAGCTGTAATAACAGCTTAACAGAATAGTAACTGATTTGCTCAGGTACTCTAATGCACCTTGACTTTGCAGCTTTTGTTTCTTCTATGCCTTTTAGTTATTTTCCTTGTTGTACTAGACAGTTGCAAACTTGCAATCGTTATTGCCTCTATGGTCTATGCCACTGCTACCAATAAACTTTTTAAATGGATGTGACTAGAAGCTGTACCTTTTATTAACTGATCTT
>comp1990013_c0_seq1 len=337 path=[315:0-336]
TTTTCACGCATTCACGCAGTTAAAGAATTTGTGCCATGAAAAAATGAATGCAGATAATTGGGAGCGAAAGTGAAGATAGTGAAGGAAAGTTTATTTATGATGTGAAGTGTGAACAGCCTGGGAAATAGCAAAAATCCCAAAACTGAATTCAAAAATGAGATTGAAACATAATCTTAAAAATTATTGTCCTAGAGAAAGTTACACTAAGACCATCTATATTCTAAAAATAATCTGACTAACTTCCCAACTTAGTTTTCAATTAAAGTGGGAATTTAATACAATATAAATGCATTCTATAAATGTATGTTGTTCAGCTCCCAGCTTTTCGACTTTCTAG
>comp747434_c0_seq1 len=218 path=[196:0-217]
AGCAACACCGGTGGTGCCACCGCATGTTTGCATATTTGTGTAAAGGAACCAGAATCGTGTGTTCGTAGACAGTTTTGAACCCAAAGCTCTGTTTCCAACTACAGTTTTCTTCTTATATTATGTGTTTTGTGCAACAAGTCCATAATTGCTGGTTTATTTAAAGCATATATTTGGAATACTCAATATTTTTGTCACAGGCTGCTCTGAAGGCTGCACAG
>comp39012_c0_seq1 len=702 path=[711:0-701]
TTTAACAATTCTGCTTGGAATCAGGTATGAAATAGTGGTTCATGTTTGTTTTATTGGTACAACATGATATAAACAAATATTCAGCATGAATTGTATGTTTGTTGTCTAACTAATTGAGACCAAATGCTTGTAGTAGTCTGTATTTTTGTGTCACTATCCTGAATATTACATTTTCCAAATTACAATTGAACTATAATTATTTGTACTACTTGCCAATGTTTCATTCATTCTGGCTTTTAATTTAGCTAATTTGCTACTATAGGTCAGATTTCTTTATTTGGTCCCTTACAAACAAAAAAGCTCTTATAATAAATGAGGTTCAATCTCTTAAATACAATATAGTGAGCTAAATTCTGTTGTAAGGATTGCCGGCATACTCTCTTTCCACACATTGTGCCTCTAGTAATTAATTAACAAGGAAGTGCAATCCATGAGAATATATAGTATTCATTGGATCAAAAAGGGCACGTTAAATTCCTGAGGAATTTGTGTCTCGGCCTGGCACGAAGCTATTGTTTTGTAATTACTCAATACTCATAGACGAATGCCAATTATAAAAGACAGAACAAAGGGAAAGCCTTAGAATTGCCTATGGACTGCAGTGTGTTTACTGTTTGCCTAGTATGGAATAACTTGGCAATCTGTTTTTCTTTCCAAAGCATTTTCTCAATGTTTTTCAATTTCAGAAAATTAATACTTAAT
>comp2818_c0_seq1 len=283 path=[261:0-282]
GTCTCCAAATGAAATAAGATACCTTAACAGAGACATAAAAAAACAAGTGATCAGTCAAAACTTAAAATGCTACCCCCAAATAAAACCAAACAAGAGAACCTTGAACCAAATAAGGTCATCCCAACACTAACTACTTTGCACTACCAAAAGTAAAACACAATTTCAAATTTGCAACCACTAATTCAAATGAAGCAATCAAATAGCTATCAAACTGCCAAATTTTAAAATTAAAATAGAAAGAAAAAAACAAACAAACAACAACTTCCATTTCCAATTCAATACA
>comp65491_c0_seq1 len=383 path=[1:0-92 94:93-134 136:135-164 171:165-382]
ACTAATCTAACAGAATTAAGTTAGCTAAAACAGAATTAGTTATATCAAACTATGGTTACATAAATGAATTATCTATACTAACTAGAGTTAGTAGTATTTACAGTAGGTAATAGAGTTCAAGCGTCTTCACGGTGCTTCCAGCTATGGAGTTCAAGCATCTTCTCGGCATTTTCCAGGCATGTCTTTCTCTCTCTCATCCAGATATTAGTAGAACTTAAACTGCTATAATCTGTCTCGAAGATGTGATATGATGTGATTTCCCTAATGGAACTGATCTAAATTGCATATTTTGTGGTTAGTTTGAAGATTATGAAGTTCAATTGTTTGAGCATGGCTCTTTCACAATTAGGGTGTGCTAATTTATGTGTAATTGGCTAGATCTA
>comp1341617_c0_seq1 len=325 path=[1:0-324]
GTGGACCCAAGGCATCCCAAACCAGTACAAAAGAGTTTCCTTTGTTAGGTTTTTGATGTACATATTTGATATTTAAAGTGAGATAGTTTGAGGTTAATGTTGATTTCAATCTCTTGCCTAAACCATGTGTTTTGGGAGAGGAAGTCTACATCAAAATTCTTCAAGAGGATTATCTAGCTGGCCTTGATAAGTGCAAATGCAATTGCAAGGAAGGAAGGGTTTTGCCGCTTAAATCATTCACTCTCCTAAAGATTAATGAGTTTCGAGAACAACTTAATTAGGTTTAAAAATTATCGACCCAGTAGAGCCTTGTCTCTAGATTGAG
>comp1660827_c0_seq1 len=342 path=[1:0-341]
TGATGATTACTATCTGGTTACCCTCACGGAGGAAAATGACTTCAAGAGAGCAATCTTTGAAGGTCCCTGGATGATAGCTGACCACTACCTAATAGTCCAAAGGTGGCGCCCCTTTTTCTCTCTAAACGTGGGTGTCATCAATAAGGTGGCGGTGTGGATCAGAATCCCAAAGCTCCCCATTGAGCTGTGTAACGATAGATTTCTACACAGAATCGGTTCGGCTATAGGGAGAATGATTAAAGTTGACAAACTAACGTCTATCCACTCTAGAGGCAAGTTTGCCCGGATCTGTGTTGAGGTCAACTTGGATAGGCAGCTGGTGTCCCGGTCCCTGGATGATAG
>comp47721_c0_seq1 len=214 path=[191:0-107 299:108-140 618:141-141 332:142-213]
GAAAATGAAGACGAAGACGAAGACCAATTGGATCTTGCAGGCGAAGGAAAGAGAGAATATATATATTGTAATTTGTAAGTATAAATTTTCTGTTTATTATATTGGAATTGAACTTTCGACGAAATACGTGACAAACATATAGCGATTGGAAGAAACCTTTTTTCTACGATTATAGTTGCCGATACCGATAGAGATGAACACGGGGAAGTTTTTA
>comp916311_c0_seq1 len=269 path=[247:0-268]
GAGACACGACACACACACACACATATATATCACGACAGATCCTGCATTCAACAAAACCTTCTTTTATAAAGAGAGACAGCACAAAACATCAAAGACATCCATAATACATGTCCACAGGATCCTTAATTAGCATCTAAACCAAACACCTTTCGAACAAAAAAAATTTCCTTCAAAATAAGCTTATAATCAAAACCTTTCAATAATAGCTTTAGGAAGGGGGAAAAAGGCAAATGTTTAATATAAAGTAAGCAAATCCAAACATTTTATTG
>comp13850_c0_seq1 len=205 path=[183:0-116 300:117-126 310:127-204]
ATGTGGAAGTAGTCAATATGCCTGTAAGTAACAGCTCCAATGCTATTTACTGTTTGGTTTTTCTGGGCAGGTTTGGCCTAGATAATAAATGTAGTAGTTTCCCAACCCCCACTGGCAGCTCTAACACTTTTACATGGTTTTGTTGTTTCTCCTTTATAATGTTAGTTTTTTGTATGTTGTAGTATATGCAAGCTGCTTATCCTCA
>comp1271119_c0_seq1 len=246 path=[224:0-245]
GACTGCCCTGTTTCCACCTCTGTTGGCAGGATATCTAGAAGTTTGAGTAAATTCACTATTGCTTGTTAAATCAACAAGTTACTTATGTTTCACTTGATACGATGTTGTCAACAGACCTGTGATTTGTGGGAATTAGATTGTCTGCCGTTGCTTGTCTCTTTCTCTTGTACTTTTTAATTTATTATAAAAAGTATTGACTGTAGGTAATGGCTCACAATTCATTTATTTATTTTATTTTCTTGTACT
>comp71532_c0_seq1 len=296 path=[545:0-47 593:48-53 272:54-80 1177:81-216 435:217-295]
AGAAATGGCAAACAGTATTGCATTCGATGCAGTCTCAGAATAGGTGGGCTCCTTGCCATGAGGACTACTTAGAGGATGAGTCCAATTAGGAATATGGAGTATATTTAGATACCGTAGTGCATTTTGACTAGTTCATATTGACTTAGACTTTAGATATTTTGAAGTAATTTTTAATTTTTTTTGTATCTACTTGATTACTATTTAGATATTATGTGTGATATATAGCTTCACTTGTGCTCTAAACTTTATGTTGACCATTGAGGTGTTATATAATTTCATGCTTTCTGATAAAAAAA
>comp99928_c0_seq1 len=2906 path=[1:0-1039 1041:1040-1042 1044:1043-1066 1068:1067-1067 1069:1068-1103 10169:1104-1261 10194:1262-1268 10201:1269-1309 1311:1310-1336 10255:1337-1337 1339:1338-1339 10258:1340-1379 1381:1380-1422 10316:1423-1703 10434:1704-1720 1722:1721-1721 1723:1722-1745 1747:1746-1876 10497:1877-1879 1881:1880-1904 1906:1905-1948 5842:1949-2003 10555:2004-2144 2146:2145-2165 10649:2166-2259 2261:2260-2270 2272:2271-2271 2273:2272-2617 10768:2618-2630 10781:2631-2645 10796:2646-2647 10799:2648-2648 2650:2649-2653 2655:2654-2668 2670:2669-2669 2671:2670-2671 2673:2672-2683 7361:2684-2695 7373:2696-2709 7387:2710-2719 7397:2720-2726 7404:2727-2729 7407:2730-2753 7431:2754-2775 7453:2776-2778 2767:2779-2802 2791:2803-2905]
CTTTTTTCTCTTTCAATAGCGACACTCTAAAAAAAGTCAAAGGATAAGCTTGAATTCTAAAAGCAGTACAGCTTAGTGCATTCATATGAAAATTAATTTGCGTTATGGCTGACATTTTCACCGTTGTTACTTGACATTTTCACCATTGTTACTTGTTTATGTCAGTCATTGATGATATGTCTCGTCTTTCTGGTATCAAATGGTCAATGTACAGAATACTATGCAACCACCTTGGCCTCTTGCAGATGATTCCAATCAAAATGACAACAAATGTCAACTTTTCATATAGAGAATCAACTATAGTAGTGTTGCCAATCTTAAGAGTGCTTCCTAGAGTTAAGTTCTCAACTCATCACCCTATTTTGGTTTGTGGCGAGACCTTATCAATTTGAGAGTGCCTGGTTGACTCACGCATAGTCCAGCCCAGCTCCTTCATGGTTTCATCCAATTAGACAAAACCTCTTTTTATCCTTCCAAGTTCAAACGCCATAGTTGAAAGTTGAAATACAATTGCTGCCAATCACGGTCATAATTATAAGAAAGGATAAATCATACACAGTAGCATCCTAAGGACAGTAGACTCATCCATCATTTTTGGATGTACTGAAGCCACAAACATAAAGCTAGTCATATAAATAACATGCTAATTATTGATTCCTAAATAGGAAAAAAAATGTAAGGATAAGAAAAATTATTTGTAATCGTTGCCTTTCCTTGGCAACAAAAATGGGATGAGAAGCATCTGTCTAATGTTTTAAGGTACATAAATATCCTAAATGTTGATTAAAACATTGCCCGTAATGATGTTTCCTTAAACCATTTCATCGATATTTTGCTGACATATTTTTGACCAAGTCAAGAATGCGAAAGTAGTCATAAAAGAGGGAGGACTCTTTGCCCTCCAGTCCATCCCGACTGACCCTGTTGCTTCCGGCCAGGTTATTGCATGGACTACCACCAACAACTAGATCAAAACCGCCAAACGCACTCATAAGCTGCTCCAATCGCACGCCATCTAGCTGCTGTACATCATCAAAATCAATTAAATTTCCTTTCTGATTGGTTTGATCCCACCAACTTTTAACAATGTTCCTATTCACTTCTGACTTTTCAACAGACACGACATTCTTCAGAGGGATGCCGAGCCGATGAAGAGCAACTTCAGCTCCACCAATTCCAGAAAAGAGAGAAAGCATATTGATGCCATCAGGATACATTTCCTTCAAAACTGATAGGTGGTATGCCACAGTGTCAACCTGGAATGAATTGCCAAGTGACTTGAATCTGTCAGTCCTACTTATTCCACCCCCTCTTGTGTGGTTCCTTGGGAAGCCCAACAGGGTTTCTACTTCATCCGGCTCTAGCGGGGCGACCTTATTCCTTCCCACCCAAACCAGATTCCACTTCCGACATTGTTCAAGAACAAACTTTTGGACCCTTTCAGGTGGAAATCCATCATAGTTTTCTACAGCTTTCCTGATCCTTTCTGTTAGTTTGGCACTGCCCATGACCGTTTGTAAGCAATTAAGTTTTGTCCTTGGATCCCATGAGGGCCACCACTTCCTCGTTAGGGGAAAGGCGTCATGTATTGTGCGCGGTGGCAGAGGCAGAAGAGGGTATCTATTTACTATAGGGAGATTGTGAATGTATCCTCTTTTCCTTGCCGCGGCACAGAAATATTTAGAGTCCACAAATTCAGGCTCTACATCATACAAGAATCTCGATATTGTTTGCCAAACACCTTTTGGTGCAAGGGCAACATTCTCATAGTAGAAGTAAGGAGGTCCAATAGCATCACCAGGAATCTTTCTCTGTGTTATGAAGCTTGACTCAGAAGGAACTCCAAAACCAATCATTGGATTTGGAAGATGAAGTGCCTCTTCCTCGTTCTCCTCACATAGTACTCTCTTCTCATATACCTTTGGCCTTTTCTTTCCCAACACTTCATAGTCATAAAATCTTCGCTTGGGTTTGCCATTCTCACTATTTCGTGACTTATCTTCGGGAGGTAGAAGGGCATCTTCTGCCTTTGCCATTTGAGCAACATCTATAAAATCAACCAACTCTTCAAGTGGCGCTTTTGGACCTAATCTTTCTATCGCCACAAAGGCCTCCTCTTGCTTGTACCCCATTTGTACCAAGGACCGGACAGTATTGCCATTCCCCGAAATAGATTTTGTAATTACTTCATCAGAAAGAGAGTCCTCGTCAGAGAAGTCTTCCCAAGAGCTTCCTGCATTTTCTGAAGAGCAGAGATCTGGTTCAACTTGCCGTTGTCGCTGAGGAGAACTTGCCAGAACCTGTTGAAGAGGAGAACTTTCCATAACCGAGTATGTGAGAAGTTCTTCAAGTAGTTTATCTTCGTTTTCCTCACCATATTCCTGAATTACTTTGGAAACCATTTCTCTAGAAAATCCCATAGCAACAAAGTGATCAAATACTTTGGAATTAGAAGGACCTGCAGATGAGCTTGCCTCTCCATACTCAGTAATAGTCACTCCATTGGGAACAGTTAAACGTGATGAGGGTAAGTTCTCAATCTCACGATCATCTTCAGAGGTCCAATCAAAATCGTCACTCTCCACACCAGAAACATCAGCCATCTTTAATATCTCAGTTTATGGAACAATGAATCTCCAGGCTTTCAGAAAAAAAAATGCAGGAGCACAACCTCTCCTCTCCGAATCTCCAACGCACTTCCACTTCTCTTGAGCACAAAGAGAAGCAGAGTGTGAAGTATGTGAGAGAGAGAAAAAAGAACAAGGAGAACGGAAAATAACCAAATTTTTATTGTGAAGTCCTCGGAAATTGACAAAGACTGAGTTATACGGCCCCGACTCGGGGGTAGTATAACTCAGCGACAATGGAATCAATTTCTGAAAACTTTCCCTCACTCGCGCTATTTT
>comp1059761_c0_seq1 len=335 path=[313:0-334]
GAAGTTTCAAACATATATGATCAGGTAAAATTAAATATCTAGCTGGGATTCTTGATTTCATCTCTGTTGTATATCCTATGTATGCTTATAACAGTCCACATTTTTTCTGAATATACACAAATTTTAAAATCATATTATTTGTTATTAATCTATTCAAGAGAAGAAGAAACTGGTTTTGAGCTAATTAGTGTACAACAAAATGGTCTTGGTATACTGTACATGGATAGAAAAAGGTTTGGATCTTTGGAGTACTTATGTAATATAGCCTGAAATTTATAACCAAAAACTGAATTTCAACTATTTTGGCATTGTGTTTATATTTTATATTGTAGAGG
>comp592741_c0_seq1 len=381 path=[359:0-380]
TGATAGTTTTGCGAGTTTACAGGCAAGAAATTATTTGATCTGCCTTTTGGAATTCACATGGGGATTGTCTTTGGAATCCTTGATCTTGAATTTTTTCCCCTTTTCCCCCGTTTTTTTTTTCTTTTCATTTTTGCTAAAAACTTCCCTTGCTTCATCTGAATTCTGATGTCTATTTTGTCTTCCACTTTTGCAATGCTTTCCTTATATATCATGTGAGATGGGCCGGTTAAACTGTATTTTTGTGGAAATAGCTTAAGGACTTTTTTCTTTGACATGGGTGAGAGGGAACGTATGTGGTGTTATGTAATTCATTTAATATAGAAAACCTCATGATAATATTGATTTTCACCTGCCCTGCAGGTTGAGGTTAAAAATCTTACA
>comp1235561_c0_seq1 len=227 path=[205:0-226]
TTTTATATGAAACAACAAATCTGTCCCTTAATTTTTCAATCCCTTTCAACTCAATCTTACCCTTTCTCATCTTCTTACTTATTTTTAGCTTTTGTTGGATCAATTGAGGGATCAGTAGGTCAATATTTTAGATGTTCTGAAAACATGAAAGAAATTGATGAAAATGGTAACTACTAGCAGCTTACAAGGATGCTTGTCATACATTTTTTATTTTATTTCTAGACTAG
>comp2773522_c0_seq1 len=259 path=[1:0-258]
GCGATGAGCAGAGAAAATGCCACTTAATTTCATGGGATACAATGAAGCTTACCAAGCAAGCGGGTGGGGTGGGAATCAATACCTTTCAGCAATGAATAAAGCATGTTTGATGAAGCTGGGATGGAGCCTCAGGCAAGGTGCTGACAGTTTGTGGAGTGCAGTGTTAATAGGAAAATATGGACGTCATGATCTCAATTTTCCTTATTTATCAATAAAGAGTACTGATTATGCTCTTTGGAAGGCTATTAGTAGAGTTTGG
>comp1977923_c0_seq1 len=297 path=[275:0-296]
TGGCACTCATGCTTGTGCCATCAAAAAGAATGGTTCGAATTCAATTAAGTGACTAAGCCAAAACGAACCAAGGGAGCTTTCAATTATGTCTAAAGCTTAGCATTTCGATGTTAGAACGACGTCGAACTCGACAGTGTTGTTCCGATGAAACTGGTTCGAGCATAGAAGGTTGCAAAGTCAGGGTTGCCAAAGTTATTGTGGACTTAACCAAATTTGGCGAGTCTGTCTTACCTTTAGAAAGTTAATCGAATTTAAGCGTGTCTGCGGTTAAAAATGTTCGCTGAAAGTGGTTTTTTA
>comp96468_c0_seq1 len=1748 path=[1726:0-467 2194:468-477 2204:478-486 5993:487-487 2214:488-514 2241:515-516 2243:517-534 6039:535-557 2284:558-569 2296:570-632 2359:633-657 6119:658-686 3633:687-708 6163:709-716 3663:717-738 2465:739-1109 2836:1110-1113 2840:1114-1179 2906:1180-1334 6413:1335-1503 3230:1504-1504 3231:1505-1747]
CCGAATTTCTTCTCAAATCTCAAAGTACTTTTAGCTAGCTAGCCACCACACGTTCTTTGAAAAATCTCTATCAACTCAACGGGACGTCAAATTAATGTGGACCAATTATTTAATTTAAGGAATAAAAGAAGGAAAACTAAAGCTATATTATTCATTCTATTATATGTATTCTCACTATGATTGTATGACAAAGGAAAAAAAGAAAGAAAGAAAGAGTGGAGCATCATTATAAGTCAGTCAGTATATAGTACTGTTTGTTTGGTGCCATGAATGGAATCTAAAACAAGTCGAAGCAGAAGGGGAAGATCTATGTCATCTTGAGTTTGTTTTGTTACCACACACTCTTCTTGTCCCCATGTCAATTTATGATGATGTTGCGGAGCTAATATGGGAAAATGGACAGCTATCAAAACATGGGCTTCAACAAGAAAAGCCCACATTAAATAAAGCCCGTGACACATTAGAGTCTGTTGTTCAACAAGGCACATTACAAAAAAATCAAAAGTCAAAGCACGTGATGATGAAAGACCATCATGTCCCTACTAGTGTGGGCTCAATTGCTGCTCCTGCTGCTTCCTCCGGTGAGTTTCATGCGGTTCCAACGTGGTCAAGGAAGAGAGCATGGTCGAATTTCAGCAACGACACTAATATGGAAGACAATGATACTACCATGATGACGTGGACTTCACTGGATTCTGGTAGGAGTTTTAAGGATAAAAAAACTCATGACGAAGATTCAGCTTGTCTTTATGGATCGGATATCCCAGATACTCAAGATGACAAAGACAACAAAGCAGAAATAGGCCAAACAAATTCAAAAAGAAGATCTCGGACTGCTGCTATCCATAACCAATCTGAGAGGAAAAGAAGAGATAGAATTAATGAGAAGATGAAAGAATTGCAGAGGTTGGTGCCTAATGCAAATAAGACTGATAAAGCTTCAATGTTAGATGAAGTGATCAACCATTTAAAACAGCTTCAAGCACATATCCAAATGATGAATATGACAAGCATGCCACAGATGATGTTTCCTTTAGCTATGCAACAACAACAGCTTCAAATGTCAATGCTAGCCAGAATGGGAATGGTTAACATAAACAACATGGTTGCACAGACAGCTGGTTCTAGTACTCAGCCATTTCCACAACTAATTGGAGGTTCTGTCACTGCACCTATGTTTGTTCCACCATCATATATGATGCCTTCTTTGATTCATGCACCTCAAAAGACTGACCCTGCAGCTGCCTCTTCAGCCACCAATGCCTCAATTCCACAGTCAGCTAATATGGATATGCTGAAGATGGCAGCACTTTACATGCAACAGATGAGTCAGAATGATCATGTGTTGGGCAGCAACCTATCCCAACAACACCATGGGCAAGGCAACTGAGAAGAAGAAATGGTAATTTTGAAAAGAATTTGATGAGTTGGAATAACTTCTCTAGATACAACAATCAAGGAGAGTTGTAATTTATGAACAAAACAATGAGTATAGTATACATAAGAACAATCTTTCAAAAATTGTGCTTGCAAACCATTACATTGTCTTCTTTAATATTGCTAGCACGATCGTATCCTAATCTGTGAATATGTCTGGAAAGTATATTGCAAACTGCTTCTTTGAGAGTTAATGGTCATGTTGTGTCTTTAACATATGCACAACATCAAAAAACTGCTCTGTTATGAAACCATTTCTATTTTGCAAATCTCAACGCAAGAGCCATTTGTTCCTAAAAAAAAAAAAAAAA
>comp68367_c0_seq1 len=920 path=[900:0-516 2550:517-532 1435:533-779 1682:780-817 1720:818-919]
GTTAACTTTATGTGTGTTTGATAAACTTTATGGATTGTGAATTGTCTATAGGTTAATGAGTTTGTGGTCTCCCACGACCTCCCTATCCCCTAAAAAAACCTAAAATACATTATGTTTTTCCTTCGCCCATAAATGCTATTATTTTTTTCGAAAAGTCGCGTTCCGACTCTCTCGACAGTTAGAGCTGAGTATATGGGCGAACCAGGTGGTTAGGAGAGAGGGTTTAATTATTACGAAAATATGAAATCTAGAGAGAGGGGGGAATGTGATATAAAAATAATTTTTTGAAAAGTGAAGACAATTTTTTTCTAAAAAAGTGTCTTTTTGTTTATAATGAAGTCTAAAAAGAGTATCTATGAAAAATAGTTTAGGAACCTATCTAAAAATCTATAGTTCCTAGATGTTCAAAGGACTTAATCAAACATTGACAAAATTAAATAGGATATGTAAGCATATATACACAATGTCTCTTGTTTGAAACAATCCATTTTGGCTCATGGGGTATTCCTATCATATTGCACTACACCAAGTGCTTTTTTTTCTTTCTAGCAAACATCAAGTATTTGATTAGGGTTTAATTTGACTTTTAATAACACTCTAGCGGTATTGAAGTCACGGCTATTATAGGTTAGCTAATATATTAACGCTTTTTAATGCTATTAAAAATACAAGAAAAAAAATTAAAAAATTACAAGACAGGCTTTTCGATATCAATCGTTAAATTTTATTTTTTTTATTGTTTTTAATTGTGACTAATTATTAAACCGAGTGGTAACTGGATTTGGATCCCATCTCAGGGTCTCGAGTTCGAGTTTTTGGGAGTGAAAAACTCTGTCGAAAGACGAGAACCACACACCGGCAAAGTCGGGCAATTGACAGCTAGATTTCTCGGCGTAGATTACCTTCGATACTACGTATTA
>comp68367_c1_seq1 len=387 path=[2163:0-386]
GATTTCTCGGCGTAGATTACCATTCGATACTACGTATTAATAACATGGTTACTAAAAAATTAAAAAAACTACTAAATGTCATGTCTGATAGCTATTGAAAGAGAATAAGAGTAGAGACACCATTGTAAAAAAATTTTTATAAATAAAGTGGGCCTAAGGGGAATAAATGGTGGGGTGGGTGATGGTTGGTGTGTGGGCCGTGGGTGGGTGGAGGGAATCATGTTCATTACTATCAAATTTTATCCTCAATTATTTTTTGGATGTTCATACATATTCCTTCCTTCAAAAAGTTTTTTTTTTTGACACTTAGTCACACTCAATAATAAAATTATTTAACATTAAATTAGTTATTGGGCACAATTCTTATCAAACTAAGGCTTGAAAAAT
>comp79166_c0_seq1 len=840 path=[1:0-839]
ATTCGGTATTTCCTTTATTAAATAAAGCTTTTCCATACCAAACAGAGGAAAAAAACTGAAATTACATAATCAAATACAAGGGCCAACGAAAAATTCCACCAAATAACATCATTCACATCGCCAAATAAGAACAAAAGGTCCATAAATCCATACACTACTTCACATATTTTCAGTCACACTAAACAAAATCACATCAATATATTATTAGAATTTATCTACTATTATACCATCTCTAGAAACCTCATAGGCTTCCCTTTTCCTTGTTTTCTTCATGCCAGCCATGAAATGAAGCTTTGATCCTTCAGATGAAATGGAGGTAACTTTCACCCAAATCAACACTTTGGTCTTCATACCCTCTATGTCTACTAGCTTTCCTTTCTCCAAATAACAAGACACGGTGGTCAAGAAGCGCAACACCGATGAATCCTTGTAGCCTACTTCACACACTTGAGGAATGTAAACAACAAGCTTCCCAGTTTCTTCATTGAATTCGTAGTTTGTCGCATCACGGGGAAAGATGCCTATTGGTAGATCATACTCCTTCAGCAACTCTGTTAATGCCTTTTGCATCTTTCCTTTTAATTTGTTGACAAACCATTTGGTTCCTCCTTCAATAGTGTTTGACAGTGAATTGAAATCATCACCAACAGAGTTAAGCTCCTTGTTTGCTTTTCGACCGAACCAGTAAGACCCCACCTTGCTCAATATCTGATCCATTTCCCTCACGAACACTTCTCTTCTAAGGAAACTACTACTGCACAATTCTGAATAAATAAACAATAAACAATTTCTTACAAGTTTAAATGCTGACCAATCTTCACGTCGACGCTTCAATTCTTA
>comp1578796_c0_seq1 len=209 path=[187:0-208]
ATATGCTTGTGAGAGCTTGTTTTGGTACTAGAAAATCAAACATATAATAATTTTTCGTAAGTGGGTAACCCCTATTACATAAGTGGTTAACTGTGTTGGTGCATTGATTAAGTATCGTAAAGCAAAGACATTTGACAATTCAAGTCAAGAGGCATGAGAAATCTTTAAGACTTCTGCAGTTCCACAATATATATGCTTGTGAGAGCTTG
>comp99716_c0_seq23 len=2759 path=[9141:0-426 9568:427-430 9572:431-510 9652:511-738 10542:739-759 9880:760-898 4443:899-931 6644:932-1138 11851:1139-1218 6851:1219-1631 7264:1632-1632 13489:1633-1681 13540:1682-1730 7285:1731-1735 7290:1736-1887 16450:1888-1913 5303:1914-1956 5346:1957-2075 5465:2076-2086 5476:2087-2649 6039:2650-2654 6044:2655-2758]
GCAAGGGATATTTATTTATGGTTAGAGAGGGATAAAGTATAAATGGGCGTTGGTATTAAAAATGAGTGTCGTGCAAGCTTTATCCGTTTTTAGAGAAAGAGAGAGAAGATGTTGTTTTGAGTTGGAATGAAGACAAGGTGGTGGGAAACGATTCATCTATACAACATCATACCAAACTAAACCACACGACAGGCACACACATATCATCCCTTCCTCTTTTTCTCCATCTTTGGATTAGGGTTTCATTTCCCCTTTCTCTCATTCATGTCCTTTTCTCTTTCTAAGCTTTACGGGATTCCTCCTGAGAAACTCACCTCAGAAGGTCCTCAACCTCCTCTCAGGGTAGGGATTATCTCGCGGTGTAGATGAGTTCCGTGGACACAGATTTCTCAGAGGAGGGTTCCGGTTCAGGGCTTTTAGAGCCTCCTGACCCTGATATTATTGAAACTGATCCCACCTGTCGCTACATTAGGTATAAGGAAGTAATCGGCAAAGGAGCTTTCAAGACGGTTTTTAAGGCATTTGATGAAGTCAATGGACTTGAAGTTGCGTGGAGCCAGGTTCGGATTGATGAGGTATTGCAGTCACCAGGGGACCTAGAGAGGCTGTATTCAGAAGTGCATCTCTTGAAGTCGTTGAAGCACAATAACATAGTAAGGTTCTACAATTCCTGGATTGATGACAAGCACAGGACTGTTAACATGATCACTGAGTTGTTCACCTCAGGGAGCCTCAGACATGGATTTGATTGATGATTTAGGTATCGTAAGAAACACAAGAAGGTTGAAATGAAAGCTGTCAAAGGATGGGCAAGACAGATTTTAATGGGTTTAAACTACCTCCACACTCACAACCCACCTATTATACATAGGGACCTGAAGTGTGATAATATATTTATAAATGGTCACCAAGGAGAAGTTAAAATTGGAGATCTGGGGCTAGCAACTCTCTTGAAGCAGACTAGTGCCAAGAGTGTAATTGGAACCCCGGAGTTTATGGCACCTGAACTGTATGATGAAAATTATAATGAATTAGCTGACATATATTCTTTTGGGATGTGTATGCTTGAGTTGGCGACTTCTGAGTATCCTTACAGAGAATGTAGAAACTCTGCTCAGATATACAAGAAAGTTTCATCTGTGAGTATTATTGGTAATGCTATCGCTTTTCTTTAGGATATTGCCTGGATACTTTGGTCATATAATATTTGATGTTATAGGGAATAAAACCTGTTTCTCTTTCTAAAGTCAAAGATCCAGAAATAAAAAAATTTATTGAGAAGTGTCTTGTCCCAGCATCTCAAAGATTGTCAGCAAAGCAGCTTCTGATGGACCCTTTTCTTAAAGTGAATGGTTCAGGAAAGAATCGTCCTCTTCCATTACCAGATATTGTTCTTCCCAAATTGGGAGCCTTTGAAAATCGTTGTCTGATGTCGGAAGGTCCCGCTAGTGCACGTATTGGATCCATTTCAATGGATCTTGGGGATGCTAGTGATCTACCATTGATCACTGTATGTTATAATTCTGCTGATTATGCAACACCTTCTCCATGTGTTGAGATACGAAGGCTACAAGCAGGTGATATATTTTTTCTAAAAGGTGAAGAACATGATGTGAATTCTGTGTCATTGGTTCTCCGGATAGCTGATCAAAGAGGTCAGTATTTAGTTGATTTTTACTCTCTACTATGAATTTAGAAATAATAAAGTTATGTACTTTGACATCAAAATGCAGGGAGAGCAAGAAATATTCATTTCATCTTCTACCTCGAGAGAGATACAGCCAGCTCAGTGTCAAGTGAAATGGTTGAGCAACTTGATCTTCCTGAGCAAAATGTTAAATTTATTGCTGAGTTAATTGATCTGTTATTGATAACTTTGGTTCCTGATTGGAAACCTTGTGTAGCAATTGATCACTTATTTTCTCCGAATGGTAGACAAACTCATCTGAGTCAACAGAAAAAAGTCATAGAGTTGGGACATTGCAAACAAAACTCAGGAGATTTTAGCCAAGCTGTGGCTGAAGCTGTAGGTCCATCAACCTGGGGAAGATCAGAAGAAAAAGAAAACCATGATGACGATATTTTTGACGATGCGTTATCTCATGCAAGCATTGGTCTTTACAGAACAAAGACAGATGATATGTGTTCTGTGATGTCATATACTTCTGCAGCATCTGACTTCAATGATAGGAATATTTCACCAGTTTCATTCAATTCTGTTAGATCACGGTTTACAGACTTCAACTTATATGGAGGGAGTCAAACCTCGGTTGCATCTGAGATCGGGACATCACTTGATAATAAGAGCAAGTTTCCTTGCATGGAAAGCAACAATTACCCCATTAATGCTTCCTCCCTGTCTGGATCTGTGGATGAGTTGAGCATGCAGTTAGAGAAGATTGAACTTCACTATCAGGAGACAATGAAAGATTTATTCAAAAGAAGATACGAGGACATCATGGAGACCAAAAGGAGGTTTTCACAAATAAATACAATCATAGAATAATTTCATTGGTATTTTAGATTACTATTTGTATCTCATCCTTCATTCATATCCTTGGAAGTGACAAGTGTAGATAGTGTATTGTGGATGTAAAGGTTAATTTTGTAGTATTTGTGGCTTGGATGTAAAGGTTAATTTGAGTTTTAAGTAATTCAGTTTGTAAGTTAAGAGACATTGAAGGTTTATAAGCTAAGAGATATAGACTAATCTAATTCTCAAATCACTAATATTTCTAAGTACAATTAGTGACTAAAAA
>comp82193_c0_seq1 len=236 path=[361:0-0 362:1-27 1944:28-38 1955:39-67 1984:68-96 25:97-115 2062:116-126 2073:127-127 548:128-132 2079:133-136 2083:137-139 2086:140-146 2093:147-150 2097:151-151 2098:152-188 117:189-235]
GCATTTTCATGATGCCAAAATTGAAACAGATTGCTGCTTCTGGTTATTTTCAAATATTGTTCAAACATAATGGTGATCTGAATTCCATGGTGTCTTCAAATGTAACACATATCAAGCTCAGATATTGCAATCAGTTAGATGTATCTTTTCCAATAGTTATCAAGTGGTGTACTAGAGTAGTGGAATTAAACCTATCGGGGAGTGAGTTGCGAATTCTTCCAGAATGCCTCAAAGAA
>comp5571_c0_seq1 len=211 path=[1:0-210]
GAAGGTGTCGTTTTGGCTGTCCTGAAATCATTCAGAAGTAATAGACGTGTCATACTGCACAAATATCAATCCAGTTAACAATATCACTACAAACATGAGTGCATAATGACGGACTGATCAACTCTAATTTATAAAAAGTAAAACAATGCACCGAGTGTTATGTTTCATTTTTTCAATGGAAACACCAACTTTGAACCTTGAAAAAAGGTCA
>comp1211272_c0_seq1 len=271 path=[249:0-270]
ATCTTCTTGATCTGCTTCTCCCTCTCTCATCCCCCAGAGTCACTAGCTTCGGCTTCTCAAAATCCAAAGCAATGGCCAAGCGCACGAAGAAGGTCGGCGTGACCGGTAAGTACGGTACCCGTTATGGTGCTTCGCTGAGGAAGCAGATCAAGAAGATGGAAATCACGCAGCACGCTCGCTACACGTGCACCTTCTGCGGCAAGGACTCCGTCAAGAGGACCGCTGTGGGCATCTGGCACTGCAAGGGCTGCGGCAAGACTCTCGCTGGTGG
>comp2110812_c0_seq1 len=238 path=[1:0-237]
AACAAAATATCATCATGCACCCACACATCTTGTTCATCCCGCAAGGCCATGACTCTATTGTGCCGTCTTCTAATCAGAGCAGTTTGGTGAAAAAAATCTCGTGTTGCTGTCTCCCTGTGTAACCCATTTGCTTCGGGACTGCTGCAACCAGTATTCTTCCTCCTGCTTGGTAATGACCAGATACTCCTGCCAAAGATCATTTTGTAAAAGCACAAGGCGCTCATCATGCAAGATAGCA
>comp8111_c0_seq1 len=374 path=[1:0-178 767:179-196 198:197-373]
TATACATGCCCAGTTACATGCCTGTAAGGACTCACATTTTACTCTTAATTGTTAATTCTCTAATGTTACGCTTGGTTTTATTTGAAAGATGGCTTCTATTTTCCTTTACTCTGGTTTGGAGACTCGGTGTCGGTGTGTATCCTTCAATTTTATGTATCTTAGTTTTGTTGTTTTTAGCAGTATGATAAATACATACACAACTACCCCAATAACTTCATATATGCCTCCGTCTTATATTAGTTGTTTCTTTTGATATTTTTGAGTGTCTCAAATTACTTAATAAACGTGAAAAGGCAAAGGAGTCAACTAATATGAGATGAAAGGAGTAAATAAAAGCATTTAGCCTAGTGAACTGACATACCGCATCTAAAAGA
>comp2018768_c0_seq1 len=245 path=[1:0-244]
TAAACAGATGTGGGTGAAGACTGGTATTATCACTATTATTGATCTCGGGAATGATTTCTTTCTGGTCACATTTACAAGTATGGAAGATTATATTCATGCTCTAACTGATGGTCCTTGGCTAATCTATGATCACTACCTAACCGTTAGAGAATGGAAACCCAACTTCCATCCCAAGAATGCTACTATTGAAAGAGTTGCTGCTTGGGTGCGGTTATCTGGTTTACCCATTGAGTATTATGATGTGG
>comp95210_c0_seq3 len=2961 path=[2939:0-191 3131:192-572 3512:573-1304 4244:1305-1311 4251:1312-1798 9062:1799-1886 4826:1887-1935 4875:1936-1968 4908:1969-2006 9114:2007-2041 9118:2042-2077 5017:2078-2102 5042:2103-2128 5068:2129-2190 5130:2191-2254 5194:2255-2960]
CTCACCTCACCTCACTCCTCCTCCACGAACCCTAGCTAGCTGGTTGCAGCACGCCATATCCGAAATTGAATTCCTCAATTCTTCATTGATTCATCAATGGCTGCTGCAACTCCTAAGAAATCCTTTCAAACTCCCTCAAAACCCAACCTTCTACGCTCTCAATTCTCACCCGCCGCAAATCCCGTCACTCCTCAATCCCTACCTCCTCGCAGATCCACGCGCTCAAAGTCTCTCCTCTTCGATTCTCCCAAAACCCCCCATCTCATTGATGAATCAGCAGAAGTTCAACACACAACTCCAAAAAGAGGGAAAACCGATCTGCCGCCGAGGTCTCGTCGATCCATTAATTACTCTGTCAAGGAAAAAGTACTGGTAACTCGCTCGAGTGCTACATCTAGAGGAGGACGAAGGAATGGAAATGAATCTGTTCAAGTATCAAAGAAGCGAAATGAGAAGGTGTCTGATGAGGTCTCATTCGCTCCAGCATCGCCTGATCACTCGGAATCCAAGACGAGGAAGAGAAAGAGGGAGGATGACAAGACGGTTGTTTCTACTAGAAGAGCTTTGGCTGCCAAAAAAGGGCGAAAGAGTAGTGGGAGGGCACAAAAGAAGCGTTCTTATTACAGGAAAGTTGTTTATGATGGGAGCGAATTTGAAGTTGGCGATGATGTTTATGTGAAGAGGAGAGAAGATGCTACCTCCGACGAGGAAGATCCCGAAGTGGAGGACTGTAGGGTGTGTTTTCGTCCCGGCAAAGAGATCATGATTGAGTGTGACGATTGTTTAGGTGGATTTCATTTGAAATGCTTGAAGCCACCATTGAAGGACATTCCTGAAGGGGATTGGGTATGTGGGTTCTGTGAGGCGCGAAAGATGGGTAGGAAAGTTGATTTCCCAAAGCCTCCAAAGGGCAAGAAGCTAGTAAGGACAATGGCACAAAAGCTCCTTTCAAGTGATTTATGGACTGCTCGTATTGATAGAATATGGAAAGAAGTGGATGGCAGCTTTTGGTGTCGTGTACAATGGTATATGATCCCAGAAGAGACTTCTGCTGGGCGACAATCACATAATTTGCGTAGAGAGCTGTATCAAACTAATGATTTTGCAGACATTGAGATGGAATCTGTCCTTAGACATTGCTATGTAAAGACCCCTAAGGAGTATGCTAAAGCTAGCAATGAGGGAGATGATATTTTCTTATGCGAATATGAATATGACATCCATTGGCATAGTTTCAAACGTCTTGCTGATATTGATAATGAAAGAGAGAATGGTAAAGAGACTGACAGTGACGAAGACTGGAATGATAATTATATGGAATCAAATTCCGACACAGATGAAGATGCTGAATATGAAGAGGAAAATATTAAAAATACACCGGCACCAAAAAGCCACCAGTTAGCTGCAAATCTGCACAAGGGACGGTTCTTTGGACTTCAGAAGATAGGTGTAAAAACAATTCCACAGCATATAAGGTCGCACAAACAGACTAATCTTGAGAAAGCACGAGCTACACTGTTATTAGCATCATTGCCTAAATCCTTACCTTGTCGAAATAAAGAAATGGAGGAGATAACTACATTCATTAAAGGTGCTATTTCTAACAATCAATGTTTGGGACGTTGCCTCTATGTTCATGGTGTCCCGGGAACTGGCAAGACAATGAGTGTACTTGCTGTGATGAGGAATCTGAGGTTGGAAGTTGATGCAGGAAACATGAAACCGTGCTGTTTTGTAGAGATTAATGGCCTGAAACTGGCCTCACCAGAGAATATTTATAAGGTCATATATGAGGCACTGACTGGATACAGGGTCATAAAGAAAGATGCTCTCCGTTTGTTAAATGAGAGGTTTGTAGATGGGAAGAAAAATGGAGAAGAGGCTGACCGACCATGTATTTTGCTTATTGATGAGCTTGATCTTCTTGTAACCAGAAACCAGTCGGTTCTGTACAATATCCTTGACTGGCCTACTAGGCCACATTCCAAGCTAATTGTGATAGGGATAGCAAATACAATGGATCTTCCAGAGAAATTACTTCCTCGTATATCAAGCCGAATGGGCATCCAAAGGCTTTGTTTTGCTCCATATAAGTATGAGCACCTTCAAGAAATCATTTCAAGTCGCCTCAAGGGACTTGATGTATTTGATAAGCGAGCTATAGAATTTGCTTCAAGAAAGGTTGCCGCAATCTCTGGAGATGCACGCCGTGCTTTGGAGATATGCAGACGTGCAGCTGAAATTGCAGATTATCGCATGAAGTTAGCTTCAAATCCCGATAACGTTACTGGAGGAACGGGACTTGTTAGCATGGCAGACGTGGAAGCAGCAATTCAAGAAATGTTCGAAGCACCTCATGTTCAAGTGATGAAAAACTGTTCCAGACTCAGCAAAATTTTTCTGACAGCTATGGTTCATGAGCTTTACAAAACAGGAATGGGGGAAACCACTTTTGAAAAGTTGGCATTGACGGTTTCATGTCTCTGTACCAGTAATGGGGAAGTGTTTCCTGGATATGATACCCTCCTGCAAGTTGGCTGTAAGCTAGGCGAATGCAGGGTCATTTTGTGTGAAGCGGGCGCCAAGCACAGGTTGCAAAAATTGCAACTCAATTTCCCGAGTGATGATATCGCCTTTTCGCTGAGAGACTGCAAAGATCTACCTTGGTTATCAAAATATCTAATGTAGGAAAGCAATTTTGATTAAGTTCTTAAAGACAAATTTTCTTATAACTTGTATTCGCTTATTTTATGACTGGCATAATTGTTGTCATTTCTGGTACTTCGAAATAATTCATTCATTTGTTAGAAGATGCGTCTTTGGATTATACCTTGCTGACTTGAGTATACAAAAGTCAAGTGAGTCTCTAATAATGTGATTTATTTATCGTATAGGATATTTTTGTGTAAAAAAATTAACGATAAAATAAAACTTGTTTGGATGTTATTAAAAAAAAAAAAA
>comp89615_c0_seq2 len=1037 path=[1:0-267 3337:268-275 277:276-277 279:278-302 304:303-312 314:313-409 3391:410-410 3392:411-428 430:429-433 435:434-457 459:458-511 513:512-521 523:522-537 539:538-540 542:541-571 573:572-1036]
[truncated: 78,001,602 more chars]
