# Supplementary material for: De-novo transcriptome assembly for gene identification, analysis, annotation, and molecular marker discovery in Onobrychis viciifolia
Source: BMC Genomics. 2016 Sep 26;17:756. doi: 10.1186/s12864-016-3083-6 (PMC5037894; doi:10.1186/s12864-016-3083-6)
Supplement: Additional file 3: — Annotation of the sainfoin assembly. Excel file with list of annotated contigs from Sainfoin Transcriptome 1.0. Contig names in green indicate transcripts encoding genes involved in the flavonoid biosynthesis pathway. Contigs in blue indicate transcripts with potential involvement in proanthocyanidin biosynthesis. (XLSX 1685 kb) [file 12864_2016_3083_MOESM3_ESM.xlsx]

## Sheet: Additional File 3
Sainfoin transcriptome annotation	GO term	Annotation
comp68205_c0_seq1	GO:0009739	myb-related protein b-like
comp68205_c0_seq1	GO:0009834
comp68205_c0_seq1	GO:0005634
comp68205_c0_seq1	GO:0003677
comp68205_c0_seq1	GO:0003682
comp68205_c0_seq1	GO:0000785
comp2466_c1_seq1	GO:0006979	isoflavone reductase-like protein
comp2466_c1_seq1	GO:0005886
comp2466_c1_seq1	GO:0046686
comp2466_c0_seq1	GO:0046686	isoflavone reductase-like protein
comp96751_c0_seq3	GO:0080144	probable e3 ubiquitin-protein ligase log2-like
comp96751_c0_seq3	GO:0016567
comp96751_c0_seq3	GO:0004842
comp96751_c0_seq3	GO:0008270
comp96751_c0_seq3	EC:6.3.2.19
comp1614763_c0_seq1	GO:0005524	hsp70-like protein
comp1614763_c0_seq1	GO:0006950
comp98090_c0_seq2	GO:0016706	1-aminocyclopropane-1-carboxylate oxidase homolog 1-like
comp98090_c0_seq2	EC:1.14.11.0
comp875847_c0_seq1	GO:0006629	gdsl esterase lipase exl3-like
comp875847_c0_seq1	GO:0016788
comp90086_c0_seq6	GO:0005802	probable galacturonosyltransferase 9
comp90086_c0_seq6	GO:0008152
comp90086_c0_seq6	GO:0005768
comp90086_c0_seq6	GO:0016757
comp2658802_c0_seq1	GO:0005488	uncharacterized protein partial
comp2658802_c0_seq1	GO:0016020
comp2596406_c0_seq1	GO:0005488	uncharacterized protein loc102663081
comp100326_c1_seq5	GO:0045893	serine arginine-rich sc35-like splicing factor scl33
comp100326_c1_seq5	GO:0005829
comp100326_c1_seq5	GO:0003723
comp100326_c1_seq5	GO:0035196
comp100326_c1_seq5	GO:0000398
comp100326_c1_seq5	GO:0016607
comp100326_c1_seq5	GO:0043687
comp100326_c1_seq5	GO:0000166
comp100326_c1_seq5	GO:0030422
comp8183_c0_seq1	GO:0003677	squamosa promoter-binding-like protein 8
comp8183_c0_seq1	GO:0009556
comp8183_c0_seq1	GO:0009554
comp8183_c0_seq1	GO:0048653
comp8183_c0_seq1	GO:0005634
comp19470_c0_seq1	GO:0003735	40s ribosomal protein s15
comp19470_c0_seq1	GO:0003723
comp19470_c0_seq1	GO:0015935
comp19470_c0_seq1	GO:0006412
comp19470_c0_seq1	GO:0042254
comp90082_c0_seq5	GO:0009019	trna (guanine -n1)-methyltransferase 1-like
comp90082_c0_seq5	GO:0032259
comp90082_c0_seq5	GO:0008033
comp90082_c0_seq5	GO:0005739
comp90082_c0_seq5	GO:0009451
comp90082_c0_seq5	EC:2.1.1.31
comp48810_c0_seq1	GO:0003746	elongation factor 1-alpha (ef-1-alpha)
comp48810_c0_seq1	GO:0006184
comp48810_c0_seq1	GO:0003924
comp48810_c0_seq1	GO:0005525
comp48810_c0_seq1	GO:0005840
comp48810_c0_seq1	GO:0006448
comp91351_c0_seq5	GO:0004385	guanylate kinase
comp91351_c0_seq5	GO:0006163
comp91351_c0_seq5	GO:0046939
comp91351_c0_seq5	GO:0006144
comp91351_c0_seq5	EC:2.7.4.8
comp96593_c1_seq2	GO:0006184	translation factor guf1 chloroplastic-like
comp96593_c1_seq2	GO:0003924
comp96593_c1_seq2	GO:0005525
comp2655057_c0_seq1	GO:0016740	acyl- -binding protein
comp43174_c0_seq1	GO:0019538	uncharacterized protein loc103424190
comp43174_c0_seq1	GO:0006950
comp518403_c0_seq1	GO:0003677	ocs element-binding factor 1-like
comp87644_c0_seq1	GO:0050660	probable indole-3-pyruvate monooxygenase yucca8
comp87644_c0_seq1	GO:0050661
comp87644_c0_seq1	GO:0004499
comp87644_c0_seq1	GO:0009742
comp87644_c0_seq1	GO:0055114
comp87644_c0_seq1	EC:1.14.13.8
comp100098_c0_seq1	GO:0009705	protein vacuoleless1
comp100098_c0_seq1	GO:0006886
comp94799_c0_seq1	GO:0008017	kinesin-like protein fla10
comp94799_c0_seq1	GO:0007018
comp94799_c0_seq1	GO:0005524
comp94799_c0_seq1	GO:0008152
comp94799_c0_seq1	GO:0005871
comp94799_c0_seq1	GO:0003777
comp94799_c0_seq1	GO:0005874
comp94799_c0_seq1	GO:0045298
comp3614682_c0_seq1	GO:0006662	t-complex protein 1 subunit gamma-like
comp3614682_c0_seq1	GO:0055114
comp3614682_c0_seq1	GO:0046671
comp3614682_c0_seq1	GO:0006457
comp3614682_c0_seq1	GO:0045454
comp3614682_c0_seq1	GO:0048048
comp3614682_c0_seq1	GO:0005524
comp3614682_c0_seq1	GO:0016853
comp3614682_c0_seq1	GO:0051082
comp3614682_c0_seq1	GO:0005783
comp3614682_c0_seq1	GO:0015035
comp3614682_c0_seq1	GO:0006118
comp96526_c0_seq1	GO:0030246	aldose 1-epimerase-like
comp96526_c0_seq1	GO:0004034
comp96526_c0_seq1	GO:0006094
comp96526_c0_seq1	GO:0006096
comp96526_c0_seq1	EC:5.1.3.3
comp100632_c1_seq1	GO:0006952	tmv resistance protein n
comp100632_c1_seq1	GO:0016021
comp100632_c1_seq1	GO:0043531
comp100632_c1_seq1	GO:0030244
comp100632_c1_seq1	GO:0016760
comp100632_c1_seq1	GO:0007165
comp100632_c1_seq1	GO:0005982
comp100632_c1_seq1	GO:0005985
comp100632_c1_seq1	GO:0006011
comp100632_c1_seq1	EC:2.4.1.12
comp93909_c0_seq3	GO:0008152	probable xaa-pro aminopeptidase p
comp93909_c0_seq3	GO:0004177
comp93909_c0_seq3	GO:0009570
comp93909_c0_seq3	EC:3.4.11.0
comp59355_c0_seq1	GO:0005507	carrier protein mitochondrial
comp59355_c0_seq1	GO:0005618
comp59355_c0_seq1	GO:0016021
comp59355_c0_seq1	GO:1901679
comp59355_c0_seq1	GO:0005730
comp59355_c0_seq1	GO:0005743
comp59355_c0_seq1	GO:0009941
comp59355_c0_seq1	GO:0015860
comp59355_c0_seq1	GO:0005774
comp59355_c0_seq1	GO:0005471
comp59355_c0_seq1	GO:0015867
comp59355_c0_seq1	GO:0015866
comp59355_c0_seq1	GO:0034220
comp59355_c0_seq1	GO:0005886
comp16831_c0_seq1	GO:0000160	two-component response regulator arr2-like isoform x1
comp16831_c0_seq1	GO:0000156
comp16831_c0_seq1	GO:0035556
comp16831_c0_seq1	GO:0006355
comp16831_c0_seq1	GO:0003677
comp16831_c0_seq1	GO:0016310
comp16831_c0_seq1	GO:0016301
comp16831_c0_seq1	GO:0003682
comp16831_c0_seq1	GO:0005634
comp16831_c0_seq1	GO:0045449
comp16831_c0_seq1	GO:0000785
comp92107_c0_seq2	GO:0015238	protein transparent testa 12-like
comp92107_c0_seq2	GO:0006855
comp92107_c0_seq2	GO:0005774
comp92107_c0_seq2	GO:0016021
comp92107_c0_seq2	GO:0015297
comp76348_c0_seq1	GO:0006468	casein kinase i isoform delta-like
comp76348_c0_seq1	GO:0005524
comp76348_c0_seq1	GO:0004674
comp76348_c0_seq1	GO:0009069
comp76348_c0_seq1	EC:2.7.11.0
comp85239_c1_seq2	GO:0006952	disease resistance rpp13-like protein 1-like
comp85239_c1_seq2	GO:0043531
comp102499_c0_seq2	GO:0048281	auxin transport protein big-like
comp102499_c0_seq2	GO:0005829
comp102499_c0_seq2	GO:0009733
comp102499_c0_seq2	GO:0008270
comp102499_c0_seq2	GO:0009620
comp102499_c0_seq2	GO:0009506
comp102499_c0_seq2	GO:0009926
comp102499_c0_seq2	GO:0009640
comp102499_c0_seq2	GO:0010311
comp102499_c0_seq2	GO:0004842
comp102499_c0_seq2	GO:0016567
comp102499_c0_seq2	GO:0009826
comp102499_c0_seq2	EC:6.3.2.19
comp94831_c0_seq2	GO:0010027	photosystem ii 22 kda chloroplastic
comp94831_c0_seq2	GO:0009534
comp94831_c0_seq2	GO:0010196
comp94831_c0_seq2	GO:0080167
comp94711_c0_seq1	GO:0004672	probable serine threonine-protein kinase at4g35230
comp94711_c0_seq1	GO:0006468
comp94711_c0_seq1	GO:0005524
comp74783_c0_seq1	GO:0020037	abietadienol abietadienal oxidase
comp74783_c0_seq1	GO:0016705
comp74783_c0_seq1	GO:0004497
comp74783_c0_seq1	GO:0005506
comp74783_c0_seq1	GO:0055114
comp97997_c0_seq13	GO:0097159	ribonuclease h protein at1g65750-like
comp97997_c0_seq13	GO:0008152
comp97997_c0_seq13	GO:1901363
comp2236272_c0_seq1	GO:0005524	uncharacterized mitochondrial protein g00810-like
comp2236272_c0_seq1	GO:0006950
comp87648_c0_seq1	GO:0045735	sucrose-binding
comp88674_c0_seq1	GO:0005829	common plant regulatory factor 1-like isoform x1
comp88674_c0_seq1	GO:0006355
comp88674_c0_seq1	GO:0009637
comp88674_c0_seq1	GO:0043565
comp88674_c0_seq1	GO:0003700
comp88674_c0_seq1	GO:0005634
comp88674_c0_seq1	GO:0005667
comp88674_c0_seq1	GO:0045449
comp94866_c0_seq3	GO:0016021	mitochondrial carrier protein mtm1
comp94866_c0_seq3	GO:0006810
comp90045_c0_seq1	GO:0020037	cytochrome p450 93a3-like
comp90045_c0_seq1	GO:0016705
comp90045_c0_seq1	GO:0004497
comp90045_c0_seq1	GO:0005506
comp90045_c0_seq1	GO:0055114
comp99609_c1_seq1	GO:0010027	gtp-binding protein enga
comp99609_c1_seq1	GO:0010228
comp99609_c1_seq1	GO:0004789
comp99609_c1_seq1	GO:0009228
comp99609_c1_seq1	GO:0031969
comp99609_c1_seq1	GO:0005525
comp99609_c1_seq1	EC:2.5.1.3
comp1959464_c0_seq1	GO:0003676	zinc finger bed domain-containing protein ricesleeper 1-like
comp1244924_c0_seq1	GO:0044238	uncharacterized membrane
comp1244924_c0_seq1	GO:0044260
comp1244924_c0_seq1	GO:0051704
comp1244924_c0_seq1	GO:0044699
comp82754_c0_seq1	GO:0005739	pentatricopeptide repeat-containing protein at5g06540
comp65663_c0_seq1	GO:0044464	multiple c2 and transmembrane domain-containing protein 1-like
comp65663_c0_seq1	GO:0016740
comp96334_c1_seq6	GO:0046872	probable e3 ubiquitin-protein ligase rnf217
comp95836_c0_seq1	GO:0003909	dna ligase 1-like
comp95836_c0_seq1	GO:1901363
comp95836_c0_seq1	GO:0097159
comp95836_c0_seq1	GO:0006281
comp100388_c0_seq3	GO:0005576	protein exordium-like 5
comp1417542_c0_seq1	GO:1902600	cation h(+) antiporter 1-like
comp1417542_c0_seq1	GO:0015299
comp1417542_c0_seq1	GO:0016021
comp1417542_c0_seq1	GO:0006885
comp82865_c0_seq7	GO:0090305	ribonuclease h protein at1g65750
comp82865_c0_seq7	GO:0016787
comp88569_c0_seq5	GO:0003746	universal minicircle sequence binding protein
comp88569_c0_seq5	GO:0006357
comp88569_c0_seq5	GO:0016788
comp88569_c0_seq5	GO:0032784
comp88569_c0_seq5	GO:0008270
comp88569_c0_seq5	GO:0005840
comp88569_c0_seq5	GO:0006448
comp102607_c0_seq10	GO:0009987	disease resistance-like protein
comp102607_c0_seq10	GO:0050896
comp102607_c0_seq10	GO:0043167
comp102607_c0_seq10	GO:0000166
comp102607_c0_seq10	GO:0008152
comp102607_c0_seq10	GO:0003824
comp83231_c0_seq4	GO:0006546	protein fam206a
comp83231_c0_seq4	GO:0005960
comp86971_c0_seq1	GO:0006355	nac domain-containing protein 100-like
comp86971_c0_seq1	GO:0003677
comp97842_c0_seq2	GO:0005576	subtilisin-like protease
comp97842_c0_seq2	GO:0043086
comp97842_c0_seq2	GO:0006508
comp97842_c0_seq2	GO:0042802
comp97842_c0_seq2	GO:0004252
comp97842_c0_seq2	EC:3.4.21.0
comp94613_c0_seq3	GO:0006952	tmv resistance protein n-like
comp94613_c0_seq3	GO:0043531
comp94613_c0_seq3	GO:0090501
comp94613_c0_seq3	GO:0005524
comp94613_c0_seq3	GO:0007165
comp94613_c0_seq3	GO:0017111
comp94613_c0_seq3	EC:3.6.1.15
comp94613_c2_seq1	GO:0006952	resistance protein
comp94613_c2_seq1	GO:0043531
comp94613_c2_seq1	GO:0005524
comp94613_c2_seq1	GO:0007165
comp94613_c2_seq1	GO:0017111
comp94613_c2_seq1	GO:0008152
comp94613_c2_seq1	EC:3.6.1.15
comp749299_c0_seq1	GO:0009987	ribonuclease h protein at1g65750-like
comp749299_c0_seq1	GO:0008152
comp80008_c0_seq1	GO:0005576	pollen-specific at4g18596
comp96806_c0_seq1	GO:0008536	importin subunit beta-1-like
comp96806_c0_seq1	GO:0006913
comp96806_c0_seq1	GO:0006886
comp96806_c0_seq1	GO:0008565
comp92867_c0_seq1	GO:0004029	uncharacterized protein loc101513990
comp92867_c0_seq1	GO:0004030
comp92867_c0_seq1	GO:0006081
comp92867_c0_seq1	GO:0055114
comp92867_c0_seq1	GO:0006094
comp92867_c0_seq1	GO:0006096
comp92867_c0_seq1	GO:0006525
comp92867_c0_seq1	GO:0006547
comp92867_c0_seq1	GO:0006550
comp92867_c0_seq1	GO:0006552
comp92867_c0_seq1	GO:0006554
comp92867_c0_seq1	GO:0006560
comp92867_c0_seq1	GO:0006568
comp92867_c0_seq1	GO:0006574
comp92867_c0_seq1	GO:0006631
comp92867_c0_seq1	GO:0006699
comp92867_c0_seq1	GO:0019260
comp92867_c0_seq1	GO:0019482
comp92867_c0_seq1	GO:0019852
comp92867_c0_seq1	GO:0046251
comp92867_c0_seq1	GO:0046486
comp92867_c0_seq1	GO:0006558
comp92867_c0_seq1	GO:0006570
comp92867_c0_seq1	EC:1.2.1.3
comp92867_c0_seq1	EC:1.2.1.5
comp101718_c0_seq2	GO:0006396	u3 small nucleolar rna-associated protein 6 homolog
comp101718_c0_seq2	GO:0005634
comp97110_c0_seq1	GO:0006355	nac domain-containing protein 89-like
comp97110_c0_seq1	GO:0003677
comp69642_c0_seq1	GO:0005634	histone-lysine n-methyltransferase family member suvh9-like
comp69642_c0_seq1	GO:0009294
comp71274_c0_seq1	GO:0003746	elongation factor 1-alpha
comp71274_c0_seq1	GO:0006184
comp71274_c0_seq1	GO:0003924
comp71274_c0_seq1	GO:0005525
comp71274_c0_seq1	GO:0005840
comp71274_c0_seq1	GO:0006448
comp96584_c0_seq6	GO:0006355	homeobox-leucine zipper protein athb-13-like
comp96584_c0_seq6	GO:0003700
comp96584_c0_seq6	GO:0000976
comp96584_c0_seq6	GO:0005634
comp96584_c0_seq6	GO:0005667
comp96584_c0_seq6	GO:0045449
comp96584_c1_seq2	GO:0015031	secretory carrier-associated membrane protein 2-like isoform x1
comp96584_c1_seq2	GO:0016021
comp62758_c0_seq1	GO:0044238	uncharacterized protein loc102660325
comp62758_c0_seq1	GO:0044260
comp100556_c0_seq2	GO:0055085	uncharacterized protein loc105128631
comp100556_c0_seq2	GO:0016021
comp86905_c0_seq1	GO:0007205	sphingosine kinase 1-like isoform x1
comp86905_c0_seq1	GO:0046834
comp86905_c0_seq1	GO:0001729
comp86905_c0_seq1	GO:0003951
comp86905_c0_seq1	GO:0004143
comp86905_c0_seq1	GO:0006687
comp86905_c0_seq1	GO:0006769
comp86905_c0_seq1	GO:0046497
comp86905_c0_seq1	GO:0009395
comp86905_c0_seq1	GO:0046486
comp86905_c0_seq1	EC:2.7.1.138
comp86905_c0_seq1	EC:2.7.1.23
comp86905_c0_seq1	EC:2.7.1.107
comp93141_c1_seq1	GO:0048830	auxin response factor 17-like
comp93141_c1_seq1	GO:0009734
comp93141_c1_seq1	GO:0006355
comp93141_c1_seq1	GO:0003677
comp93141_c1_seq1	GO:0009555
comp93141_c1_seq1	GO:0009653
comp93141_c1_seq1	GO:0005634
comp88963_c0_seq1	GO:0009793	bifunctional 3-dehydroquinate dehydratase shikimate chloroplastic-like
comp88963_c0_seq1	GO:0003855
comp88963_c0_seq1	GO:0004764
comp88963_c0_seq1	GO:0009570
comp88963_c0_seq1	GO:0055114
comp88963_c0_seq1	GO:0000162
comp88963_c0_seq1	GO:0006571
comp88963_c0_seq1	GO:0009094
comp88963_c0_seq1	EC:4.2.1.10
comp88963_c0_seq1	EC:1.1.1.25
comp99468_c1_seq1	GO:0006606	importin subunit alpha-1-like
comp99468_c1_seq1	GO:0006952
comp99468_c1_seq1	GO:0008565
comp99468_c1_seq1	GO:0005634
comp99468_c1_seq1	GO:0005829
comp94617_c0_seq1	GO:0009055	electron transfer flavoprotein subunit mitochondrial-like
comp94617_c0_seq1	GO:0006118
comp99928_c0_seq1	GO:0051567	dna (cytosine-5)-methyltransferase drm2-like
comp99928_c0_seq1	GO:0003677
comp99928_c0_seq1	GO:0006346
comp99928_c0_seq1	GO:0006306
comp99928_c0_seq1	GO:0050832
comp99928_c0_seq1	GO:0008168
comp99928_c0_seq1	EC:2.1.1.0
comp99716_c0_seq23	GO:0005737	probable serine threonine-protein kinase wnk6
comp99716_c0_seq23	GO:0005886
comp99716_c0_seq23	GO:0004672
comp99716_c0_seq23	GO:0006468
comp99716_c0_seq23	GO:0005634
comp1211272_c0_seq1	GO:0005840	60s ribosomal protein l43
comp1211272_c0_seq1	GO:0003735
comp1211272_c0_seq1	GO:0006412
comp1211272_c0_seq1	GO:0042254
comp95210_c0_seq3	GO:0017111	origin recognition complex subunit 1-like
comp95210_c0_seq3	GO:0008270
comp95210_c0_seq3	GO:0000808
comp95210_c0_seq3	GO:0006260
comp95210_c0_seq3	GO:0003677
comp95210_c0_seq3	GO:0005524
comp95210_c0_seq3	GO:0005634
comp95210_c0_seq3	EC:3.6.1.15
comp2562766_c0_seq1	GO:0004364	hematopoietic prostaglandin d synthase
comp2562766_c0_seq1	GO:0010225
comp2562766_c0_seq1	GO:0048871
comp2562766_c0_seq1	GO:0008340
comp2562766_c0_seq1	GO:0042542
comp2562766_c0_seq1	GO:0019915
comp2562766_c0_seq1	GO:0055114
comp2562766_c0_seq1	GO:0006749
comp2562766_c0_seq1	GO:0006803
comp2562766_c0_seq1	EC:2.5.1.18
comp76335_c0_seq2	GO:0016757	uncharacterized protein loc102659815
comp76335_c0_seq2	GO:0008152
comp2895590_c0_seq1	GO:0006979	calreticulin precursor
comp2895590_c0_seq1	GO:0005509
comp2895590_c0_seq1	GO:0005739
comp2895590_c0_seq1	GO:0006457
comp2895590_c0_seq1	GO:0009651
comp2895590_c0_seq1	GO:0051669
comp2895590_c0_seq1	GO:0009506
comp2895590_c0_seq1	GO:0005774
comp2895590_c0_seq1	GO:0055074
comp2895590_c0_seq1	GO:0051082
comp2895590_c0_seq1	GO:0009507
comp2895590_c0_seq1	GO:0046686
comp2895590_c0_seq1	GO:0005783
comp2895590_c0_seq1	GO:0048046
comp2895590_c0_seq1	EC:3.2.1.80
comp93145_c0_seq1	GO:0008270	ring finger and chy zinc finger domain-containing protein 1-like
comp97780_c0_seq1	GO:0050660	glutathione cytosolic-like
comp97780_c0_seq1	GO:0050661
comp97780_c0_seq1	GO:0045454
comp97780_c0_seq1	GO:0004362
comp97780_c0_seq1	GO:0006749
comp97780_c0_seq1	GO:0055114
comp97780_c0_seq1	GO:0006094
comp97780_c0_seq1	GO:0006118
comp97780_c0_seq1	EC:1.8.1.7
comp81508_c0_seq1	GO:0008270	ring finger and transmembrane domain-containing protein 2-like
comp81508_c0_seq1	GO:0016874
comp81508_c0_seq1	GO:0008152
comp100156_c1_seq3	GO:0046872	zinc finger protein 622-like
comp2033457_c0_seq1	GO:0020037	taxadiene 5-alpha hydroxylase
comp2033457_c0_seq1	GO:0016705
comp2033457_c0_seq1	GO:0004497
comp2033457_c0_seq1	GO:0005506
comp2033457_c0_seq1	GO:0055114
comp2033457_c0_seq1	GO:0009507
comp2033457_c0_seq1	GO:0019825
comp86288_c0_seq1	GO:0010150	protein yls7
comp88716_c2_seq1	GO:0005789	omega-6 fatty acid endoplasmic reticulum isozyme 2
comp88716_c2_seq1	GO:0016720
comp88716_c2_seq1	GO:0016717
comp88716_c2_seq1	GO:0045485
comp88716_c2_seq1	GO:0006636
comp88716_c2_seq1	GO:0016021
comp88716_c2_seq1	GO:0005634
comp88716_c2_seq1	GO:0055114
comp88716_c2_seq1	EC:1.14.99.33
comp88716_c2_seq1	EC:1.14.19.0
comp88716_c1_seq1	GO:0005789	omega-6 fatty acid endoplasmic reticulum isozyme 2-like
comp88716_c1_seq1	GO:0016720
comp88716_c1_seq1	GO:0016717
comp88716_c1_seq1	GO:0045485
comp88716_c1_seq1	GO:0006636
comp88716_c1_seq1	GO:0016021
comp88716_c1_seq1	GO:0055114
comp88716_c1_seq1	EC:1.14.99.33
comp88716_c1_seq1	EC:1.14.19.0
comp2815847_c0_seq1	GO:0009405	uncharacterized mitochondrial protein g00810-like
comp2815847_c0_seq1	GO:0004407
comp2815847_c0_seq1	GO:0003676
comp2815847_c0_seq1	GO:2000026
comp2815847_c0_seq1	GO:0009294
comp2815847_c0_seq1	GO:0016575
comp2815847_c0_seq1	GO:0009861
comp2815847_c0_seq1	GO:0016573
comp2815847_c0_seq1	GO:0015074
comp2815847_c0_seq1	GO:0045892
comp2815847_c0_seq1	GO:0000118
comp67173_c0_seq1	GO:0046983	transcription factor bhlh131-like
comp102389_c1_seq1	GO:0034220	glutamate receptor -like
comp102389_c1_seq1	GO:0005234
comp102389_c1_seq1	GO:0004970
comp102389_c1_seq1	GO:0016021
comp102389_c1_seq1	GO:0035235
comp102389_c1_seq1	GO:0007268
comp88712_c0_seq2	GO:0009902	uncharacterized protein loc100807468
comp88712_c0_seq2	GO:0005886
comp92235_c0_seq1	GO:0005886	uncharacterized protein loc101508704 isoform x2
comp78820_c0_seq2	GO:0005737	t-complex protein 1 subunit theta-like
comp78820_c0_seq2	GO:0006457
comp78820_c0_seq2	GO:0005524
comp78820_c0_seq2	GO:0051082
comp1927909_c0_seq1	GO:0008152	thioredoxin-like protein
comp1927909_c0_seq1	GO:0044699
comp100152_c0_seq2	GO:0005576	probable polygalacturonase-like
comp100152_c0_seq2	GO:0004650
comp100152_c0_seq2	GO:0005982
comp100152_c0_seq2	GO:0005985
comp100152_c0_seq2	EC:3.2.1.15
comp90739_c0_seq1	GO:0005774	dna repair atpase-related family protein
comp90739_c0_seq1	GO:0005783
comp90739_c0_seq1	GO:0005794
comp12546_c0_seq1	GO:0005730	40s ribosomal protein s2-3-like
comp12546_c0_seq1	GO:0005794
comp12546_c0_seq1	GO:0003735
comp12546_c0_seq1	GO:0009506
comp12546_c0_seq1	GO:0005886
comp12546_c0_seq1	GO:0003723
comp12546_c0_seq1	GO:0005618
comp12546_c0_seq1	GO:0022627
comp12546_c0_seq1	GO:0009507
comp12546_c0_seq1	GO:0006412
comp12546_c0_seq1	GO:0042254
comp92444_c1_seq1	GO:0005634	protein phr1-like 1-like isoform x1
comp92444_c1_seq1	GO:0003677
comp92444_c1_seq1	GO:0003682
comp92444_c1_seq1	GO:0000785
comp92444_c0_seq1	GO:0005634	protein phr1-like 1-like isoform x1
comp92444_c0_seq1	GO:0003677
comp92444_c0_seq1	GO:0003682
comp92444_c0_seq1	GO:0000785
comp98609_c0_seq5	GO:0016301	serine threonine-protein kinase-like protein at3g51990
comp89282_c0_seq2	GO:0005886	probable receptor-like protein kinase at5g47070 isoform x2
comp89282_c0_seq2	GO:0004672
comp89282_c0_seq2	GO:0006468
comp89282_c0_seq2	GO:0005524
comp99946_c0_seq4	GO:0042973	glucan endo- -beta-glucosidase 1-like
comp99946_c0_seq4	GO:0005982
comp99946_c0_seq4	GO:0005985
comp99946_c0_seq4	EC:3.2.1.39
comp99677_c0_seq2	GO:0046872	tir-nbs-lrr rct1-like resistance protein
comp99677_c0_seq2	GO:0006979
comp99677_c0_seq2	GO:0006952
comp99677_c0_seq2	GO:0043531
comp99677_c0_seq2	GO:0020037
comp99677_c0_seq2	GO:0005524
comp99677_c0_seq2	GO:0007165
comp99677_c0_seq2	GO:0004601
comp99677_c0_seq2	GO:0017111
comp99677_c0_seq2	GO:0055114
comp99677_c0_seq2	GO:0006804
comp99677_c0_seq2	EC:1.11.1.7
comp99677_c0_seq2	EC:3.6.1.15
comp99677_c1_seq4	GO:0006952	tmv resistance protein n-like isoform x1
comp99677_c1_seq4	GO:0043531
comp99677_c1_seq4	GO:0005524
comp99677_c1_seq4	GO:0007165
comp99677_c1_seq4	GO:0017111
comp99677_c1_seq4	GO:0008152
comp99677_c1_seq4	EC:3.6.1.15
comp858669_c0_seq1	GO:0016973	dead-box atp-dependent rna helicase 38
comp858669_c0_seq1	GO:0008026
comp858669_c0_seq1	GO:0003676
comp858669_c0_seq1	GO:0008186
comp858669_c0_seq1	GO:0005635
comp858669_c0_seq1	GO:0009409
comp858669_c0_seq1	GO:0009408
comp858669_c0_seq1	GO:0009737
comp858669_c0_seq1	GO:0006200
comp858669_c0_seq1	GO:0005886
comp858669_c0_seq1	GO:0005524
comp86476_c0_seq3	GO:0003746	elongation factor 1-alpha-like
comp86476_c0_seq3	GO:0004781
comp86476_c0_seq3	GO:0006184
comp86476_c0_seq3	GO:0003924
comp86476_c0_seq3	GO:0005525
comp86476_c0_seq3	GO:0005840
comp86476_c0_seq3	GO:0006448
comp86476_c0_seq3	GO:0006144
comp86476_c0_seq3	GO:0006790
comp86476_c0_seq3	EC:2.7.7.4
comp1213141_c0_seq1	GO:0007265	14-3-3 protein zeta isoform x1
comp1213141_c0_seq1	GO:0001751
comp1213141_c0_seq1	GO:0008103
comp1213141_c0_seq1	GO:0006457
comp1213141_c0_seq1	GO:0008355
comp1213141_c0_seq1	GO:0008283
comp1213141_c0_seq1	GO:0050821
comp1213141_c0_seq1	GO:0005737
comp1213141_c0_seq1	GO:0046982
comp1213141_c0_seq1	GO:0045172
comp1213141_c0_seq1	GO:0019904
comp1213141_c0_seq1	GO:0040040
comp1213141_c0_seq1	GO:0008426
comp1213141_c0_seq1	GO:0007059
comp1213141_c0_seq1	GO:0005875
comp1213141_c0_seq1	GO:0045448
comp1213141_c0_seq1	GO:0016483
comp1213141_c0_seq1	GO:0042803
comp1213141_c0_seq1	GO:0005634
comp1213141_c0_seq1	GO:0006588
comp1213141_c0_seq1	GO:0007294
comp1213141_c0_seq1	GO:0042313
comp1213141_c0_seq1	GO:0045859
comp101928_c0_seq1	GO:0035196	g patch domain-containing protein 1
comp101928_c0_seq1	GO:0010087
comp101928_c0_seq1	GO:0070883
comp101928_c0_seq1	GO:0030422
comp101928_c0_seq1	GO:0070878
comp101928_c0_seq1	GO:0005634
comp101589_c0_seq10	GO:0016310	g-type lectin s-receptor-like serine threonine-protein kinase at4g27290-like isoform x2
comp101589_c0_seq10	GO:0004672
comp101589_c0_seq10	GO:0000166
comp93121_c0_seq2	GO:0017111	rpp4 candidate
comp93121_c0_seq2	GO:0006952
comp93121_c0_seq2	GO:0043531
comp93121_c0_seq2	GO:0008152
comp93121_c0_seq2	GO:0005524
comp93121_c0_seq2	EC:3.6.1.15
comp81613_c0_seq1	GO:0017111	abc transporter g family member 11-like
comp81613_c0_seq1	GO:0000166
comp81613_c0_seq1	GO:0008152
comp81613_c0_seq1	EC:3.6.1.15
comp631459_c0_seq1	GO:0050790	cell wall vacuolar inhibitor of fructosidase 1-like
comp94704_c2_seq1	GO:0016020	nucleobase-ascorbate transporter 6-like
comp94704_c2_seq1	GO:0009506
comp94704_c2_seq1	GO:0055085
comp94704_c2_seq1	GO:0005215
comp80238_c0_seq1	GO:0032440	probable calcium-binding protein cml41
comp80238_c0_seq1	GO:0055114
comp80238_c0_seq1	GO:0005509
comp80238_c0_seq1	EC:1.3.1.74
comp94704_c0_seq1	GO:0016020	nucleobase-ascorbate transporter 6-like
comp94704_c0_seq1	GO:0009506
comp94704_c0_seq1	GO:0055085
comp94704_c0_seq1	GO:0005215
comp1729781_c0_seq1	GO:0018108	mitogen-activated protein kinase kinase kinase 7-like
comp1729781_c0_seq1	GO:0004712
comp1729781_c0_seq1	GO:0005524
comp1729781_c0_seq1	GO:0004714
comp1729781_c0_seq1	GO:0005737
comp1729781_c0_seq1	GO:0007169
comp1729781_c0_seq1	EC:2.7.112.1
comp1729781_c0_seq1	EC:2.7.10.1
comp89056_c0_seq22	GO:0003676	g patch domain-containing protein 8
comp89056_c0_seq22	GO:0046872
comp17488_c0_seq1	GO:0055114	3-oxoacyl-
comp17488_c0_seq1	GO:0004316
comp17488_c0_seq1	GO:0005835
comp17488_c0_seq1	GO:0006633
comp17488_c0_seq1	GO:0042967
comp17488_c0_seq1	EC:1.1.1.100
comp8731_c0_seq1	GO:0008340	heat shock protein 83-like
comp8731_c0_seq1	GO:0006457
comp8731_c0_seq1	GO:0008406
comp8731_c0_seq1	GO:0006915
comp8731_c0_seq1	GO:0009792
comp8731_c0_seq1	GO:0006468
comp8731_c0_seq1	GO:0042802
comp8731_c0_seq1	GO:0051082
comp8731_c0_seq1	GO:0048471
comp8731_c0_seq1	GO:0016887
comp8731_c0_seq1	GO:0040024
comp8731_c0_seq1	GO:0006200
comp8731_c0_seq1	GO:0006952
comp8731_c0_seq1	GO:0005524
comp8731_c0_seq1	GO:0040035
comp8731_c0_seq1	GO:0007049
comp8731_c0_seq1	EC:3.6.1.3
comp89702_c0_seq2	GO:0009507	uncharacterized protein loc101505808 isoform x2
comp515749_c0_seq1	GO:0005730	40s ribosomal protein s30
comp515749_c0_seq1	GO:0003735
comp515749_c0_seq1	GO:0022627
comp515749_c0_seq1	GO:0006412
comp515749_c0_seq1	GO:0042254
comp85790_c1_seq1	GO:0005886	probable inactive receptor kinase at4g23740
comp85790_c1_seq1	GO:0004672
comp85790_c1_seq1	GO:0006468
comp85790_c1_seq1	GO:0005524
comp85790_c1_seq1	GO:0016021
comp85790_c2_seq1	GO:0005886	probable inactive receptor kinase at4g23740-like
comp85790_c2_seq1	GO:0004672
comp85790_c2_seq1	GO:0006468
comp85790_c2_seq1	GO:0005524
comp85790_c2_seq1	GO:0016021
comp345727_c0_seq1	GO:0020037	peroxidase 11-like
comp345727_c0_seq1	GO:0046872
comp345727_c0_seq1	GO:0004601
comp345727_c0_seq1	GO:0055114
comp345727_c0_seq1	GO:0006979
comp345727_c0_seq1	GO:0006804
comp345727_c0_seq1	EC:1.11.1.7
comp867250_c0_seq1	GO:0004364	probable glutathione s-transferase
comp867250_c0_seq1	GO:0004462
comp867250_c0_seq1	GO:0006749
comp867250_c0_seq1	GO:0006803
comp867250_c0_seq1	EC:2.5.1.18
comp867250_c0_seq1	EC:4.4.1.5
comp72469_c0_seq2	GO:0007623	probable transporter mch1
comp72469_c0_seq2	GO:0019761
comp72469_c0_seq2	GO:0009507
comp72469_c0_seq2	GO:0016020
comp72469_c0_seq2	GO:0005739
comp72469_c0_seq2	GO:0080167
comp72469_c1_seq1	GO:0080167	probable transporter mch1
comp86472_c1_seq4	GO:0004672	lysm domain receptor-like kinase 3
comp86472_c1_seq4	GO:0006468
comp86472_c1_seq4	GO:0005524
comp86472_c0_seq1	GO:0004672	lysm domain receptor-like kinase 3
comp86472_c0_seq1	GO:0006468
comp86472_c0_seq1	GO:0005524
comp96892_c0_seq4	GO:0030833	formin-like protein 1-like
comp96892_c0_seq4	GO:0044464
comp1641154_c0_seq1	GO:0006413	40s ribosomal protein y isoform 1
comp1641154_c0_seq1	GO:0019083
comp1641154_c0_seq1	GO:0019843
comp1641154_c0_seq1	GO:0003735
comp1641154_c0_seq1	GO:0006414
comp1641154_c0_seq1	GO:0022627
comp1641154_c0_seq1	GO:0005844
comp1641154_c0_seq1	GO:0006415
comp1641154_c0_seq1	GO:0007275
comp1641154_c0_seq1	GO:0006614
comp1641154_c0_seq1	GO:0000184
comp1641154_c0_seq1	GO:0042254
comp99009_c0_seq1	GO:0045927	protein mei2-like 5
comp99009_c0_seq1	GO:0045836
comp99009_c0_seq1	GO:0003676
comp99009_c0_seq1	GO:0000166
comp97062_c0_seq2	GO:0042578	phosphoinositide phosphatase sac8-like
comp97062_c0_seq2	GO:0008152
comp87880_c1_seq1	GO:0009941	atp synthase delta chloroplastic-like
comp87880_c1_seq1	GO:0010319
comp87880_c1_seq1	GO:0046933
comp87880_c1_seq1	GO:0009772
comp87880_c1_seq1	GO:0042742
comp87880_c1_seq1	GO:0009773
comp87880_c1_seq1	GO:0015986
comp87880_c1_seq1	GO:0009409
comp87880_c1_seq1	GO:0009535
comp87880_c1_seq1	GO:0010287
comp87880_c1_seq1	GO:0006200
comp87880_c1_seq1	GO:0045259
comp87239_c0_seq1	GO:0003899	dna-directed rna polymerase v subunit 7-like
comp87239_c0_seq1	GO:0006351
comp87239_c0_seq1	GO:0003723
comp87239_c0_seq1	GO:0000418
comp87239_c0_seq1	GO:0000419
comp87239_c0_seq1	GO:0005730
comp87239_c0_seq1	GO:0006144
comp87239_c0_seq1	GO:0006206
comp87239_c0_seq1	EC:2.7.7.6
comp99828_c0_seq1	GO:0008601	serine threonine protein phosphatase 2a 57 kda regulatory subunit b theta isoform-like
comp99828_c0_seq1	GO:0005777
comp99828_c0_seq1	GO:0000159
comp99828_c0_seq1	GO:0007165
comp99828_c0_seq1	GO:0050790
comp99828_c0_seq1	GO:0005634
comp99828_c0_seq1	GO:0005829
comp86246_c0_seq1	GO:0004190	basic 7s globulin 2-like
comp86246_c0_seq1	GO:0006508
comp86246_c0_seq1	EC:3.4.23.0
comp95144_c1_seq1	GO:0016740	probable glutathione s-transferase-like
comp95144_c1_seq1	GO:0008152
comp1347195_c0_seq1	GO:0000003	callose synthase 12-like
comp1347195_c0_seq1	GO:0052544
comp1347195_c0_seq1	GO:0050832
comp1347195_c0_seq1	GO:0042742
comp1347195_c0_seq1	GO:0005794
comp1347195_c0_seq1	GO:0009870
comp1347195_c0_seq1	GO:0009965
comp1347195_c0_seq1	GO:0006075
comp1347195_c0_seq1	GO:0010150
comp1347195_c0_seq1	GO:0009555
comp1347195_c0_seq1	GO:0009506
comp1347195_c0_seq1	GO:0000148
comp1347195_c0_seq1	GO:0003843
comp1347195_c0_seq1	GO:0009863
comp1347195_c0_seq1	GO:0005982
comp1347195_c0_seq1	GO:0005985
comp1347195_c0_seq1	EC:2.4.1.34
comp1184496_c0_seq1	GO:0006952	tir-nbs-lrr resistance protein
comp1184496_c0_seq1	GO:0017111
comp1184496_c0_seq1	GO:0003746
comp1184496_c0_seq1	GO:0055114
comp1184496_c0_seq1	GO:0043531
comp1184496_c0_seq1	GO:0005524
comp1184496_c0_seq1	GO:0007165
comp1184496_c0_seq1	GO:0047800
comp1184496_c0_seq1	GO:0005840
comp1184496_c0_seq1	GO:0006448
comp1184496_c0_seq1	GO:0019530
comp1184496_c0_seq1	EC:3.6.1.15
comp1184496_c0_seq1	EC:1.13.11.19
comp92296_c0_seq1	GO:0017111	cell division control protein 48 homolog c-like
comp92296_c0_seq1	GO:0008152
comp92296_c0_seq1	GO:0005524
comp92296_c0_seq1	GO:0051301
comp92296_c0_seq1	EC:3.6.1.15
comp92296_c1_seq1	GO:0017111	cell division control protein 48 homolog c-like
comp92296_c1_seq1	GO:0008152
comp92296_c1_seq1	GO:0005524
comp92296_c1_seq1	GO:0051301
comp92296_c1_seq1	EC:3.6.1.15
comp61989_c0_seq1	GO:0016301	mitogen-activated protein kinase kinase kinase 1
comp61989_c0_seq1	GO:0016310
comp61989_c0_seq1	GO:0008270
comp96638_c0_seq15	GO:0009506	alpha-soluble nsf attachment protein
comp96638_c0_seq15	GO:0005886
comp96638_c0_seq15	GO:0005774
comp96638_c0_seq15	GO:0006886
comp98395_c0_seq2	GO:0009414	e3 ubiquitin-protein ligase pub23-like
comp98395_c0_seq2	GO:0051865
comp98395_c0_seq2	GO:0010200
comp98395_c0_seq2	GO:0002679
comp98395_c0_seq2	GO:0004842
comp98395_c0_seq2	GO:0005829
comp98395_c0_seq2	GO:0000151
comp98395_c0_seq2	EC:6.3.2.19
comp85521_c1_seq1	GO:0005829	soluble inorganic pyrophosphatase
comp85521_c1_seq1	GO:0009086
comp85521_c1_seq1	GO:0019915
comp85521_c1_seq1	GO:0000287
comp85521_c1_seq1	GO:0004427
comp85521_c1_seq1	GO:0000394
comp85521_c1_seq1	GO:0016020
comp85521_c1_seq1	GO:0005634
comp85521_c1_seq1	GO:0006119
comp85521_c1_seq1	EC:3.6.1.1
comp85521_c0_seq2	GO:0000287	soluble inorganic pyrophosphatase
comp85521_c0_seq2	GO:0004427
comp85521_c0_seq2	GO:0019915
comp85521_c0_seq2	GO:0005634
comp85521_c0_seq2	GO:0005829
comp85521_c0_seq2	GO:0006119
comp85521_c0_seq2	EC:3.6.1.1
comp79483_c0_seq1	GO:0034599	peptide methionine sulfoxide reductase-like isoform x1
comp79483_c0_seq1	GO:0006464
comp79483_c0_seq1	GO:0008113
comp79483_c0_seq1	GO:0009416
comp79483_c0_seq1	GO:0030091
comp79483_c0_seq1	GO:0055114
comp79483_c0_seq1	GO:0033744
comp79483_c0_seq1	GO:0080167
comp79483_c0_seq1	EC:1.8.4.11
comp79483_c0_seq1	EC:1.8.4.13
comp20101_c0_seq1	GO:0005618	40s ribosomal protein s5-like
comp20101_c0_seq1	GO:0003729
comp20101_c0_seq1	GO:0009506
comp20101_c0_seq1	GO:0003735
comp20101_c0_seq1	GO:0006450
comp20101_c0_seq1	GO:0022627
comp20101_c0_seq1	GO:0005774
comp20101_c0_seq1	GO:0009507
comp20101_c0_seq1	GO:0005886
comp20101_c0_seq1	GO:0042254
comp95772_c0_seq1	GO:0005852	eukaryotic translation initiation factor 3 subunit d-like
comp95772_c0_seq1	GO:0016282
comp95772_c0_seq1	GO:0033290
comp95772_c0_seq1	GO:0006446
comp95772_c0_seq1	GO:0001731
comp95772_c0_seq1	GO:0003743
comp95772_c0_seq1	GO:0005840
comp89064_c0_seq2	GO:0005886	sugar transport protein 7-like
comp89064_c0_seq2	GO:0055085
comp89064_c0_seq2	GO:0005351
comp89064_c0_seq2	GO:0016021
comp89064_c0_seq2	GO:0008643
comp14530_c0_seq1	GO:0016787	2-hydroxyisoflavanone dehydratase-like
comp14530_c0_seq1	GO:0008152
comp1237326_c0_seq1	GO:0005488	zinc finger bed domain-containing protein ricesleeper 2-like
comp92788_c1_seq2	GO:0004672	probable lrr receptor-like serine threonine-protein kinase at1g63430-like
comp92788_c1_seq2	GO:0006468
comp92788_c1_seq2	GO:0005524
comp92788_c1_seq2	GO:0032440
comp92788_c1_seq2	GO:0016021
comp92788_c1_seq2	GO:0055114
comp92788_c1_seq2	EC:1.3.1.74
comp90618_c0_seq1	GO:0008152	rrna-processing protein fcf2-like
comp90618_c0_seq1	GO:0016740
comp97636_c0_seq3	GO:0006952	cc-nbs-lrr resistance protein
comp97636_c0_seq3	GO:0016021
comp97636_c0_seq3	GO:0043531
comp97636_c0_seq3	GO:0030244
comp97636_c0_seq3	GO:0016760
comp97636_c0_seq3	GO:0007165
comp97636_c0_seq3	GO:0005982
comp97636_c0_seq3	GO:0005985
comp97636_c0_seq3	GO:0006011
comp97636_c0_seq3	EC:2.4.1.12
comp96747_c1_seq1	GO:0016301	receptor-like protein kinase
comp96747_c1_seq1	GO:0032440
comp96747_c1_seq1	GO:0016310
comp96747_c1_seq1	GO:0055114
comp96747_c1_seq1	EC:1.3.1.74
comp96747_c0_seq1	GO:0016301	receptor-like protein kinase
comp96747_c0_seq1	GO:0032440
comp96747_c0_seq1	GO:0016310
comp96747_c0_seq1	GO:0055114
comp96747_c0_seq1	EC:1.3.1.74
comp1078791_c0_seq1	GO:0000911	40s ribosomal protein s13
comp1078791_c0_seq1	GO:0006412
comp1078791_c0_seq1	GO:0005840
comp1078791_c0_seq1	GO:0005730
comp1078791_c0_seq1	GO:0010090
comp1078791_c0_seq1	GO:0003735
comp1078791_c0_seq1	GO:0009965
comp1078791_c0_seq1	GO:0016020
comp1078791_c0_seq1	GO:0005783
comp1078791_c0_seq1	GO:0042254
comp1584940_c0_seq1	GO:0006468	protein kinase g11a-like
comp1584940_c0_seq1	GO:0004674
comp1584940_c0_seq1	GO:0005524
comp1584940_c0_seq1	GO:0009860
comp1584940_c0_seq1	GO:0005886
comp1584940_c0_seq1	GO:0009069
comp1584940_c0_seq1	EC:2.7.11.0
comp98729_c0_seq1	GO:0003743	translation initiation factor if- chloroplastic-like
comp98729_c0_seq1	GO:0009941
comp98729_c0_seq1	GO:0006184
comp98729_c0_seq1	GO:0009570
comp98729_c0_seq1	GO:0003924
comp98729_c0_seq1	GO:0005525
comp98729_c0_seq1	GO:0005840
comp98729_c0_seq1	GO:0006446
comp98321_c0_seq1	GO:0020037	cytochrome p450 714a1-like
comp98321_c0_seq1	GO:0016705
comp98321_c0_seq1	GO:0005506
comp98321_c0_seq1	GO:0055114
comp1648042_c0_seq1	GO:0040032	troponin family protein
comp1648042_c0_seq1	GO:0030421
comp1648042_c0_seq1	GO:0018991
comp1648042_c0_seq1	GO:0005861
comp1648042_c0_seq1	GO:0043057
comp1648042_c0_seq1	GO:0046872
comp1648042_c0_seq1	GO:0030172
comp1648042_c0_seq1	GO:0040035
comp1648042_c0_seq1	GO:0005862
comp1648042_c0_seq1	GO:0002119
comp1648042_c0_seq1	GO:0003779
comp1648042_c0_seq1	GO:0007409
comp1648042_c0_seq1	GO:0002009
comp1648042_c0_seq1	GO:0009792
comp1648042_c0_seq1	GO:0006936
comp96599_c0_seq1	GO:0008270	protein far1-related sequence 6-like
comp84301_c0_seq1	GO:0016149	eukaryotic peptide chain release factor subunit 1-3
comp84301_c0_seq1	GO:0005886
comp84301_c0_seq1	GO:0005829
comp84301_c0_seq1	GO:0005840
comp84301_c0_seq1	GO:0006444
comp84301_c0_seq1	GO:0006449
comp84301_c0_seq1	GO:0018444
comp96813_c1_seq3	GO:0009570	uncharacterized protein loc101260882
comp96813_c0_seq4	GO:0016772	cysteine-rich receptor-like protein kinase
comp96813_c0_seq4	GO:0097159
comp96813_c0_seq4	GO:0008152
comp96813_c0_seq4	GO:1901363
comp97489_c0_seq2	GO:0042545	pectinesterase 2-like
comp97489_c0_seq2	GO:0005618
comp97489_c0_seq2	GO:0030599
comp97489_c0_seq2	GO:0005576
comp97489_c0_seq2	GO:0045330
comp97489_c0_seq2	GO:0004857
comp97489_c0_seq2	GO:0043086
comp97489_c0_seq2	GO:0045490
comp97489_c0_seq2	GO:0005982
comp97489_c0_seq2	GO:0005985
comp97489_c0_seq2	EC:3.1.1.11
comp1431653_c0_seq1	GO:0010371	homeobox protein ath1-like isoform x1
comp1431653_c0_seq1	GO:0009640
comp1431653_c0_seq1	GO:0006355
comp1431653_c0_seq1	GO:0010073
comp1431653_c0_seq1	GO:0008285
comp1431653_c0_seq1	GO:0010228
comp1431653_c0_seq1	GO:0043565
comp1431653_c0_seq1	GO:0090470
comp1431653_c0_seq1	GO:0010227
comp1431653_c0_seq1	GO:0003700
comp1431653_c0_seq1	GO:0005634
comp1431653_c0_seq1	GO:0005667
comp1431653_c0_seq1	GO:0045449
comp84880_c0_seq1	GO:0016853	cycloeucalenol cycloisomerase
comp84880_c0_seq1	GO:0008152
comp80737_c0_seq1	GO:0005525	rac-like gtp-binding protein 3 isoform x1
comp80737_c0_seq1	GO:0005622
comp80737_c0_seq1	GO:0016020
comp80737_c0_seq1	GO:0007264
comp2702303_c0_seq1	GO:0016021	casp-like protein 4d1
comp2702303_c0_seq1	GO:0005886
comp5684_c0_seq1	GO:0032508	atp-dependent dna helicase pif1
comp5684_c0_seq1	GO:0003678
comp5684_c0_seq1	GO:0005524
comp5684_c0_seq1	GO:0006281
comp5684_c0_seq1	GO:0000723
comp5684_c0_seq1	GO:0005657
comp92780_c1_seq2	GO:0035349	mitochondrial substrate carrier family protein p
comp92780_c1_seq2	GO:0015228
comp92780_c1_seq2	GO:0016021
comp92780_c1_seq2	GO:0005739
comp92315_c0_seq2	GO:0010287	phytoene synthase chloroplastic
comp92315_c0_seq2	GO:0016117
comp92315_c0_seq2	GO:0016765
comp92315_c0_seq2	EC:2.5.1.0
comp2120196_c0_seq1	GO:0007265	14-3-3 family protein
comp2120196_c0_seq1	GO:0006267
comp2120196_c0_seq1	GO:0001402
comp2120196_c0_seq1	GO:0050815
comp2120196_c0_seq1	GO:0051436
comp2120196_c0_seq1	GO:0005977
comp2120196_c0_seq1	GO:0030437
comp2120196_c0_seq1	GO:0007124
comp2120196_c0_seq1	GO:0034221
comp2120196_c0_seq1	GO:0019904
comp2120196_c0_seq1	GO:0000077
comp2120196_c0_seq1	GO:0003688
comp2120196_c0_seq1	GO:0009847
comp2120196_c0_seq1	GO:0006270
comp2120196_c0_seq1	GO:0005634
comp2120196_c0_seq1	GO:0046809
comp94272_c0_seq1	GO:0010143	long chain acyl- synthetase 1-like
comp94272_c0_seq1	GO:0010025
comp94272_c0_seq1	GO:0031957
comp79444_c0_seq1	GO:0009607	major allergen pru ar 1-like
comp79444_c0_seq1	GO:0006952
comp61568_c0_seq1	GO:0008152	anthocyanin 3 -o-beta-glucosyltransferase
comp61568_c0_seq1	GO:0003824
comp96086_c0_seq5	GO:0009705	calcium-transporting atpase plasma membrane-type
comp96086_c0_seq5	GO:0009651
comp96086_c0_seq5	GO:0009624
comp96086_c0_seq5	GO:0042742
comp96086_c0_seq5	GO:0009507
comp96086_c0_seq5	GO:0043069
comp96086_c0_seq5	GO:0005794
comp96086_c0_seq5	GO:0046872
comp96086_c0_seq5	GO:0016021
comp96086_c0_seq5	GO:0055081
comp96086_c0_seq5	GO:0005388
comp96086_c0_seq5	GO:0070588
comp96086_c0_seq5	GO:0006200
comp96086_c0_seq5	GO:0005886
comp96086_c0_seq5	GO:0005524
comp96086_c0_seq5	GO:0016529
comp96086_c0_seq5	EC:3.6.3.8
comp98553_c0_seq2	GO:0005768	protein yls7-like
comp98553_c0_seq2	GO:0045489
comp98553_c0_seq2	GO:0005794
comp98553_c0_seq2	GO:0009827
comp98553_c0_seq2	GO:0030244
comp98553_c0_seq2	GO:0005802
comp84884_c0_seq1	GO:0043622	clip-associated isoform x1
comp84884_c1_seq1	GO:0043622	clip-associated protein isoform x2
comp87612_c0_seq4	GO:0009414	non-specific lipid-transfer protein
comp87612_c0_seq4	GO:0008289
comp87612_c0_seq4	GO:0006869
comp87612_c0_seq4	GO:0048046
comp87612_c0_seq4	GO:0009651
comp87612_c0_seq4	GO:0009737
comp87612_c0_seq4	GO:0071944
comp89022_c0_seq1	GO:0016021	transmembrane protein 184a-like
comp1388761_c0_seq1	GO:0020037	uncharacterized protein loc101499614
comp1388761_c0_seq1	GO:0004096
comp1388761_c0_seq1	GO:0055114
comp1388761_c0_seq1	GO:0006979
comp1388761_c0_seq1	GO:0006568
comp1388761_c0_seq1	GO:0006804
comp1388761_c0_seq1	GO:0015947
comp1388761_c0_seq1	EC:1.11.1.6
comp50718_c0_seq1	GO:0005488	uncharacterized protein loc102668770
comp50718_c0_seq1	GO:0009536
comp100536_c0_seq1	GO:0010224	cytochrome p450 84a1-like
comp100536_c0_seq1	GO:0004497
comp100536_c0_seq1	GO:0005506
comp100536_c0_seq1	GO:0020037
comp100536_c0_seq1	GO:0016705
comp100536_c0_seq1	GO:0009809
comp100536_c0_seq1	GO:0005783
comp100536_c0_seq1	GO:0055114
comp90759_c0_seq3	GO:0008017	kinesin-4-like isoform x1
comp90759_c0_seq3	GO:0007018
comp90759_c0_seq3	GO:0005524
comp90759_c0_seq3	GO:0008152
comp90759_c0_seq3	GO:0005871
comp90759_c0_seq3	GO:0003777
comp90759_c0_seq3	GO:0005874
comp90759_c0_seq3	GO:0045298
comp90759_c1_seq1	GO:0010118	cryptochrome-2-like isoform x1
comp90759_c1_seq1	GO:0006281
comp90759_c1_seq1	GO:0009414
comp90759_c1_seq1	GO:0009638
comp90759_c1_seq1	GO:0010075
comp90759_c1_seq1	GO:0009911
comp90759_c1_seq1	GO:0003913
comp90759_c1_seq1	GO:0042803
comp90759_c1_seq1	GO:0010617
comp90759_c1_seq1	GO:0005773
comp90759_c1_seq1	GO:0006338
comp90759_c2_seq1	GO:0010118	cryptochrome-2-like isoform x1
comp90759_c2_seq1	GO:0006281
comp90759_c2_seq1	GO:0009414
comp90759_c2_seq1	GO:0009638
comp90759_c2_seq1	GO:0010075
comp90759_c2_seq1	GO:0009911
comp90759_c2_seq1	GO:0003913
comp90759_c2_seq1	GO:0042803
comp90759_c2_seq1	GO:0010617
comp90759_c2_seq1	GO:0005773
comp90759_c2_seq1	GO:0006338
comp2728556_c0_seq1	GO:0006855	mate efflux family protein 5-like
comp2728556_c0_seq1	GO:0016021
comp2728556_c0_seq1	GO:0015297
comp2728556_c0_seq1	GO:0015238
comp92025_c0_seq1	GO:0016592	mediator of rna polymerase ii transcription subunit 36a-like
comp92025_c0_seq1	GO:0003723
comp92025_c0_seq1	GO:0001510
comp92025_c0_seq1	GO:0006364
comp92025_c0_seq1	GO:0016020
comp92025_c0_seq1	GO:0008168
comp92025_c0_seq1	GO:0008033
comp92025_c0_seq1	EC:2.1.1.0
comp92021_c0_seq5	GO:0016874	uncharacterized protein loc100796430
comp91637_c0_seq2	GO:0004683	cdpk-related kinase 4-like
comp91637_c0_seq2	GO:0009506
comp91637_c0_seq2	GO:0046777
comp91637_c0_seq2	GO:0005509
comp91637_c0_seq2	GO:0005524
comp91637_c0_seq2	GO:0009069
comp91637_c0_seq2	EC:2.7.11.17
comp98557_c0_seq2	GO:0006468	probable receptor-like protein kinase at1g67000-like isoform x1
comp98557_c0_seq2	GO:0005524
comp98557_c0_seq2	GO:0004674
comp98557_c0_seq2	GO:0009069
comp98557_c0_seq2	EC:2.7.11.0
comp98485_c0_seq4	GO:0090304	ribonuclease p protein subunit p30
comp96504_c0_seq1	GO:0051287	d-3-phosphoglycerate chloroplastic-like
comp96504_c0_seq1	GO:0004617
comp96504_c0_seq1	GO:0016597
comp96504_c0_seq1	GO:0006564
comp96504_c0_seq1	GO:0055114
comp96504_c0_seq1	GO:0006544
comp96504_c0_seq1	GO:0006566
comp96504_c0_seq1	EC:1.1.1.95
comp96504_c1_seq1	GO:0006564	d-3-phosphoglycerate dehydrogenase chloroplastic-like
comp96504_c1_seq1	GO:0005515
comp96504_c1_seq1	GO:0051287
comp96504_c1_seq1	GO:0010363
comp96504_c1_seq1	GO:0016597
comp96504_c1_seq1	GO:0006612
comp96504_c1_seq1	GO:0042742
comp96504_c1_seq1	GO:0005829
comp96504_c1_seq1	GO:0009570
comp96504_c1_seq1	GO:0006569
comp96504_c1_seq1	GO:0009684
comp96504_c1_seq1	GO:0055114
comp96504_c1_seq1	GO:0009963
comp96504_c1_seq1	GO:0004617
comp96504_c1_seq1	GO:0005634
comp96504_c1_seq1	GO:0006544
comp96504_c1_seq1	GO:0006566
comp96504_c1_seq1	EC:1.1.1.95
comp745853_c0_seq1	GO:0016787	lipase-like pad4
comp889514_c0_seq1	GO:0016020	csc1-like protein rxw8 isoform x1
comp90533_c0_seq11	GO:0055114	minor allergen alt a 7
comp90533_c0_seq11	GO:0016491
comp90533_c0_seq11	GO:0045892
comp90533_c0_seq11	GO:0010181
comp90533_c0_seq11	GO:0005886
comp97585_c0_seq4	GO:0005524	probable mitochondrial chaperone bcs1-b-like
comp97585_c0_seq4	GO:0017111
comp97585_c0_seq4	GO:0008152
comp97585_c0_seq4	GO:0005783
comp97585_c0_seq4	EC:3.6.1.15
comp62464_c0_seq2	GO:0005488	ribonuclease h protein at1g65750-like
comp76023_c0_seq1	GO:0008152	4-coumarate-- ligase-like 7
comp76023_c0_seq1	GO:0003824
comp81482_c0_seq2	GO:0016787	math domain-containing protein at5g43560-like isoform x2
comp81482_c0_seq2	GO:0008152
comp81482_c0_seq2	GO:0043424
comp100147_c1_seq2	GO:0055085	nucleobase-ascorbate transporter 12-like
comp100147_c1_seq2	GO:0016020
comp100147_c1_seq2	GO:0005215
comp100293_c0_seq1	GO:0020037	cytochrome p450 78a5-like
comp100293_c0_seq1	GO:0033772
comp100293_c0_seq1	GO:0005506
comp100293_c0_seq1	GO:0055114
comp100293_c0_seq1	EC:1.14.13.88
comp1595269_c0_seq1	GO:0010114	protein enhancer of sos3-1
comp1595269_c0_seq1	GO:0006098
comp1595269_c0_seq1	GO:0006364
comp1595269_c0_seq1	GO:0009941
comp1595269_c0_seq1	GO:0009637
comp1595269_c0_seq1	GO:0009657
comp1595269_c0_seq1	GO:0009535
comp1595269_c0_seq1	GO:0010207
comp1595269_c0_seq1	GO:0010218
comp1595269_c0_seq1	GO:0005506
comp1232765_c0_seq1	GO:0006468	casein kinase ii subunit alpha-like
comp1232765_c0_seq1	GO:0005524
comp1232765_c0_seq1	GO:0004674
comp1232765_c0_seq1	GO:0009069
comp1232765_c0_seq1	EC:2.7.11.0
comp87532_c0_seq1	GO:0044424	uncharacterized protein loc103962495 isoform x1
comp68774_c0_seq1	GO:0006979	glyoxylate succinic semialdehyde reductase 1
comp68774_c0_seq1	GO:0003858
comp68774_c0_seq1	GO:0008442
comp68774_c0_seq1	GO:0006098
comp68774_c0_seq1	GO:0004616
comp68774_c0_seq1	GO:0050662
comp68774_c0_seq1	GO:0009448
comp68774_c0_seq1	GO:0046950
comp68774_c0_seq1	GO:0006550
comp68774_c0_seq1	GO:0006552
comp68774_c0_seq1	GO:0006574
comp68774_c0_seq1	GO:0019521
comp68774_c0_seq1	EC:1.1.1.30
comp68774_c0_seq1	EC:1.1.1.31
comp68774_c0_seq1	EC:1.1.1.44
comp78181_c0_seq1	GO:0004128	nadh-cytochrome b5 reductase-like protein
comp78181_c0_seq1	GO:0009505
comp78181_c0_seq1	GO:0005507
comp78181_c0_seq1	GO:0005794
comp78181_c0_seq1	GO:0009651
comp78181_c0_seq1	GO:0055114
comp78181_c0_seq1	GO:0006040
comp78181_c0_seq1	GO:0006118
comp78181_c0_seq1	EC:1.6.2.2
comp490451_c0_seq1	GO:0008234	uncharacterized protein loc101499726 isoform x1
comp490451_c0_seq1	GO:0006508
comp22631_c0_seq1	GO:0006071	#NAME?
comp22631_c0_seq1	GO:0004371
comp22631_c0_seq1	GO:0016310
comp22631_c0_seq1	GO:0005524
comp22631_c0_seq1	GO:0046486
comp22631_c0_seq1	EC:2.7.1.29
comp1477352_c0_seq1	GO:0016132	fasciclin-like arabinogalactan protein 6
comp1477352_c0_seq1	GO:0010054
comp1477352_c0_seq1	GO:0009506
comp1477352_c0_seq1	GO:0046658
comp1477352_c0_seq1	GO:0009505
comp1477352_c0_seq1	GO:0005794
comp2944_c0_seq1	GO:0009507	hypothetical chloroplast rf19
comp1147643_c0_seq1	GO:0005509	probable calcium-binding protein cml44-like
comp875044_c0_seq1	GO:0016491	11-beta-hydroxysteroid dehydrogenase-like 5
comp875044_c0_seq1	GO:0055114
comp87019_c1_seq1	GO:0005525	ras-related protein raba3-like
comp87019_c1_seq1	GO:0016787
comp87019_c1_seq1	GO:0008152
comp87019_c1_seq1	GO:0007264
comp87019_c1_seq1	GO:0015031
comp87019_c0_seq1	GO:0005525	ras-related protein raba3
comp87019_c0_seq1	GO:0009504
comp87019_c0_seq1	GO:0016787
comp87019_c0_seq1	GO:0008152
comp87019_c0_seq1	GO:0005634
comp87019_c0_seq1	GO:0007264
comp87019_c0_seq1	GO:0015031
comp2530942_c0_seq1	GO:0009792	40s ribosomal protein s14
comp2530942_c0_seq1	GO:0002119
comp2530942_c0_seq1	GO:0005840
comp2530942_c0_seq1	GO:0003735
comp2530942_c0_seq1	GO:0018996
comp2530942_c0_seq1	GO:0040010
comp2530942_c0_seq1	GO:0000003
comp2530942_c0_seq1	GO:0006412
comp2530942_c0_seq1	GO:0042254
comp87838_c0_seq1	GO:0005730	probable atp synthase 24 kda mitochondrial
comp87838_c0_seq1	GO:0009555
comp87838_c0_seq1	GO:0050897
comp87838_c0_seq1	GO:0005507
comp87838_c0_seq1	GO:0009507
comp87838_c0_seq1	GO:0005753
comp87838_c0_seq1	GO:0008270
comp67999_c0_seq1	GO:0046872	peroxidase a2-like
comp67999_c0_seq1	GO:0006979
comp67999_c0_seq1	GO:0005794
comp67999_c0_seq1	GO:0002215
comp67999_c0_seq1	GO:0020037
comp67999_c0_seq1	GO:0005774
comp67999_c0_seq1	GO:0004601
comp67999_c0_seq1	GO:0009908
comp67999_c0_seq1	GO:0055114
comp67999_c0_seq1	GO:0006804
comp67999_c0_seq1	EC:1.11.1.7
comp67999_c1_seq1	GO:0005576	peroxidase 53-like
comp67999_c1_seq1	GO:0005774
comp67999_c1_seq1	GO:0004601
comp67999_c1_seq1	GO:0006804
comp67999_c1_seq1	GO:0006979
comp67999_c1_seq1	EC:1.11.1.7
comp91878_c0_seq1	GO:0046520	integral membrane family protein
comp91878_c0_seq1	GO:0016020
comp91878_c0_seq1	GO:0016126
comp63274_c0_seq1	GO:0005730	60s ribosomal protein l23
comp63274_c0_seq1	GO:0003735
comp63274_c0_seq1	GO:0022625
comp63274_c0_seq1	GO:0006412
comp63274_c0_seq1	GO:0005739
comp63274_c0_seq1	GO:0042254
comp63274_c1_seq1	GO:0001510	60s ribosomal protein l23
comp63274_c1_seq1	GO:0006412
comp63274_c1_seq1	GO:0005730
comp63274_c1_seq1	GO:0016758
comp63274_c1_seq1	GO:0003735
comp63274_c1_seq1	GO:0009507
comp63274_c1_seq1	GO:0022625
comp63274_c1_seq1	GO:0009793
comp63274_c1_seq1	GO:0042254
comp63274_c1_seq1	EC:2.4.1.0
comp20573_c0_seq1	GO:0005488	uncharacterized protein loc102668770
comp20573_c0_seq1	GO:0009536
comp99694_c0_seq12	GO:0043229	small ribosomal subunit protein mitochondrial-like
comp99694_c0_seq12	GO:0003723
comp99694_c0_seq12	GO:0044267
comp99694_c0_seq12	GO:0044444
comp99694_c0_seq12	GO:0030529
comp91874_c0_seq1	GO:0071482	internal alternative nad h-ubiquinone oxidoreductase mitochondrial-like isoform x1
comp91874_c0_seq1	GO:0055114
comp91874_c0_seq1	GO:0005777
comp91874_c0_seq1	GO:0031304
comp91874_c0_seq1	GO:0010264
comp91874_c0_seq1	GO:0050660
comp91874_c0_seq1	GO:0003954
comp91874_c0_seq1	GO:0006118
comp91874_c0_seq1	EC:1.6.99.3
comp86467_c0_seq1	GO:0030170	uncharacterized protein loc100815156
comp86467_c0_seq1	GO:0016831
comp86467_c0_seq1	GO:0006520
comp86467_c0_seq1	EC:4.1.1.0
comp71255_c0_seq1	GO:0016020	wat1-related protein at5g64700-like
comp100448_c0_seq8	GO:0008810	endoglucanase 12
comp100448_c0_seq8	GO:0005982
comp100448_c0_seq8	GO:0005985
comp100448_c0_seq8	EC:3.2.1.4
comp98616_c0_seq2	GO:0004556	alpha amylase family protein
comp98616_c0_seq2	GO:0005509
comp98616_c0_seq2	GO:0005982
comp98616_c0_seq2	GO:0005985
comp98616_c0_seq2	EC:3.2.1.1
comp99690_c0_seq5	GO:0005886	protein upstream of flc-like isoform x1
comp93976_c0_seq1	GO:0009555	parallel spindle
comp49405_c0_seq1	GO:0003676	dna rna polymerases superfamily protein
comp49405_c0_seq1	GO:0015074
comp93402_c2_seq1	GO:0006468	probable lrr receptor-like serine threonine-protein kinase at1g53440
comp93402_c2_seq1	GO:0005524
comp93402_c2_seq1	GO:0004674
comp93402_c2_seq1	GO:0009069
comp93402_c2_seq1	EC:2.7.11.0
comp93402_c3_seq1	GO:0006468	probable lrr receptor-like serine threonine-protein kinase at1g53430-like
comp93402_c3_seq1	GO:0035556
comp93402_c3_seq1	GO:0004674
comp93402_c3_seq1	GO:0023014
comp93402_c3_seq1	GO:0005524
comp93402_c3_seq1	GO:0009069
comp93402_c3_seq1	EC:2.7.11.0
comp93402_c0_seq1	GO:0006468	probable lrr receptor-like serine threonine-protein kinase at1g53430-like
comp93402_c0_seq1	GO:0005524
comp93402_c0_seq1	GO:0004674
comp93402_c0_seq1	GO:0009069
comp93402_c0_seq1	EC:2.7.11.0
comp93402_c1_seq1	GO:0006468	probable lrr receptor-like serine threonine-protein kinase at1g53430-like
comp93402_c1_seq1	GO:0005524
comp93402_c1_seq1	GO:0004674
comp93402_c1_seq1	GO:0009069
comp93402_c1_seq1	EC:2.7.11.0
comp89786_c0_seq1	GO:0016874	4-coumarate-- ligase-like 5-like
comp89786_c0_seq1	GO:0009695
comp89786_c0_seq1	GO:0009611
comp89786_c0_seq1	GO:0047077
comp89786_c0_seq1	GO:0055114
comp89786_c0_seq1	EC:1.13.12.7
comp82567_c0_seq1	GO:0015031	mitochondrial import inner membrane translocase subunit tim9
comp82567_c0_seq1	GO:0046872
comp82567_c0_seq1	GO:0005739
comp94412_c0_seq2	GO:0050660	flavin-containing monooxygenase fmo gs-ox-like 9
comp94412_c0_seq2	GO:0004499
comp94412_c0_seq2	GO:0055114
comp94412_c0_seq2	GO:0050661
comp94412_c0_seq2	EC:1.14.13.8
comp76699_c0_seq1	GO:0003735	60s ribosomal protein l37a
comp76699_c0_seq1	GO:0022625
comp76699_c0_seq1	GO:0006412
comp76699_c0_seq1	GO:0042254
comp68128_c0_seq2	GO:0048437	agamous-like mads-box protein agl6
comp68128_c0_seq2	GO:0055114
comp68128_c0_seq2	GO:0009911
comp68128_c0_seq2	GO:0006355
comp68128_c0_seq2	GO:0010228
comp68128_c0_seq2	GO:0003677
comp68128_c0_seq2	GO:0046983
comp68128_c0_seq2	GO:0003700
comp68128_c0_seq2	GO:0032440
comp68128_c0_seq2	GO:0005634
comp68128_c0_seq2	GO:0005667
comp68128_c0_seq2	GO:0045449
comp68128_c0_seq2	EC:1.3.1.74
comp82233_c1_seq1	GO:0005840	40s ribosomal protein s28-like
comp82233_c1_seq1	GO:0003735
comp82233_c1_seq1	GO:0006412
comp82233_c1_seq1	GO:0042254
comp175_c0_seq1	GO:0006457	heat shock protein 83-like
comp175_c0_seq1	GO:0005524
comp175_c0_seq1	GO:0051082
comp175_c0_seq1	GO:0009816
comp14179_c0_seq1	GO:0050789	uncharacterized serine-rich
comp14179_c0_seq1	GO:0051704
comp14179_c0_seq1	GO:0090304
comp14179_c0_seq1	GO:0016570
comp14179_c0_seq1	GO:0016787
comp2612058_c0_seq1	GO:0044237	mrna-capping enzyme
comp2612058_c0_seq1	GO:0003824
comp1586348_c0_seq1	GO:0009987	heat shock protein hsp90 family protein
comp1586348_c0_seq1	GO:0005488
comp1586348_c0_seq1	GO:0043231
comp1586348_c0_seq1	GO:0009628
comp1586348_c0_seq1	GO:0044699
comp1586348_c0_seq1	GO:0044444
comp1586348_c0_seq1	GO:0006950
comp1586348_c0_seq1	GO:0016020
comp102479_c0_seq5	GO:0016301	receptor protein kinase-like protein
comp102479_c0_seq5	GO:0016310
comp89075_c0_seq2	GO:0006880	vacuolar iron transporter 1-like
comp89075_c0_seq2	GO:0005381
comp89075_c0_seq2	GO:0034755
comp89075_c0_seq2	GO:0005774
comp86145_c0_seq3	GO:0009651	phosphatidylinositol 3- root isoform
comp86145_c0_seq3	GO:0048015
comp86145_c0_seq3	GO:0072593
comp86145_c0_seq3	GO:0016303
comp86145_c0_seq3	GO:0005524
comp86145_c0_seq3	GO:0046854
comp86145_c0_seq3	GO:0006897
comp86145_c0_seq3	GO:0036092
comp86145_c0_seq3	GO:0055046
comp86145_c0_seq3	EC:2.7.1.137
comp74766_c0_seq1	GO:0009610	#NAME?
comp74766_c0_seq1	GO:0019375
comp74766_c0_seq1	GO:0042631
comp74766_c0_seq1	GO:0016301
comp74766_c0_seq1	GO:0016036
comp100986_c0_seq1	GO:0048193	uncharacterized abhydrolase domain-containing protein ddb_g0269086-like
comp100986_c0_seq1	GO:0030244
comp84117_c0_seq1	GO:0008152	uncharacterized protein loc101497253
comp84117_c0_seq1	GO:0003950
comp84117_c0_seq1	EC:2.4.2.30
comp91971_c1_seq2	GO:0008152	acyl-protein thioesterase 2-like
comp91971_c1_seq2	GO:0016787
comp91971_c0_seq1	GO:0019829	plasma membrane atpase 4-like
comp91971_c0_seq1	GO:0046872
comp91971_c0_seq1	GO:0006754
comp91971_c0_seq1	GO:0006812
comp91971_c0_seq1	GO:0016021
comp91971_c0_seq1	GO:0034220
comp91971_c0_seq1	GO:0006200
comp91971_c0_seq1	GO:0005524
comp96588_c0_seq1	GO:0006355	homeobox-leucine zipper protein hat5-like
comp96588_c0_seq1	GO:0003700
comp96588_c0_seq1	GO:0000976
comp96588_c0_seq1	GO:0005634
comp96588_c0_seq1	GO:0005667
comp96588_c0_seq1	GO:0045449
comp96588_c1_seq4	GO:0046856	type i inositol -trisphosphate 5-phosphatase cvp2 isoform x1
comp68438_c0_seq1	GO:0005739	uncharacterized protein loc102665202
comp66535_c0_seq1	GO:0005488	ribonuclease h protein at1g65750
comp87707_c1_seq1	GO:0006468	cysteine-rich receptor-like protein kinase
comp87707_c1_seq1	GO:0005524
comp87707_c1_seq1	GO:0004674
comp87707_c1_seq1	GO:0009069
comp87707_c1_seq1	EC:2.7.11.0
comp87707_c0_seq6	GO:0016301	cysteine-rich receptor-like protein kinase 25
comp93542_c0_seq14	GO:0035299	inositol-pentakisphosphate 2-kinase-like isoform x1
comp93542_c0_seq14	GO:0010264
comp93542_c0_seq14	GO:0042742
comp93542_c0_seq14	GO:0005524
comp93542_c0_seq14	GO:0016310
comp93542_c0_seq14	GO:0032942
comp93542_c0_seq14	GO:0050832
comp93542_c0_seq14	GO:0051607
comp93542_c0_seq14	GO:0030643
comp93542_c0_seq14	EC:2.7.1.158
comp66048_c0_seq1	GO:0006468	phosphoenolpyruvate carboxylase kinase 1-like
comp66048_c0_seq1	GO:0004674
comp66048_c0_seq1	GO:0009416
comp66048_c0_seq1	GO:0046898
comp66048_c0_seq1	GO:0005524
comp66048_c0_seq1	GO:0016036
comp66048_c0_seq1	GO:0009069
comp66048_c0_seq1	EC:2.7.11.0
comp100387_c0_seq22	GO:0016311	polynucleotide 3 -phosphatase zdp
comp100387_c0_seq22	GO:0003824
comp2119807_c0_seq1	GO:0003723	eukaryotic initiation factor 5a
comp2119807_c0_seq1	GO:0044763
comp2119807_c0_seq1	GO:0006414
comp101694_c0_seq1	GO:0005886	btb poz domain-containing protein at5g48800-like
comp50443_c0_seq1	GO:0030529	60s ribosomal protein l23
comp78889_c0_seq1	GO:0000911	40s ribosomal protein s13-like
comp78889_c0_seq1	GO:0006412
comp78889_c0_seq1	GO:0005840
comp78889_c0_seq1	GO:0005730
comp78889_c0_seq1	GO:0010090
comp78889_c0_seq1	GO:0003735
comp78889_c0_seq1	GO:0009965
comp78889_c0_seq1	GO:0016020
comp78889_c0_seq1	GO:0005783
comp78889_c0_seq1	GO:0042254
comp69251_c0_seq1	GO:0016772	ribonuclease h protein at1g65750-like
comp69251_c0_seq1	GO:0044238
comp69251_c0_seq1	GO:0097159
comp69251_c0_seq1	GO:0043170
comp69251_c0_seq1	GO:1901363
comp69251_c0_seq1	GO:0044237
comp880264_c0_seq1	GO:0046524	probable sucrose-phosphate synthase 3
comp880264_c0_seq1	GO:0009058
comp880264_c0_seq1	GO:0005985
comp880264_c0_seq1	GO:0005982
comp880264_c0_seq1	EC:2.4.1.14
comp93500_c1_seq3	GO:0016192	vesicle transport protein got1b
comp79710_c0_seq1	GO:0017111	cc-nbs-lrr resistance protein
comp79710_c0_seq1	GO:0006952
comp79710_c0_seq1	GO:0043531
comp79710_c0_seq1	GO:0008152
comp79710_c0_seq1	GO:0005524
comp79710_c0_seq1	EC:3.6.1.15
comp81583_c1_seq1	GO:0004672	probable receptor-like protein kinase at5g15080-like
comp81583_c1_seq1	GO:0006468
comp81583_c1_seq1	GO:0005524
comp81583_c0_seq1	GO:0004672	probable receptor-like protein kinase at5g15080-like
comp81583_c0_seq1	GO:0006468
comp81583_c0_seq1	GO:0005524
comp71778_c0_seq1	GO:0020037	probable steroid-binding protein 3
comp71778_c0_seq1	GO:0005829
comp71778_c0_seq1	GO:0016491
comp2645639_c0_seq1	GO:0016020	prohibitin-2 isoform x1
comp99132_c0_seq2	GO:0008152	polygalacturonase inhibitor-like
comp99132_c0_seq2	GO:0003824
comp84637_c0_seq2	GO:0045893	uncharacterized protein loc101500340
comp84637_c0_seq2	GO:0009658
comp84637_c0_seq2	GO:0009535
comp84637_c0_seq2	GO:0080167
comp99609_c0_seq2	GO:0010027	uncharacterized protein loc101505859 isoform x2
comp99609_c0_seq2	GO:0010228
comp99609_c0_seq2	GO:0008152
comp99609_c0_seq2	GO:0031969
comp99609_c0_seq2	GO:0003824
comp99609_c0_seq2	GO:0005525
comp77263_c1_seq3	GO:0005525	protein aig1-like
comp77263_c0_seq1	GO:0005525	protein aig1-like
comp83317_c0_seq1	GO:0016491	reticuline oxidase-like protein
comp47086_c1_seq1	GO:0050896	mlp-like protein
comp80704_c0_seq1	GO:0035196	uncharacterized protein at1g04910
comp80704_c0_seq1	GO:0009616
comp80704_c0_seq1	GO:0010050
comp80704_c0_seq1	GO:0010267
comp80704_c0_seq1	GO:0009507
comp80704_c0_seq1	GO:0016757
comp80704_c0_seq1	GO:0005794
comp94238_c0_seq1	GO:0006468	probable serine threonine-protein kinase nak
comp94238_c0_seq1	GO:0005524
comp94238_c0_seq1	GO:0004674
comp94238_c0_seq1	GO:0009069
comp94238_c0_seq1	EC:2.7.11.0
comp95891_c0_seq3	GO:0006855	protein transparent testa 12-like
comp95891_c0_seq3	GO:0016021
comp95891_c0_seq3	GO:0015297
comp95891_c0_seq3	GO:0015238
comp68708_c0_seq2	GO:0003735	60s ribosomal protein l37a
comp68708_c0_seq2	GO:0022625
comp68708_c0_seq2	GO:0006412
comp68708_c0_seq2	GO:0042254
comp79851_c0_seq1	GO:0005884	formin-like protein 20-like
comp79851_c0_seq1	GO:0045010
comp93054_c3_seq6	GO:0016772	cysteine-rich receptor-like protein kinase
comp97765_c0_seq1	GO:0006468	probable serine threonine-protein kinase at1g54610
comp97765_c0_seq1	GO:0005524
comp97765_c0_seq1	GO:0004674
comp97765_c0_seq1	GO:0009069
comp97765_c0_seq1	EC:2.7.11.0
comp99136_c0_seq1	GO:0046688	laccase-5-like
comp99136_c0_seq1	GO:0005507
comp99136_c0_seq1	GO:0052716
comp99136_c0_seq1	GO:0008447
comp99136_c0_seq1	GO:0048046
comp99136_c0_seq1	GO:0046274
comp99136_c0_seq1	GO:0055114
comp99136_c0_seq1	GO:0006118
comp99136_c0_seq1	GO:0019852
comp99136_c0_seq1	EC:1.10.3.3
comp92922_c2_seq2	GO:0008233	protein aspartic protease in guard cell 1-like
comp92922_c1_seq3	GO:0005618	alpha- -glucan-protein synthase
comp92922_c1_seq3	GO:0033356
comp92922_c1_seq3	GO:0009651
comp92922_c1_seq3	GO:0000138
comp92922_c1_seq3	GO:0030244
comp92922_c1_seq3	GO:0009506
comp92922_c1_seq3	GO:0016866
comp92922_c1_seq3	GO:0008466
comp92922_c1_seq3	GO:0005774
comp92922_c1_seq3	GO:0071669
comp92922_c1_seq3	GO:0009555
comp92922_c1_seq3	GO:0046686
comp92922_c1_seq3	GO:0022626
comp92922_c1_seq3	EC:2.4.1.186
comp92030_c0_seq7	GO:0003730	peptide chain release factor mitochondrial-like isoform x2
comp92030_c0_seq7	GO:0016149
comp92030_c0_seq7	GO:0009772
comp92030_c0_seq7	GO:0009658
comp92030_c0_seq7	GO:0048255
comp92030_c0_seq7	GO:0010190
comp92030_c0_seq7	GO:0043565
comp92030_c0_seq7	GO:0009570
comp92030_c0_seq7	GO:0005840
comp92030_c0_seq7	GO:0006444
comp92030_c0_seq7	GO:0006449
comp92030_c0_seq7	GO:0018444
comp96658_c0_seq1	GO:0042545	probable pectinesterase pectinesterase inhibitor 21-like
comp96658_c0_seq1	GO:0005618
comp96658_c0_seq1	GO:0030599
comp96658_c0_seq1	GO:0045330
comp96658_c0_seq1	GO:0050790
comp96658_c0_seq1	GO:0005982
comp96658_c0_seq1	GO:0005985
comp96658_c0_seq1	EC:3.1.1.11
comp96658_c1_seq1	GO:0042545	probable pectinesterase pectinesterase inhibitor 21-like
comp96658_c1_seq1	GO:0005618
comp96658_c1_seq1	GO:0030599
comp96658_c1_seq1	GO:0045330
comp96658_c1_seq1	GO:0004857
comp96658_c1_seq1	GO:0043086
comp96658_c1_seq1	GO:0045490
comp96658_c1_seq1	GO:0005982
comp96658_c1_seq1	GO:0005985
comp96658_c1_seq1	EC:3.1.1.11
comp18177_c0_seq1	GO:0008017	kinesin-4-like
comp18177_c0_seq1	GO:0007018
comp18177_c0_seq1	GO:0005524
comp18177_c0_seq1	GO:0008152
comp18177_c0_seq1	GO:0005871
comp18177_c0_seq1	GO:0003777
comp18177_c0_seq1	GO:0005874
comp18177_c0_seq1	GO:0045298
comp256966_c0_seq1	GO:0009790	uncharacterized protein loc105173420
comp95895_c1_seq1	GO:0005525	protein aig1-like
comp95895_c1_seq1	GO:0009617
comp95895_c1_seq1	GO:0005774
comp97839_c0_seq4	GO:0005507	laccase-17-like
comp97839_c0_seq4	GO:0052716
comp97839_c0_seq4	GO:0008447
comp97839_c0_seq4	GO:0048046
comp97839_c0_seq4	GO:0046274
comp97839_c0_seq4	GO:0055114
comp97839_c0_seq4	GO:0006118
comp97839_c0_seq4	GO:0019852
comp97839_c0_seq4	EC:1.10.3.3
comp93790_c0_seq14	GO:0016491	methylecgonone reductase-like
comp93790_c0_seq14	GO:0055114
comp90052_c1_seq2	GO:0020037	cytochrome p450
comp90052_c1_seq2	GO:0016705
comp90052_c1_seq2	GO:0005783
comp90052_c1_seq2	GO:0004497
comp90052_c1_seq2	GO:0005506
comp90052_c1_seq2	GO:0055114
comp89571_c0_seq1	GO:0005829	u4 small nuclear ribonucleoprotein 27 kda protein
comp89571_c0_seq1	GO:0019013
comp89571_c0_seq1	GO:0030529
comp85541_c0_seq1	GO:0016021	protein rer1a-like
comp100254_c0_seq8	GO:0005525	rac-like gtp-binding protein rac2
comp100254_c0_seq8	GO:0005622
comp100254_c0_seq8	GO:0005886
comp100254_c0_seq8	GO:0004767
comp100254_c0_seq8	GO:0007264
comp100254_c0_seq8	GO:0006687
comp100254_c0_seq8	EC:3.1.4.12
comp85152_c1_seq2	GO:0043086	4-hydroxy-4-methyl-2-oxoglutarate aldolase 3
comp85152_c1_seq2	GO:0051252
comp85152_c1_seq2	GO:0008428
comp960998_c0_seq1	GO:0043086	subtilisin-like protease
comp960998_c0_seq1	GO:0006508
comp960998_c0_seq1	GO:0042802
comp960998_c0_seq1	GO:0004252
comp960998_c0_seq1	EC:3.4.21.0
comp90779_c0_seq1	GO:0006468	kinase r-like protein
comp90779_c0_seq1	GO:0005524
comp90779_c0_seq1	GO:0004674
comp90779_c0_seq1	GO:0009069
comp90779_c0_seq1	EC:2.7.11.0
comp40835_c0_seq1	GO:0090304	ribonuclease h protein at1g65750-like
comp82279_c0_seq1	GO:0016020	eukaryotic initiation factor 4a-10-like
comp82279_c0_seq1	GO:0008026
comp82279_c0_seq1	GO:0016607
comp82279_c0_seq1	GO:0006397
comp82279_c0_seq1	GO:0003743
comp82279_c0_seq1	GO:0035145
comp82279_c0_seq1	GO:0001666
comp82279_c0_seq1	GO:0006200
comp82279_c0_seq1	GO:0005524
comp82279_c0_seq1	GO:0005840
comp82279_c0_seq1	GO:0006446
comp82279_c1_seq1	GO:0003676	eukaryotic initiation factor 4a-8
comp82279_c1_seq1	GO:0008026
comp82279_c1_seq1	GO:0006200
comp82279_c1_seq1	GO:0005524
comp97547_c0_seq1	GO:0006810	nitrate transporter -like
comp97547_c0_seq1	GO:0016020
comp97547_c0_seq1	GO:0005215
comp1368247_c0_seq1	GO:0008535	cytochrome c biogenesis c
comp1368247_c0_seq1	GO:0017004
comp1368247_c0_seq1	GO:0015886
comp1368247_c0_seq1	GO:0015232
comp1368247_c0_seq1	GO:0016020
comp1368247_c0_seq1	GO:0005739
comp78681_c0_seq1	GO:0048767	expansin-a7-like
comp78681_c0_seq1	GO:0009664
comp78681_c0_seq1	GO:0005618
comp78681_c0_seq1	GO:0005576
comp78681_c0_seq1	GO:0016020
comp78681_c1_seq2	GO:0048767	expansin-a7-like
comp78681_c1_seq2	GO:0009664
comp78681_c1_seq2	GO:0005618
comp78681_c1_seq2	GO:0005576
comp78681_c1_seq2	GO:0016020
comp88654_c0_seq1	GO:0005634	zinc finger mym-type protein 1-like
comp94769_c0_seq2	GO:0006979	ferritin- chloroplastic
comp94769_c0_seq2	GO:0006879
comp94769_c0_seq2	GO:0008199
comp94769_c0_seq2	GO:0006826
comp94769_c0_seq2	GO:0009737
comp794029_c0_seq1	GO:0000022	60s ribosomal protein l18
comp794029_c0_seq1	GO:0003735
comp794029_c0_seq1	GO:0022625
comp794029_c0_seq1	GO:0006412
comp794029_c0_seq1	GO:0042254
comp100250_c0_seq1	GO:0009506	glucan endo- -beta-glucosidase-like protein
comp100250_c0_seq1	GO:0005886
comp91229_c0_seq5	GO:0004672	probable serine threonine-protein kinase at5g41260
comp91229_c0_seq5	GO:0006468
comp91229_c0_seq5	GO:0005524
comp86653_c0_seq2	GO:0003676	uncharacterized protein loc104648851
comp86653_c0_seq2	GO:0004672
comp86653_c0_seq2	GO:0006468
comp86653_c0_seq2	GO:0005524
comp86653_c0_seq2	GO:0015074
comp101466_c0_seq9	GO:0043693	( )-nerolidol synthase 1-like
comp101466_c0_seq9	GO:0000287
comp101466_c0_seq9	GO:0010333
comp55458_c0_seq1	GO:0005840	60s ribosomal protein l15-1-like
comp55458_c0_seq1	GO:0016491
comp55458_c0_seq1	GO:0003735
comp55458_c0_seq1	GO:0006412
comp55458_c0_seq1	GO:0055114
comp55458_c0_seq1	GO:0042254
comp99937_c2_seq1	GO:0032440	vignain-like
comp99937_c2_seq1	GO:0006508
comp99937_c2_seq1	GO:0055114
comp99937_c2_seq1	GO:0008234
comp99937_c2_seq1	EC:1.3.1.74
comp99937_c1_seq1	GO:0032440	vignain-like
comp99937_c1_seq1	GO:0006508
comp99937_c1_seq1	GO:0055114
comp99937_c1_seq1	GO:0008234
comp99937_c1_seq1	EC:1.3.1.74
comp99937_c0_seq19	GO:0055114	probable nucleoredoxin 3
comp99937_c0_seq19	GO:0047134
comp99937_c0_seq19	GO:0035556
comp99937_c0_seq19	EC:1.8.1.8
comp96538_c0_seq4	GO:0043167	nbs resistance protein
comp96538_c0_seq4	GO:1901363
comp96538_c0_seq4	GO:0097159
comp67021_c0_seq2	GO:0006098	uncharacterized protein loc104775003
comp67021_c0_seq2	GO:0009941
comp67021_c0_seq2	GO:0009965
comp67021_c0_seq2	GO:0016117
comp67021_c0_seq2	GO:0010027
comp67021_c0_seq2	GO:0030154
comp67021_c0_seq2	GO:0009570
comp67021_c0_seq2	GO:0048046
comp68532_c0_seq1	GO:0050896	tir-nbs-lrr rct1-like resistance protein
comp68532_c0_seq1	GO:0043168
comp68532_c0_seq1	GO:0032559
comp68532_c0_seq1	GO:0032550
comp85023_c0_seq1	GO:0009734	auxin-induced protein
comp85023_c0_seq1	GO:0006355
comp85023_c0_seq1	GO:0046983
comp85023_c0_seq1	GO:0005634
comp2786548_c0_seq1	GO:0044424	ribonuclease h protein at1g65750-like
comp96407_c0_seq12	GO:0006355	homeobox-leucine zipper protein hox3-like
comp96407_c0_seq12	GO:0003700
comp96407_c0_seq12	GO:0043565
comp96407_c0_seq12	GO:0005634
comp96407_c0_seq12	GO:0005667
comp96407_c0_seq12	GO:0045449
comp1971985_c0_seq1	GO:0009987	disease resistance protein rga4
comp1971985_c0_seq1	GO:0006952
comp1971985_c0_seq1	GO:0043531
comp1971985_c0_seq1	GO:0016740
comp1971985_c0_seq1	GO:0008152
comp85742_c0_seq1	GO:0005829	glycine--trna ligase mitochondrial-like
comp85742_c0_seq1	GO:0010498
comp85742_c0_seq1	GO:0005739
comp85742_c0_seq1	GO:0006426
comp85742_c0_seq1	GO:0007010
comp85742_c0_seq1	GO:0005768
comp85742_c0_seq1	GO:0005524
comp85742_c0_seq1	GO:0005802
comp85742_c0_seq1	GO:0006094
comp85742_c0_seq1	GO:0046686
comp85742_c0_seq1	GO:0005794
comp85742_c0_seq1	GO:0004820
comp85742_c0_seq1	GO:0006544
comp85742_c0_seq1	GO:0006563
comp85742_c0_seq1	GO:0006566
comp85742_c0_seq1	GO:0009345
comp85742_c0_seq1	EC:6.1.1.14
comp99320_c0_seq1	GO:0000145	exocyst complex component exo70a1-like
comp99320_c0_seq1	GO:0006887
comp88335_c0_seq1	GO:0006811	mitochondrial outer membrane protein porin of 36 kda
comp101904_c0_seq13	GO:0050896	e3 ubiquitin-protein ligase atl6-like
comp61106_c0_seq2	GO:0016310	probable lrr receptor-like serine threonine-protein kinase at1g05700
comp61106_c0_seq2	GO:0004672
comp1049057_c0_seq1	GO:0005829	cold and drought-regulated protein cora-like
comp1049057_c0_seq1	GO:0009506
comp1049057_c0_seq1	GO:0009505
comp1049057_c0_seq1	GO:0005634
comp89481_c0_seq2	GO:0009269	uncharacterized protein loc100782945
comp82044_c0_seq1	GO:0016021	transmembrane emp24 domain-containing protein p24beta3-like
comp82044_c0_seq1	GO:0006810
comp85700_c0_seq3	GO:0000166	tmv resistance protein n-like
comp88061_c0_seq1	GO:0008168	probable methyltransferase pmt19
comp88061_c0_seq1	GO:0032259
comp88061_c0_seq1	EC:2.1.1.0
comp95093_c0_seq4	GO:0090501	uncharacterized protein loc105123646 isoform x1
comp94117_c0_seq2	GO:0043622	gamma-tubulin complex component 4 homolog
comp94117_c0_seq2	GO:0005815
comp94117_c0_seq2	GO:0045298
comp94117_c0_seq2	GO:0009506
comp94117_c0_seq2	GO:0040007
comp94117_c0_seq2	GO:0000922
comp94117_c0_seq2	GO:0007020
comp94117_c1_seq2	GO:0005815	gamma-tubulin complex component 4 homolog
comp94117_c1_seq2	GO:0000226
comp94117_c1_seq2	GO:0000922
comp80409_c0_seq1	GO:0042254	h aca ribonucleoprotein complex subunit 1-like protein 1
comp80409_c0_seq1	GO:0019013
comp80409_c0_seq1	GO:0001522
comp80409_c0_seq1	GO:0031429
comp80409_c0_seq1	GO:0009535
comp78153_c0_seq1	GO:0042545	probable pectinesterase pectinesterase inhibitor 6-like
comp78153_c0_seq1	GO:0005618
comp78153_c0_seq1	GO:0030599
comp78153_c0_seq1	GO:0045330
comp78153_c0_seq1	GO:0004857
comp78153_c0_seq1	GO:0043086
comp78153_c0_seq1	GO:0045490
comp78153_c0_seq1	GO:0005982
comp78153_c0_seq1	GO:0005985
comp78153_c0_seq1	EC:3.1.1.11
comp61694_c0_seq1	GO:0004564	beta- cell wall isozyme-like
comp61694_c0_seq1	GO:0009611
comp61694_c0_seq1	GO:0080167
comp61694_c0_seq1	GO:0005773
comp61694_c0_seq1	GO:0005886
comp61694_c0_seq1	GO:0005982
comp61694_c0_seq1	GO:0005985
comp61694_c0_seq1	GO:0006012
comp61694_c0_seq1	EC:3.2.1.26
comp93922_c0_seq1	GO:0055085	mitochondrial arginine transporter bac2-like
comp93922_c0_seq1	GO:0016021
comp99476_c0_seq5	GO:0008152	uncharacterized acetyltransferase at3g50280-like
comp99476_c0_seq5	GO:0005829
comp99476_c0_seq5	GO:0016747
comp99476_c0_seq5	EC:2.3.1.0
comp90208_c1_seq2	GO:0004017	adenylate kinase isoenzyme 6 homolog
comp90208_c1_seq2	GO:0080186
comp90208_c1_seq2	GO:0016787
comp90208_c1_seq2	GO:0005524
comp90208_c1_seq2	GO:0046939
comp90208_c1_seq2	GO:0006144
comp90208_c1_seq2	GO:0046034
comp90208_c1_seq2	EC:2.7.4.3
comp90208_c0_seq1	GO:0004017	adenylate kinase isoenzyme 6 homolog
comp90208_c0_seq1	GO:0080186
comp90208_c0_seq1	GO:0005524
comp90208_c0_seq1	GO:0046939
comp90208_c0_seq1	GO:0006144
comp90208_c0_seq1	GO:0046034
comp90208_c0_seq1	EC:2.7.4.3
comp2733377_c0_seq1	GO:0045454	glutathione peroxidase
comp2733377_c0_seq1	GO:0009055
comp2733377_c0_seq1	GO:0015035
comp2733377_c0_seq1	GO:0055114
comp2733377_c0_seq1	GO:0006118
comp88339_c1_seq3	GO:0009987	ap2-like ethylene-responsive transcription factor ail6
comp88339_c1_seq3	GO:0007275
comp88339_c0_seq2	GO:0060772	ap2-like ethylene-responsive transcription factor ail6
comp88339_c0_seq2	GO:0060774
comp88339_c0_seq2	GO:0006355
comp88339_c0_seq2	GO:0003677
comp88339_c0_seq2	GO:0003700
comp88339_c0_seq2	GO:0010492
comp88339_c0_seq2	GO:0005634
comp88339_c0_seq2	GO:0005667
comp88339_c0_seq2	GO:0045449
comp99290_c2_seq1	GO:0006511	ubiquitin carboxyl-terminal hydrolase 24-like
comp99290_c2_seq1	GO:0004221
comp99290_c2_seq1	GO:0005634
comp99290_c2_seq1	GO:0008234
comp99290_c2_seq1	GO:0016579
comp99290_c2_seq1	EC:3.1.2.15
comp82922_c0_seq1	GO:0003743	basic leucine zipper and w2 domain-containing protein 2-like
comp82922_c0_seq1	GO:0016020
comp82922_c0_seq1	GO:0005829
comp82922_c0_seq1	GO:0005840
comp82922_c0_seq1	GO:0006446
comp89405_c0_seq2	GO:0006357	mediator of rna polymerase ii transcription subunit 20a-like
comp89405_c0_seq2	GO:0001104
comp89405_c0_seq2	GO:0016592
comp101933_c0_seq2	GO:0004672	e3 ubiquitin-protein ligase keg
comp101933_c0_seq2	GO:0006468
comp101933_c0_seq2	GO:0005524
comp101933_c0_seq2	GO:0009507
comp99328_c3_seq1	GO:0055085	abc transporter c family member 8-like
comp99328_c3_seq1	GO:0016021
comp99328_c3_seq1	GO:0006511
comp99328_c3_seq1	GO:0004221
comp99328_c3_seq1	GO:0042626
comp99328_c3_seq1	GO:0006200
comp99328_c3_seq1	GO:0005524
comp99328_c3_seq1	GO:0016579
comp99328_c3_seq1	EC:3.1.2.15
comp99328_c2_seq3	GO:0006810	abc transporter c family member 8-like isoform x2
comp99328_c2_seq3	GO:0044763
comp99328_c2_seq3	GO:0044710
comp99328_c2_seq3	GO:0016491
comp99328_c2_seq3	GO:0016887
comp99328_c2_seq3	GO:0000166
comp99328_c2_seq3	EC:3.6.1.3
comp898562_c0_seq1	GO:0043231	40s ribosomal protein s6-like
comp898562_c0_seq1	GO:0006364
comp898562_c0_seq1	GO:0022627
comp898562_c0_seq1	GO:0042274
comp898562_c0_seq1	GO:0016020
comp83290_c0_seq1	GO:0005886	probable inactive receptor kinase at5g10020
comp83290_c0_seq1	GO:0004672
comp83290_c0_seq1	GO:0006468
comp83290_c0_seq1	GO:0016787
comp83290_c0_seq1	GO:0005524
comp83290_c0_seq1	GO:0016021
comp83290_c0_seq1	GO:0005829
comp86079_c0_seq1	GO:0006357	mediator of rna polymerase ii transcription subunit 12-like
comp86079_c0_seq1	GO:0001104
comp86079_c0_seq1	GO:0016592
comp94113_c0_seq3	GO:0047681	probable voltage-gated potassium channel subunit beta
comp94113_c0_seq3	GO:0055114
comp94113_c0_seq3	EC:1.1.1.91
comp94512_c0_seq1	GO:0009733	probable indole-3-acetic acid-amido synthetase
comp94512_c0_seq1	GO:0008152
comp94512_c0_seq1	GO:0010279
comp91932_c0_seq3	GO:0000079	g2 mitotic-specific cyclin-1-like
comp91932_c0_seq3	GO:0019901
comp91932_c0_seq3	GO:0005634
comp91932_c0_seq3	GO:0051301
comp93058_c0_seq7	GO:0046983	transcription factor bhlh48-like
comp92084_c0_seq2	GO:0042538	apolipoprotein d-like
comp92084_c0_seq2	GO:0009409
comp92084_c0_seq2	GO:0005794
comp92084_c0_seq2	GO:0009506
comp92084_c0_seq2	GO:0005886
comp92084_c0_seq2	GO:0006810
comp92084_c0_seq2	GO:0005774
comp92084_c0_seq2	GO:0005783
comp92084_c0_seq2	GO:0009408
comp92084_c0_seq2	GO:0009416
comp92084_c0_seq2	GO:0005739
comp92084_c0_seq2	GO:0005215
comp56743_c1_seq1	GO:0005545	clathrin assembly protein at1g03050
comp56743_c1_seq1	GO:0030118
comp56743_c1_seq1	GO:0030276
comp56743_c1_seq1	GO:0048268
comp56743_c1_seq1	GO:0032440
comp56743_c1_seq1	GO:0055114
comp56743_c1_seq1	EC:1.3.1.74
comp56743_c0_seq1	GO:0005545	clathrin assembly protein at1g03050
comp56743_c0_seq1	GO:0030118
comp56743_c0_seq1	GO:0030276
comp56743_c0_seq1	GO:0048268
comp56743_c0_seq1	GO:0032440
comp56743_c0_seq1	GO:0055114
comp56743_c0_seq1	EC:1.3.1.74
comp89515_c0_seq1	GO:0005525	rac-like gtp-binding protein rac13
comp89515_c0_seq1	GO:0005622
comp89515_c0_seq1	GO:0004767
comp89515_c0_seq1	GO:0016020
comp89515_c0_seq1	GO:0007264
comp89515_c0_seq1	GO:0006687
comp89515_c0_seq1	EC:3.1.4.12
comp63489_c0_seq2	GO:0005488	nadph:quinone oxidoreductase
comp63489_c0_seq2	GO:0008152
comp1631255_c0_seq1	GO:0030570	pectate lyase 2-like
comp1631255_c0_seq1	GO:0008152
comp1631255_c0_seq1	EC:4.2.2.2
comp102176_c0_seq3	GO:0004672	probable lrr receptor-like serine threonine-protein kinase at2g24230-like
comp102176_c0_seq3	GO:0006468
comp102176_c0_seq3	GO:0005524
comp2808310_c0_seq1	GO:0005829	branched-chain-amino-acid aminotransferase 2
comp2808310_c0_seq1	GO:0052655
comp2808310_c0_seq1	GO:0005739
comp2808310_c0_seq1	GO:0009416
comp2808310_c0_seq1	GO:0052656
comp2808310_c0_seq1	GO:0009081
comp2808310_c0_seq1	GO:0009611
comp2808310_c0_seq1	GO:0010326
comp2808310_c0_seq1	GO:0009750
comp2808310_c0_seq1	GO:0009744
comp2808310_c0_seq1	GO:0052654
comp2808310_c0_seq1	GO:0009507
comp2808310_c0_seq1	GO:0019761
comp2808310_c0_seq1	GO:0009407
comp2808310_c0_seq1	EC:2.6.1.42
comp2265317_c0_seq1	GO:0000166	uncharacterized mitochondrial protein g00810-like
comp101298_c0_seq1	GO:0016758	udp-glycosyltransferase 85a5-like
comp101298_c0_seq1	GO:0008152
comp101298_c0_seq1	EC:2.4.1.0
comp101298_c1_seq2	GO:0016758	udp-glycosyltransferase 85a5-like
comp101298_c1_seq2	GO:0008152
comp101298_c1_seq2	EC:2.4.1.0
comp100338_c0_seq2	GO:0051555	protein srg1-like
comp100338_c0_seq2	GO:0055114
comp100338_c0_seq2	GO:0045431
comp100338_c0_seq2	EC:1.14.11.23
[truncated: 91,582 more rows]
