# Supplementary material for: De-novo transcriptome assembly for gene identification, analysis, annotation, and molecular marker discovery in Onobrychis viciifolia
Source: BMC Genomics. 2016 Sep 26;17:756. doi: 10.1186/s12864-016-3083-6 (PMC5037894; doi:10.1186/s12864-016-3083-6)
Supplement: Additional file 4: — Expression levels (FPKM) of the transcripts of the sainfoin assembly. Excel file with expression levels (FPKM) of transcripts from each of the five sainfoin accessions. (XLSX 4336 kb) [file 12864_2016_3083_MOESM4_ESM.xlsx]

## Sheet: Additional File 4
Transcript ID	1005/Perly	1363/Commercial Sainfoin 1	1230/Visnowski	1364/Commercial Sainfoin 2	1361/Zeus
comp28996_c0_seq1	0	0.142	0.231	0.289	0
comp46731_c1_seq1	0.839	0	0	0	0.787
comp1533261_c0_seq1	0.263	0.355	0.295	0	0
comp102091_c0_seq2	12.51	6.052	11.466	7.525	17.614
comp95317_c0_seq2	2.205	0.447	3.65	1.532	4.401
comp88412_c0_seq2	1.961	3.645	3.061	3.103	1.772
comp2616298_c0_seq1	0	0	0	0	0
comp90836_c0_seq1	185.416	186.023	125.977	210.71	188
comp87150_c0_seq1	4.479	11.637	3.229	3.276	3.366
comp569475_c0_seq1	0	0.965	0	0	0
comp101485_c0_seq47	14.257	0.894	0.368	2.785	0.627
comp1188369_c0_seq1	0.342	0	0.389	0	0
comp2627513_c0_seq1	0.781	0	0	0	0
comp263767_c0_seq1	0	0	2.398	0	0
comp86147_c0_seq1	9.261	11.545	2.493	6.09	5.267
comp73240_c0_seq1	0	0	0	0	0.707
comp93784_c0_seq1	0.673	2.356	0.221	1.773	1.245
comp87094_c1_seq1	20.834	23.212	24.341	26.459	25.231
comp61387_c0_seq1	0	1.472	1.862	0	0
comp50073_c0_seq1	0	0	0.358	0	0
comp89319_c0_seq3	8.236	6.539	7.816	6.793	6.512
comp752535_c0_seq1	0.224	0.152	0	0	0.408
comp70663_c0_seq1	0	0	0	0	0
comp68049_c0_seq1	1.464	0.112	0	0.674	0.438
comp2732100_c0_seq1	0	1.279	0	0	0
comp47067_c0_seq1	0.42	0.142	0	0.289	0
comp1213847_c0_seq1	0	1.097	0	0.559	0
comp875685_c0_seq1	0	1.218	0	0	0
comp89853_c0_seq1	0.937	0.701	0.126	0.973	0.319
comp71072_c0_seq1	0	0	0.536	0.453	0.727
comp62518_c0_seq1	0.722	0.162	0.263	0	0.219
comp96829_c0_seq1	3.162	2.803	1.241	1.176	1.165
comp56122_c0_seq1	0	0	4.239	0	0
comp24303_c0_seq1	0	0	0	0	0
comp94360_c0_seq1	56.032	62.397	52.869	43.476	61.545
comp2004902_c0_seq1	0	0	0	3.777	0
comp91350_c2_seq1	0.8	0.325	1.757	10.85	3.465
comp96193_c0_seq1	9.924	12.825	10.698	9.269	11.351
comp1791960_c0_seq1	0	0	0	0	0
comp87524_c0_seq1	10.022	11.251	9.478	3.074	9.091
comp806943_c0_seq1	0	1.137	0	0	0
comp21590_c0_seq2	0.703	0.122	0	0.482	0
comp1341871_c0_seq1	0	0	0.789	0.328	0
comp71983_c0_seq1	1.786	0	0	0	0.548
comp64416_c0_seq2	0.342	0.071	0	0	0.209
comp1139005_c0_seq1	0	0.244	0	0	0
comp1937093_c0_seq1	0	0	0	0	0.926
comp1446988_c0_seq1	0	1.696	0	0	0
comp88299_c0_seq2	0.498	0.244	1.336	0.173	2.987
comp61583_c0_seq1	0.361	0	0.81	1.503	0
comp97787_c0_seq6	0	2.366	0	0	0
comp18606_c0_seq1	0.878	0.294	0	0	0
comp505573_c0_seq1	0	0	0	0	0
comp47918_c0_seq1	0	0	0	0	0
comp35678_c0_seq1	0	3.676	6.28	2.139	0
comp15290_c0_seq1	0	0.822	0	0	0
comp936570_c0_seq1	0.351	0.234	0	0.482	0
comp3901_c0_seq1	0	0	0	1.272	0
comp2620424_c0_seq1	0.459	0	0.526	0.636	0
comp967222_c0_seq1	0	0	0	1.445	0
comp4761_c0_seq1	0	1.3	0	0	0
comp30309_c0_seq1	3.572	0.731	2.241	1.898	1.364
comp98222_c0_seq4	3.513	3.737	3.324	4.114	3.047
comp79196_c0_seq1	3.347	1.868	0.305	0.771	0.757
comp1763947_c0_seq1	1.161	0	0	0	0
comp1594157_c0_seq1	0	0	0.41	1.012	0
comp76014_c0_seq1	6.304	1.929	0.368	2.12	0.149
comp77157_c0_seq3	0.312	0.406	2.188	0.848	1.394
comp81196_c0_seq1	63.516	67.047	114.669	79.965	49.805
comp97015_c0_seq1	4.986	2.386	4.797	5.531	7.209
comp8620_c0_seq1	0.195	0.325	0.21	0.27	0.09
comp1051239_c0_seq1	0.342	0.223	0.126	0.318	0.1
comp64574_c0_seq1	0.722	0.975	0	10.956	0
comp83693_c0_seq1	5.552	0.376	3.692	2.688	7.318
comp80288_c0_seq1	4.694	6.001	12.392	10.532	8.603
comp666263_c0_seq1	0.449	0.305	2.041	0	0.418
comp79394_c0_seq1	0	0	0	0	0
comp64749_c0_seq1	0	0	0	0	0.856
comp101478_c0_seq1	5.943	4.61	5.049	6.369	6.402
comp1634175_c0_seq1	0	0.274	0.905	0.559	0
comp1398166_c0_seq1	0	0	0.473	0	0
comp98846_c0_seq1	4.459	4.356	3.598	4.23	4.859
comp1272303_c0_seq1	0.273	0.366	0	0	0
comp92979_c1_seq2	0.371	1.584	2.377	1.648	0.986
comp87732_c0_seq2	0.868	0.792	0.473	1.05	1.175
comp2188141_c0_seq1	1.21	0	0.694	0	0
comp76348_c0_seq1	40.126	47.013	41.067	32.636	47.924
comp90405_c0_seq3	0.254	4.315	0.421	0.048	0.797
comp100056_c0_seq3	20.014	18.125	18.387	23.752	22.822
comp79450_c0_seq1	0.615	1.645	0.221	0.279	0
comp49710_c0_seq1	1.756	0	0	0	0
comp65115_c0_seq1	0.371	0.619	0.105	0.771	0.339
comp2156803_c0_seq1	1.766	0	0	0	0
comp83619_c0_seq1	30.943	25.751	30.579	39.477	31.982
comp100021_c0_seq4	1.473	0.924	0.873	2.332	1.115
comp77410_c0_seq1	0.176	0.345	0.379	0.241	0.627
comp874666_c0_seq1	0.39	1.3	0.431	0.54	0
comp95384_c0_seq2	1.581	0.041	2.777	1.05	36.762
comp78722_c0_seq1	0.576	0	0.105	0.53	0
comp68208_c0_seq1	0	0	0	0	0
comp953415_c0_seq1	0.712	0.162	0.789	0	0
comp83664_c0_seq2	1.22	1.026	0.6	1.07	1.095
comp560618_c0_seq1	0.049	0.091	1.315	0.067	1.762
comp94697_c1_seq8	8.958	10.103	21.007	23.549	31.096
comp576910_c0_seq1	1.766	0.599	2.051	0	0
comp1738634_c0_seq1	0	0	0	0	0
comp97471_c0_seq2	10.383	4.204	3.734	4.452	6.412
comp23479_c0_seq1	0	0	0.799	2.968	0
comp2638089_c0_seq1	0	1.229	0	0	0
comp8635_c0_seq1	0.693	0.071	0	0	0
comp833879_c0_seq1	0	1.675	0.957	0	0
comp2007827_c0_seq1	1.327	0	0	0	0
comp102257_c0_seq2	19.76	21.313	27.781	18.876	23.758
comp1076765_c0_seq1	0.332	0	1.494	0	0.309
comp87295_c0_seq1	0.605	14.439	0.4	0.164	1.095
comp50300_c0_seq1	0	0	0.978	0	0
comp1206609_c0_seq1	1.083	0	0	0	0
comp73737_c0_seq1	0.41	0.762	0.389	1.137	0.289
comp68123_c0_seq1	0.556	2.244	1.893	0	1.026
comp98946_c0_seq1	4.333	15.556	4.67	3.276	3.316
comp97707_c0_seq1	53.846	75.13	89.15	101.973	52.494
comp83056_c0_seq2	1.688	1.584	0.757	1.407	2.161
comp71011_c0_seq1	0	2.528	0	2.062	0
comp16570_c0_seq1	0.312	0.416	0	1.282	0.279
comp9683_c0_seq1	0	0	2.177	0.665	0.438
comp100746_c1_seq1	2.098	1.198	0	2.486	2.181
comp100130_c1_seq1	0	0	0	1.098	0
comp85423_c0_seq1	72.913	59.107	36.491	32.144	54.834
comp52157_c0_seq1	0.185	0.366	0.6	0	0.657
comp102603_c0_seq10	8.499	7.28	7.027	11.274	9.648
comp7949_c0_seq1	1.347	0	0	0	0
comp1999536_c0_seq1	0.81	0	0	0	2.27
comp88006_c0_seq1	3.308	4.387	4.45	2.428	4.102
comp598639_c0_seq1	0	0.772	0	0	0
comp86171_c1_seq1	5.143	7.28	10.719	6.668	6.522
comp97696_c1_seq1	21.566	17.891	38.721	24.918	30.339
comp73645_c0_seq1	4.001	2.681	0	0	1.225
comp2630539_c0_seq1	0	1.107	0	0	0
comp63635_c0_seq1	3.767	0	0	0	1.195
comp1590096_c0_seq1	0	0	0	0.896	0.587
comp78563_c0_seq1	1.278	0.853	1.883	0.588	0.189
comp51059_c0_seq1	0	0	0	0	0
comp78909_c0_seq1	7.377	11.718	3.324	5.492	7.07
comp17704_c0_seq1	1.034	0	0	0	0
comp100708_c1_seq1	5.289	12.459	21.911	8.2	12.556
comp98088_c3_seq1	3.796	4.051	1.041	6.167	0.667
comp98020_c0_seq7	33.314	33.874	41.814	41.346	46.998
comp67173_c0_seq1	0.137	0.924	0	0.193	0.129
comp600062_c0_seq1	0	0	0	4.297	0
comp98232_c0_seq4	92.205	66.611	40.783	59.596	22.742
comp844698_c0_seq1	0	0	0	0	0
comp96550_c0_seq3	12.11	6.285	2.03	3.112	1.105
comp77285_c0_seq1	0.39	1.178	1.073	1.349	2.649
comp27562_c0_seq1	0.712	1.432	0	0	0
comp10270_c0_seq1	0	1.097	0	0	0.597
comp83360_c0_seq1	0.39	0.193	0.736	0.135	0.348
comp2062773_c0_seq1	1.054	0.355	0	0	0
comp2378414_c0_seq1	0	0	0	1.59	0
comp1454572_c0_seq1	0.312	0.203	0	0.434	0
comp2098443_c0_seq1	1.044	0	0	0	0
comp81558_c0_seq1	10.373	3.909	4.039	6.263	7.677
comp1591024_c0_seq1	0	0	0	0.732	0.986
comp879709_c0_seq1	0	0	0	0	0
comp81145_c0_seq1	0.224	0.152	0	0	0.408
comp791_c0_seq1	1.405	0.619	0.852	0.867	0.418
comp125375_c0_seq1	0.908	0.609	0	0	0
comp74227_c0_seq1	1.454	0	0	0.289	0.189
comp2558381_c0_seq1	0	0	1.147	0	0
comp78526_c0_seq3	6.343	5.585	3.198	4.693	2.957
comp94895_c0_seq1	16.062	12.642	10.992	13.499	31.046
comp959590_c0_seq1	2.098	1.422	0	0	0
comp88090_c0_seq1	9.417	6.61	4.187	3.141	7.637
comp1553246_c0_seq1	0	0	1.199	1.407	0
comp102319_c0_seq3	5.591	4.64	6.406	5.126	4.172
comp82024_c0_seq1	5.172	0.833	2.398	2.168	1.414
comp1220867_c0_seq1	2.615	0	0	0	3.286
comp88194_c1_seq1	0	0.467	84.195	7.545	16.628
comp5173_c0_seq1	0.527	0	0	0	0
comp55812_c0_seq1	0	0	0	0	1.962
comp61695_c0_seq1	0.742	0.244	0.831	0	0.339
comp73517_c0_seq1	0	0.254	1.683	0.52	1.374
comp13188_c0_seq1	0.956	0	0	0.655	0
comp232_c1_seq1	0	0.264	0	1.07	0.358
comp659999_c0_seq1	0	2.122	0	0	0
comp69525_c0_seq3	2.684	0	0	0	0
comp18746_c0_seq1	1.161	0	0	0	0
comp100561_c1_seq1	0.956	0	0	0	0
comp1343524_c0_seq1	0	0	1.262	0	0
comp1371634_c0_seq1	0	0.396	0	0	0
comp100334_c0_seq1	1.347	0.619	0.442	0.482	0.996
comp24088_c0_seq1	0.839	0.376	0	0.385	0
comp84933_c0_seq1	3.21	0.741	0.137	1.021	2.888
comp609704_c0_seq1	0.42	0.416	0.684	0.867	0.378
comp74012_c0_seq1	0	0.518	0	0	0.717
comp1162872_c0_seq1	0.332	0.223	0	0.453	0
comp69490_c0_seq1	0.595	0	0	0	0
comp48557_c0_seq1	0	0	0	0	0
comp1578051_c0_seq1	0	0	0	0.646	0.428
comp93084_c0_seq5	9.612	7.961	19.524	16.496	20.482
comp89650_c1_seq2	1.493	1.493	2.851	1.725	0.558
comp974278_c0_seq1	2.303	0	0	0	0.538
comp552254_c0_seq1	0	0	0	2.736	0
comp2096267_c0_seq1	0	0.366	0	0	0
comp4979_c0_seq1	0	0	0	0	0
comp1064467_c0_seq1	0	0.995	0	0	0
comp99108_c0_seq5	37.569	24.999	13.023	8.45	6.293
comp1351130_c0_seq1	0	0.66	0	0	0
comp1569331_c0_seq1	0	0	1.073	0	0
comp2590664_c0_seq1	0	0.914	0	0	0
comp63913_c0_seq1	0	0.589	0	0	0.339
comp441833_c0_seq1	0	0	4.208	0	0
comp57004_c0_seq1	26.22	44.759	0.095	0	0.04
comp1627213_c0_seq1	0	0	0	0.925	0
comp101102_c0_seq1	31.343	37.509	40.183	33.532	34.472
comp91296_c0_seq1	84.789	87.406	77.105	82.076	77.616
comp10686_c0_seq1	0	0	0	0	0
comp1345820_c0_seq1	0	0	0.863	1.031	0
comp12801_c0_seq1	0.595	0.457	0	0	0.09
comp82728_c0_seq2	250.395	296.53	195.34	261.046	15.911
comp2277058_c0_seq1	0	0	0.757	0	0
comp71645_c0_seq2	0.283	0	0	0	0
comp1105182_c0_seq1	0	0	1.746	0	0
comp89446_c0_seq1	45.62	46.76	11.76	23.472	42.646
comp83506_c0_seq1	1.22	0.203	0.41	0.53	0.339
comp62045_c0_seq1	0.839	0	0	0	0
comp70920_c0_seq1	0.634	0.142	0.116	0.732	0.1
comp85584_c0_seq1	5.387	12.743	12.129	14.916	2.848
comp67417_c0_seq1	0	0	1.883	0	0
comp22767_c0_seq2	0.937	0.183	0	1.291	0.966
comp85589_c1_seq5	51.699	43.195	39.236	18.78	26.386
comp20032_c0_seq1	0	0	1.346	0	0
comp1916321_c0_seq1	0.468	0	0	1.291	0.428
comp94975_c0_seq1	15.613	9.981	10.088	11.245	13.572
comp79249_c0_seq1	0.234	1.35	0.421	0.212	0
comp267361_c0_seq1	6.889	0	0	0	0
comp763051_c0_seq1	0.42	0.091	0.305	1.725	0.627
comp955077_c0_seq1	0	0	2.125	0	0
comp35797_c0_seq1	0.82	0.548	0	2.245	0
comp2538191_c0_seq1	0	0.498	0	0	0
comp99605_c2_seq1	1.464	0.894	2.525	2.708	2.091
comp30589_c0_seq1	2.84	1.919	1.094	1.291	0
comp83906_c0_seq1	37.042	38.9	29.895	30.959	27.133
comp74816_c0_seq1	10.578	8.946	4.229	5.531	9.23
comp1174597_c0_seq1	0	1.127	0.947	0	1.155
comp76808_c0_seq1	0.39	0.345	0.705	1.436	1.175
comp950026_c0_seq1	2.283	0	0	0	0
comp2211053_c0_seq1	0.585	0.193	0	0	0
comp82591_c0_seq1	3.572	3.229	6.964	8.084	4.54
comp77777_c0_seq2	3.142	1.98	4.976	6.282	7.259
comp75472_c0_seq2	0	0	0.21	0.26	0.508
comp1610751_c0_seq1	0.8	0	0.905	0.559	0
comp101125_c0_seq5	3.65	17.191	13.906	7.911	21.637
comp99943_c0_seq6	2.664	4.275	0.547	0.886	0.787
comp94781_c2_seq2	22.444	5.849	0.452	1.282	1.762
comp77279_c0_seq1	1.073	2.396	3.997	0.491	1.633
comp93544_c1_seq1	1.571	0.355	0	1.445	0.966
comp28611_c0_seq1	0.273	0.091	0	0.376	0.249
comp2808346_c0_seq1	0.683	0	0	0	0
comp79739_c0_seq2	1.112	1.097	0.621	0.597	1.344
comp51276_c0_seq1	0	0	0.295	0	1.454
comp2040535_c0_seq1	1.542	0	0	0	0.717
comp82368_c0_seq1	1.922	45.947	8.626	6.697	8.055
comp92196_c0_seq1	4.499	3.554	3.051	3.151	3.316
comp88853_c0_seq1	0.625	0.741	3.398	1.388	1.683
comp58110_c0_seq1	0.488	0.325	0.536	0	0.438
comp1061908_c0_seq1	0.498	0	0	0	0
comp1981489_c0_seq1	0	0	0	0.973	0
comp2672687_c0_seq1	0	0.995	0	0	0
comp1595728_c0_seq1	0	0.619	0	0	0
comp76635_c0_seq2	0.195	0.132	0.421	1.195	0
comp876206_c0_seq1	0	0	0	0	0
comp86782_c0_seq3	9.319	24.542	16.925	27.509	19.078
comp16369_c0_seq1	0	0.741	0	0	0
comp1226962_c0_seq1	1.064	0	0	0	0
comp1614342_c0_seq1	0	0	0	3.199	0
comp1088920_c0_seq1	0	0	1.147	1.416	0
comp69866_c0_seq1	0	0	0	0	0
comp49786_c0_seq1	0.195	0	0	0	0.906
comp2722537_c0_seq1	0.293	0.193	0	0	0
comp92715_c0_seq5	1.405	12.469	1.083	0.135	0.627
comp66463_c0_seq1	0	1.452	0	0	0
comp102328_c0_seq3	3.737	27.507	2.325	3.257	3.575
comp2153976_c0_seq1	0	0	0	0	0
comp99012_c1_seq2	8.734	5.981	9.993	8.653	11.102
comp96900_c0_seq2	3.562	1.665	0.789	1.098	1.095
comp54018_c0_seq1	0	0	2.188	0	0
comp1402332_c0_seq1	0	0	0	0.54	0
comp100213_c2_seq1	89.512	1.33	111.734	109.055	327.141
comp64843_c1_seq1	0	0	0.936	0	0
comp99032_c0_seq4	19.165	21.476	21.186	20.312	22.951
comp62119_c0_seq1	1.073	0	0	0	1.185
comp89704_c0_seq1	3.074	8.793	5.67	12.391	5.008
comp102049_c0_seq1	0	1.361	0	0	0
comp98588_c0_seq1	9.075	9.961	11.75	9.51	7.946
comp1448035_c0_seq1	0	0	0	0.858	0
comp1074653_c0_seq1	0.673	0.112	0	0.231	0
comp92586_c0_seq1	17.223	12.886	38.784	3.392	24.096
comp70018_c0_seq1	0.781	0.518	2.577	1.619	1.414
comp297066_c0_seq1	0	0	0	0	0
comp95658_c0_seq8	178.175	162.648	180.403	131.689	129.602
comp73808_c0_seq1	0	1.3	0	0	0
comp2118906_c0_seq1	0.956	0	0	0	0
comp1972016_c0_seq1	0	0.792	0	0	0
comp1654508_c0_seq1	0	0	1.052	0	0
comp87513_c0_seq4	8.753	4.529	8.91	6.369	12.506
comp19879_c0_seq1	0	2.467	0	0	0
comp53211_c0_seq1	0.185	0	0.2	1.638	0
comp4512_c0_seq2	0	0.548	0.179	0.222	0
comp1118392_c0_seq1	0.498	0	0	0	0
comp85249_c0_seq1	3.406	2.285	1.694	1.05	2.081
comp52111_c0_seq1	0	0.416	0	0	0
comp2232924_c0_seq1	0.771	0	0	0	0.717
comp94647_c0_seq4	4.616	4.041	3.997	6.032	5.427
comp1963014_c0_seq1	0	0	0.61	0	0
comp66808_c0_seq3	0	0	0	2.785	0.299
comp1310450_c0_seq1	0	0	0	1.648	0
comp74979_c0_seq1	0.761	0.508	0	2.081	1.424
comp46092_c0_seq1	15.145	2.193	0	0	0
comp28985_c0_seq1	0	0.609	0	0	0.856
comp1232320_c0_seq1	0	0.467	0	0.482	0
comp100698_c0_seq3	0.185	0.223	3.145	3.613	1.991
comp1409423_c0_seq1	0.888	0.599	0	0	0
comp73737_c1_seq1	0.478	0.457	0.863	1.098	0.289
comp68915_c0_seq2	0.303	0	0	0	0.279
comp13588_c0_seq1	0	0	0.368	0.231	0.149
comp1286209_c0_seq1	0	0	0	0	0
comp90463_c1_seq1	0.459	8.387	1.504	0.164	0
comp88153_c0_seq1	3.864	4.772	10.277	5.598	9.658
comp1232480_c0_seq1	0	0	0.494	0	0
comp87631_c0_seq1	18.345	11.515	23.584	18.038	23.459
comp1220650_c0_seq1	0	0	0.968	0.154	0
comp2733930_c0_seq1	0	0.477	0	0	0
comp1379766_c0_seq1	0.459	0.315	1.041	0	0.846
comp2828340_c0_seq1	0	0	0	0	0
comp38846_c0_seq1	0.888	1.787	1.02	1.204	0
comp1513198_c0_seq1	0	0	0.284	0	0
comp1775410_c0_seq1	1.171	0	0	0	0
comp84166_c0_seq1	2.41	0.274	0.452	0.559	0
comp2537157_c0_seq1	0	0	0	0	2.798
comp625525_c0_seq1	0	0	1.767	0	0
comp2626_c0_seq1	1.064	0	0	1.445	0
comp99053_c0_seq1	4.352	3.148	4.502	4.827	3.326
comp62975_c0_seq2	0.429	0.863	0	0	0
comp95134_c0_seq2	0	0	1.189	4.933	5.606
comp74045_c0_seq1	0.195	0.132	0.999	0.337	1.663
comp1411333_c0_seq1	0	1.137	0	0	0.787
comp3045273_c0_seq1	0	0	0	1.426	0
comp88367_c0_seq4	13.066	1.158	1.431	2.409	9.688
comp1345593_c0_seq1	0.527	1.076	0	0	0
comp96350_c0_seq6	2.459	0.213	0	2.245	0
comp102078_c0_seq3	8.577	9.301	11.813	14.569	7.916
comp89818_c4_seq1	54.9	54.365	29.222	24.05	34.661
comp80759_c0_seq3	0.693	0	1.936	5.271	3.485
comp1004019_c0_seq1	0	0	0	2.361	0
comp14709_c0_seq1	0	2.051	0	0	0.707
comp815160_c0_seq1	0	0	6.606	0	0
comp101926_c0_seq3	3.864	4.691	1.062	2.457	0.627
comp709243_c0_seq1	0.82	1.097	0	0	0
comp83300_c0_seq3	15.447	18.46	12.749	23.067	12.885
comp94192_c0_seq1	30.085	17.587	21.07	11.755	22.095
comp93367_c0_seq33	8.48	11.921	5.186	6.311	7.289
comp876366_c0_seq1	0.273	0.731	0	0.376	0
comp67643_c0_seq1	0	0	0	0	0
comp32955_c0_seq1	1.405	0.701	0	0	0
comp975864_c0_seq1	0	0	0.358	1.33	0.289
comp2730977_c0_seq1	2.098	0	0	0	0
comp57873_c0_seq1	0	0	0	0	0
comp1130023_c0_seq1	0	0.782	0	0	0
comp80414_c0_seq1	1.181	1.046	1.294	1.272	2.011
comp2075433_c0_seq1	0	0	0.989	0	0
comp61337_c0_seq1	0	0	31.389	24.224	7.926
comp1401738_c0_seq1	0	0	0	1.667	0
comp95512_c1_seq1	0	0	70.731	82.808	69.132
comp66652_c0_seq1	0.215	1.269	0	0.588	0
comp96220_c0_seq1	3.259	1.29	2.777	5.444	6.273
comp71318_c0_seq1	0	0.894	0.747	0.463	0.906
comp563127_c0_seq1	0	0.335	1.115	0	0
comp13604_c0_seq1	0	0	0	2.621	0
comp1118698_c0_seq1	0	0	1.052	0	0
comp32308_c0_seq1	0	0	0.978	0	0
comp60184_c1_seq1	0.107	0.142	0.231	0.154	0.587
comp84765_c0_seq1	29.645	36.616	36.154	29.533	33.964
comp98929_c1_seq10	8.568	8.621	51.88	12.131	12.775
comp76177_c0_seq1	4.059	0.162	0	0	0
comp297060_c0_seq1	2.615	2.843	1.094	0.453	0.896
comp92327_c0_seq1	1.854	2.041	0.831	1.233	0.747
comp77319_c0_seq1	0.254	0.102	0.536	0.279	0.448
comp69616_c0_seq2	0.224	0.305	0.126	2.043	0
comp64756_c0_seq1	0	0.152	0.494	0	0
comp1347247_c0_seq1	0	0	0	4.297	0
comp16495_c0_seq1	2.235	0.751	0	0	0
comp91871_c1_seq1	154.726	168.152	202.746	189.762	216.956
comp92240_c0_seq1	17.799	26.797	32.125	36.711	23.758
comp89553_c0_seq2	0.468	0.02	0.947	2.833	0.209
comp538670_c0_seq1	3.347	0	0	0	0
comp4563_c0_seq1	0	0.122	0.2	0.742	0.159
comp26477_c0_seq1	0.098	0	0.526	0	0.259
comp101064_c0_seq13	8.441	16.389	11.298	7.525	10.833
comp715358_c0_seq1	0	0	1.473	6.803	0
comp77374_c0_seq2	2.078	0.985	1.294	0.202	0.667
comp95810_c1_seq1	1.591	2.742	0.579	0.366	1.434
comp60442_c0_seq1	0.81	0.65	0	0	0
comp14411_c0_seq1	0	0	0	0	0
comp96812_c0_seq2	8.119	8.773	9.025	7.525	10.983
comp1395600_c0_seq1	0	0.538	0	0.559	0.368
comp69303_c0_seq1	0.224	0.599	0	1.233	0.199
comp93028_c1_seq1	102.256	56.802	46.221	52.755	61.913
comp27957_c0_seq1	0	0	0.2	0	2.26
comp94432_c0_seq1	0.937	0.305	1.083	3.103	1.683
comp93983_c0_seq2	17.018	13.363	13.959	20.36	11.54
comp1357391_c0_seq1	1.747	0	0	0	0
comp97885_c1_seq1	12.12	9.819	9.352	16.12	8.951
comp2590748_c0_seq1	0	0	1.567	0	0
comp1049614_c0_seq1	0	0.477	0	0	0
comp619939_c0_seq1	0	1.208	0	1.667	0
comp101079_c0_seq3	5.738	6.488	8.016	8.778	9.459
comp81599_c0_seq1	0.986	1.34	0	0	0.936
comp101239_c1_seq2	10.422	31.569	3.861	5.752	3.794
comp92440_c1_seq3	1.591	0.894	0.231	0.588	1.145
comp93224_c0_seq4	2.898	0.518	0	0	0
comp887723_c0_seq1	0.195	1.168	0	0.27	0.528
comp874651_c0_seq1	1.161	0	0	0	0
comp67924_c0_seq1	1.191	0.498	0.484	0.202	0.408
comp566639_c0_seq1	0	0	0	0	4.63
comp1695008_c0_seq1	0	0	0	1.638	0
comp1059976_c0_seq1	0	0	0	3.266	0
comp72521_c0_seq1	0.146	0.102	0.168	0.414	0.677
comp30279_c0_seq1	0	0	1.799	0	0
comp72088_c0_seq1	0.127	0.416	0.137	0.173	0.11
comp2738727_c0_seq1	0	0	1.01	0	0
comp96150_c0_seq1	2.43	29.406	2.735	1.59	8.045
comp72041_c0_seq1	2.235	0	0.137	0	0
comp63908_c0_seq1	0.585	0.193	0	0	0.269
comp873933_c0_seq1	0.829	0.558	0	0	0.378
comp25067_c0_seq1	0	0.183	1.893	0	0
comp96409_c0_seq1	0	1.188	0	0.347	0.687
comp1360519_c0_seq1	2.196	0	0	0	0
comp1347830_c0_seq1	0	0.467	0	1.937	0
comp94767_c0_seq6	61.76	61.006	28.055	28.213	46.948
comp747011_c0_seq1	0	0.325	1.63	0	0
comp1079443_c0_seq1	0.654	0	0.757	0	0.607
comp74542_c1_seq1	0.303	0	1.704	1.272	1.115
comp86112_c1_seq1	0	1.391	5.628	0.318	1.055
comp1267765_c0_seq1	0	0.477	0	0	0
comp96621_c0_seq3	0.312	0	2.114	0.434	1.155
comp1739514_c0_seq1	0	0	0	0.838	0
comp6094_c0_seq1	0.507	0.508	0	0	0.229
comp90024_c0_seq21	9.29	8.854	6.196	4.625	4.959
comp51620_c0_seq1	0	0.863	0	0	0
comp957276_c0_seq1	0.537	1.086	0	0	0
comp1725213_c0_seq1	0	0	0	0	0
comp756647_c0_seq1	0.234	0	0	0.328	1.912
comp78164_c0_seq1	101.554	102.536	125.335	102.397	118.768
comp78787_c0_seq1	0.908	0.609	0.4	0	0.329
comp66230_c0_seq1	0.244	0.325	0.526	1.33	0.438
comp66533_c0_seq1	0	0.833	0	0	0
comp35342_c0_seq1	0	1.086	0	2.216	0
comp27522_c0_seq1	0	0.366	0	0	0.498
comp19865_c0_seq1	0.185	0.366	0	0	0.169
comp73162_c0_seq2	0	0	0	9.086	0
comp1625473_c0_seq1	0	0	0	0	1.862
comp6906_c0_seq1	0	0	2.956	0	0
comp2125731_c0_seq1	0.273	0.366	0.295	0	0
comp949011_c0_seq1	1.63	0	0	0	0
comp20330_c0_seq1	1.503	0	0	0	0
comp1784327_c0_seq1	0	0	0	1.349	0
comp83789_c0_seq1	1.308	1.361	0.263	0.568	0.438
comp765330_c0_seq1	3.298	0.741	0	0	0
comp21058_c0_seq1	0.312	0.843	0.347	0	0.289
comp51126_c0_seq1	0	0	0	0	0
comp95371_c1_seq12	38.369	35.103	25.919	26.112	19.934
comp69836_c1_seq1	0	0	2.935	0	0
comp97565_c0_seq2	25.001	37.57	31.031	15.417	28.696
comp95686_c0_seq7	0.537	2.244	0.579	0.482	0.647
comp16511_c0_seq1	0.215	0	0	0	0
comp91803_c0_seq1	5.406	3.391	1.515	1.494	2.649
comp22332_c0_seq1	0	0	2.262	1.33	0.916
comp63112_c0_seq1	0	10.824	0	0	0
comp2620829_c0_seq1	0	0	0	0	0
comp1179886_c0_seq1	0	0.751	1.304	0	2.121
comp88750_c0_seq1	6.382	6.681	6.964	14.704	4.66
comp6455_c0_seq1	0.595	0.081	0.905	0.164	1.175
comp92003_c0_seq3	3.259	2.214	0.168	0.52	1.155
comp56716_c0_seq1	0.107	0.701	0	0	0
comp87080_c0_seq3	6.255	2.071	29.022	20.456	50.931
comp2632723_c0_seq1	0.712	0	0	0	0
comp2596784_c0_seq1	0	0	0	0	0
comp2910642_c0_seq1	1.151	0	0	0	0
comp48239_c0_seq1	0	0	2.44	0	0
comp89099_c1_seq2	1.122	0.833	2.409	0.964	0.797
comp83405_c0_seq2	2.186	2.478	0.526	2.235	0.727
comp75210_c0_seq1	0.283	0.142	0.379	0.193	0.438
comp1580650_c0_seq1	2.196	0	0	0	0
comp92482_c0_seq1	15.408	14.429	16.873	14.097	12.476
comp87592_c0_seq2	71.654	83.233	59.107	54.373	61.276
comp2631302_c0_seq1	0	0.772	0	0	0
comp102136_c0_seq5	3.767	1.442	3.566	3.719	0.836
comp75546_c0_seq1	0.185	0.558	0.505	0.125	0.836
comp2581755_c0_seq1	1.259	0.853	0	0	0
comp3584_c0_seq1	0.351	0.548	0.126	0.328	0
comp1380679_c0_seq1	3.103	0	0	1.407	0
comp7255_c0_seq1	0	0	2.788	1.619	3.405
comp72714_c0_seq1	0	0	0	0	4.063
comp94687_c0_seq18	11.085	3.777	5.491	16.005	0.807
comp22826_c0_seq1	0.361	0	0	1.012	0
comp63342_c0_seq1	0	0	0	0	0
comp87115_c0_seq3	0	0	0.442	2.525	0.368
comp780111_c0_seq1	0.293	0.193	0.326	0	0.269
comp2967_c0_seq1	0	1.208	0	0	0
comp76787_c0_seq2	0.117	0.843	0	0.164	0.209
comp49717_c0_seq1	0	0	0	0.607	0
comp48640_c0_seq1	2.264	0.386	1.294	0.78	2.619
comp805037_c0_seq1	0.312	0.406	0.221	0.713	0.279
comp2745205_c0_seq1	0.644	0	0	0	0.597
comp879978_c0_seq1	0	0	0.81	1.436	0.538
comp84156_c0_seq2	3.015	0.183	0.231	0	0.319
comp94363_c1_seq1	0	0	0	0	0
comp397704_c0_seq1	1.142	1.818	0	0	0.558
comp77685_c0_seq1	0	0	2.567	1.07	0.697
comp1232868_c0_seq1	0.693	0.234	0	0	0.319
comp1086712_c0_seq1	0.986	0	0	0	0
comp2700259_c0_seq1	0.654	0	0	0	0
comp2040110_c0_seq1	0	0	0	0.838	0
comp102610_c0_seq6	2.752	3.219	4.481	2.428	5.198
comp79582_c0_seq1	34.388	21.456	14.59	13.249	6.373
comp94859_c1_seq1	151.262	141.03	88.277	100.402	72.627
comp1718915_c0_seq1	1.454	0	0	0	0
comp954794_c0_seq1	0	0	0	7.246	0
comp78140_c2_seq1	0.215	0	2.83	1.783	0.189
comp1055685_c0_seq1	0	0	1.115	0	0
comp7909_c0_seq1	1.142	0.152	0	0	0
comp87450_c0_seq1	58.52	37.073	121.422	79.262	61.216
comp77215_c0_seq1	0.312	0	0	0	0
comp96101_c0_seq8	4.518	1.696	9.278	8.238	8.872
comp4773_c0_seq1	0	0	0.663	0	0.548
comp43032_c0_seq2	0	0	0	0	0
comp89610_c0_seq3	0.459	0.406	1.988	2.727	1.922
comp1364913_c0_seq1	1.815	0	0	0	0
comp86351_c0_seq5	1436.42	1600.38	1607.41	1452.22	2520.39
comp843781_c0_seq1	0	0	0	3.064	0
comp871767_c0_seq1	0.761	0	0	0	0
comp75693_c1_seq1	0.351	0.112	0	0.482	1.892
comp87122_c1_seq1	0.507	1.696	1.126	6.677	6.223
comp18716_c0_seq1	0	0	0	2.775	0
comp232165_c0_seq1	0	0	0.926	2.264	1.125
comp13196_c1_seq1	0	0.203	0	0	0.279
comp64277_c0_seq1	6.323	4.559	1.315	0.713	0.617
comp546704_c0_seq1	2.576	0	0	0.357	0
comp948692_c0_seq1	0	1.736	0	0.886	0
comp90297_c0_seq1	2.303	0.518	0	0.53	0.707
comp89259_c2_seq1	4.811	2.356	0.494	4.23	4.431
comp902467_c0_seq1	0	0	0	0	1.633
comp96238_c0_seq1	35.217	37.53	40.099	38.658	33.257
comp94487_c1_seq12	7.602	5.971	8.689	3.045	3.505
comp950221_c0_seq1	0	0	1.957	0	0
comp84761_c1_seq1	25.069	18.227	15.379	15.388	12.675
comp2246180_c0_seq1	0.947	0.64	0	0	0
comp101534_c0_seq3	16.15	8.672	19.166	16.274	34.452
comp64685_c0_seq1	0	0	0.905	0	1.235
comp1630389_c0_seq1	0	0	0.978	2.322	0
comp56660_c1_seq1	0	0	0	0	0
comp99146_c1_seq2	0.537	0.954	0.789	0.491	0.976
comp64236_c0_seq1	3.425	0.284	0	0	1.573
comp892187_c0_seq1	0	0	2.293	0.154	0
comp1956913_c0_seq1	0	0.193	0.158	0.202	0.388
comp12585_c0_seq1	0	0	0.842	0	0
comp79638_c0_seq1	3.611	2.011	2.861	1.667	1.991
comp1060392_c0_seq1	0.195	0.264	0.221	0.549	0
comp98645_c0_seq4	2.605	2	6.459	1.243	5.138
comp2562264_c0_seq1	0	0	0	1.628	0
comp1129621_c0_seq1	0	0	0	0	0
comp1676995_c0_seq1	0	0.782	1.346	0	0
comp100882_c0_seq1	0.078	0	12.812	0.617	1.265
comp81773_c0_seq1	2.303	2.346	4.881	3.941	4.152
comp55603_c0_seq1	2.869	1.929	0.82	5.907	0.667
comp69586_c0_seq1	0	0	0	0	0
comp610657_c0_seq1	0.449	2.122	0	0	0
comp724319_c0_seq1	0.185	0.619	0.41	0.511	0.169
comp48022_c0_seq1	2.127	1.422	0.789	1.638	0.647
comp4757_c0_seq1	0	0.731	0.81	1.002	0
comp2791757_c0_seq1	0	0	0	0	0
comp1704198_c0_seq1	1.23	0	0	0	0
comp516578_c0_seq1	0	0	0	0	0
comp94839_c0_seq2	31.646	30.005	27.392	26.768	25.729
comp89644_c0_seq1	46	16.521	56.362	40.749	29.841
comp4630_c0_seq1	0.293	0	0.326	0.395	0.528
comp61660_c0_seq1	0.439	0.437	0.116	0.299	0.787
comp57529_c0_seq1	0	0.193	0.642	0.8	0
comp1583762_c0_seq1	0	1.198	0	0	0
comp86721_c0_seq2	0.937	0.904	1.389	0.944	0.458
comp2007597_c0_seq1	0	0.873	0	0	0
comp2787002_c0_seq1	0	1.147	0	0	0
comp678439_c0_seq1	1.171	0.528	0	0	0
comp102485_c0_seq7	2.966	8.925	0.231	0.424	0.239
comp1194673_c0_seq1	0.137	0.355	0.295	0.549	0.119
comp813604_c0_seq1	0	1.614	0	0	0
comp1266422_c0_seq1	0.908	0	1.052	1.243	0
comp93495_c1_seq1	6.772	9.423	5.407	9.375	0.986
comp21717_c0_seq1	0.176	0.234	0.189	0	0.468
comp92502_c0_seq3	0.41	1.198	1.452	0.626	1.653
comp101430_c0_seq3	11.134	20.653	14.537	10.397	27.621
comp2108654_c0_seq1	0	0.812	0	1.619	1.135
comp1175307_c0_seq1	1.395	0	0.526	0	0
comp87131_c0_seq1	3.298	1.158	2.377	1.137	1.643
comp65363_c0_seq1	0.917	0	0.505	1.58	0.209
comp95690_c3_seq19	12.071	9.047	10.014	11.177	7.398
comp763694_c0_seq1	0.712	0.477	0	0.491	0.319
comp87024_c0_seq1	4.264	2.082	4.302	5.492	10.883
comp93350_c0_seq2	1.073	0.518	0.452	1.243	0.488
comp77367_c0_seq2	0.947	0.396	1.799	1.31	0.856
comp61376_c0_seq1	5.582	0.538	0.915	0	0
comp102071_c1_seq2	15.34	13.789	13.927	12.083	13.024
comp1051784_c0_seq1	0	0.426	0	0	0.587
comp90932_c0_seq1	16.765	16.683	5.596	8.431	7.129
comp23349_c0_seq1	0	0	0	1.031	0
comp73887_c0_seq2	0.937	0.386	0.705	0.096	0.199
comp27712_c1_seq1	0	0	0	1.571	0
comp82534_c0_seq2	19.868	20.501	21.575	19.676	25.102
comp1227564_c0_seq1	0.293	0.193	0.652	0	0.538
comp95753_c0_seq1	48.391	52.893	126.061	103.544	86.179
comp795171_c0_seq1	3.347	0	0	0	0
comp89992_c0_seq1	6.801	5.676	5.67	6.475	6.661
comp50067_c0_seq1	0.956	0	0	0	1.822
comp101490_c0_seq2	10.168	13.454	10.077	10.127	9.19
comp8289_c0_seq1	0	0	0	0	0
comp56254_c0_seq1	1.63	0.081	1.062	0.318	0.309
comp16517_c0_seq1	0	0	0	0.79	0
comp2711456_c0_seq1	0	0	1.346	0	0
comp1476334_c0_seq1	0	0.589	0	0.405	0
comp83777_c2_seq1	127.062	151.966	187.987	165.905	158.328
comp51174_c0_seq1	3.435	1.493	0.431	1.098	1.424
comp836807_c0_seq1	0	0.69	0	0	0
comp22634_c0_seq1	2.01	0	0	0	0
comp20779_c0_seq1	0.273	0	0.305	0.385	0
comp2020638_c0_seq1	2.42	0	0	0	0
comp1061751_c0_seq1	0	0.254	0	0	0
comp1799480_c0_seq1	0	0	0	1.07	0
comp1650370_c0_seq1	0	0.579	0	0	0
comp93549_c0_seq1	8.304	17.709	0	1.705	2.519
comp1063741_c0_seq1	0	1.614	0	0	0
comp95729_c0_seq2	55.963	36.829	66.281	87.886	107.457
comp3651_c0_seq1	3.054	0	0	4.163	0
comp2781639_c0_seq1	1.298	0	0	0	0
comp66717_c0_seq1	0.664	0	0.21	0.395	0.259
comp87132_c0_seq4	0.351	0.975	0.463	0.838	0.119
comp48556_c0_seq1	31.46	27.193	47.441	59.721	56.198
comp18618_c0_seq2	0	0.051	0.568	0	0
comp1128102_c0_seq1	0	0	0	0	0
comp28666_c0_seq1	0	0	0	0	0
comp2091187_c0_seq1	0	0.782	0	0	0
comp1610083_c0_seq1	0	0	0	1.185	0
comp83654_c0_seq3	6.948	6.438	5.596	7.699	2.649
comp60830_c0_seq4	0	0	0.442	0	0
comp22703_c0_seq2	0.361	0.244	0	0	0
comp70859_c0_seq3	0.049	0.203	0.326	1.185	0.767
comp76328_c0_seq2	0	0	0.736	0.308	0
comp61254_c0_seq1	0.361	0.751	0.778	0.164	0.11
comp60463_c0_seq1	0.761	0.173	0	0.347	0.229
comp2625281_c0_seq1	0	0	0	1.831	0
comp68983_c0_seq2	1.151	0	0	0.53	0
comp93503_c1_seq2	0.332	0.355	0.284	0.549	0.538
comp88743_c0_seq2	0.693	0.914	3.471	5.704	1.165
comp69295_c0_seq1	0.546	0	1.862	0.752	0
comp102103_c0_seq3	12.227	17.414	2.609	7.708	7.398
comp84404_c0_seq2	0.537	0.213	1.157	0.443	0
comp38792_c0_seq1	0	0	0	0	9.35
comp54214_c0_seq1	1.249	1.686	0	0.858	0
comp525130_c0_seq1	0	1.513	0	0	0
comp93622_c0_seq7	4.284	5.707	3.387	4.461	4.401
comp1787316_c0_seq1	0	0	2.409	1.407	0
comp11171_c0_seq1	1.21	0	0	1.648	2.31
comp3482963_c0_seq1	0	0	0.705	0	0
comp1347639_c0_seq1	0.829	0.558	0	0	0
comp1487729_c0_seq1	0	0	0	0	0
comp92350_c0_seq2	3.591	2.041	1.01	1.657	2.878
comp79063_c0_seq1	0.4	0.538	1.809	1.108	0.737
comp86780_c0_seq2	3.357	2.721	0	0.8	0
comp2626423_c0_seq1	0	0	1.041	0	0
comp92658_c0_seq1	4.889	2.63	7.942	5.386	4.063
comp81527_c0_seq1	1.171	0.822	1.126	1.079	0.876
comp92684_c1_seq1	0.82	0.599	1.378	2.255	2.36
comp90067_c0_seq3	0	0	2.283	0	0
comp91749_c1_seq1	5.767	6.661	1.978	6.147	4.361
comp1624517_c0_seq1	0	0	1.083	0	0
comp92890_c1_seq1	18.14	16.683	12.581	19.175	15.812
comp82345_c0_seq1	2.644	0.802	1.599	2.332	2.4
comp2010783_c0_seq1	0.537	0	0	0.742	0
comp99112_c4_seq1	23.283	4.255	7.111	12.69	33.227
comp1097671_c0_seq1	0.498	0	0	0	2.748
comp886880_c0_seq1	5.845	0	0	0	0
comp1379175_c0_seq1	0	1.493	0	0	0
comp599512_c0_seq1	0	3.818	0	0	0
comp74754_c0_seq1	0.878	0.833	0.137	0.694	0.339
comp16493_c0_seq1	0.107	0.619	0.116	0.145	0.09
comp88483_c0_seq2	50.635	37.144	40.635	31.971	28.358
comp658504_c0_seq1	0	1.005	0	1.021	0
comp1925329_c0_seq1	0	0	0	1.262	0
comp8309_c0_seq1	0.546	0.376	1.252	0.761	0.508
comp74206_c0_seq1	0.088	0.924	0.379	0	0.08
comp99257_c0_seq1	28.562	33.244	28.349	26.69	26.715
comp72858_c0_seq1	0	0	3.166	0	1.474
comp1373410_c0_seq1	0	1.472	0	0	0
comp887974_c0_seq1	0.732	0.325	0	0	0
comp13425_c0_seq1	0	0	0	0	6.383
comp95918_c0_seq1	4.518	0.152	0.21	1.407	1.404
comp102454_c0_seq6	4.84	3.574	2.156	4.827	3.545
comp956312_c0_seq1	0	0.65	0.358	0.453	0.299
comp57514_c0_seq1	0.703	1.107	0.263	0.328	0.209
comp55982_c0_seq1	0	0.65	0	0	0.299
comp71532_c0_seq1	0	0	0.978	0.597	4.789
comp96319_c0_seq1	6.07	3.909	3.366	4.895	6.144
comp2869_c0_seq1	0.429	0.66	0	0.395	0
comp9827_c0_seq1	0.078	0	1.283	0.106	0
comp498919_c0_seq1	0.634	0.142	0	2.322	0
comp88467_c1_seq5	27.303	20.735	30.295	33.705	43.194
comp87338_c0_seq8	20.756	21.435	17.809	21.632	19.635
comp735742_c0_seq1	0	0	0	1.522	0
comp2304154_c0_seq1	0	0	0	0	0
comp91370_c1_seq3	10.139	10.296	9.089	8.643	7.996
comp1625455_c0_seq1	0	0	1.704	0	0
comp1069528_c0_seq1	2.508	1.696	0	0	0
comp62601_c0_seq1	0.966	0.386	0	0.27	0
comp3665215_c0_seq1	0	1.493	0	0	0
comp321377_c0_seq1	3.181	0	0	0	0
comp14333_c0_seq1	1.425	0	0	0.491	0
comp97971_c1_seq7	0.908	1.797	0.021	0.048	1.991
comp1055482_c0_seq1	1.854	0	0	2.553	0
comp88217_c0_seq1	7.436	5.372	13.927	7.342	12.417
comp79263_c0_seq1	0.361	0.487	0	0	0
comp24516_c0_seq1	0	0.518	0	0	0
comp593458_c0_seq1	0	0.934	0	0	2.549
comp82564_c1_seq1	0.429	0.284	0.242	0.896	0.199
comp1582295_c0_seq1	1.639	0	0	0	0
comp96062_c0_seq2	243.106	257.69	182.275	392.388	102.509
comp84533_c0_seq2	0	0	0	8.084	0.946
comp2582340_c0_seq1	0	0.548	0	0	0
comp1522702_c0_seq1	0	0.498	0	1.021	0.697
comp1799795_c0_seq1	0	0.244	0	0.511	0.339
comp99912_c0_seq2	1.874	1.757	1.452	2.284	1.872
comp72423_c0_seq1	0	0	0.884	1.079	0.358
comp2318609_c0_seq1	0	0.63	0	0	0
comp66100_c1_seq1	0	0	1.031	3.796	0
comp1453524_c0_seq1	0	0.934	0	0	0
comp28603_c0_seq1	0	0.335	0	2.091	0
comp90684_c1_seq2	17.506	25.446	24.268	17.845	40.575
comp47402_c0_seq1	0.273	0.802	0	0.183	0.607
comp66318_c0_seq1	0.644	0.914	0	0.251	0.159
comp87419_c0_seq6	0.498	0.426	1.273	0.193	0.119
comp77110_c0_seq1	0.478	0.162	0.652	0	0
comp1654425_c0_seq1	0	0	0	1.262	0
comp1598530_c0_seq1	0.293	0.193	0	0.8	0
comp1596186_c0_seq1	0.468	0.152	0	0	0.418
comp57629_c0_seq1	3.24	0	0	0	0
comp88281_c0_seq1	33.929	24.806	26.277	20.312	32.152
comp63337_c0_seq1	0.254	0.498	0.273	0	0.339
comp52696_c0_seq1	0	1.736	0.421	0	0
comp101464_c0_seq1	3.24	3.3	4.681	2.948	3.087
comp2694569_c0_seq1	0	0.853	0	0	0
comp1363870_c0_seq1	0	0	0.61	0.511	0
comp1157805_c0_seq1	0	0	0	1.619	0
comp61379_c0_seq1	0.947	1.107	1.031	0.328	0.428
comp1204015_c0_seq1	1.239	0	0	0	0.578
comp7333_c0_seq1	0	0	0	0	0
comp79380_c0_seq2	0.254	0.345	0	0.357	0
comp31469_c0_seq1	0.556	0	0	0	0
comp90938_c0_seq1	2.42	1.645	4.25	0	0
comp101721_c0_seq2	13.818	12.967	19.587	9.896	6.97
comp1729178_c0_seq1	0	1.361	0	0.925	0
comp90216_c2_seq1	0.908	0.609	0.137	0	0
comp84518_c0_seq1	0.693	1.158	25.036	9.53	1.255
comp6541_c0_seq1	0	0	0	5.097	2.4
comp75034_c0_seq1	0.342	0.904	0.978	0.154	0.707
comp88560_c0_seq1	55.954	55.868	71.53	63.681	71.861
comp81222_c0_seq1	2.732	0.833	1.378	1.031	1.125
comp2608840_c0_seq1	0	0	0	0	2.121
comp720154_c0_seq1	0.381	0.508	0.431	1.05	0.348
comp1179164_c0_seq1	0	0	0	0	0
comp341050_c0_seq1	0	2.061	0	0	0
comp739558_c0_seq1	0.332	0	0	0	0
comp54720_c1_seq1	0.176	0.234	0.189	0.482	0.787
comp87792_c0_seq1	5.035	4.884	6.417	6.273	9.419
comp73223_c0_seq1	0.781	0.132	0.642	2.987	0.179
comp52458_c0_seq1	1.161	1.036	0	0	0
comp90068_c0_seq1	0.683	0.132	0.736	1.079	0.259
comp533571_c0_seq1	0	0	0	0	0
comp102359_c0_seq2	4.186	4.427	3.629	4.461	4.859
comp59569_c0_seq2	1.034	0	0.81	0.202	0
comp94924_c0_seq2	16.452	12.987	20.817	1.696	9.34
comp26944_c0_seq1	0	0	0	0	0
comp69891_c1_seq1	2.771	0.934	1.567	1.272	1.275
comp83379_c1_seq1	4.186	0	48.924	71.669	33.974
comp1181525_c0_seq1	0.664	0	0	0	0
comp84832_c0_seq1	32.261	45.226	247.599	271.848	262.649
comp35429_c0_seq1	2.654	0.599	0	0	0
comp79033_c0_seq1	0.205	0.223	0.074	0.096	0.488
comp2243961_c0_seq1	0	0.66	0	0	0
comp2534708_c0_seq1	1.005	0	0	0	0
comp164854_c0_seq1	0	0	0	0	0
comp80729_c0_seq1	2.039	0	0.778	0	0
comp17761_c0_seq1	0	0	0	0	0
comp65550_c0_seq1	0	0	0	0	4.331
comp1051539_c0_seq1	0.742	0	0.421	1.031	0
comp3502_c0_seq1	0.498	0.071	0	1.108	0.358
comp2224940_c0_seq1	1.132	0	0	0	0
comp75794_c0_seq1	0.293	1.919	0	0	0
comp19529_c0_seq1	0	0.812	0	0	0
comp90666_c0_seq1	16.794	16.439	10.183	13.615	16.519
comp70427_c1_seq1	0.898	0.914	0	0	0
comp37417_c0_seq1	1.571	1.168	1.147	0.241	1.105
comp1652390_c0_seq1	0	0.223	0	0.472	0
comp87873_c0_seq3	48.937	21.76	27.202	30.998	30.688
comp13449_c0_seq1	0	0	0	0	3.077
comp50903_c0_seq1	1.737	0	0	0	0
comp2118013_c0_seq1	1.005	0	0	0	0.468
comp99060_c0_seq3	17.048	15.79	12.949	13.808	17.634
comp50529_c0_seq1	0.683	0.234	0	0	0
comp94261_c1_seq1	5.562	3.483	4.976	4.423	3.037
comp101964_c0_seq3	12.227	4.701	11.613	12.815	2.678
comp2621552_c0_seq1	0	0.64	0	0	0
comp98837_c0_seq6	13.154	18.267	23.942	32.086	29.861
comp86010_c1_seq1	110.814	134.775	132.867	121.629	117.136
comp89219_c0_seq1	3.942	5.636	2.861	8.672	2.24
comp1120085_c0_seq1	0	0	0	1.667	0
comp61953_c0_seq1	0.537	0.995	0.231	0.742	0.289
comp436_c0_seq1	0	0	0	2.014	0
comp85217_c1_seq1	0	0.518	0	1.609	1.065
comp958241_c0_seq1	0	0.203	0	1.233	0.807
comp1718872_c0_seq1	0	0.416	0	0	0
comp71371_c1_seq1	1.191	0	6.911	0.183	5.237
comp477946_c0_seq1	0	0.091	0	0	5.556
comp81616_c0_seq2	0.332	0	0.736	1.368	1.205
comp59221_c0_seq1	0	0.944	0	0	0.508
comp16907_c0_seq1	0	1.391	0	0	0
comp26539_c0_seq1	0	0	0	0	0
comp1966107_c0_seq1	0	0	1.168	0	0.946
comp86460_c0_seq1	69.878	81.598	63.367	61.706	64.203
comp47230_c0_seq1	0.429	0.142	0.242	0.299	0
comp1617005_c0_seq1	0	0.985	0	0	0
comp85940_c0_seq1	0.898	1.34	1.799	0.578	1.055
comp77817_c2_seq1	0	0	11.95	10.599	24.275
comp49909_c0_seq1	0.176	0.112	0.189	0.472	0.777
comp67900_c0_seq1	0	0	0	0	0.478
comp86071_c0_seq2	0.244	0.162	1.094	1.368	1.125
comp2008350_c0_seq1	0.732	0	0	0	0
comp71949_c0_seq1	0.917	0.619	1.031	0.636	0
comp54525_c1_seq1	0.703	0	0	0	0
comp2568125_c0_seq1	0.488	0.325	0	0	0
comp74088_c0_seq2	0.224	0.894	0.736	0.308	0.607
comp82017_c0_seq1	0.888	0.234	0.2	0.983	1.932
comp612263_c0_seq1	0	0	3.187	0	0
comp94789_c0_seq1	0.605	0.721	1.262	1.561	0.777
comp51734_c0_seq1	0	0	0.673	0	0
comp12810_c0_seq1	0	0	0	0.906	0
comp64147_c0_seq1	3.854	2.325	2.167	1.599	2.121
comp24058_c0_seq1	0.224	0.904	0	0.318	0
comp1935616_c0_seq1	0	0.711	0	1.426	0
comp1053723_c0_seq1	2.381	0	0	0	0
comp55786_c1_seq1	0.234	0.152	0	0.154	0.408
comp88482_c0_seq7	0.42	0.498	0	0.347	0
comp82745_c0_seq2	339.429	266.768	230.222	239.347	296.334
comp1362120_c0_seq1	0	0.325	0.21	0.54	0
comp2771229_c0_seq1	0	0	0.789	0.944	0
comp79467_c0_seq1	0.888	0	6.143	3.623	5.825
comp57158_c0_seq1	0.215	0.426	0	0	0.388
comp1151005_c0_seq1	0	0	3.335	0	0
comp736360_c0_seq1	0	2.092	0	0	0
comp1995162_c0_seq1	2.166	0	0	0	0
comp1967055_c0_seq1	1.239	0	0	0	0
comp2027597_c0_seq1	0.878	0	0	0	0
comp1603750_c0_seq1	0	0	0.452	0.559	0
comp82124_c0_seq2	1.366	0	0	0.944	0.408
comp2518745_c0_seq1	1.191	0	0	0	0
comp75675_c0_seq1	0.107	1.005	0.116	0.145	0
comp1958810_c0_seq1	0	0	0.673	0.414	0.548
comp46756_c0_seq1	0.498	0	0	1.368	0.458
comp85580_c0_seq1	24.259	26.076	21.143	19.705	24.584
comp14399_c0_seq2	0	0.335	2.272	2.072	0
comp19261_c0_seq1	0.381	0.508	0	0	0
comp98641_c2_seq9	18.521	11.342	11.634	5.964	18.012
comp2840107_c0_seq1	0	0	0	1.06	0
comp184794_c0_seq1	0	0	0	3.401	0
comp66987_c0_seq1	1.688	0.325	0.536	0	0.876
comp94310_c0_seq1	0.312	0.345	1.252	0.434	2.27
comp536747_c0_seq1	3.103	0	0.137	0	0
comp1550311_c0_seq1	1.181	0	0	0	0
comp590967_c0_seq1	3.572	0	0	0	0
comp70576_c0_seq1	0	1.147	0	0	0
comp2034121_c0_seq1	0.254	0	0	0	0.468
comp101705_c0_seq18	30.904	37.662	29.748	27.827	43.025
comp82963_c0_seq2	1.922	0	0	2.332	0
comp1435589_c0_seq1	0.254	0.173	0	0.347	0
comp794528_c0_seq1	0	0	0	0	0.826
comp73896_c0_seq1	1.044	0.264	0.284	1.079	0.587
comp21564_c0_seq1	0	0	1.988	0	0
comp1853398_c0_seq1	0.956	0	1.083	0	0
comp1598143_c0_seq1	0	0	0.252	0.318	0.209
comp1053507_c0_seq1	0	0.376	0	0	1.016
comp54510_c0_seq1	0.771	0	0	0	0
comp63851_c0_seq1	0	0	1.115	1.31	0
comp1551365_c0_seq1	2.039	0	0	0	0
comp716546_c0_seq1	1.249	0	0	0	0
comp2090685_c0_seq1	0	0.396	0	0	0.548
comp92687_c0_seq1	8.636	7.179	11.908	10.387	12.377
comp98790_c0_seq14	2.03	1.218	1.294	7.101	1.822
comp85959_c0_seq2	19.429	12.693	27.287	17.546	28.537
comp84336_c0_seq1	0.361	4.488	0	0.067	0
comp2013983_c0_seq1	0	0.538	1.841	0	0
comp45435_c0_seq2	0.39	0.528	0	0	0
comp2146881_c0_seq1	0.673	0.294	0	0	0
comp85184_c0_seq1	63.906	49.572	63.641	84.706	74.33
comp101940_c0_seq7	7.914	49.054	3.703	5.049	2.051
comp925687_c0_seq1	0.8	0.538	0	0	0
comp11613_c0_seq1	2.381	0	0	0	0
comp97063_c0_seq3	33.998	75.242	18.44	16.284	10.903
comp47940_c0_seq1	0.293	0.132	0.421	0.27	0.348
comp76217_c0_seq4	1.025	0.487	0.642	0.607	0.926
comp91701_c1_seq4	2.918	6.255	19.439	10.165	7.627
comp2780880_c0_seq1	0	0	0.558	0	0
comp8038_c0_seq1	0	0	0	1.773	0.169
comp92928_c2_seq1	144.041	129.16	99.89	66.745	89.345
comp2909350_c0_seq1	0	0	0	0	0.299
comp96896_c0_seq3	11.895	5.828	9.783	10.715	12.934
comp85526_c0_seq1	690.617	749.889	1469.85	748.373	885.028
comp101400_c1_seq1	0	0	0	1.619	0
comp94022_c1_seq1	0	0.396	0.663	0	0
comp72819_c0_seq1	0.507	1.361	1.41	0.703	0.687
comp100626_c0_seq3	10.363	11.505	11.014	8.836	7.05
comp31345_c0_seq1	0	1.919	0	0	16.081
comp1058148_c0_seq1	0	0.64	0	0	3.575
comp76520_c0_seq1	0.898	0.102	2.767	0	0
comp99629_c0_seq1	5.074	4.001	3.082	3.71	3.565
comp1791695_c0_seq1	0.82	0	0	0	0
comp1849112_c0_seq1	0	0	0	0	1.314
comp89101_c0_seq1	2.108	2.366	2.146	0.752	1.882
comp640264_c0_seq1	0	4.255	0	0	0
comp88860_c0_seq2	35.188	26.604	35.923	54.499	26.745
comp1054567_c0_seq2	0	0	0	4.047	0
comp90107_c1_seq1	1.688	0.102	0.452	0.366	0
comp86687_c0_seq1	22.415	16.967	18.219	10.676	19.357
comp70690_c0_seq1	17.984	10.499	0	0	0.558
comp89815_c0_seq7	53.465	57.462	41.971	34.312	48.302
comp86148_c0_seq1	0	0.041	0.757	0.077	2.071
comp94632_c0_seq18	3.63	11.616	7.49	1.821	1.324
comp70656_c0_seq1	0	1.452	0.82	0	0.667
comp2579344_c0_seq1	1.034	0	1.199	0	0
comp2083221_c0_seq1	0	0	0	0	0
comp63327_c0_seq1	2.332	1.3	4.797	3.218	1.065
comp1180871_c0_seq1	1.864	1.259	0	0	0
comp1672817_c0_seq1	0.439	0.294	0	0	0
comp88482_c1_seq1	0.82	1.381	0	0	0.378
comp1930303_c0_seq1	0	0	0	0	0
comp81635_c0_seq5	0.185	0	0	0	0
comp2056956_c0_seq1	0	0	0	0	0.886
comp1345686_c0_seq1	0	0	0.431	0	0
comp101724_c1_seq1	0.966	1.036	0.642	1.339	0.348
comp95979_c0_seq1	2.225	1.513	5.354	3.276	2.669
comp1969460_c0_seq1	0.361	0.244	0	0.501	0
comp56118_c1_seq1	0.4	0	0	0	0.368
comp2166336_c0_seq1	0.937	0	0	0	0
comp1262556_c0_seq1	0.751	0.254	0	0	0
comp1408888_c0_seq1	0.868	0.589	0	0	0
comp100719_c0_seq4	6.616	6.844	5.417	6.61	4.54
comp1633407_c0_seq1	0.595	0	0.673	0	0
comp88040_c0_seq1	0.351	0.234	0.642	0.328	3.634
comp83625_c0_seq1	1.181	0.041	1.21	0.27	1.414
comp96018_c0_seq6	15.955	17.191	16.094	14.405	16.35
comp2485819_c0_seq1	0	0	0	0	1.045
comp82946_c0_seq1	1.239	0.518	0.263	0.395	0.538
comp773424_c0_seq1	0.312	0.416	0.347	0.434	0.856
comp259258_c0_seq1	0	0	0	0	3.146
comp2189743_c0_seq1	2.508	0	0	0	0
comp64952_c0_seq1	0	0	14.927	0	0
comp69477_c0_seq1	0	1.523	0	3.517	1.613
comp13955_c0_seq1	0	0	0	0	0
comp15499_c0_seq2	0.664	1.34	0	0	0.299
comp71634_c0_seq1	0	0	1.883	1.118	1.533
comp55880_c0_seq1	0.751	0.751	1.673	1.551	0.339
comp45778_c0_seq1	1.259	0.426	0	0	0
comp1731328_c0_seq1	0	0	0	2.486	0
comp1342674_c0_seq1	1.073	0	0	0	0
comp3653_c0_seq1	0.849	0	0.978	0	0.797
comp99129_c0_seq7	0.107	1.391	2.283	1.176	0.329
comp815164_c0_seq1	0	0.711	0	0.732	0
comp1665388_c0_seq1	0	0	0	0	0
comp2664393_c0_seq1	0	1.3	0	0	0
comp960044_c0_seq1	0	0	0	0.646	0
comp513357_c0_seq1	0.556	0.234	0.452	0.674	0.876
comp1257304_c0_seq1	1.083	0	0	0	0
comp71533_c0_seq1	0	1.097	0	0	0
comp65473_c0_seq1	0	0.203	1.725	0.858	1.414
comp2682220_c0_seq1	0	0.477	0.81	0	0
comp35754_c0_seq2	0	0	0	0	0
comp93994_c0_seq1	2.947	3.727	5.06	6.051	4.7
comp79847_c0_seq1	3.006	0.762	1.683	3.902	3.186
comp77851_c0_seq1	0	0	2.945	2.659	0
comp2047189_c0_seq1	0	0	2.02	0	0
comp1634863_c0_seq1	0	0.274	0.473	0	0
comp18855_c0_seq1	0	0	0.421	0	0
comp23033_c0_seq1	0.556	0.376	0.621	0	0
comp1829678_c0_seq1	0.41	0	0	0	1.125
comp26645_c0_seq1	0	0	0	0	0
comp1265066_c0_seq1	0	0.741	0	0	0
comp101569_c1_seq1	16.15	27.964	42.392	32.944	55.859
comp2883729_c0_seq1	0	0	1.441	0	0
comp76357_c0_seq2	0	1.533	0.852	0.53	1.742
comp3306367_c0_seq1	0	0	0	2.621	0
comp1458_c1_seq1	0	0.944	0	0.328	0
comp94940_c0_seq6	0.127	4.315	0.41	1.176	0.856
comp100847_c1_seq1	16.579	15.962	17.483	19.647	17.475
comp56134_c0_seq1	0	0	1.494	0	0
comp2003238_c0_seq1	0	0.711	0	0	0
comp1352342_c0_seq1	0	0	1.641	0	0
comp56814_c0_seq1	0	0.284	0	0	0
comp918683_c0_seq1	0	1.178	0	1.195	0
comp987570_c0_seq1	1.591	0	0	0	0
comp2657382_c0_seq1	2.127	0	0	0	0
comp1086590_c0_seq1	0	0.558	0	0	0.259
comp90471_c0_seq1	32.173	31.488	30.158	27.471	33.894
comp76134_c0_seq3	2.537	0.853	0	0.877	0.578
comp521156_c0_seq1	0	0	0	0	0
comp49949_c0_seq1	0.273	0.457	0.305	0.193	0
comp16562_c0_seq1	0	0	3.976	0	0
comp18468_c0_seq2	0.166	0.863	0	0	0
comp78522_c0_seq1	8.041	0.366	3.661	0	1.484
comp40125_c0_seq1	0.8	0.538	0.179	0.886	0.149
comp66059_c0_seq1	1.356	0	0.778	0	0.627
comp81107_c0_seq1	0.625	0.751	1.504	0.694	2.489
comp91561_c0_seq6	3.747	3.798	7.9	6.841	4.262
comp6733_c0_seq1	0	0	0	0	0
comp57953_c0_seq1	0.195	0.061	0.421	0.809	0.09
comp48382_c0_seq1	0.927	0.305	0.168	0	0
comp750185_c0_seq1	0	0	0	0	0
comp565514_c0_seq1	0	0	1.767	0.877	0
comp82867_c0_seq4	22.512	18.003	30.621	18.259	12.675
comp705895_c0_seq1	1.083	0.366	1.841	0	0
comp16036_c0_seq1	0.995	0	1.126	0	0.458
comp1582978_c0_seq1	0.4	0	0.452	0	0
comp87925_c0_seq1	3.269	1.716	3.44	1.783	2.001
comp77135_c0_seq1	2.664	2.092	0.505	1.224	0.816
comp70940_c0_seq1	0	0	0	0	2.091
comp2099776_c0_seq1	0	0.254	0.431	0.53	0
comp97795_c0_seq3	2.039	1.482	2.409	1.455	1.235
comp73139_c0_seq1	0	0.132	4.86	0	7.259
comp44422_c0_seq1	0.176	0.345	1.494	0	0.159
comp95740_c0_seq1	9.856	10.438	14.211	12.237	15.334
comp88062_c0_seq2	67.937	60.295	72.203	78.925	68.923
comp85059_c0_seq1	0.732	2.153	1.925	2.313	2.26
comp5712_c0_seq1	0	0	0	0	0
comp2024151_c0_seq1	0	0	0	0	0
comp98251_c0_seq3	9.67	9.87	12.823	9.452	11.122
comp102020_c0_seq9	1.6	1.757	0.663	0.337	1.324
comp93926_c0_seq5	0.8	0.437	0.284	0.125	0.478
comp84312_c0_seq1	3.025	1.432	3.808	3.238	1.225
comp66864_c0_seq1	2.166	0.995	0.726	0.463	1.802
comp13117_c0_seq1	1.181	0	0	0.809	0
comp2608121_c0_seq1	0	0	0.505	0	0
comp29641_c0_seq1	0	0.609	0	0	0
comp87048_c1_seq1	1.337	4.163	0.81	1.436	1.344
comp1615149_c0_seq1	0.722	0.487	0	0.992	0
comp94535_c0_seq1	76.504	41.865	55.541	103.428	48.411
comp76593_c0_seq1	0.673	0.985	0.147	0	0
comp92329_c0_seq1	4.742	6.194	17.504	15.321	7.528
comp11235_c0_seq1	0	0	0	0	0
comp885386_c0_seq1	0.527	0	0	0.732	0
comp75286_c1_seq1	0.059	0.731	0	0.077	1.175
comp1562895_c0_seq1	2.42	0.548	0	0	0
comp54666_c0_seq1	2.235	2.356	0	0	0
comp100498_c1_seq1	10.724	1.614	0	0	0
comp83343_c0_seq1	0	0	3.156	2.486	0
comp780423_c0_seq1	0.137	1.32	0	0	0.119
comp27835_c0_seq1	0.761	0.254	0	1.05	0.348
comp94347_c2_seq2	37.198	83.934	38.079	42.117	37.279
comp17334_c0_seq1	0	0	0	1.224	2.041
comp1951328_c0_seq1	0	0.508	0	0	0
comp1658932_c0_seq1	0	0	0	3.873	0
comp1603793_c0_seq1	0	0	0	2.948	0
comp1085219_c0_seq1	0	0	0.579	0	0
comp952060_c0_seq1	0.82	0	0	0	0
comp83490_c0_seq1	41.911	91.163	60.317	50.028	39.57
comp2075221_c0_seq1	0.429	0	0	0.588	0
comp93576_c0_seq1	1.2	1.848	0.473	7.217	1.255
comp70369_c0_seq1	1.317	0	0.757	0.906	0.607
comp69897_c0_seq1	1.093	0.914	2.419	1.127	1.484
comp661467_c0_seq1	1.025	0.112	0.189	0.713	0.159
comp1605317_c0_seq1	0	0	0	0	0
comp93760_c2_seq1	1.766	1.422	0	0	0
comp1062524_c0_seq1	0.42	0	0	0	0.767
comp1049782_c0_seq1	0	0.366	0.147	0	0
comp74941_c0_seq1	0	0	0	0	0
comp1322555_c0_seq1	0	0	0	0	0
comp53046_c0_seq1	0.4	0.406	0.221	0.279	0.179
comp73245_c0_seq1	0.137	3.056	0.074	0	0.119
comp1640757_c0_seq1	0	0	0	0	0
comp3415_c0_seq1	0	0	0	0	0
comp71933_c0_seq1	0.342	0.69	0	0.472	0
comp57510_c0_seq1	0.488	0	0.558	0.674	0
comp2838616_c0_seq1	0	0	1.346	0	0
comp96160_c0_seq2	100.705	31.742	18.566	6.456	27.641
comp83071_c0_seq1	1.386	2.153	0.705	0.125	0.169
comp54650_c0_seq1	0	0.366	0	0.376	2.808
comp2285401_c0_seq1	0	0	0.61	0	0.498
comp1348982_c0_seq1	0	0	1.105	0	0.448
comp56272_c0_seq1	0.234	0.467	0	0	0.418
comp40338_c0_seq1	0	0	1.073	0.222	0
comp66647_c0_seq1	0.361	1.188	0.2	0.491	0
comp2828860_c0_seq1	0	0	0.999	0	0
comp101059_c0_seq4	5.182	5.077	6.827	4.24	5.725
comp658669_c0_seq1	1.23	0	2.882	0	0
comp58847_c0_seq1	0.664	0.173	0.295	0	0.478
comp21035_c0_seq1	0	0	0	0	0
comp93453_c1_seq1	21.097	18.227	31.273	24.089	26.237
comp66567_c1_seq1	1.21	0	0	0	0
comp84359_c0_seq1	2.244	2.549	5.196	2.486	4.481
comp62099_c0_seq1	3.923	0	0	0	0
comp976867_c0_seq1	0	0.518	0	0	0.239
comp16871_c0_seq1	0	0	0	0	0
comp16808_c0_seq1	0.751	0.416	0.684	1.214	0.906
comp101931_c0_seq3	2.976	8.58	8.931	4.606	7.358
comp100619_c0_seq2	24.249	22.837	21.133	27.365	17.833
comp24524_c0_seq1	0	0	0	0	0
comp92416_c0_seq1	15.076	16.318	6.543	8.402	5.596
comp66514_c0_seq1	0	0	1.094	0	3.077
comp3637271_c0_seq1	0	0	0	0	0.966
comp84000_c0_seq1	0.995	2.153	1.115	0.886	0.926
comp1227879_c0_seq1	0.244	0.162	0	0	0.448
comp100409_c0_seq7	2.371	2.417	2.577	1.272	1.085
comp97908_c0_seq3	8.978	16.602	7.784	7.275	7.179
comp25570_c0_seq1	0	0	0	0	2.848
comp1429427_c0_seq1	0	0	0	0	0
comp70139_c0_seq1	0	0	0.273	0.684	0
comp1997291_c0_seq1	0	0	0	1.648	0
comp9504_c0_seq1	0	0	0	0	0.209
comp51521_c0_seq1	0.566	0.284	0	0	0.388
comp101981_c0_seq1	0.976	0	0.558	0	0
comp83336_c2_seq1	13.056	6.651	6.08	9.125	6.751
comp2608666_c0_seq1	0	0.487	0	0	0.667
comp1867664_c0_seq1	0.585	0.396	0	0.809	0
comp70305_c0_seq2	2.927	0	0	0	0
comp101595_c0_seq4	30.709	35.945	30.821	36.846	28.318
comp86822_c0_seq3	0.127	0.081	0.273	2.592	0.906
comp89353_c0_seq2	0.947	0.416	0.684	1.204	0.856
comp87501_c0_seq4	51.728	78.714	66.555	28.232	65.06
comp85301_c0_seq2	0.917	2.325	1.389	1.648	1.484
comp96225_c0_seq2	2.264	1.899	2.177	2.438	2.191
comp91754_c1_seq1	3.132	3.056	2.83	2.226	1.583
comp63155_c0_seq1	0	0.975	0	0	0
comp52122_c0_seq2	0	0	1.662	0	0
comp60198_c0_seq1	0	2.417	0	0.713	0
comp79802_c1_seq1	3.776	1.411	1.788	1.465	0.956
comp1388650_c0_seq1	0	0.122	0.2	0.251	0.498
comp1625432_c0_seq1	0	0	3.64	0	0
comp92200_c2_seq2	24.2	19.293	19.639	21.285	21.199
comp1190580_c0_seq1	0	0	0.379	0	0
comp95913_c0_seq4	7.104	23.08	4.081	4.982	5.267
comp70234_c0_seq2	0	0	0.968	0	1.195
comp56039_c0_seq1	0.517	0.234	0	0	0.159
comp72616_c0_seq1	0.556	0.467	0	0	0.378
comp84930_c0_seq1	38.252	30.828	67.617	70.05	49.626
comp917012_c0_seq1	0	0	0	0	0
comp89942_c0_seq4	0.937	0.528	0.295	0.52	0.119
comp49413_c0_seq1	7.787	0	0	0	0
comp2015598_c0_seq1	2.762	0	0	0	0
comp142123_c0_seq1	0	0	0	0	4.919
comp545033_c0_seq1	0	0	0	0	0
comp61100_c0_seq1	0.234	1.086	0.168	0	0.209
comp2330945_c0_seq1	0	0	0	1.667	0
comp1033407_c0_seq1	0.888	0.416	0.137	0	0
comp57499_c0_seq1	46.683	30.462	7.174	16.014	16.768
comp101318_c0_seq3	1.776	0.751	1.041	1.503	3.216
comp880125_c0_seq1	0	0	0	0	0
comp83936_c1_seq1	0.293	0.396	2.283	0.809	0.538
comp86249_c0_seq1	1.796	1.31	0.558	0.241	0.229
comp603414_c0_seq1	1.337	0.599	0.494	0	1.006
comp1737935_c0_seq1	0.371	0	1.252	0.511	0
comp94957_c0_seq2	1.825	4.275	0.81	2.9	3.555
comp2555264_c0_seq1	0	0.66	0	1.33	0
comp1114650_c0_seq1	1.473	0	0	0	0
comp92080_c0_seq1	144.86	119.656	149.025	188.702	133.276
comp83543_c0_seq1	0	9.525	0.21	0.8	0.876
comp50190_c0_seq1	0.761	0.122	0.21	0.26	0.339
comp50476_c0_seq1	0.283	0.579	0	0	0
comp57687_c0_seq1	0	0	0	0.53	0
comp78451_c0_seq4	3.864	1.026	1.115	0.116	1.384
comp1063986_c0_seq1	0	0	0	0	0
comp9603_c0_seq1	0	0	0	0	2.21
comp960136_c0_seq1	0	0	0	0	1.772
comp1654331_c0_seq1	0	0.609	0	0	1.713
comp60308_c0_seq1	0	0	0	0	0
comp26839_c0_seq1	0.127	0.173	0.137	0	0
comp80690_c0_seq2	0	0	0.284	0	0.119
comp4076_c0_seq1	0	1.239	0	1.021	0
comp92456_c0_seq6	15.35	18.846	12.686	15.176	13.84
comp52647_c0_seq1	0	0.447	0	0	0
comp65394_c0_seq1	0.683	0.152	0.242	0.78	0.408
comp80862_c0_seq1	0.537	0.985	1.315	0.742	0.119
comp1052772_c0_seq1	1.825	0	0	0	0
comp1406950_c0_seq1	0	0.264	0.442	0	0
comp953882_c0_seq1	0.156	0.518	0	0	0
comp7469_c0_seq1	0	0.173	0	0.357	0.468
comp86403_c1_seq1	0.42	7.534	0	0	0
comp83844_c0_seq4	0.654	0.142	0.957	0.299	2.549
comp2620_c0_seq1	0.683	0	0.757	1.262	0.826
comp1669079_c0_seq1	0	0.883	0	0	0
comp72028_c0_seq2	0.107	0.132	0.337	1.272	0.458
comp1230637_c0_seq1	0	0.254	0.137	0.347	0.339
comp100617_c1_seq1	0	0.193	0.326	0	0
comp100208_c1_seq1	34.837	36.687	43.328	33.859	41.262
comp1647551_c0_seq1	0	0.883	0	0.906	0
comp42652_c0_seq1	1.376	1.381	1.157	0.472	0.319
comp2060287_c0_seq1	1.171	0.792	0	0	0
comp76127_c0_seq3	0.293	1.655	0	0	0.398
comp1607897_c0_seq1	0	0	0	0	0
comp65932_c0_seq1	0.303	0.305	0	0	0.408
comp62227_c0_seq2	0.576	1.35	2.556	0.395	2.878
comp89813_c0_seq4	1.62	5.382	0.231	2.235	0.06
comp54860_c0_seq1	0	0	0	2.881	0
comp92126_c0_seq3	0.576	0.193	0	0.395	0
comp655871_c0_seq1	0.732	0.812	0.263	0.674	0.329
comp91573_c0_seq7	0.41	0.883	0.558	0.703	0.458
comp2066928_c0_seq1	0	0	0	0	0
comp74477_c0_seq1	0.4	0	2.23	2.736	0
comp16324_c0_seq1	0.166	0	0.358	0.231	0
comp11612_c0_seq1	0.41	0	0.147	1.522	0.866
comp917230_c0_seq1	1.083	0	1.262	2.948	0
comp18307_c0_seq1	1.796	0	1.041	0	0
comp96086_c0_seq5	6.987	3.117	9.962	8.971	7.896
comp1975152_c0_seq1	0	0	0.558	0	0
comp16288_c0_seq1	0.683	0.457	0	0	1.265
comp91839_c0_seq1	94.655	108.283	79.987	82.018	57.114
comp61259_c1_seq1	1.864	0.538	1.178	0.732	2.171
comp101608_c0_seq3	1.62	2.65	2.388	2.409	2.39
comp1992613_c0_seq1	0	0.833	0	0	0
comp89946_c0_seq1	32.553	17.059	19.366	17.556	22.125
comp569308_c0_seq1	0	0	0.884	1.089	1.085
comp22416_c0_seq1	0	0	0	0	0
comp10048_c0_seq1	1.044	0	0	0	0.996
comp102080_c0_seq8	6.177	3.676	4.692	5.328	7.508
comp92088_c0_seq7	7.738	5.859	5.523	5.483	4.61
comp69273_c0_seq1	0.8	0.315	0.347	0	0
comp25446_c1_seq1	0.79	0	0	2.158	0
comp79695_c1_seq9	1.005	0.345	0.421	0	0.08
comp1526435_c0_seq1	0	0.345	0	0	0
comp96660_c1_seq3	6.928	15.455	24.373	19.782	20.273
comp2034_c0_seq1	0.956	1.066	0	0	0
comp78374_c0_seq1	0.566	0.487	0.358	0.27	0.249
comp3526385_c0_seq1	0	0.426	0	0	0
comp1228487_c0_seq1	0.185	0.376	0	0	0
comp99237_c0_seq1	21.839	40.87	37.869	31.913	64.124
comp72650_c0_seq1	0.546	0.589	0.358	0.453	0.299
comp83686_c0_seq2	1.22	0.325	1.41	1.012	0.587
comp45520_c0_seq1	0	0	0	0.54	0
comp74008_c0_seq2	0	0	2.209	1.542	2.42
comp73292_c2_seq1	5.435	4.275	10.025	4.028	5.616
comp54150_c0_seq1	0	0.335	0	0	0
comp101902_c2_seq1	2.518	6.509	6.038	4.471	7.229
comp87956_c0_seq1	34.807	30.807	27.539	30.824	28.099
comp1212459_c0_seq1	0.42	0	0	0.578	0
comp71344_c1_seq1	0.634	0.863	0.726	0.877	0
comp87408_c0_seq2	0.937	0.386	0.379	0.241	0.259
comp72034_c0_seq1	3.201	0.894	0	0	0
comp76916_c0_seq1	1.093	0.132	0.442	0.193	0.06
comp2004811_c0_seq1	1.356	0.305	0	0	0
comp94685_c0_seq1	8.899	6.752	6.595	7.631	6.94
comp2714_c0_seq2	0	1.036	0	0	0
comp98908_c1_seq23	14.003	2.874	1.399	0.944	0.448
comp870742_c0_seq1	0	0	0	0	1.145
comp70303_c0_seq1	0.703	0.467	0	1.455	0
comp2776035_c0_seq1	0	1.107	0	0	0
comp94722_c1_seq2	11.856	9.514	0.484	5.512	5.088
comp28294_c0_seq1	0	0	0.494	0.308	0.199
comp1677232_c0_seq1	1.073	0	0	0	0
comp81699_c1_seq1	11.973	15.729	4.586	5.839	13.293
comp1583913_c0_seq1	0.664	0.894	0	0	0
comp66731_c0_seq1	1.844	0.102	0.337	0.636	0.836
comp1442131_c0_seq1	0	0.254	0.431	0	0
comp83924_c0_seq3	18.511	71.322	11.329	6.87	15.145
comp92369_c0_seq1	13.008	10.743	16.084	15.475	15.613
comp2569908_c0_seq1	0	0.548	0	0	0.767
comp5802_c0_seq1	0.361	0.244	0	0	0.329
comp2038163_c0_seq1	0.947	0	1.094	0	0
comp98424_c0_seq5	1.444	1.787	1.82	1.195	1.573
comp87031_c2_seq1	2.078	2.803	0.799	0	0.647
comp460234_c0_seq1	1.893	0	0	2.582	0
comp97744_c0_seq13	58.539	47.602	93.136	146.518	87.344
comp90977_c0_seq2	1.005	2.183	0	1.041	0.229
comp60411_c0_seq1	0	0.406	0.442	0.279	1.095
comp101962_c0_seq3	0.595	1.279	0.116	0.125	0.139
comp411363_c0_seq1	0.263	0	0.579	5.752	0
comp87199_c1_seq1	0	0.193	100.3	17.623	0
comp2594274_c0_seq1	0	0	0.473	0	0.777
comp101197_c0_seq4	24.61	26.543	27.339	25.351	26.098
comp78767_c0_seq1	13.359	21.1	26.045	23.53	30.419
comp88907_c0_seq3	27.225	28.635	40.194	36.316	31.096
comp77730_c0_seq1	10.1	6.793	26.834	6.957	0
comp90041_c0_seq2	5.025	3.341	4.828	6.022	6.99
comp82739_c0_seq1	3.815	4.681	4.008	4.22	4.132
comp50583_c0_seq1	0	0	0	2.659	0
comp939281_c0_seq1	0	0	2.987	0	0
comp62328_c0_seq1	2.713	0.914	0	0	0
comp35959_c0_seq1	7.816	0	0	0	0
comp97935_c0_seq2	0.908	2.112	48.283	65.204	58.797
comp1715901_c0_seq1	0	0.822	0.463	0	0
comp1845249_c0_seq1	1.269	0	0	0	0
comp57820_c0_seq2	1.015	0.335	0	0	0.229
comp99355_c0_seq14	9.446	10.459	7.174	7.198	5.725
comp1646418_c0_seq1	0	0	2.693	0	0
comp83062_c0_seq1	1.405	1.086	0.589	0.106	0.279
comp75208_c0_seq1	4.655	0.518	0.284	0.357	0.707
comp86703_c0_seq4	0	0.132	0.778	0	0.179
comp83956_c0_seq1	0.332	0.965	0.61	0.617	1.205
comp73326_c0_seq1	7.836	0	0	0	0
comp2554626_c0_seq1	0	0	1.062	0	0
comp1390097_c0_seq1	2.147	0	0	0	0
comp77092_c0_seq1	0.332	1.117	0.179	0.231	0.149
comp5476_c0_seq1	0.4	0.264	0	0	2.927
comp58640_c0_seq1	0.439	0.883	0	0	0
comp22851_c0_seq1	0.215	0	0.463	1.686	0.06
comp96045_c0_seq1	0	0	0	0	0.916
comp90786_c1_seq5	6.733	1.411	0.81	1.031	0.339
comp101299_c0_seq1	14.608	11.362	11.508	15.109	11.72
comp85130_c0_seq1	8.753	8.306	5.596	7.68	7.986
comp71210_c0_seq1	0	0	0	0	23.519
comp89665_c0_seq2	17.516	14.683	14.832	20.273	21.716
comp81299_c0_seq1	11.671	12.053	12.981	9.732	11.311
comp1018259_c0_seq1	0	0	0	0	0
comp988665_c0_seq1	1.025	0.223	0.379	0	0.617
comp862775_c0_seq1	0	0	0	0	0
comp1926228_c0_seq1	1.044	0	0	0	0
comp61223_c1_seq1	0.176	0.061	0	2.746	0
comp102549_c1_seq18	4.157	3.706	18.019	7.728	9.798
comp1617504_c0_seq1	0	0	0	0	1.832
comp90758_c0_seq2	7.65	2.823	18.124	3.228	12.835
comp74607_c0_seq1	0.234	0.873	1.083	1.638	0.209
comp3233818_c0_seq1	0	0	0	0	0.627
comp99290_c0_seq1	29.558	43.652	33.893	30.005	37.887
comp83464_c0_seq1	0	1.137	0	0	6.532
comp39896_c0_seq1	0.81	0.812	0	0	0
comp90220_c0_seq1	33.607	40.626	37.658	31.296	37.688
comp95609_c0_seq2	3.854	1.889	3.776	1.522	0.826
comp84250_c0_seq1	42.116	29.914	25.309	29.995	23.927
comp2054107_c0_seq1	0	0.548	0	0	0
comp1609253_c0_seq1	0.429	0	0	0	0
comp97645_c0_seq3	2.361	1.747	2.304	3.748	4.63
comp68868_c0_seq1	3.201	1.432	0	0.742	0.239
comp1270566_c0_seq1	0	0	0	3.488	0
comp635949_c0_seq1	0	0.447	0	0	0
comp2275344_c0_seq1	0	0	0	1.291	0
comp93815_c0_seq2	3.942	3.188	2.041	2.023	2.4
comp752432_c0_seq1	0	0	0	0	4.869
comp2586020_c0_seq1	0	0	0	1.262	0
comp550266_c0_seq1	0	0	0	0	0
comp1079864_c0_seq1	0	0	0	0	3.465
comp1065224_c0_seq1	0.176	0.477	0.4	0.501	0
comp67634_c0_seq1	18.316	32.361	2.367	22.2	2.888
comp13950_c0_seq1	0	0.508	0	0	0
comp754860_c0_seq1	0.839	0.162	0.179	0.231	0.08
comp95166_c2_seq8	4.616	0.985	0.852	0.723	0
comp77416_c0_seq1	2.039	0	0	0	0
comp1365889_c0_seq1	0	0	1.662	0	0.199
comp1096466_c0_seq1	0	1.564	1.346	0	0
comp2752903_c0_seq1	0	0	1.22	0	0
comp100259_c1_seq3	46.176	35.864	97.744	47.802	71.851
comp86327_c1_seq1	108.775	67.819	117.488	66.225	73.394
comp92733_c0_seq1	1.815	0.66	1.304	2.264	1.354
comp82418_c0_seq1	338.063	360.907	351.633	413.808	370.564
comp99201_c1_seq1	12.051	4.549	29.085	23.858	59.444
comp561403_c0_seq1	2.625	0.274	0	0	0
comp55407_c0_seq1	0.908	0	1.052	0	0
comp1427363_c0_seq1	0.283	0.193	0.316	0	0.518
comp102410_c0_seq2	6.577	6.742	10.351	8.084	8.822
comp93296_c0_seq1	0.634	0.863	1.462	0.877	0.587
comp86565_c1_seq3	1.366	1.665	1.199	1.532	0.816
comp1936924_c0_seq1	0	0	0	3.18	0
comp14740_c0_seq1	0.459	0.772	0	0.077	0
comp72103_c0_seq1	2.283	1.533	1.746	2.081	2.131
comp1149588_c0_seq1	0.976	0.66	0	0	0
comp80999_c0_seq2	7.211	8.621	9.299	9.645	10.236
comp413_c0_seq1	1.347	0	0	0.463	0
comp91069_c0_seq1	4.196	2.924	2.483	1.05	3.346
comp85338_c0_seq4	20.375	20.41	19.913	16.419	18.072
comp40236_c0_seq1	0	1.868	0	0	0
comp12383_c0_seq1	0.224	0.152	0.252	0.318	0
comp53319_c0_seq1	2.693	0	0	0	0
comp74487_c0_seq2	1.483	0	0	0	0
comp2701432_c0_seq1	1.005	0	0	0	0
comp101723_c0_seq4	12.861	10.966	20.249	11.042	13.183
comp80572_c0_seq1	389.928	389.541	329.217	466.09	312.793
comp72220_c0_seq1	3.991	0	0	0	0
comp78197_c0_seq1	4.655	0.396	3.987	1.609	0
comp1240147_c0_seq1	0.585	0.396	0.326	0.405	0
comp1078791_c0_seq1	0.361	0.477	0	0.992	0.319
comp64057_c0_seq1	0	0	0	0	0
comp52853_c0_seq1	1.249	0.975	0.463	0.289	0.757
comp81626_c0_seq1	0.059	13.434	0	0.077	0
comp62765_c0_seq1	0.439	0.294	0	0	2.37
comp3244046_c0_seq1	1.083	0.731	0	0	0
comp895351_c0_seq1	0	1.899	0	0	0
comp65883_c2_seq1	10.958	6.722	12.939	13.817	9.658
comp95806_c1_seq1	0.781	2.478	10.74	1.889	10.614
comp99245_c0_seq1	3.24	3.767	4.692	4.471	3.535
comp86373_c0_seq2	8.177	8.225	6.553	6.562	6.054
comp34082_c0_seq1	0	1.96	0	0.8	0
comp88928_c0_seq1	0.634	1.482	1.41	1.754	0.289
comp97978_c1_seq2	0	0.152	0.116	0.145	0.1
comp74007_c0_seq1	0.42	0	0.231	2.043	0.578
comp3780578_c0_seq1	0	0	0	1.648	0
comp33829_c0_seq1	0	0	7.342	8.499	4.789
comp1018926_c0_seq1	0	0	2.493	0	0.807
comp695675_c0_seq1	0	0.355	0	1.445	0
comp62285_c0_seq1	0.254	1.026	0	1.06	1.394
comp1079137_c0_seq1	0	1.472	0	0	0
comp1107125_c0_seq1	0.644	0	0	0	0
comp93972_c1_seq5	10.715	12.165	11.676	13.018	13.203
comp64281_c0_seq1	0	0.152	0.252	0.646	0.209
comp96733_c0_seq1	50.977	37.184	38.742	49.989	41.621
comp55209_c0_seq1	1.171	0	0	0	0
comp84286_c0_seq1	2.537	0.843	0	0.222	0.996
comp71256_c0_seq2	1.337	0.599	0	0	0
comp1004535_c0_seq1	0	0	0	1.571	0
comp98814_c0_seq34	6.011	6.428	5.018	5.194	6.492
comp82954_c0_seq1	1.874	1.767	1.494	2.178	1.504
comp85151_c0_seq1	1.425	0.274	0.989	0.983	1.553
comp3232_c0_seq1	0	0.944	0	0	0
comp27101_c0_seq1	0	0	0	0	0
comp100744_c0_seq48	3.757	2.498	5.712	16.91	11.491
comp392561_c0_seq1	1.044	1.635	0	1.445	1.912
comp2851511_c0_seq1	0.576	0	0	0	0
comp1178941_c0_seq1	0	0	0	0	0
comp100840_c1_seq1	13.252	7.24	16.831	8.267	15.762
comp1421233_c0_seq1	0	0	0	2.9	0
comp571612_c0_seq1	0	0	0	0	4.212
comp1075086_c0_seq1	0	0	1.63	0	0.657
comp77716_c0_seq1	4.04	0.68	0	0	0
comp283720_c0_seq1	4.206	2.539	0	0	0
comp2123012_c0_seq1	0	0	0	1.176	0.777
comp1371811_c0_seq1	0.322	0.65	0	0	0
comp1110976_c0_seq1	0.273	0.366	0.61	0.385	0.757
comp194585_c0_seq1	5.025	0.284	0.473	0	1.922
comp28631_c0_seq1	3.21	0	0.358	0	0.289
comp98404_c1_seq1	3.747	4.326	3.577	2.091	3.684
comp92985_c1_seq1	40.692	32.087	49.471	44.94	51.329
comp30830_c0_seq1	1.854	0.619	1.588	2.197	1.912
comp90960_c1_seq1	1.337	0.355	0	0	1.942
comp60919_c0_seq1	0	0	0	2.158	0
comp1004104_c0_seq1	0	0	0	0	0.607
comp86782_c1_seq1	6.753	22.095	24.247	16.332	20.153
comp21483_c0_seq1	0	0	0.915	1.127	1.125
comp98490_c0_seq1	1.61	2.731	0	0	0
comp83010_c0_seq1	1.727	1.797	0.421	1.599	0.697
comp13430_c0_seq1	0	0.68	0	0	0
comp81622_c0_seq1	6.353	0	0	0	0
comp95970_c0_seq2	3.406	2.863	5.47	2.197	3.555
comp90668_c0_seq2	9.251	7.869	4.618	4.625	3.953
comp1018754_c0_seq1	0	0	0	1.407	0.976
comp563146_c0_seq1	0.478	0.64	0.536	0	0
comp1687799_c0_seq1	0	0	2.651	1.542	1.075
comp81463_c0_seq5	2.157	0.071	0	0.145	0.09
comp66800_c1_seq2	0.244	0.487	0.526	0.501	0.657
comp662368_c0_seq1	0	1.787	0	0	0
comp65378_c0_seq1	0.107	0.701	0.116	0	0
comp89275_c1_seq1	6.889	5.412	6.027	5.772	4.939
comp86004_c0_seq4	7.436	8.367	14.043	9.154	18.729
comp59527_c1_seq1	1.366	0.234	1.536	2.37	0.627
comp1385409_c0_seq1	0	0	0	1.802	0.797
comp1955242_c0_seq1	0	0.944	0	0	0
comp1578344_c0_seq1	1.21	0	0	0	0
comp4833_c0_seq1	0.41	0	0	0	0.757
comp86999_c0_seq1	12.09	6.448	0	0	0
comp2764751_c0_seq1	0	0	0	0	0.677
comp990554_c0_seq1	0.498	0.447	0.179	0.231	0.149
comp84219_c0_seq2	0.39	1.208	0	0.453	0.06
comp1710255_c0_seq1	0	0	0	0	0
comp92522_c0_seq1	53.68	38.748	49.24	57.89	54.754
comp809153_c0_seq1	0.839	0	0	0	0
comp2629411_c0_seq1	1.191	0	0	0	0
comp1598471_c0_seq1	0	0	0	1.532	0
comp61997_c0_seq1	1.513	0	0.568	0	0
comp90848_c0_seq1	25.957	20.146	24.141	18.674	22.782
comp1123382_c0_seq1	0	0.538	0	0	0.239
comp68043_c0_seq3	0.664	0	0	0.453	0
comp238454_c0_seq1	1.259	0.853	7.342	0	1.195
comp19330_c0_seq1	2.84	0	0	0	0
comp93017_c1_seq5	2.244	2.417	5.344	3.247	7.02
comp88130_c0_seq13	1.376	0.254	0.168	3.17	0.07
comp61859_c0_seq1	415.26	410.134	389.26	449.074	395.377
comp62049_c0_seq1	0.449	0.376	1.462	0.463	0.607
comp1678878_c0_seq1	0	0	0	0	0
comp934398_c0_seq1	0.351	0.234	0	0.482	0
comp894719_c0_seq1	3.357	0	0	0	0
comp1096821_c0_seq1	1.22	0.274	0	0	0
comp1243043_c0_seq1	1.181	0	0	0.328	0
comp92276_c0_seq5	5.904	6.214	4.208	7.15	4.969
comp1352366_c0_seq1	0	0.457	0.778	0	0
comp92075_c2_seq4	1.952	1.452	1.273	0.655	0
comp82559_c0_seq1	0.986	1.411	0	0.684	0.886
comp84200_c0_seq3	0.224	0.173	2.135	1.966	2.081
comp81687_c0_seq1	9.221	13.271	0	1.571	15.354
comp2563501_c0_seq1	0.917	0.619	0	0	0
comp1587610_c0_seq1	0.205	0.416	0	0	0
comp88899_c0_seq1	47.835	58.254	55.394	52.87	67.758
comp1058664_c0_seq1	0.312	1.026	0	0	0
comp12869_c0_seq1	0	0.152	0	0.925	0.199
comp24036_c0_seq1	0	0.762	0	0.78	0.528
comp1175784_c0_seq1	0	0.193	0	0	0
comp3781995_c0_seq1	0	0.426	0	0	0.587
comp83677_c0_seq1	5.845	7.189	1.325	0.597	7.677
comp99546_c0_seq5	0.41	3.219	0.663	0.655	22.244
comp79809_c1_seq1	1.552	2.63	0.894	0	0
comp66107_c0_seq1	0.859	0	0.484	0	0.398
comp9213_c0_seq1	0	1.716	0	0	0
comp868933_c0_seq1	0.829	0	0	0.385	0.249
comp592741_c0_seq1	0.263	0.528	0.589	0.366	0.239
comp71039_c0_seq1	0.498	0.924	0.074	0.732	0.209
comp1085459_c0_seq1	0	3.006	0	0	0
comp89878_c0_seq3	3.913	2.092	2.893	0	3.435
comp66933_c0_seq1	0.449	0.599	0	0	0
comp28156_c0_seq1	1.278	1.279	0	0.443	0
comp426095_c0_seq1	0.117	0	0	5.512	0
comp1634717_c0_seq1	0	0.944	0.81	0	0
comp1962393_c0_seq1	1.639	0	0	0	0
comp76353_c0_seq1	3.23	0	0	0.376	0
comp1410794_c0_seq1	0	0	0	0	0
comp81350_c0_seq2	0	1.056	1.462	0.732	0.239
comp74183_c0_seq1	0	0	1.399	0	0
comp1941212_c0_seq1	0	0	0	1.465	0
comp92221_c0_seq2	8.246	8.895	8.941	8.007	10.286
comp2254740_c0_seq1	0	0.487	0	0	0
comp1694869_c0_seq1	0	0.264	0.431	0.54	0
comp81518_c0_seq1	1.054	0.792	0.926	1.272	0.358
comp44327_c0_seq1	0.342	0	0	0	1.991
comp883410_c0_seq1	1.415	0.64	0	0.655	0
comp74490_c0_seq1	1.395	0.751	0.095	0.597	0
comp1727561_c0_seq1	0	0	0.463	1.705	0
comp27084_c0_seq1	0	0	0	0.944	0
comp2665843_c0_seq1	0.986	0	0	0	0
comp1589797_c0_seq1	1.171	0.792	0	0	0
comp73262_c0_seq2	0.664	1.117	1.483	0.915	0.299
comp2592843_c0_seq1	0	0	0	1.349	0
comp97153_c0_seq5	2.186	1.188	0.137	0.048	4.351
comp94774_c1_seq1	101.485	40.383	239.468	41.356	89.495
comp1253478_c0_seq1	0.195	0.132	0	0	1.075
comp96393_c1_seq1	80.827	90.138	87.993	79.734	92.631
comp95001_c0_seq2	20.014	22.583	19.324	19.994	20.452
comp84819_c0_seq1	19.302	25.07	60.727	31.98	29.354
comp1616219_c0_seq1	0	0.325	0.273	0	0
comp101334_c0_seq2	12.393	10.205	11.361	11.9	11.739
comp85685_c1_seq1	6.314	2.366	4.197	4.895	4.361
comp2080102_c0_seq1	1.678	0	0	0	0
comp1016260_c0_seq1	0.303	0	0	0	0
comp67909_c0_seq2	0.576	0.457	0	0.482	0.209
comp7192_c0_seq1	0.956	0.162	0.263	0	0
comp1398657_c0_seq1	0	0.122	0.421	0.26	1.374
comp99339_c0_seq1	8.636	8.519	5.996	6.533	5.407
comp519913_c0_seq1	0	0	0	0.896	0
comp101374_c0_seq5	2.137	0.894	3.945	2.38	3.744
comp89112_c0_seq4	7.748	5.077	3.135	3.989	2.878
comp1885224_c0_seq1	1.015	0	1.189	0	0
comp1187565_c0_seq1	0.312	0.416	0	0.212	0
comp102130_c0_seq1	45.024	46.922	51.754	6.34	9.26
comp23641_c0_seq1	0	0	0	0	0
comp1058107_c0_seq1	1.103	1.493	1.283	0	0
comp92448_c0_seq16	3.23	3.96	4.555	3.305	3.057
comp82488_c0_seq1	14.306	16.744	16.178	10.84	11.481
comp85069_c0_seq1	26.132	20.653	24.383	22.065	19.735
comp67967_c0_seq4	0.078	0.051	0.82	0.212	0.139
comp601482_c0_seq1	0	0	0	0	0
comp95460_c0_seq13	3.152	2.579	2.177	2.948	2.36
comp903038_c0_seq1	1.015	0	2.367	1.388	1.922
comp18617_c0_seq1	0	0	0	2.987	0
comp99177_c1_seq1	34.622	31.336	50.723	53.709	32.739
comp80890_c0_seq2	7.816	2.224	3.64	2.534	13.97
comp97713_c0_seq1	22.561	18.105	20.744	17.142	22.642
comp743636_c0_seq1	0.488	0.162	0	0	0
comp1210174_c0_seq1	0.585	0.792	0	0	0
comp1064382_c0_seq1	0	0.426	0	0	0
comp2213720_c0_seq1	0	1.584	0	1.59	0
comp81909_c0_seq3	0.605	0.894	0.579	0.829	0.119
comp77234_c0_seq1	1.376	0.528	0.221	1.089	0.179
comp88728_c0_seq1	7.241	5.422	6.133	5.194	6.94
comp2601_c0_seq1	5.718	0	0	0	0
comp7217_c0_seq1	0.917	0.152	0	0	0
comp1640739_c0_seq1	0	0	0	0	2.081
comp1067417_c0_seq1	0	0	0	1.118	0
comp965332_c0_seq1	0	0	1.557	0.183	0
comp92894_c1_seq1	1.386	3.716	0.778	5.271	7.916
comp87216_c0_seq2	0.995	10.479	6.701	0.279	1.703
comp76885_c0_seq1	2.527	0.558	0.799	0.145	0.757
comp2795218_c0_seq1	0	0	0	2.293	0
comp802372_c0_seq1	0	1.32	0	0	0
comp61618_c0_seq1	0	0	0	0	0
comp97131_c0_seq5	89.571	90.392	102.099	110.876	104.55
comp1109695_c0_seq1	0.459	0.305	0.168	0.212	0.139
comp27042_c0_seq1	0	0.863	0	0	0
comp77487_c0_seq1	0	4.255	0.905	12.96	3.694
comp87388_c0_seq1	1.278	1.279	1.883	1.185	1.932
comp74603_c0_seq2	1.259	1.807	0	0	0
comp75313_c0_seq3	0	0.173	0	0.694	0
comp89060_c0_seq1	0.829	1.675	0	0	0
comp90594_c0_seq1	0	0.822	0.463	0	0
comp98473_c2_seq1	63.214	63.656	58.602	55.019	80.872
comp100610_c2_seq5	4.235	2.346	2.514	3.662	3.166
comp5967_c0_seq1	0	0	0	0.636	0
comp76421_c0_seq2	1.044	0.904	0.684	0.578	0.657
comp96635_c0_seq1	2.918	2.224	1.441	1.021	0.986
comp48178_c0_seq2	0.712	0.68	0	0.222	0.07
comp58277_c0_seq1	0.351	0.234	0.968	0	0.159
comp2011966_c0_seq1	1.395	0	0	0	0
comp99157_c0_seq1	16.872	20.064	29.98	77.749	64.642
comp954467_c0_seq1	0	0.416	0	0	0
comp97521_c2_seq9	146.305	95.895	160.753	155.142	186.517
comp93380_c0_seq7	0.937	0	0.757	0.973	0.279
comp95829_c1_seq1	17.506	15.708	12.728	11.63	15.145
comp61388_c0_seq1	0.546	0.914	0.305	3.016	0.249
comp101581_c1_seq4	19.477	15.82	41.635	26.662	39.241
comp62943_c0_seq1	0.283	0.376	0	0	0
comp95534_c2_seq1	0.254	0.142	0.452	2.399	0.08
comp82696_c0_seq4	0.4	0.355	0	0.183	1.902
comp76306_c0_seq2	0	0	0	0.723	1.663
comp624645_c0_seq1	0.732	0.985	0	0	1.374
comp2825418_c0_seq1	0	0	0	0	0
comp35573_c0_seq1	0	0	3.745	3.594	0
comp95500_c0_seq2	9.104	8.641	9.825	9.144	9.728
comp1220929_c0_seq1	0	1.98	0	0	0
comp2616514_c0_seq1	0	0	1.052	0	0
comp102073_c0_seq10	0.986	1.818	0	0.164	0.159
comp98425_c0_seq9	3.357	2.975	0.61	1.349	1.006
comp75735_c0_seq1	2.254	1.655	0.999	8.421	3.674
comp2285671_c0_seq1	0	1.147	0	0	0
comp88668_c0_seq2	0.429	0.599	0.663	0.8	0.617
comp88417_c0_seq1	4.928	8.722	0	0.617	0
comp82547_c0_seq1	9.368	8.418	3.282	7.015	4.003
comp97764_c0_seq1	18.667	12.55	12.697	18.683	22.662
comp3768_c0_seq1	0	0.609	0	0	0.159
comp5565_c0_seq1	0	0.792	0	0	0
comp18563_c1_seq1	2	0	0	0	0
comp88500_c0_seq1	25.44	17.282	23.174	28.406	4.949
comp3009_c0_seq1	0	0	0.81	0	0.219
comp98428_c0_seq5	13.818	17.759	14.38	14.742	18.849
comp48883_c0_seq1	0	0	0	1.561	0
comp3785490_c0_seq1	0.429	0.284	0.484	0	0
comp1431653_c0_seq1	0	0.294	0.494	0.597	0
comp67230_c0_seq1	0.849	0.985	0	0	0
comp103324_c0_seq1	1.581	0.355	0	0	0
comp2759083_c0_seq1	0.839	0	0	0	0
comp1054603_c0_seq1	0.947	0	0	1.291	0
comp38956_c0_seq1	2.205	0.741	0	1.908	0.249
comp82921_c0_seq1	0.527	0.416	0.368	0.183	0.189
comp49189_c0_seq1	0	0	0	0	0
comp1235624_c0_seq1	0	0	0	2.264	0.757
comp94116_c0_seq1	2.391	1.269	1.746	3.247	1.195
comp2757918_c0_seq1	0.605	0	0	0	0
comp1658107_c0_seq1	0	0	0	0.761	0
comp1009290_c0_seq1	0	1.066	0	0.443	0.289
comp89947_c0_seq1	29.05	23.131	22.5	21.131	21.517
comp95764_c1_seq1	61.818	63.646	27.781	17.672	19.357
comp5425_c0_seq1	0	0	1.515	0.27	0.896
comp72698_c0_seq1	1.522	0.345	0	0	0.468
comp51510_c0_seq1	0.507	1.523	0.284	0.703	0
comp495549_c0_seq1	1.151	0	0	0	8.772
comp350021_c0_seq1	0	4.732	0	0	0
comp86056_c0_seq1	4.45	2.478	34.355	0.684	0.299
comp25338_c0_seq1	0	0	0.799	0	0
comp61632_c0_seq1	0.859	1.076	0.21	0.135	0.09
comp76554_c0_seq1	0.956	1.31	0.642	0.328	0.807
comp74297_c0_seq1	0.703	0.467	0.389	0.241	0
comp88993_c0_seq24	27.294	33.437	22.911	21.921	22.911
comp1083183_c0_seq1	0	0	0	1.291	0
comp2037779_c0_seq1	0.546	0.376	0.631	0	0.508
comp48123_c0_seq1	0.546	0.366	0.295	0	0.488
comp465875_c0_seq1	0	0.223	0	0.231	0.149
comp949293_c0_seq1	0	0	0	3.238	0
comp1129585_c0_seq1	1.034	0	0	0	0
comp77445_c0_seq1	0.751	0.071	0.463	0.886	1.444
comp12365_c0_seq1	0	0	0	0.858	0
comp97004_c1_seq12	1.161	2.498	0.852	1.349	0.687
comp65797_c0_seq1	0	0.721	0	0	0
comp99633_c0_seq3	13.73	9.271	14.8	9.154	9.33
comp76474_c0_seq1	0.244	0	1.062	0.337	0
comp79182_c0_seq1	3.23	3.016	1.893	2.977	0.587
comp80091_c0_seq1	0.146	0.091	0.473	2.187	0.388
comp62187_c0_seq1	0.917	1.137	0.715	0.723	0.946
comp767657_c0_seq1	0	0	0	0	0
comp62425_c0_seq1	2.527	0.213	0.168	0	0.856
comp2836223_c0_seq1	0	0	0	0	0
comp2490344_c0_seq1	0	0	0	0	0
comp24557_c0_seq1	1.835	0	0.694	0	0.568
comp167835_c0_seq1	0	0.447	0	0	0
comp1373339_c0_seq1	0	0.508	0	1.041	0
comp86661_c0_seq2	19.038	18.074	23.247	20.427	24.793
comp24312_c0_seq1	0.634	0	0	0.877	0
comp95991_c0_seq9	1.513	0.812	0	0.251	0.03
comp1292352_c0_seq1	0	0	0.799	0	0.398
comp90674_c0_seq9	0.449	0.335	0.6	0.385	0.299
comp93668_c0_seq2	3.484	3.067	22.984	15.504	21.268
comp837261_c0_seq1	1.552	0	0	0	0
comp72071_c0_seq1	0.156	0	0.684	0.434	0.707
comp1396991_c0_seq1	0	0	0	0.607	2.41
comp89730_c0_seq2	21.146	24.969	14.58	16.718	22.284
comp15563_c0_seq1	0.79	0.701	0.295	0	0.717
comp1698422_c0_seq1	1.083	0.244	0	0.501	0
comp102523_c0_seq2	4.391	4.133	4.797	3.845	5.367
comp65007_c0_seq1	0	0	0	0	2.111
comp2215849_c0_seq1	0	0	0	0	0
comp81356_c0_seq1	5.884	5.981	7.542	8.335	6.502
comp1207861_c0_seq1	0.888	0.294	0.505	0	0.408
comp86079_c6_seq1	7.602	8.793	11.603	10.127	10.485
comp102600_c1_seq3	4.586	11.22	4.744	6.437	8.951
comp1379974_c0_seq1	1.981	0	0	0	0
comp101930_c1_seq2	3.708	9.098	4.46	4.037	4.511
comp2032768_c0_seq1	0	0.416	0	0	0
comp69149_c0_seq1	1.434	1.757	0.263	0	0
comp328192_c0_seq1	0	0	0	0	6.97
comp85132_c1_seq4	0	0.091	3.261	7.892	0
comp9326_c0_seq1	0.693	0.234	0	0	0
comp78680_c0_seq1	1.464	0.122	0	0	0
comp55103_c0_seq2	0.556	0.071	0.116	0.308	0.199
comp22473_c0_seq1	0.664	0.894	0	0	0
comp78221_c0_seq3	0	0	3.598	0.453	2.23
comp750981_c0_seq1	0	0	2.714	0	0
comp20481_c0_seq1	0	0.548	0.305	0.752	0.249
comp102271_c0_seq2	8.324	13.535	8.016	11.408	6.821
comp987316_c0_seq1	0	0	0	1.233	0
comp59478_c0_seq1	0	1.442	0	0	0
comp2160774_c0_seq1	1.103	0	0	0	1.045
comp811688_c0_seq1	0	0.203	0.337	0	1.623
comp70230_c1_seq1	1.717	0.579	1.662	0.896	0
comp96820_c0_seq1	2.371	2.305	0.242	1.667	1.972
comp71613_c0_seq1	3.611	4.082	6.006	3.478	3.256
comp69943_c0_seq1	0.429	0.457	0.189	0.231	0.08
comp89996_c0_seq1	0	0.254	0.431	1.05	0
comp9073_c0_seq1	0	0	0	0	0
comp90298_c0_seq2	177.521	207.387	76.611	109.46	69.491
comp86897_c0_seq2	7.045	8.834	2.135	1.272	1.663
comp30047_c0_seq1	0	0	0	5.309	0
comp62775_c0_seq1	2.205	0	1.883	3.796	2.549
comp456292_c0_seq1	1.034	0.802	0.568	0.241	0.468
comp74344_c0_seq1	154.355	112.781	128.165	95.334	114.019
comp52685_c0_seq2	0	0	0	0	0.607
comp3230_c0_seq1	0.683	0.457	0	0.318	0.209
comp88422_c0_seq3	0.205	0.396	0.431	0.135	0.269
comp99479_c0_seq3	2.283	1.98	1.441	1.31	1.235
comp97016_c1_seq4	2.918	2.061	4.471	1.783	3.425
comp809471_c0_seq1	0	0	0	1.32	0
comp71442_c0_seq2	0	0	0.305	0	0
comp2123745_c0_seq1	0.781	0.528	0	0	0
comp97288_c0_seq2	9.202	9.758	19.524	9.115	14.746
comp1442697_c0_seq1	0.332	0.366	0.116	0.154	0
comp93431_c0_seq1	217.93	102.201	10.814	12.623	20.213
comp84559_c0_seq1	1.844	1.868	1.062	0	0
comp1317740_c0_seq1	0	0	0	0	0
comp1440040_c0_seq1	0	0.213	0.694	0	0.856
comp900625_c0_seq1	0.976	0	4.523	0	0
comp88551_c0_seq2	40.35	38.982	47.925	44.622	42.477
comp89631_c0_seq3	25.508	20.704	4.544	7.728	6.263
comp1006588_c0_seq1	0.195	1.026	0	0	0
comp95833_c0_seq1	2.674	3.178	3.577	4.924	3.425
comp1601082_c0_seq1	0	0	0	0.617	0
comp1341824_c0_seq1	0.488	0.985	0	0	0
comp22528_c0_seq1	0	0.264	0	0	2.181
comp60113_c0_seq1	0	0	1.441	0.867	0
comp98770_c0_seq4	7.533	1.33	9.183	2.284	12.914
comp1750264_c0_seq1	0.322	0.426	0	0	0.289
comp53595_c0_seq1	0	0	0	0	0
comp53948_c1_seq1	0.986	0.66	0	1.368	0.597
comp2635711_c0_seq1	0	0.833	0	0	0
comp1097086_c0_seq1	0	0	0.831	0	0.518
comp95099_c0_seq1	0	0	0	0	0
comp14663_c0_seq1	0	0	0	0	0.787
comp97400_c0_seq3	0.478	0.03	0.936	1.869	4.072
comp1083016_c0_seq1	0	0.305	0	0.626	0.418
comp961348_c0_seq1	0.185	0.122	0.41	0	0.339
comp1691607_c0_seq1	0.459	0.619	0	0.636	0
comp73819_c0_seq1	1.2	1.493	1.473	0.202	0.677
comp99631_c1_seq1	0	0.355	0	1.465	0.986
comp76453_c0_seq1	0.732	0.162	0	0.674	0.329
comp94676_c5_seq1	9.192	8.56	7.574	4.24	6.064
comp988811_c0_seq1	0.468	0	0	0	0
comp58985_c0_seq1	0	0	0	0	0.279
comp14999_c0_seq1	1.034	0	0	0	0
comp97793_c0_seq2	1.756	1.442	3.513	2.727	3.604
comp62756_c0_seq1	0.478	0.102	0	0.222	0
comp100154_c0_seq1	20.912	20.156	23.689	23.193	28.756
comp862733_c0_seq1	0.79	0	0	0	0.737
comp1724106_c0_seq1	0.8	0	0.452	0	0.368
comp1598850_c0_seq1	0.849	1.147	0	0	0
comp79797_c2_seq1	9.28	6.61	9.941	6.022	12.626
comp26834_c0_seq1	0	0	0	0	0
comp75545_c1_seq3	0.185	1.259	0	0	0.339
comp85116_c2_seq1	27.733	19.313	25.151	25.467	23.439
comp66562_c0_seq1	0.293	0.386	1.62	0	0
comp1162519_c0_seq1	0	0	1.441	0	0
comp14672_c0_seq1	0.185	0.061	0.705	0.251	0.249
comp883174_c0_seq1	0	0.437	0	0	0
comp81176_c0_seq1	0.956	0.173	0.558	0.357	2.798
comp24282_c0_seq1	0	0	0	3.469	0
comp88189_c0_seq9	0.829	4.315	6.901	0.915	0.149
comp1707270_c0_seq1	0	0	0	0	0
comp91413_c1_seq1	5.455	3.869	4.628	3.401	2.858
comp665922_c0_seq1	1.727	0	0.663	0	1.603
comp1349849_c0_seq1	0	0	1.199	0.723	0
comp69406_c0_seq2	5.591	2.65	0	0	0
comp97911_c1_seq1	0	2.508	0	0	0
comp59152_c1_seq1	0	0	0.652	1.455	0
comp55162_c0_seq1	0.263	0.528	0.863	0	0
comp10245_c0_seq1	0	0	2.882	0	0
comp99392_c0_seq4	46.351	51.948	110.209	86.45	63.198
comp2142998_c0_seq1	1.376	0	0	0	0
comp875070_c0_seq1	0.585	0.701	0	0.164	0
comp70992_c0_seq2	0	0	0	0.703	0
comp2041509_c0_seq1	0	0	1.346	0.809	0
comp97481_c0_seq9	3.015	4.051	9.12	10.975	2.768
comp8368_c0_seq1	0	1.482	0	0	0.09
comp828809_c0_seq1	0.683	0.599	0	0	0
comp1004173_c0_seq1	0	0.416	1.41	0	0
comp97533_c0_seq2	1.913	1.543	0.905	1.416	1.225
comp3860760_c0_seq1	0	0	0	0	0
comp588094_c0_seq1	0.654	0.437	0	0	0
comp87742_c0_seq1	33.558	11.626	8.962	25.92	8.902
comp58880_c0_seq1	0.917	0.203	0.684	0.424	0.836
comp95593_c1_seq1	4.528	4.224	3.229	4.538	2.818
comp62058_c0_seq1	1.142	1.34	0.316	0.79	0.777
comp90902_c0_seq4	1.473	2.173	1.936	2.332	3.814
comp1955098_c0_seq1	0	0	0	1.368	0
comp357765_c0_seq1	0	2.356	0	0	0
comp1088117_c0_seq1	0	0.65	0	3.344	0
comp93121_c0_seq2	0.605	0.406	0	3.893	0.179
comp66619_c0_seq1	1.132	0.376	0.126	0.154	0.408
comp2600019_c0_seq1	0.371	0.487	0	0	0
comp2056868_c0_seq1	0	0	0	0.973	0
comp865030_c0_seq1	0	0.203	0	0	1.912
comp2047209_c0_seq1	0	0	0.999	0	0
comp1986800_c0_seq1	0.829	0	0	0	0
comp643962_c0_seq1	0	0	1.147	1.349	0
comp105776_c0_seq1	31.431	39.022	57.95	45.364	53.49
comp85882_c0_seq1	29.362	37.235	28.665	25.785	27.512
comp76300_c0_seq1	0.39	0.345	0.147	0	0
comp490981_c0_seq1	0.449	2.102	0.505	0	0
comp79570_c0_seq3	3.415	2.407	0	0.52	0
comp7665_c0_seq1	0	0.609	1.052	1.243	0
comp102404_c0_seq2	1.073	0.68	2.756	1.667	3.007
comp74799_c0_seq1	0.576	0.508	0.21	0	0
comp100412_c0_seq1	11.407	14.429	17.493	7.689	8.732
comp39783_c1_seq1	0	0	5.018	0	0
comp1631713_c0_seq1	0	0	0	0	0
comp16102_c0_seq1	0.371	0.162	0.273	0.684	0.329
comp2753628_c0_seq1	0	1.442	0	0	0
comp68208_c1_seq1	0	0.995	0	0	0
comp46282_c0_seq1	3.923	2.995	3.734	1.551	2.808
comp85543_c0_seq2	1.054	8.458	0.536	0.944	0.578
comp48174_c0_seq2	0.781	0.173	0	0	0
comp1391637_c0_seq1	0	0	0	0	2.42
comp86818_c1_seq1	0.908	0.152	0	0	0
comp30144_c0_seq1	0	0.66	0	0	0.299
comp96671_c1_seq1	1.591	1.98	3.408	2.341	2.539
comp990277_c0_seq1	3.006	0	0	0	0
comp88531_c0_seq1	0.566	0.63	2.272	4.953	1.872
comp91567_c2_seq1	2.908	3.107	3.04	3.96	2.678
comp670537_c0_seq1	0.956	0	0	0	0
comp2010921_c0_seq1	0.595	0	0	0.819	0
comp83893_c0_seq1	0.439	3.32	23.679	3.141	0.627
comp55892_c0_seq1	1.386	0.934	1.041	0	2.977
comp2661595_c0_seq1	0.439	0.589	0	0	0.398
comp7719_c0_seq1	0	0.366	0.305	0	0
comp99907_c0_seq1	11.622	7.392	11.592	8.412	9.439
comp82698_c0_seq2	1.015	0.173	0.558	0	0.229
comp65617_c0_seq1	0.868	0.589	1.01	0	0
comp80134_c0_seq3	1.952	0.437	1.062	0.453	0
comp28974_c0_seq1	0.351	0.234	0	0	0.319
comp2018595_c0_seq1	0	0	0	0	0
comp14254_c0_seq1	0	0.772	0	0	5.397
comp2489463_c0_seq1	0.468	0	0	0	0
comp1600662_c0_seq1	0	0.477	0	0	0.657
comp78845_c0_seq1	1.366	0.782	0.642	1.889	0.707
comp1349674_c0_seq1	0.937	0.416	0	0	0
comp55395_c0_seq1	1.005	0	0	0	0
comp87846_c0_seq5	1.425	1.158	0.168	1.098	0
comp101033_c0_seq1	0.429	1.726	0	0	0
comp83546_c0_seq3	0.166	0.112	1.893	1.84	0.528
comp59058_c0_seq1	1.259	0.142	0	0	0
comp907562_c0_seq1	0.498	0.335	1.126	0	0.458
comp1951531_c0_seq1	0.79	0.528	0	0.549	0
comp7155_c0_seq1	0	0.467	0.515	0.328	0.209
comp657279_c0_seq1	1.132	0	0	0.395	0.259
comp98436_c2_seq1	18.56	12.449	32.22	48.833	36.632
comp19494_c0_seq1	0.332	0	0	0	2.151
comp1433586_c0_seq1	0.254	0.173	0.284	0	0.458
comp1213323_c0_seq1	0	0.68	0	0	0
comp13102_c0_seq1	0	0.345	0	0	0
comp1214124_c0_seq1	0	0	1.283	1.494	1.045
comp84043_c0_seq4	0	0	0.063	5.762	0.05
comp89648_c0_seq1	1.434	0.873	3.124	1.821	1.942
comp75677_c0_seq1	0	0	0.316	0	0
comp2585155_c0_seq1	0	1.614	0	0	0
comp61965_c0_seq1	0	0	0	0.78	0
comp1084032_c0_seq1	0	0	0.852	0	1.742
comp1656635_c0_seq1	1.971	0.67	0	0	0
comp3103417_c0_seq1	0.439	0	0	0.607	0.398
comp77612_c1_seq1	0.39	3.412	0.442	2.708	0
comp98301_c1_seq1	0.693	0.467	1.168	2.881	0.319
comp658535_c0_seq1	3.894	0	0	0	0
comp76535_c0_seq1	0.322	0.305	1.525	1.705	0.368
comp2013387_c0_seq1	0	0	0	0.626	0
comp1168617_c0_seq1	1.766	0	0	0	0
comp24280_c0_seq1	0	0	0	0.318	0
comp14942_c0_seq1	0.381	0.162	0	0.52	0.568
comp101293_c0_seq2	10.978	9.047	11.087	9.048	10.963
comp788634_c0_seq1	1.083	0.579	0	0	0
comp2092333_c0_seq1	0	0	0	0	2.161
comp91704_c0_seq2	10.168	2.539	0	0	0.139
comp17823_c0_seq1	1.991	0	0	0	0
comp1421764_c0_seq1	0	0	1.346	0	3.286
comp92536_c1_seq1	5.426	8.235	28.791	29.851	11.381
comp2142193_c0_seq1	0	0.477	0	0	0
comp1383882_c0_seq1	0.625	0.203	0	0	0.279
comp102434_c0_seq5	1.815	1.056	3.787	1.522	1.942
comp89588_c0_seq2	10.08	7.25	5.649	8.2	10.545
comp90749_c1_seq1	0.615	0	0.705	0.848	0
comp86260_c0_seq1	0	3.98	0	0	0
comp2696227_c0_seq1	0	0	1.21	0	0
comp14835_c0_seq1	0	0	0	0	0
comp18433_c0_seq1	0	3.838	0	0	0
comp1582925_c0_seq1	0	0	0.652	0.549	0
comp90630_c1_seq4	9.056	5.534	12.539	15.995	12.685
comp1939589_c0_seq1	0	0	0	0	0
comp1532226_c0_seq1	0.868	0	0	0	0.398
comp1196901_c0_seq1	0	1.208	0	0	0
comp1175473_c0_seq1	1.269	0	0.726	0	0
comp98110_c0_seq1	4.108	6.549	4.208	4.664	5.317
comp9872_c0_seq1	0.703	0.467	0	0.318	0.209
comp1938805_c0_seq1	0	0	1.168	1.368	0
comp2643669_c0_seq1	0	0	0	0	0
comp99541_c0_seq3	4.04	2.396	2.788	3.748	2.748
comp11767_c0_seq1	0	0	0	0	0
comp1044151_c0_seq1	0	0.447	0	0	0
comp669652_c0_seq1	0.488	1.32	1.115	0.684	0.458
comp4860_c0_seq1	0	0	2.535	0	0
comp23745_c0_seq1	0.849	1.137	0.484	0	0.777
comp69142_c0_seq1	2.752	1.005	0.273	1.041	0.687
comp14530_c0_seq1	0.342	0.792	0	0	0
comp101979_c0_seq1	33.383	27.477	61.432	48.486	62.72
comp100435_c0_seq7	3.532	10.154	5.796	5.733	6.781
comp589386_c0_seq1	0	0	0	0	0.936
comp73732_c0_seq1	0.303	0	0.168	0.414	0.269
comp1204943_c0_seq1	0	0	0	1.648	0
comp80526_c1_seq1	1.727	0	0.905	0	0.518
comp96958_c0_seq8	1.464	1.249	1.736	2.023	1.653
comp1199171_c0_seq1	0.137	0	0	0	1.484
comp82592_c0_seq1	0.79	0.863	1.094	0.559	1.085
comp67446_c0_seq2	0	0.193	0.158	0.414	1.205
comp1208181_c0_seq1	1.786	0	0	0	0
comp79513_c0_seq1	0	0.335	0	0	0
comp1175426_c0_seq1	0	1.208	0	0	0
comp905604_c0_seq1	1.259	0	0	0	0
comp1220321_c0_seq1	0	0	1.431	0.443	0
comp60979_c0_seq1	5.455	1.107	0	0	0
comp74822_c0_seq1	0.42	0.843	0	0	0.886
comp80365_c0_seq1	0.517	0.234	0.379	0.241	0.617
comp1066091_c0_seq1	2.879	0	0	0	0
comp949392_c0_seq1	0	0.294	0	0.597	0.797
comp2345526_c0_seq1	0	0	0	0	0
comp65431_c0_seq1	0	0	0	0	0
comp1578389_c0_seq1	0	1.533	0	0	0
comp95423_c0_seq2	3.776	6.773	32.388	7.843	53.44
comp87337_c0_seq1	49.864	59.036	54.237	45.846	50.741
comp78556_c0_seq1	1.434	1.574	0.536	0.299	0.767
comp76609_c0_seq2	0	0	0	0	4.949
comp99102_c1_seq1	338.336	117.706	176.038	42.049	60.41
comp9698_c0_seq1	0	0	0	0	0
comp54593_c0_seq1	0.224	0.447	0	0.935	1.424
comp93495_c0_seq1	31.343	32.686	24.867	34.447	24.465
comp3694262_c0_seq1	1.21	0	1.42	0	0
comp53772_c0_seq1	0.39	0	0	0.54	0.717
comp1770969_c0_seq1	0	0.548	0	0	0.757
comp14371_c0_seq1	0.127	0.508	0.273	0.347	0.229
comp1356639_c0_seq1	1.103	0	0	0	0
comp66721_c0_seq1	0.4	0	0	0	0
comp590533_c0_seq1	0	1.005	0.663	0.414	0.269
comp1895230_c0_seq1	0	0	0	1.05	0
comp1121702_c0_seq1	0	0.325	0	0.655	0
comp68904_c0_seq1	0	0	0.547	1.378	0
comp803347_c0_seq1	2.684	0	0	0	0
comp1348311_c0_seq1	0	1.269	0	0.867	0
comp90746_c0_seq1	29.031	5.656	13.212	15.773	7.986
comp75359_c0_seq1	0.263	0.731	0.316	0.048	0.896
comp385231_c0_seq1	1.366	0	0	0	0
comp697994_c0_seq1	0	0	1.778	0.723	1.444
comp1537972_c0_seq1	0	0	0	0	0
comp2576266_c0_seq1	0.712	0.965	0	0	0
comp66986_c0_seq2	0.829	0	0	0.116	0.667
comp2054298_c0_seq1	0	0.528	0	0	0
comp65712_c0_seq1	0.683	0.173	0.273	0.357	0.309
comp1066801_c0_seq1	0	0.294	0	0.607	0
comp1218675_c0_seq1	0	0	0	2.447	0
comp91965_c0_seq1	4.596	11.921	46.326	22.152	19.436
comp100443_c0_seq4	19.39	15.607	43.37	59.259	33.496
comp1652615_c0_seq1	0.254	0.173	0	0.357	0.229
comp576936_c0_seq1	0	0.548	0	1.118	0
comp95623_c1_seq1	0.683	0.457	0	0	0
comp842053_c0_seq1	1.483	0	0	0	0
[truncated: 90,773 more rows]
