# Supplementary material for: De-novo transcriptome assembly for gene identification, analysis, annotation, and molecular marker discovery in Onobrychis viciifolia
Source: BMC Genomics. 2016 Sep 26;17:756. doi: 10.1186/s12864-016-3083-6 (PMC5037894; doi:10.1186/s12864-016-3083-6)
Supplement: Additional file 5: — SSRs identified in the sainfoin combined assembly. Excel file with list of SSR motifs identified in transcripts from Sainfoin Transcriptome 1.0. (XLSX 498 kb) [file 12864_2016_3083_MOESM5_ESM.xlsx]

## Sheet: General SSRs
Sequence_ID	SSR nr.	SSR type	SSR	size	start	end
comp87763_c0_seq1_len=2337_path=[2315:0-2029_4345:2030-2030_4346:2031-2054_4370:2055-2076_4392:2077-2336]	1	p3	(AGA)7	21	1	21
comp87194_c0_seq2_len=1809_path=[2561:0-23_2585:24-634_3212:635-759_3337:760-770_3348:771-1808]	1	p2	(CT)10	20	1	20
comp518403_c0_seq1_len=1473_path=[1451:0-1472]	1	p3	(TAC)6	18	1	18
comp89261_c0_seq1_len=477_path=[463:0-6_470:7-11_475:12-32_1965:33-49_513:50-55_519:56-62_526:63-66_530:67-74_2001:75-112_2043:113-175_647:176-190_2088:191-208_680:209-210_682:211-215_687:216-241_713:242-476]	1	p2	(TC)8	16	242	257
comp88797_c0_seq3_len=1258_path=[3163:0-67_3231:68-259_307:260-276_324:277-404_452:405-562_610:563-566_614:567-944_4347:945-1002_1050:1003-1004_1052:1005-1053_1101:1054-1091_1139:1092-1109_4407:1110-1230_1278:1231-1257]	1	p2	(GA)9	18	1240	1257
comp79560_c0_seq2_len=305_path=[1:0-185_187:186-202_204:203-215_1310:216-260_1350:261-261_1354:262-262_264:263-263_265:264-280_282:281-304]	1	p2	(AT)9	18	16	33
comp99609_c1_seq6_len=3365_path=[2709:0-39_2749:40-57_14287:58-78_14308:79-96_15815:97-215_2925:216-216_14450:217-265_14517:266-272_14524:273-288_14580:289-304_14596:305-310_14602:311-407_3117:408-476_7853:477-504_7881:505-522_14812:523-526_14816:527-527_9970:528-600_13969:601-602_10044:603-661_13688:662-696_10138:697-773_12545:774-802_15041:803-807_12579:808-839_10280:840-882_13386:883-893_10333…	1	p3	(GTG)7	21	1	21
comp97118_c0_seq1_len=2183_path=[2161:0-83_2245:84-84_2246:85-94_2256:95-257_2419:258-264_2426:265-341_2503:342-345_2507:346-377_2539:378-387_2549:388-758_2920:759-795_6721:796-797_2959:798-819_2981:820-920_3082:921-981_3143:982-1167_3329:1168-1179_3341:1180-1271_3433:1272-1295_3457:1296-1319_3481:1320-1340_3502:1341-1445_6936:1446-1464_4441:1465-1568_6983:1569-1570_6985:1571-1581_6996:1582-1620_…	1	p3	(TTC)6	18	1	18
comp832565_c0_seq1_len=215_path=[4:0-214]	1	p2	(CT)10	20	1	20
comp94613_c0_seq5_len=242_path=[3951:0-54_114:55-72_132:73-78_10042:79-82_10046:83-100_10064:101-101_10065:102-102_10066:103-105_10069:106-107_10071:108-113_10077:114-114_10078:115-123_10087:124-135_10099:136-136_2650:137-153_10234:154-161_10690:162-204_10286:205-205_10345:206-208_1094:209-225_10359:226-241]	1	p4	(TTTC)5	20	1	20
comp93487_c0_seq1_len=1087_path=[1:0-56_58:57-117_6985:118-120_122:121-133_135:134-456_458:457-473_475:474-720_7414:721-723_725:724-777_779:778-1086]	1	p2	(TC)10	20	1	20
comp96806_c0_seq1_len=3923_path=[81:0-166_248:167-194_276:195-895_977:896-914_996:915-2724_2806:2725-2827_2909:2828-2840_2922:2841-3120_3202:3121-3159_3241:3160-3173_3255:3174-3253_3335:3254-3265_10803:3266-3430_3512:3431-3922]	1	p2	(TC)10	20	1	20
comp92867_c0_seq1_len=2584_path=[5:0-54_60:55-339_345:340-349_355:350-1101_6826:1102-1111_6836:1112-1114_6839:1115-1122_6847:1123-1123_1129:1124-1126_1132:1127-2260_2269:2261-2303_2312:2304-2319_2328:2320-2583]	1	p3	(GAA)6	18	2	19
comp93141_c1_seq1_len=1411_path=[3513:0-61_3575:62-102_3616:103-141_11398:142-142_3656:143-145_3659:146-625_4139:626-741_4255:742-742_4256:743-1114_11877:1115-1119_4633:1120-1131_4645:1132-1410]	1	p4	(TCAC)5	20	1	20
comp88963_c0_seq1_len=2243_path=[1:0-286_288:287-1296_1298:1297-1298_1300:1299-1393_1395:1394-1779_1781:1780-1801_1803:1802-1980_1982:1981-1989_1991:1990-2242]	1	p4	(CCTG)5	20	2010	2029
comp94617_c0_seq2_len=1048_path=[5216:0-1_3353:2-5_388:6-94_5262:95-119_502:120-152_5303:153-154_5305:155-176_559:177-619_1002:620-650_1033:651-716_1099:717-717_1100:718-741_1124:742-780_5641:781-781_5642:782-793_1176:794-820_1203:821-1047]	1	p3	(ATA)6	18	865	882
comp81508_c0_seq1_len=1107_path=[1:0-180_189:181-929_938:930-937_946:938-1106]	1	p3	(GAT)6	18	1079	1096
comp98609_c0_seq5_len=2135_path=[4451:0-345_4797:346-354_4806:355-399_4851:400-414_4866:415-454_8274:455-801_8342:802-852_8380:853-1000_8470:1001-1052_8503:1053-1053_8504:1054-1054_8505:1055-1075_8526:1076-1093_8544:1094-1506_1220:1507-1520_8675:1521-1846_8762:1847-1853_8769:1854-1862_1576:1863-1951_1665:1952-1992_1706:1993-2134]	1	p3	(CTT)6	18	808	825
comp75216_c0_seq1_len=545_path=[527:0-136_664:137-152_680:153-176_704:177-240_768:241-291_819:292-304_832:305-326_858:327-544]	1	p4	(ATGT)5	20	1	20
comp89056_c0_seq37_len=1075_path=[1689:0-125_7286:126-126_6015:127-193_7378:194-194_6083:195-204_3830:205-317_3943:318-323_3949:324-356_3982:357-366_3992:367-473_7516:474-832_7615:833-847_7630:848-854_2204:855-896_2493:897-917_2514:918-1021_7696:1022-1039_2897:1040-1074]	1	p3	(ATA)6	18	29	46
comp99009_c0_seq4_len=3053_path=[1:0-292_8912:293-421_438:422-448_465:449-539_8963:540-551_568:552-558_575:559-694_711:695-743_9037:744-806_823:807-842_9101:843-920_9159:921-922_939:923-924_941:925-1098_1115:1099-1099_1116:1100-1123_1140:1124-1418_1435:1419-1419_1436:1420-1443_1460:1444-1709_9391:1710-1712_9394:1713-1730_1747:1731-1731_6118:1732-1758_1775:1759-2072_9505:2073-2095_2112:2096-2190_9…	1	p2	(GA)8	16	2582	2597
comp88043_c0_seq3_len=896_path=[966:0-234_1293:235-266_1325:267-272_1331:273-321_5436:322-401_1460:402-406_1465:407-895]	1	p3	(TGA)7	21	876	896
comp248031_c0_seq1_len=430_path=[410:0-429]	1	p2	(AT)9	18	1	18
comp95772_c0_seq1_len=2230_path=[28:0-90_119:91-106_135:107-115_6449:116-132_161:133-142_6473:143-158_187:159-162_191:163-216_245:217-223_252:224-291_6558:292-292_6559:293-304_6571:305-636_665:637-643_6730:644-1203_6885:1204-1225_1254:1226-1464_1493:1465-1465_1494:1466-2229]	1	p3	(CCA)6	18	154	171
comp86242_c0_seq1_len=828_path=[852:0-17_870:18-162_2006:163-175_1024:176-241_1090:242-263_1112:264-303_1744:304-344_1193:345-382_1231:383-411_1260:412-626_1475:627-634_1483:635-706_1555:707-827]	1	p2	(GA)9	18	1	18
comp92788_c1_seq2_len=2615_path=[1:0-148_150:149-158_160:159-177_7925:178-195_7943:196-200_202:201-231_233:232-290_7971:291-313_7994:314-338_340:339-344_346:345-427_6460:428-458_8103:459-460_8105:461-481_483:482-598_8193:599-607_609:608-620_622:621-2230_2232:2231-2242_2244:2243-2614]	1	p3	(AGA)6	18	2232	2249
comp98147_c0_seq5_len=1690_path=[4679:0-137_4817:138-280_9557:281-317_5401:318-417_2464:418-452_5021:453-531_9710:532-536_9715:537-537_9716:538-557_3991:558-651_9798:652-653_6844:654-666_2713:667-789_9909:790-826_9949:827-829_9952:830-830_2877:831-1043_3090:1044-1067_3114:1068-1689]	1	p2	(CT)10	20	1	20
comp90312_c0_seq3_len=612_path=[1264:0-144_1409:145-198_1463:199-221_9468:222-233_1498:234-234_1499:235-315_9526:316-316_9527:317-335_9546:336-345_9556:346-399_1664:400-400_1665:401-419_1684:420-435_9625:436-441_1709:442-474_1742:475-611]	1	p3	(TTA)6	18	91	108
comp79444_c0_seq2_len=1299_path=[1:0-370_372:371-656_658:657-710_712:711-794_796:795-836_838:837-1298]	1	p2	(GA)9	18	828	845
comp45738_c0_seq1_len=219_path=[1:0-76_78:77-78_80:79-218]	1	p2	(GA)10	20	200	219
comp70124_c0_seq1_len=349_path=[333:0-173_507:174-260_877:261-261_595:262-277_611:278-348]	1	p2	(TA)8	16	22	37
comp23494_c0_seq1_len=388_path=[394:0-36_431:37-91_486:92-387]	1	p2	(CA)9	18	1	18
comp69291_c0_seq1_len=551_path=[10:0-149_164:150-346_361:347-550]	1	p3	(TAT)6	18	1	18
comp69291_c0_seq1_len=551_path=[10:0-149_164:150-346_361:347-550]	2	p2	(GA)8	16	529	544
comp92021_c0_seq8_len=2749_path=[4051:0-771_2112:772-774_5595:775-818_5639:819-1272_2598:1273-1313_2639:1314-1538_15309:1539-1556_2882:1557-1712_3038:1713-1730_3056:1731-1752_3078:1753-1778_15550:1779-2748]	1	p2	(AG)8	16	2327	2342
comp91637_c0_seq2_len=2253_path=[1:0-251_4992:252-290_285:291-481_6306:482-494_6319:495-598_593:599-611_606:612-661_656:662-671_666:672-1447_1442:1448-2130_2125:2131-2142_2137:2143-2252]	1	p3	(AGA)7	21	2232	2252
comp81482_c0_seq3_len=698_path=[1:0-61_63:62-310_1989:311-322_2002:323-369_359:370-477_467:478-504_494:505-697]	1	p4	(AGAA)5	20	404	423
comp761463_c0_seq1_len=333_path=[311:0-332]	1	p2	(TA)9	18	316	333
comp87406_c0_seq1_len=1101_path=[1:0-103_105:104-339_341:340-1100]	1	p2	(TA)9	18	1	18
comp87838_c0_seq1_len=1451_path=[1:0-530_3863:531-1105_4020:1106-1106_1108:1107-1107_4034:1108-1450]	1	p2	(CT)9	18	1296	1313
comp1138607_c0_seq1_len=304_path=[1:0-303]	1	p2	(AT)8	16	50	65
comp76543_c0_seq1_len=403_path=[1:0-18_20:19-36_38:37-194_196:195-224_779:225-248_249:249-339_889:340-402]	1	p4	(TGAA)5	20	384	403
comp91971_c1_seq2_len=1733_path=[6262:0-66_6327:67-341_6602:342-408_6669:409-413_6674:414-457_6722:458-522_6787:523-551_6818:552-608_8667:609-1626_9685:1627-1645_9704:1646-1732]	1	p4	(TTCT)5	20	405	424
comp91971_c1_seq2_len=1733_path=[6262:0-66_6327:67-341_6602:342-408_6669:409-413_6674:414-457_6722:458-522_6787:523-551_6818:552-608_8667:609-1626_9685:1627-1645_9704:1646-1732]	2	p3	(TTA)7	21	1712	1732
comp99541_c0_seq4_len=3063_path=[3047:0-75_3123:76-109_9995:110-110_3163:111-116_3169:117-154_3207:155-210_3263:211-270_3323:271-343_3396:344-353_10062:354-367_3420:368-389_3442:390-1606_4659:1607-2107_5160:2108-2644_10637:2645-2646_5700:2647-3062]	1	p3	(TCT)6	18	1	18
comp99541_c1_seq2_len=270_path=[9287:0-35_6146:36-81_6192:82-269]	1	p3	(TTC)6	18	251	268
comp96588_c1_seq29_len=3982_path=[12670:0-432_13103:433-442_13113:443-474_13145:475-495_13166:496-501_13172:502-525_13196:526-570_13241:571-587_13258:588-591_13262:592-594_13265:595-609_13280:610-610_13281:611-620_7452:621-629_7461:630-632_7464:633-648_11683:649-673_7505:674-724_7556:725-748_7580:749-839_7671:840-863_7695:864-1046_7878:1047-1106_7938:1107-1113_7945:1114-1118_7950:1119-1130_7962:1…	1	p3	(AAT)7	21	622	642
comp14204_c0_seq1_len=359_path=[337:0-231_569:232-358]	1	p4	(TAGA)5	20	293	312
comp100993_c2_seq16_len=1794_path=[3557:0-282_3840:283-291_3849:292-388_3946:389-409_3967:410-449_10360:450-462_4020:463-507_10414:508-508_10415:509-528_10435:529-529_10436:530-532_10439:533-533_4091:534-544_10477:545-546_4104:547-547_4105:548-559_10533:560-575_10549:576-578_4136:579-587_10602:588-596_10611:597-606_10621:607-614_10629:615-615_10630:616-616_10631:617-622_10637:623-633_10648:634-71…	1	p2	(AG)9	18	1754	1771
comp100993_c0_seq1_len=759_path=[892:0-113_10154:114-126_1019:127-153_1046:154-426_1319:427-433_1326:434-456_1349:457-617_1510:618-679_10710:680-709_1604:710-724_1619:725-758]	1	p3	(TCT)6	18	667	684
comp81583_c0_seq1_len=462_path=[1376:0-250_1628:251-281_1659:282-306_1684:307-327_3095:328-364_2183:365-377_2196:378-461]	1	p2	(AG)9	18	440	457
comp72722_c0_seq1_len=567_path=[13:0-418_432:419-459_473:460-566]	1	p4	(TCTA)5	20	100	119
comp99609_c0_seq2_len=890_path=[5417:0-31_5449:32-80_14327:81-194_5612:195-301_14549:302-308_14556:309-325_5743:326-352_5770:353-389_14654:390-462_14700:463-463_14701:464-472_14710:473-474_5892:475-497_5915:498-513_14756:514-514_5932:515-515_8860:516-528_7304:529-539_5957:540-679_14932:680-696_14949:697-699_6117:700-713_15848:714-733_6151:734-750_6168:751-889]	1	p3	(CCA)6	18	1	18
comp61903_c0_seq1_len=396_path=[3:0-10_14:11-142_152:143-299_309:300-395]	1	p3	(AGA)6	18	1	18
comp100997_c2_seq3_len=1452_path=[2:0-355_358:356-997_1000:998-1182_1185:1183-1184_1187:1185-1289_1292:1290-1451]	1	p3	(ATC)7	21	1430	1450
comp100997_c1_seq1_len=1939_path=[1316:0-98_1415:99-153_1470:154-174_19080:175-186_1503:187-384_1701:385-409_1726:410-544_1861:545-548_1865:549-1212_2529:1213-1213_2530:1214-1237_2554:1238-1938]	1	p4	(CACT)5	20	38	57
comp102266_c2_seq58_len=1046_path=[1:0-97_99:98-132_134:133-156_11216:157-157_11217:158-171_11244:172-181_183:182-185_11259:186-219_4483:220-288_307:289-292_311:293-391_11363:392-394_11366:395-434_11401:435-436_11403:437-456_475:457-469_11430:470-485_11446:486-507_11468:508-511_11490:512-527_546:528-532_551:533-533_552:534-550_11521:551-637_11578:638-638_11579:639-654_11608:655-659_11613:660-662_…	1	p2	(TA)11	22	1	22
comp95891_c1_seq1_len=1067_path=[3084:0-1066]	1	p3	(TAG)6	18	1	18
comp43032_c0_seq2_len=207_path=[182:0-42_444:43-77_257:78-206]	1	p3	(GAA)6	18	1	18
comp97765_c0_seq1_len=3106_path=[3092:0-546_8336:547-555_3648:556-1043_4136:1044-1056_4149:1057-1461_4554:1462-1473_4566:1474-1589_4682:1590-1602_4695:1603-1956_5049:1957-2456_5549:2457-2457_5550:2458-2724_8885:2725-2850_5943:2851-2852_5945:2853-3105]	1	p3	(GAA)7	21	1	21
comp87848_c0_seq1_len=2922_path=[1:0-620_622:621-632_634:633-1240_1242:1241-2921]	1	p2	(GA)10	20	2900	2919
comp92922_c1_seq4_len=1441_path=[1511:0-178_14490:179-192_14504:193-196_14508:197-204_14534:205-565_14982:566-576_4649:577-606_15016:607-628_4701:629-744_15094:745-754_15104:755-765_2277:766-772_2284:773-784_15144:785-801_2313:802-1063_2575:1064-1093_4850:1094-1188_4945:1189-1440]	1	p2	(CT)11	22	1	22
comp100254_c0_seq31_len=1830_path=[5893:0-23_8922:24-32_15710:33-42_290:43-45_293:46-56_304:57-99_347:100-106_15860:107-185_433:186-186_434:187-210_458:211-254_502:255-281_16120:282-285_16124:286-327_578:328-390_641:391-414_16283:415-416_16285:417-428_16297:429-436_16305:437-461_16330:462-464_8082:465-489_740:490-492_743:493-522_16432:523-527_783:528-584_16483:585-587_7594:588-618_877:619-647_165…	1	p4	(GAAT)5	20	757	776
comp100254_c0_seq31_len=1830_path=[5893:0-23_8922:24-32_15710:33-42_290:43-45_293:46-56_304:57-99_347:100-106_15860:107-185_433:186-186_434:187-210_458:211-254_502:255-281_16120:282-285_16124:286-327_578:328-390_641:391-414_16283:415-416_16285:417-428_16297:429-436_16305:437-461_16330:462-464_8082:465-489_740:490-492_743:493-522_16432:523-527_783:528-584_16483:585-587_7594:588-618_877:619-647_165…	2	p2	(GT)9	18	1065	1082
comp99937_c0_seq46_len=2433_path=[10699:0-213_10913:214-234_10934:235-287_10987:288-292_10992:293-295_10995:296-352_18251:353-357_11057:358-367_11067:368-550_18378:551-565_18393:566-577_18405:578-582_18410:583-585_18413:586-598_18426:599-600_11306:601-604_11310:605-633_18485:634-645_18497:646-661_11367:662-796_11545:797-835_17839:836-836_17840:837-851_11594:852-1224_3059:1225-1241_18684:1242-1382…	1	p2	(AG)11	22	1	22
comp99937_c0_seq46_len=2433_path=[10699:0-213_10913:214-234_10934:235-287_10987:288-292_10992:293-295_10995:296-352_18251:353-357_11057:358-367_11067:368-550_18378:551-565_18393:566-577_18405:578-582_18410:583-585_18413:586-598_18426:599-600_11306:601-604_11310:605-633_18485:634-645_18497:646-661_11367:662-796_11545:797-835_17839:836-836_17840:837-851_11594:852-1224_3059:1225-1241_18684:1242-1382…	2	p2	(AG)10	20	775	794
comp67021_c0_seq2_len=1192_path=[1174:0-74_1249:75-113_1288:114-1064_2239:1065-1079_2254:1080-1191]	1	p3	(CTT)7	21	1	21
comp96407_c0_seq14_len=1425_path=[7361:0-28_7390:29-136_12103:137-158_7526:159-331_7699:332-390_12400:391-393_10281:394-522_5568:523-524_5570:525-581_5627:582-593_12745:594-602_2322:603-663_2383:664-693_2413:694-725_12917:726-727_12919:728-942_2662:943-1141_2861:1142-1152_2872:1153-1168_13159:1169-1277_13215:1278-1280_3000:1281-1321_13255:1322-1374_3094:1375-1424]	1	p2	(TC)9	18	1	18
comp96407_c0_seq14_len=1425_path=[7361:0-28_7390:29-136_12103:137-158_7526:159-331_7699:332-390_12400:391-393_10281:394-522_5568:523-524_5570:525-581_5627:582-593_12745:594-602_2322:603-663_2383:664-693_2413:694-725_12917:726-727_12919:728-942_2662:943-1141_2861:1142-1152_2872:1153-1168_13159:1169-1277_13215:1278-1280_3000:1281-1321_13255:1322-1374_3094:1375-1424]	2	p3	(ATC)6	18	717	734
comp81566_c0_seq2_len=911_path=[1169:0-481_1651:482-564_1734:565-583_1753:584-642_2684:643-662_1824:663-807_1969:808-821_1983:822-878_2040:879-902_2064:903-910]	1	p2	(GT)9	18	483	500
comp86779_c0_seq2_len=654_path=[2199:0-389_85:390-506_3778:507-618_314:619-624_320:625-630_3822:631-653]	1	p3	(TGC)7	21	634	654
comp101904_c0_seq18_len=1917_path=[1:0-109_7754:110-125_129:126-139_143:140-221_6407:222-229_10250:230-233_10254:234-253_10274:254-255_6328:256-256_265:257-260_10283:261-262_10285:263-278_287:279-281_290:282-293_10306:294-349_10346:350-485_10391:486-486_10392:487-489_507:490-495_513:496-502_520:503-527_10403:528-570_10443:571-571_10444:572-574_10447:575-578_596:579-588_606:589-784_10498:785-796_1…	1	p3	(GAG)6	18	817	834
comp92956_c0_seq1_len=808_path=[5508:0-754_6263:755-807]	1	p2	(CT)9	18	1	18
comp88339_c1_seq3_len=990_path=[3943:0-37_8831:38-49_3993:50-142_8902:143-156_4100:157-166_8962:167-175_4125:176-197_4147:198-233_4183:234-277_9045:278-422_9179:423-424_9182:425-429_2179:430-436_2186:437-492_2242:493-733_9391:734-735_9393:736-740_2831:741-756_2847:757-775_9406:776-791_9422:792-798_9429:799-923_9494:924-931_9543:932-941_3032:942-945_3036:946-989]	1	p3	(TAC)6	18	424	441
comp95857_c2_seq2_len=2513_path=[5901:0-13_5915:14-73_14972:74-74_5976:75-80_5982:81-110_14996:111-124_15010:125-168_15056:169-175_13667:176-227_15140:228-237_15150:238-241_15154:242-244_6146:245-286_2930:287-288_2932:289-294_2938:295-394_15273:395-411_15290:412-566_3210:567-567_3211:568-591_15465:592-608_3252:609-618_15506:619-893_3537:894-912_3556:913-1432_174:1433-1544_16148:1545-1725_467:1726…	1	p2	(AG)9	18	1	18
comp85507_c0_seq1_len=606_path=[1:0-42_44:43-108_110:109-154_2055:155-169_171:170-170_2081:171-171_2082:172-248_250:249-271_273:272-362_2173:363-406_2199:407-407_1441:408-442_444:443-464_466:465-557_559:558-568_570:569-605]	1	p2	(CT)9	18	1	18
comp100338_c0_seq8_len=1202_path=[3796:0-54_3851:55-60_3857:61-144_11969:145-170_12016:171-171_12017:172-219_12108:220-220_4017:221-242_12145:243-608_4405:609-619_12597:620-633_4430:634-634_4431:635-658_4455:659-718_12727:719-723_2315:724-730_12738:731-747_12755:748-767_2359:768-791_2845:792-846_2900:847-868_2922:869-874_12881:875-886_12893:887-896_12903:897-911_12918:912-915_12922:916-948_5256:9…	1	p2	(AT)11	22	1	22
comp92088_c0_seq7_len=3620_path=[2316:0-250_2567:251-262_2579:263-963_3280:964-1009_3326:1010-1029_12818:1030-1072_12845:1073-1143_12918:1144-1144_12430:1145-1157_10370:1158-1292_10506:1293-1469_9472:1470-1471_6954:1472-1676_13064:1677-1713_7196:1714-1714_7197:1715-1735_7218:1736-1946_7429:1947-1958_7441:1959-3619]	1	p3	(CTT)6	18	1	18
comp89511_c0_seq1_len=3737_path=[3718:0-369_4091:370-3707_7429:3708-3736]	1	p3	(TAC)6	18	227	244
comp89511_c0_seq1_len=3737_path=[3718:0-369_4091:370-3707_7429:3708-3736]	2	p2	(TC)8	16	3656	3671
comp2153259_c0_seq1_len=222_path=[1:0-221]	1	p3	(GTA)6	18	118	135
comp47937_c1_seq1_len=454_path=[931:0-453]	1	p3	(AGG)7	21	1	21
comp95903_c0_seq27_len=637_path=[5008:0-53_1920:54-61_1928:62-87_12026:88-88_454:89-89_455:90-120_12124:121-121_12125:122-135_4519:136-186_4570:187-303_4687:304-322_4706:323-372_4766:373-401_4795:402-428_4822:429-636]	1	p2	(CT)9	18	10	27
comp64814_c0_seq1_len=216_path=[163:0-33_197:34-51_332:52-57_338:58-82_215:83-136_269:137-174_307:175-215]	1	p2	(TA)9	18	199	216
comp57144_c0_seq1_len=356_path=[334:0-355]	1	p3	(AGA)6	18	1	18
comp68728_c0_seq1_len=209_path=[187:0-60_248:61-133_662:134-139_327:140-208]	1	p2	(GA)10	20	1	20
comp2003325_c0_seq1_len=280_path=[1:0-279]	1	p2	(GA)9	18	1	18
comp84625_c0_seq4_len=762_path=[761:0-90_2743:91-101_863:102-131_893:132-186_2777:187-208_2797:209-212_2801:213-232_994:233-256_1018:257-373_1135:374-392_1175:393-530_2910:531-538_2918:539-542_2922:543-610_2951:611-627_2970:628-628_2211:629-630_1413:631-761]	1	p2	(GA)11	22	1	22
comp79186_c0_seq1_len=541_path=[1:0-138_140:139-366_368:367-376_1903:377-420_1949:421-432_441:433-473_482:474-540]	1	p2	(GA)8	16	476	491
comp86002_c0_seq4_len=1398_path=[1:0-457_459:458-470_472:471-565_3886:566-567_3888:568-626_628:627-634_636:635-640_642:641-953_955:954-1227_2628:1228-1239_2640:1240-1242_2643:1243-1397]	1	p3	(GTT)7	21	1229	1249
comp88998_c0_seq2_len=2520_path=[2510:0-1252_3763:1253-1654_4165:1655-1657_4168:1658-2054_9305:2055-2070_9321:2071-2181_4692:2182-2185_4696:2186-2519]	1	p3	(GAG)7	21	1	21
comp84621_c0_seq8_len=713_path=[1367:0-20_1388:21-41_2477:42-57_22:58-96_76:97-243_238:244-292_287:293-293_2364:294-423_418:424-487_482:488-488_483:489-562_2445:563-572_567:573-597_592:598-712]	1	p3	(GAA)6	18	696	713
comp70931_c0_seq1_len=1123_path=[1140:0-854_1995:855-892_2034:893-1122]	1	p2	(CT)8	16	1	16
comp80811_c0_seq1_len=3156_path=[3134:0-54_3189:55-56_3191:57-1330_4465:1331-1570_4705:1571-2765_5900:2766-2791_5926:2792-2794_5929:2795-2816_5951:2817-3155]	1	p3	(CCT)6	18	1	18
comp85044_c0_seq3_len=299_path=[1:0-204_1280:205-298]	1	p2	(GT)8	16	276	291
comp84593_c1_seq1_len=298_path=[2588:0-50_2639:51-59_2648:60-214_2811:215-253_3250:254-263_2860:264-297]	1	p2	(GA)9	18	279	296
comp85353_c1_seq4_len=562_path=[1425:0-0_1426:1-8_8132:9-11_8135:12-24_4341:25-561]	1	c	(TCT)6tcctctgttgtaattaattcttttgcttcaacaacattcatagta(GCT)6	81	1	81
comp53906_c0_seq1_len=239_path=[1:0-64_66:65-238]	1	p4	(AGAC)5	20	109	128
comp90598_c0_seq1_len=1660_path=[1638:0-823_2462:824-1173_4514:1174-1179_4507:1180-1186_2825:1187-1189_2828:1190-1213_2852:1214-1342_4566:1343-1482_4613:1483-1509_3148:1510-1659]	1	p2	(GA)8	16	215	230
comp95764_c0_seq14_len=2247_path=[3443:0-438_11302:439-454_6911:455-469_6926:470-531_6988:532-542_6999:543-545_7002:546-635_11432:636-644_7101:645-662_11444:663-712_11502:713-718_7617:719-721_3882:722-770_3931:771-774_3935:775-986_4147:987-993_4154:994-1280_4441:1281-1284_4445:1285-1556_4717:1557-1574_4737:1575-1577_4740:1578-1779_6479:1780-1815_6515:1816-1819_5007:1820-1852_12120:1853-1874_12142…	1	p4	(GTGA)5	20	2030	2049
comp94252_c0_seq3_len=603_path=[1705:0-30_7223:31-227_1933:228-252_1958:253-451_2157:452-525_2231:526-559_2268:560-596_4932:597-602]	1	p3	(TTC)7	21	1	21
comp94252_c0_seq3_len=603_path=[1705:0-30_7223:31-227_1933:228-252_1958:253-451_2157:452-525_2231:526-559_2268:560-596_4932:597-602]	2	p3	(TAT)6	18	99	116
comp94252_c1_seq2_len=614_path=[3983:0-18_4002:19-108_7281:109-126_5855:127-177_6967:178-180_5906:181-187_4158:188-233_4204:234-379_4350:380-393_4364:394-613]	1	p3	(AAG)6	18	1	18
comp76040_c0_seq1_len=386_path=[753:0-45_390:46-113_458:114-163_953:164-181_1139:182-186_531:187-195_540:196-325_670:326-347_1174:348-361_706:362-385]	1	p3	(GAA)6	18	367	384
comp68717_c0_seq1_len=316_path=[294:0-188_483:189-232_527:233-268_915:269-315]	1	p2	(AG)10	20	296	315
comp90594_c2_seq5_len=1216_path=[1:0-10_12:11-32_34:33-44_46:45-68_70:69-83_15074:84-160_15170:161-164_166:165-194_15256:195-449_15386:450-458_460:459-618_15455:619-625_15462:626-633_635:634-651_653:652-652_654:653-1025_1027:1026-1032_1034:1033-1058_1060:1059-1095_1097:1096-1158_1160:1159-1215]	1	p3	(AGA)6	18	1	18
comp93681_c0_seq27_len=1404_path=[5725:0-50_5786:51-60_5796:61-77_5813:78-125_5861:126-154_5890:155-183_14421:184-195_14433:196-203_5939:204-246_5982:247-250_5986:251-257_1816:258-283_5178:284-304_5199:305-310_5205:311-334_5229:335-442_5337:443-466_5361:467-490_5385:491-493_5388:494-517_5412:518-538_2097:539-568_3438:569-599_3469:600-617_8354:618-640_3984:641-652_3996:653-676_4020:677-706_4050:70…	1	p2	(CT)8	16	6	21
comp100604_c0_seq13_len=2230_path=[2059:0-2_2062:3-52_10478:53-212_2272:213-242_2302:243-279_2339:280-299_2359:300-392_6014:393-398_10627:399-568_4274:569-611_4317:612-629_10823:630-682_2742:683-722_10866:723-739_2799:740-773_2833:774-775_10963:776-776_10930:777-789_10943:790-798_10952:799-803_10957:804-811_2871:812-909_2969:910-932_11020:933-1012_3072:1013-1052_3112:1053-1118_3178:1119-1160_1110…	1	p3	(TAT)7	21	2208	2228
comp95722_c0_seq7_len=550_path=[8970:0-0_1356:1-16_1372:17-20_1376:21-21_1377:22-30_9056:31-45_9071:46-51_9077:52-71_9097:72-72_9099:73-73_9100:74-75_1431:76-78_9126:79-93_9141:94-116_9201:117-154_9239:155-163_9248:164-176_1532:177-200_9309:201-201_9310:202-217_9330:218-223_9336:224-231_9344:232-236_9349:237-254_9367:255-255_2351:256-267_1623:268-291_1647:292-320_9403:321-323_9406:324-341_9424:34…	1	p3	(GAA)7	21	530	550
comp94743_c0_seq36_len=2121_path=[1:0-434_436:435-436_9917:437-453_464:454-534_545:535-544_555:545-701_712:702-723_10066:724-726_10069:727-742_10105:743-754_6059:755-755_6060:756-756_776:757-792_821:793-828_10225:829-837_874:838-850_887:851-878_10301:879-881_918:882-909_946:910-949_986:950-1058_2107:1059-1173_2222:1174-1213_2262:1214-1222_10497:1223-1238_2287:1239-1272_7044:1273-1274_2334:1275-12…	1	p4	(ATTA)5	20	1052	1071
comp94743_c0_seq36_len=2121_path=[1:0-434_436:435-436_9917:437-453_464:454-534_545:535-544_555:545-701_712:702-723_10066:724-726_10069:727-742_10105:743-754_6059:755-755_6060:756-756_776:757-792_821:793-828_10225:829-837_874:838-850_887:851-878_10301:879-881_918:882-909_946:910-949_986:950-1058_2107:1059-1173_2222:1174-1213_2262:1214-1222_10497:1223-1238_2287:1239-1272_7044:1273-1274_2334:1275-12…	2	p4	(TTAA)5	20	1273	1292
comp94404_c1_seq4_len=2385_path=[8268:0-15_8284:16-489_8758:490-500_8769:501-534_8803:535-558_8827:559-613_15505:614-643_8900:644-663_8920:664-667_8924:668-691_8948:692-764_9021:765-788_9045:789-1670_9927:1671-1733_9990:1734-1928_10185:1929-1952_10209:1953-1985_10242:1986-2017_10274:2018-2021_10278:2022-2045_10302:2046-2159_10416:2160-2183_10440:2184-2204_10461:2205-2249_10506:2250-2285_10542:228…	1	p2	(TC)9	18	1	18
comp79372_c0_seq1_len=287_path=[269:0-10_928:11-20_938:21-38_956:39-39_957:40-42_960:43-47_965:48-71_343:72-286]	1	p3	(GAA)6	18	1	18
comp79233_c0_seq1_len=324_path=[1:0-21_23:22-22_24:23-48_50:49-75_1040:76-76_1041:77-77_79:78-108_110:109-128_130:129-323]	1	p2	(TC)9	18	1	18
comp94226_c0_seq2_len=1216_path=[1194:0-222_1417:223-223_1418:224-263_1458:264-510_1705:511-511_1706:512-535_1730:536-736_4170:737-743_1938:744-747_1942:748-770_1965:771-808_4185:809-966_2161:967-1006_4278:1007-1019_2214:1020-1162_2357:1163-1215]	1	p2	(CT)8	16	1200	1215
comp82389_c0_seq4_len=689_path=[1:0-56_58:57-195_197:196-227_234:228-332_1999:333-428_2029:429-446_453:447-484_491:485-514_2070:515-591_598:592-597_604:598-646_653:647-688]	1	p3	(AGA)6	18	580	597
comp81475_c0_seq4_len=326_path=[1451:0-6_1042:7-16_515:17-26_953:27-52_551:53-55_554:56-61_560:62-80_579:81-93_592:94-132_631:133-170_669:171-325]	1	p4	(GTGA)5	20	307	326
comp100970_c3_seq2_len=886_path=[3055:0-234_3290:235-328_3384:329-331_17334:332-357_17360:358-369_17372:370-370_17373:371-374_3430:375-398_3454:399-424_3480:425-443_3499:444-480_17581:481-542_17691:543-553_3609:554-563_3619:564-597_17832:598-606_3662:607-655_17864:656-660_17869:661-729_3785:730-781_3837:782-793_3849:794-803_3859:804-885]	1	p2	(AG)8	16	26	41
comp98001_c0_seq3_len=1192_path=[2018:0-35_2054:36-49_5618:50-159_5703:160-184_2203:185-224_5741:225-225_5742:226-231_5748:232-233_5750:234-315_2334:316-337_2356:338-343_2362:344-486_2505:487-528_3442:529-549_2568:550-666_5955:667-672_2691:673-674_2693:675-925_6030:926-928_6033:929-931_6037:932-933_3719:934-949_2968:950-1191]	1	p3	(CCA)6	18	582	599
comp85889_c0_seq2_len=1322_path=[2:0-139_142:140-188_191:189-200_203:201-312_315:313-313_316:314-337_3997:338-354_4014:355-360_363:361-562_565:563-1321]	1	p3	(TCT)6	18	130	147
comp88413_c0_seq2_len=1081_path=[1062:0-241_1304:242-251_1314:252-301_3109:302-304_1367:305-313_1376:314-335_1398:336-445_3193:446-448_3196:449-468_1531:469-915_1981:916-1080]	1	p3	(TTA)7	21	1	21
comp976104_c0_seq1_len=411_path=[1:0-410]	1	p3	(GTT)6	18	2	19
comp76051_c0_seq2_len=546_path=[524:0-329_854:330-341_866:342-425_1867:426-447_972:448-500_1025:501-545]	1	p2	(AG)9	18	529	546
comp100768_c1_seq2_len=2099_path=[1:0-61_9549:62-65_9553:66-66_68:67-68_70:69-69_71:70-95_97:96-115_117:116-119_121:120-339_341:340-358_360:359-498_9830:499-517_9838:518-543_545:544-556_558:557-789_9956:790-790_9957:791-802_9969:803-849_4964:850-910_912:911-936_938:937-943_10032:944-948_950:949-959_961:960-1052_1054:1053-1054_10085:1055-1257_10214:1258-1267_10224:1268-1296_10263:1297-1297_10264:1…	1	p2	(GA)10	20	1	20
comp100768_c0_seq6_len=261_path=[4248:0-37_9492:38-50_7354:51-66_7370:67-84_4383:85-139_4439:140-140_4440:141-163_9672:164-174_9683:175-180_5706:181-189_9698:190-220_6750:221-260]	1	p3	(CTT)6	18	1	18
comp61832_c0_seq1_len=583_path=[1251:0-43_62:44-493_514:494-518_539:519-519_540:520-582]	1	p4	(TATT)5	20	1	20
comp99120_c2_seq1_len=279_path=[5719:0-278]	1	p2	(TA)10	20	2	21
comp90787_c3_seq4_len=1195_path=[7110:0-467_7578:468-613_10200:614-620_10207:621-640_15113:641-659_10254:660-708_15225:709-876_7892:877-880_7896:881-1194]	1	p3	(ATC)7	21	1	21
comp90787_c3_seq4_len=1195_path=[7110:0-467_7578:468-613_10200:614-620_10207:621-640_15113:641-659_10254:660-708_15225:709-876_7892:877-880_7896:881-1194]	2	p3	(AGT)6	18	876	893
comp90787_c1_seq1_len=2095_path=[14419:0-2_3964:3-295_14503:296-307_8247:308-319_4281:320-341_4303:342-1273_5235:1274-1280_5242:1281-1518_5480:1519-1534_5496:1535-2094]	1	p3	(GAT)7	21	1	21
comp74378_c0_seq2_len=1188_path=[2517:0-24_76:25-175_227:176-1164_2874:1165-1187]	1	p2	(GA)10	20	1169	1188
comp85804_c3_seq3_len=600_path=[2114:0-124_5379:125-263_2378:264-546_5812:547-547_5813:548-566_2681:567-599]	1	p3	(AGT)7	21	6	26
comp85804_c2_seq1_len=206_path=[3038:0-205]	1	p3	(TAG)6	18	189	206
comp1185228_c0_seq1_len=413_path=[391:0-412]	1	p3	(TGG)6	18	362	379
comp94394_c2_seq5_len=541_path=[5026:0-161_5190:162-246_5275:247-303_5332:304-309_5338:310-407_15191:408-422_15206:423-432_5461:433-433_5462:434-457_15917:458-465_15349:466-517_15414:518-540]	1	p2	(AT)8	16	132	147
comp80368_c0_seq2_len=1150_path=[1128:0-213_1342:214-235_1364:236-467_2964:468-487_2984:488-488_1617:489-525_1654:526-583_1712:584-596_1725:597-657_1786:658-664_1793:665-1149]	1	p3	(TCT)6	18	149	166
comp81328_c0_seq1_len=2045_path=[2023:0-1637_3661:1638-1646_4809:1647-2044]	1	p2	(AG)10	20	1	20
comp91033_c2_seq2_len=486_path=[6832:0-223_4190:224-270_4237:271-340_4307:341-364_4331:365-485]	1	p3	(CAT)6	18	1	18
comp6245_c0_seq1_len=232_path=[1:0-97_99:98-231]	1	p2	(GT)8	16	9	24
comp85843_c0_seq2_len=2120_path=[3002:0-495_3498:496-1025_7116:1026-1408_774:1409-1447_813:1448-1462_7265:1463-1504_7299:1505-2119]	1	p2	(TC)9	18	1	18
comp47843_c0_seq1_len=217_path=[1:0-216]	1	p2	(AG)9	18	199	216
comp1763266_c0_seq1_len=306_path=[1:0-305]	1	p3	(ATA)6	18	1	18
comp79921_c0_seq3_len=509_path=[650:0-74_2242:75-180_2348:181-199_2367:200-508]	1	p3	(GTT)6	18	254	271
comp97269_c0_seq1_len=1571_path=[1565:0-382_5604:383-387_1953:388-388_1954:389-487_2053:488-489_2055:490-540_3202:541-575_2141:576-600_2166:601-740_2306:741-766_5760:767-831_5804:832-837_2403:838-841_2407:842-901_2467:902-923_5852:924-927_5856:928-1003_2569:1004-1016_5949:1017-1221_6077:1222-1228_6084:1229-1282_3545:1283-1296_6140:1297-1303_6147:1304-1570]	1	p3	(TAT)6	18	1	18
comp454585_c0_seq1_len=214_path=[192:0-213]	1	p3	(GAG)6	18	197	214
comp844558_c0_seq1_len=228_path=[206:0-227]	1	p3	(TAA)7	21	1	21
comp80961_c0_seq3_len=608_path=[1:0-19_21:20-91_117:92-108_1866:109-118_1876:119-126_152:127-141_1894:142-261_287:262-288_623:289-411_1318:412-430_764:431-607]	1	p2	(TC)9	18	1	18
comp80961_c0_seq3_len=608_path=[1:0-19_21:20-91_117:92-108_1866:109-118_1876:119-126_152:127-141_1894:142-261_287:262-288_623:289-411_1318:412-430_764:431-607]	2	p3	(TAC)6	18	269	286
comp93733_c0_seq3_len=1852_path=[1719:0-867_3635:868-981_2588:982-1166_2773:1167-1182_6209:1183-1190_2797:1191-1526_6338:1527-1550_3157:1551-1574_3181:1575-1632_3239:1633-1684_6436:1685-1851]	1	p2	(AG)10	20	1	20
comp877670_c0_seq1_len=206_path=[1:0-205]	1	p2	(AT)9	18	120	137
comp81051_c0_seq3_len=269_path=[1:0-23_25:24-47_1124:48-66_1143:67-141_149:142-170_178:171-183_191:184-192_200:193-198_206:199-203_211:204-217_225:218-228_236:229-268]	1	p3	(CTC)7	21	1	21
comp95785_c0_seq2_len=1063_path=[1:0-71_73:72-83_85:84-107_109:108-108_110:109-132_4984:133-215_5020:216-217_5022:218-279_5071:280-286_5078:287-292_294:293-293_295:294-305_5088:306-331_333:332-356_5139:357-361_5144:362-362_2141:363-371_373:372-439_441:440-440_442:441-464_5222:465-553_5279:554-559_561:560-615_5331:616-713_715:714-741_746:742-1062]	1	p3	(TCT)7	21	73	93
comp87165_c0_seq2_len=616_path=[2371:0-3_589:4-7_593:8-93_679:94-122_708:123-172_2457:173-197_783:198-226_1329:227-297_871:298-321_1423:322-345_2516:346-465_2581:466-466_2582:467-467_2583:468-469_1926:470-483_1940:484-492_1659:493-508_1081:509-615]	1	p4	(ATTA)5	20	1	20
comp745293_c0_seq1_len=278_path=[256:0-277]	1	p3	(ATT)6	18	119	136
comp97002_c0_seq15_len=542_path=[745:0-10_7535:11-34_780:35-133_879:134-157_903:158-175_921:176-196_942:197-220_966:221-221_967:222-245_991:246-272_1018:273-296_1042:297-371_1117:372-385_1131:386-406_1152:407-409_1155:410-429_1175:430-431_1177:432-443_1189:444-444_1190:445-453_1199:454-460_1206:461-464_1210:465-470_1216:471-494_1240:495-495_1241:496-508_1254:509-509_1255:510-517_1263:518-533_1279…	1	p3	(TCC)6	18	360	377
comp92518_c1_seq2_len=1490_path=[1:0-399_401:400-401_403:402-573_575:574-574_576:575-598_600:599-687_689:688-694_696:695-721_723:722-990_992:991-1012_1014:1013-1366_21156:1367-1489]	1	p4	(GGAA)5	20	1411	1430
comp91344_c0_seq14_len=872_path=[4547:0-40_4588:41-49_585:50-112_648:113-184_5444:185-186_722:187-320_5469:321-871]	1	p2	(GT)10	20	1	20
comp65583_c0_seq1_len=504_path=[482:0-503]	1	p3	(AGT)6	18	1	18
comp87497_c0_seq7_len=1938_path=[4710:0-507_9293:508-715_5426:716-734_2501:735-775_2542:776-917_9352:918-941_2708:942-985_2752:986-990_2757:991-1171_2938:1172-1195_7054:1196-1285_9496:1286-1294_7153:1295-1441_7300:1442-1460_9592:1461-1750_7609:1751-1761_7620:1762-1914_9709:1915-1937]	1	p2	(TC)10	20	1918	1937
comp84260_c0_seq4_len=3482_path=[3446:0-65_3511:66-329_3775:330-353_3799:354-431_3877:432-432_3878:433-509_3955:510-562_4008:563-743_4189:744-1884_8779:1885-2005_8900:2006-2057_5330:2058-2725_5998:2726-2758_6031:2759-3481]	1	p2	(TC)8	16	58	73
comp100704_c1_seq1_len=567_path=[875:0-114_17909:115-125_17920:126-136_1012:137-141_17970:142-219_1095:220-247_1123:248-478_1354:479-516_1396:517-566]	1	p3	(TTC)6	18	1	18
comp100704_c0_seq3_len=2781_path=[11889:0-30_1473:31-111_1554:112-972_2415:973-988_2431:989-1347_18811:1348-1348_18809:1349-1360_19527:1361-1497_2940:1498-1512_2955:1513-1935_18968:1936-1937_18970:1938-2279_19090:2280-2280_19091:2281-2294_3737:2295-2318_19124:2319-2343_3786:2344-2347_3790:2348-2424_19245:2425-2437_13982:2438-2444_13504:2445-2447_13507:2448-2457_3900:2458-2780]	1	p3	(GAG)6	18	91	108
comp80783_c0_seq1_len=1377_path=[1:0-705_707:706-706_708:707-730_732:731-1033_1035:1034-1094_1106:1095-1376]	1	p4	(ATCT)5	20	1	20
comp1839261_c0_seq1_len=247_path=[225:0-246]	1	p2	(AT)9	18	225	242
comp13715_c0_seq2_len=471_path=[1:0-221_223:222-470]	1	p3	(AAG)7	21	1	21
comp90292_c0_seq1_len=1371_path=[1:0-139_3932:140-233_235:234-255_257:256-463_4055:464-470_472:471-486_488:487-507_4071:508-740_742:741-742_744:743-964_975:965-1024_4237:1025-1029_2965:1030-1035_1046:1036-1067_1078:1068-1084_1095:1085-1370]	1	p3	(GTA)6	18	897	914
comp95053_c0_seq4_len=633_path=[2594:0-216_6965:217-576_6830:577-578_6040:579-632]	1	p2	(GA)9	18	1	18
comp2623078_c0_seq1_len=243_path=[239:0-242]	1	p3	(AGA)6	18	1	18
comp87527_c1_seq1_len=641_path=[3013:0-504_3518:505-514_3528:515-640]	1	p4	(AAGA)5	20	1	20
comp99777_c0_seq3_len=993_path=[11090:0-136_11227:137-268_11359:269-292_11383:293-360_11452:361-587_7229:588-631_12541:632-660_12570:661-809_12719:810-992]	1	p4	(CAGC)5	20	1	20
comp33352_c0_seq1_len=221_path=[199:0-12_212:13-220]	1	p4	(GAAA)5	20	1	20
comp75758_c0_seq4_len=379_path=[358:0-158_518:159-188_548:189-301_661:302-378]	1	p3	(GTA)7	21	1	21
comp65885_c0_seq1_len=1423_path=[1428:0-1422]	1	p2	(GT)9	18	734	751
comp1516_c0_seq1_len=891_path=[1:0-290_636:291-890]	1	p3	(TGG)6	18	221	238
comp1214431_c0_seq1_len=284_path=[262:0-283]	1	p3	(TCT)7	21	264	284
comp92825_c1_seq1_len=1718_path=[4171:0-257_4429:258-264_4436:265-336_10333:337-340_10337:341-378_4550:379-380_4552:381-763_8298:764-764_4936:765-917_5089:918-1278_5450:1279-1286_5458:1287-1369_10904:1370-1383_8618:1384-1385_8620:1386-1393_10925:1394-1717]	1	p3	(AGA)6	18	1263	1280
comp101033_c0_seq1_len=298_path=[6947:0-90_11498:91-107_7055:108-129_7077:130-131_7079:132-297]	1	p3	(AGA)7	21	278	298
comp84763_c1_seq2_len=1207_path=[1:0-578_580:579-597_599:598-747_753:748-1206]	1	p3	(TTG)6	18	938	955
comp60864_c0_seq2_len=344_path=[322:0-202_525:203-343]	1	p3	(AGT)6	18	325	342
comp15278_c0_seq2_len=222_path=[1:0-12_14:13-221]	1	p4	(GCAA)5	20	1	20
comp498919_c0_seq1_len=436_path=[1:0-435]	1	p3	(ATT)6	18	418	435
comp93772_c0_seq9_len=1487_path=[1489:0-1_1491:2-25_1515:26-68_1558:69-158_5448:159-177_1667:178-334_1848:335-375_1889:376-462_1976:463-503_2017:504-516_2030:517-944_2458:945-950_2464:951-959_5599:960-963_2477:964-1223_2737:1224-1337_5726:1338-1364_5751:1365-1366_5753:1367-1369_5756:1370-1383_2897:1384-1386_2900:1387-1406_2920:1407-1413_5776:1414-1428_5792:1429-1430_5794:1431-1486]	1	p2	(AC)9	18	1130	1147
comp77805_c0_seq1_len=388_path=[394:0-66_1058:67-72_467:73-77_472:78-88_483:89-116_511:117-122_517:123-387]	1	p2	(GA)9	18	3	20
comp66928_c0_seq1_len=871_path=[849:0-324_1174:325-361_1211:362-524_1374:525-870]	1	p3	(CAC)6	18	487	504
comp98535_c2_seq1_len=416_path=[2883:0-190_3074:191-245_3129:246-329_3213:330-343_10665:344-345_10667:346-353_8211:354-356_3239:357-415]	1	p2	(AG)10	20	1	20
comp101930_c0_seq2_len=611_path=[4911:0-10_4922:11-12_4924:13-46_4958:47-117_10916:118-208_5120:209-211_5123:212-239_11052:240-242_11055:243-243_5155:244-268_5180:269-342_11118:343-357_5269:358-364_5276:365-402_5317:403-439_5354:440-483_11261:484-492_11270:493-500_5418:501-512_11311:513-517_11316:518-522_5440:523-530_5448:531-539_5457:540-610]	1	p3	(TCA)6	18	3	20
comp98708_c1_seq23_len=1284_path=[1234:0-99_1334:100-105_1340:106-131_16142:132-350_7628:351-464_7742:465-658_7939:659-695_7976:696-735_8016:736-736_8017:737-740_8021:741-764_8045:765-777_8058:778-1029_17250:1030-1030_17254:1031-1092_17296:1093-1100_17304:1101-1103_8387:1104-1127_8411:1128-1167_8451:1168-1170_8454:1171-1236_8520:1237-1253_8537:1254-1280_17434:1281-1283]	1	p2	(CT)8	16	1	16
comp84613_c0_seq2_len=1118_path=[2:0-41_44:42-200_203:201-222_225:223-250_3035:251-458_461:459-541_544:542-983_986:984-1003_1006:1004-1117]	1	p3	(TTC)7	21	1	21
comp88592_c1_seq1_len=227_path=[3715:0-226]	1	p3	(GAG)6	18	210	227
comp92591_c1_seq25_len=3039_path=[157:0-642_15740:643-701_877:702-1436_1612:1437-2232_2408:2233-2239_2415:2240-2293_20258:2294-2308_14395:2309-2450_20361:2451-2456_14546:2457-2459_14549:2460-2585_20543:2586-2788_20714:2789-2804_14894:2805-3012_20827:3013-3038]	1	p4	(CCTT)5	20	1	20
comp50339_c0_seq1_len=218_path=[1:0-56_58:57-150_152:151-217]	1	p2	(AC)9	18	127	144
comp100861_c1_seq1_len=435_path=[6113:0-25_6139:26-26_6140:27-87_6201:88-117_5514:118-235_5632:236-285_5685:286-288_5688:289-400_5800:401-434]	1	p4	(GGAT)5	20	349	368
comp100861_c0_seq10_len=1187_path=[10574:0-22_2222:23-146_14098:147-279_2479:280-288_2488:289-488_14102:489-556_14112:557-569_6350:570-607_6388:608-614_6395:615-888_6669:889-902_6683:903-943_6724:944-980_14022:981-1110_6891:1111-1113_14136:1114-1117_9037:1118-1186]	1	p4	(TTTC)5	20	1168	1187
comp89680_c0_seq3_len=349_path=[2:0-88_91:89-141_144:142-181_184:182-183_7073:184-228_231:229-235_238:236-348]	1	p4	(AAAG)5	20	2	21
comp11167_c0_seq1_len=380_path=[359:0-219_580:220-379]	1	p4	(AAAT)5	20	268	287
comp98976_c0_seq11_len=943_path=[10107:0-19_10696:20-24_4096:25-104_4176:105-142_4214:143-155_4227:156-222_4294:223-251_4323:252-298_4370:299-387_7560:388-404_4476:405-483_11013:484-496_11026:497-502_4574:503-503_4575:504-505_4577:506-507_11057:508-529_4601:530-598_4670:599-683_4755:684-707_5746:708-711_5750:712-786_5825:787-942]	1	p3	(AAG)6	18	701	718
comp25107_c0_seq1_len=618_path=[1:0-229_231:230-243_245:244-617]	1	p3	(ATT)6	18	600	617
comp91111_c0_seq1_len=868_path=[846:0-24_2942:25-37_884:38-38_885:39-39_2957:40-331_1178:332-342_1189:343-388_3113:389-406_1253:407-679_3194:680-680_1527:681-702_1549:703-720_3212:721-726_1809:727-742_1589:743-867]	1	p2	(AG)10	20	849	868
comp102074_c0_seq22_len=3181_path=[3118:0-70_3189:71-1081_4202:1082-1087_4208:1088-1126_4247:1127-1128_4249:1129-1165_4286:1166-1171_14630:1172-1227_14672:1228-1228_14673:1229-1231_14676:1232-1233_14678:1234-1234_14679:1235-1237_14682:1238-1258_14703:1259-1261_14706:1262-1262_14707:1263-1263_14708:1264-1274_14719:1275-1654_11437:1655-1685_11468:1686-1696_11479:1697-1819_4774:1820-1897_4852:1898-1…	1	p3	(GTG)6	18	3156	3173
comp82981_c0_seq2_len=514_path=[543:0-10_554:11-45_589:46-148_692:149-181_2029:182-188_2036:189-204_2052:205-205_749:206-222_766:223-228_2072:229-232_776:233-233_777:234-384_929:385-513]	1	p3	(TTC)7	21	1	21
comp78789_c0_seq1_len=395_path=[373:0-135_1444:136-145_519:146-161_535:162-164_538:165-177_551:178-206_580:207-223_597:224-355_729:356-394]	1	p4	(TAGC)5	20	376	395
comp74456_c0_seq2_len=545_path=[1:0-199_1620:200-200_205:201-215_2040:216-226_2052:227-230_1202:231-261_1233:262-278_1250:279-326_1298:327-366_1338:367-544]	1	p3	(TTA)7	21	1	21
comp78751_c0_seq1_len=470_path=[448:0-141_590:142-150_599:151-224_673:225-225_674:226-300_1445:301-308_757:309-310_759:311-329_778:330-432_881:433-469]	1	p2	(GA)9	18	453	470
comp4121048_c0_seq1_len=233_path=[1:0-232]	1	p2	(AT)8	16	1	16
comp101893_c0_seq3_len=1286_path=[1:0-719_11034:720-720_15899:721-725_739:726-772_786:773-787_801:788-854_16125:855-864_878:865-879_893:880-917_16159:918-973_16216:974-983_8059:984-988_16266:989-990_8066:991-993_8069:994-1073_8149:1074-1089_16423:1090-1187_8263:1188-1206_16539:1207-1263_16605:1264-1285]	1	p2	(TC)10	20	231	250
comp101893_c0_seq3_len=1286_path=[1:0-719_11034:720-720_15899:721-725_739:726-772_786:773-787_801:788-854_16125:855-864_878:865-879_893:880-917_16159:918-973_16216:974-983_8059:984-988_16266:989-990_8066:991-993_8069:994-1073_8149:1074-1089_16423:1090-1187_8263:1188-1206_16539:1207-1263_16605:1264-1285]	2	p3	(CCA)6	18	765	782
comp52837_c0_seq1_len=231_path=[237:0-128_366:129-159_397:160-230]	1	p2	(AG)9	18	1	18
comp77017_c0_seq1_len=478_path=[456:0-294_1366:295-295_752:296-297_1368:298-333_1397:334-349_1413:350-350_1414:351-448_905:449-477]	1	p2	(AT)10	20	1	20
comp97443_c0_seq1_len=325_path=[1786:0-211_1998:212-226_2013:227-324]	1	p3	(AGA)7	21	1	21
comp971503_c0_seq1_len=284_path=[262:0-283]	1	p2	(AT)9	18	235	252
comp96497_c1_seq1_len=3623_path=[4313:0-281_4595:282-640_4954:641-669_4983:670-2843_7157:2844-2847_7161:2848-2879_11922:2880-2880_7194:2881-3029_7343:3030-3096_7410:3097-3622]	1	p2	(AG)10	20	3604	3623
comp96823_c0_seq1_len=2740_path=[1:0-392_394:393-393_395:394-417_7459:418-518_520:519-561_563:562-981_7688:982-990_7697:991-1436_1438:1437-1438_1440:1439-2036_7997:2037-2037_5708:2038-2039_2041:2040-2076_8008:2077-2217_2219:2218-2278_2287:2279-2739]	1	p3	(TTC)6	18	544	561
comp92322_c0_seq1_len=2307_path=[2285:0-1028_3314:1029-1060_3346:1061-1076_3362:1077-1285_3571:1286-1308_3594:1309-1905_4191:1906-1926_4212:1927-2306]	1	c	(TC)8tgtct(CTG)6	39	135	173
comp85552_c0_seq1_len=302_path=[372:0-31_404:32-32_405:33-107_1527:108-112_1532:113-117_1537:118-121_494:122-131_1543:132-144_1556:145-157_1569:158-177_550:178-180_553:181-204_577:205-269_1368:270-301]	1	p4	(AAGG)5	20	3	22
comp101393_c3_seq13_len=2936_path=[3678:0-921_4600:922-1067_17607:1068-1070_9713:1071-1096_9739:1097-1120_9763:1121-1261_17919:1262-1263_17921:1264-1331_18377:1332-1347_17962:1348-1365_18412:1366-1389_17999:1390-1398_18008:1399-1459_5328:1460-1478_18093:1479-1479_18094:1480-1483_18098:1484-1494_18109:1495-1495_18110:1496-1503_18200:1504-1504_18119:1505-1507_18122:1508-1526_18141:1527-1528_18143:1…	1	p5	(GGAGG)5	25	2742	2766
comp522088_c0_seq1_len=290_path=[280:0-289]	1	p2	(TA)9	18	24	41
comp92326_c1_seq1_len=2220_path=[6014:0-686_6701:687-1809_7824:1810-1831_7846:1832-2120_8135:2121-2219]	1	p4	(AAGA)5	20	2201	2220
comp77711_c1_seq1_len=883_path=[1:0-118_2584:119-125_127:126-146_148:147-882]	1	p2	(AT)10	20	1	20
comp86808_c0_seq1_len=560_path=[936:0-40_3134:41-60_997:61-73_1010:74-92_3170:93-99_3177:100-106_1980:107-141_3226:142-163_3248:164-185_3270:186-202_3287:203-205_1284:206-229_1308:230-236_3327:237-246_3337:247-256_3347:257-259_3350:260-260_3351:261-272_1351:273-284_302:285-354_326:355-378_3405:379-419_391:420-420_392:421-436_3452:437-471_443:472-497_469:498-501_473:502-559]	1	p3	(GTA)6	18	490	507
comp89724_c0_seq3_len=2061_path=[2049:0-115_5583:116-138_2188:139-176_5635:177-186_2246:187-192_2252:193-194_2254:195-231_2291:232-242_2302:243-455_2515:456-477_5704:478-497_2557:498-498_2558:499-522_2582:523-626_5770:627-648_2708:649-1346_3406:1347-1383_3443:1384-2060]	1	p2	(CT)8	16	188	203
comp59297_c0_seq1_len=374_path=[352:0-71_424:72-200_553:201-373]	1	p2	(AT)9	18	1	18
comp90976_c0_seq1_len=616_path=[1125:0-173_1300:174-211_1338:212-398_1525:399-419_1546:420-433_1560:434-457_1584:458-479_1606:480-503_1630:504-587_1714:588-615]	1	p3	(CAA)6	18	315	332
comp98763_c0_seq2_len=3597_path=[29:0-11_41:12-19_49:20-542_572:543-543_573:544-3060_3112:3061-3084_3136:3085-3170_3223:3171-3352_10227:3353-3409_3464:3410-3413_10254:3414-3433_3488:3434-3448_3503:3449-3596]	1	p2	(TC)10	20	1	20
comp69102_c0_seq1_len=287_path=[300:0-71_372:72-232_542:233-263_789:264-286]	1	p3	(TTG)7	21	267	287
comp1254086_c0_seq1_len=501_path=[479:0-500]	1	p2	(AG)8	16	484	499
comp46713_c0_seq2_len=322_path=[300:0-84_385:85-102_403:103-241_542:242-256_557:257-321]	1	p3	(AGA)6	18	304	321
comp98338_c1_seq8_len=2591_path=[5242:0-403_5646:404-423_5666:424-550_3188:551-575_3213:576-610_15496:611-617_3255:618-625_3263:626-626_3264:627-855_3493:856-1086_10410:1087-1112_3759:1113-1138_3785:1139-1186_16005:1187-1200_16019:1201-1220_16066:1221-1222_16068:1223-1223_16069:1224-1252_3926:1253-1271_3945:1272-1426_4100:1427-1570_6389:1571-1571_6390:1572-1583_4257:1584-1615_16583:1616-1635_4309…	1	p3	(TTG)8	24	1612	1635
comp98338_c1_seq8_len=2591_path=[5242:0-403_5646:404-423_5666:424-550_3188:551-575_3213:576-610_15496:611-617_3255:618-625_3263:626-626_3264:627-855_3493:856-1086_10410:1087-1112_3759:1113-1138_3785:1139-1186_16005:1187-1200_16019:1201-1220_16066:1221-1222_16068:1223-1223_16069:1224-1252_3926:1253-1271_3945:1272-1426_4100:1427-1570_6389:1571-1571_6390:1572-1583_4257:1584-1615_16583:1616-1635_4309…	2	p2	(AG)11	22	2570	2591
comp52322_c0_seq1_len=283_path=[261:0-175_437:176-215_477:216-225_487:226-282]	1	p4	(GACA)5	20	263	282
comp818406_c0_seq1_len=382_path=[2:0-381]	1	p4	(ATTT)5	20	1	20
comp100402_c0_seq1_len=213_path=[8783:0-57_8841:58-59_8843:60-150_17709:151-151_17710:152-154_11293:155-155_11294:156-184_11323:185-212]	1	p3	(GTG)7	21	1	21
comp73275_c0_seq1_len=992_path=[972:0-264_1239:265-350_1325:351-659_1634:660-692_1667:693-991]	1	p2	(AG)8	16	731	746
comp92835_c0_seq6_len=1360_path=[1:0-106_108:107-146_4315:147-159_207:160-160_208:161-237_285:238-271_319:272-312_360:313-340_4384:341-431_479:432-617_3077:618-643_665:644-691_713:692-699_721:700-959_4585:960-969_4595:970-1228_1250:1229-1232_1254:1233-1256_1278:1257-1279_1301:1280-1359]	1	p2	(TA)10	20	1	20
comp1919115_c0_seq1_len=386_path=[1:0-385]	1	p4	(TATG)5	20	366	385
comp15735_c0_seq1_len=249_path=[1:0-26_31:27-248]	1	p3	(AAT)6	18	231	248
comp68770_c0_seq1_len=613_path=[1:0-96_1680:97-101_1685:102-110_112:111-124_126:125-293_1756:294-296_298:297-309_311:310-612]	1	p2	(AG)12	24	1	24
comp68770_c0_seq1_len=613_path=[1:0-96_1680:97-101_1685:102-110_112:111-124_126:125-293_1756:294-296_298:297-309_311:310-612]	2	p3	(GGA)6	18	595	612
comp70792_c0_seq1_len=202_path=[1:0-5_7:6-81_771:82-87_536:88-201]	1	p3	(GAA)6	18	150	167
comp54592_c0_seq1_len=359_path=[337:0-97_435:98-107_445:108-183_521:184-358]	1	p2	(GA)9	18	1	18
comp91460_c0_seq3_len=322_path=[2804:0-21_4979:22-24_2829:25-62_5002:63-112_5029:113-116_5033:117-127_2932:128-129_2934:130-321]	1	p3	(GAG)6	18	14	31
comp37753_c0_seq1_len=280_path=[8:0-47_588:48-50_59:51-61_70:62-66_75:67-279]	1	c	(ACA)6acgcccaaactt(TGG)6	48	4	51
comp94347_c3_seq1_len=689_path=[106:0-99_206:100-112_219:113-312_419:313-426_10028:427-427_7432:428-432_539:433-688]	1	p3	(AGC)7	21	1	21
comp94347_c1_seq1_len=616_path=[2736:0-63_2806:64-174_10682:175-181_2924:182-184_2927:185-266_3009:267-275_10792:276-495_3238:496-523_10975:524-533_3276:534-534_25:535-615]	1	p3	(CTT)6	18	1	18
comp89634_c0_seq3_len=490_path=[1:0-215_220:216-444_449:445-451_456:452-453_458:454-486_491:487-489]	1	p3	(TTC)6	18	23	40
comp89634_c1_seq1_len=1567_path=[3580:0-34_3615:35-484_7659:485-489_7687:490-490_7688:491-516_4097:517-533_5826:534-546_4127:547-568_4149:569-649_7903:650-664_4245:665-739_4320:740-753_4334:754-1480_5061:1481-1566]	1	p3	(AGA)6	18	1	18
comp68059_c0_seq1_len=340_path=[1:0-77_79:78-101_104:102-159_162:160-162_165:163-339]	1	p2	(CA)9	18	322	339
comp100575_c0_seq1_len=2417_path=[1:0-249_254:250-265_270:266-305_310:306-339_344:340-347_352:348-427_432:428-428_433:429-564_569:565-608_613:609-691_696:692-712_717:713-775_780:776-776_781:777-800_805:801-1066_1071:1067-1070_1075:1071-1177_5592:1178-1182_1187:1183-1528_1533:1529-1567_1572:1568-1568_1573:1569-1571_1576:1572-1737_8408:1738-1761_8445:1762-1771_1776:1772-1772_1777:1773-1797_8463:179…	1	p4	(GAAA)5	20	2335	2354
comp1242100_c0_seq1_len=355_path=[7:0-354]	1	p2	(GA)9	18	1	18
comp82414_c0_seq2_len=768_path=[2455:0-72_1215:73-190_1333:191-261_1910:262-338_1481:339-393_1536:394-410_1553:411-564_1707:565-623_2888:624-642_1785:643-649_1792:650-767]	1	p2	(AT)9	18	750	767
comp61459_c0_seq1_len=313_path=[27:0-169_886:170-312]	1	p3	(CAC)6	18	1	18
comp99393_c0_seq28_len=1686_path=[7:0-25_11791:26-40_11806:41-56_64:57-71_79:72-83_11829:84-97_11859:98-104_112:105-106_114:107-140_11874:141-198_11902:199-279_287:280-341_5920:342-342_350:343-366_11995:367-385_393:386-406_414:407-419_12048:420-469_12069:470-473_4592:474-527_12117:528-589_4708:590-613_4732:614-651_4770:652-657_6511:658-681_2307:682-688_2314:689-690_2316:691-702_2328:703-744_2370:…	1	p3	(ATC)6	18	2	19
comp65812_c1_seq1_len=611_path=[2586:0-123_2710:124-140_2730:141-479_3073:480-610]	1	p4	(AGAA)5	20	460	479
comp68496_c1_seq1_len=384_path=[2441:0-383]	1	p3	(CCA)6	18	52	69
comp96778_c1_seq1_len=425_path=[3121:0-22_3144:23-142_19955:143-144_3266:145-424]	1	p2	(GT)8	16	151	166
comp686689_c0_seq1_len=263_path=[1:0-262]	1	p2	(CA)8	16	44	59
comp1428896_c0_seq1_len=270_path=[1:0-269]	1	p3	(TCA)6	18	3	20
comp84216_c0_seq2_len=543_path=[1:0-12_2778:13-55_57:56-78_2819:79-88_2829:89-89_1101:90-91_93:92-95_2833:96-220_222:221-239_241:240-397_2899:398-407_1448:408-408_1038:409-411_413:412-497_1379:498-542]	1	p4	(AATT)5	20	1	20
comp95432_c1_seq4_len=689_path=[3177:0-31_11833:32-44_13400:45-47_3234:48-54_3241:55-94_13461:95-97_3281:98-103_3287:104-188_13572:189-204_3394:205-273_3463:274-386_14010:387-388_3578:389-422_3612:423-445_3635:446-474_14722:475-526_3716:527-547_3737:548-688]	1	p2	(CT)9	18	1	18
comp67797_c0_seq1_len=421_path=[40:0-207_248:208-214_255:215-252_293:253-294_1121:295-296_872:297-420]	1	p4	(ATAA)5	20	1	20
comp1621215_c0_seq1_len=220_path=[1:0-219]	1	p3	(GTG)6	18	202	219
comp92776_c0_seq3_len=1332_path=[1310:0-47_6991:48-56_1367:57-59_1370:60-150_1461:151-179_1490:180-188_1499:189-229_1540:230-253_1564:254-267_1578:268-481_1792:482-496_1807:497-518_1829:519-542_1853:543-577_1888:578-838_2149:839-921_5880:922-938_2249:939-1331]	1	p2	(GA)10	20	1313	1332
comp1072758_c0_seq1_len=210_path=[2:0-209]	1	p4	(AAGA)5	20	1	20
comp27315_c0_seq1_len=265_path=[1:0-264]	1	p4	(ATAG)5	20	39	58
comp67969_c0_seq1_len=651_path=[6:0-256_263:257-278_285:279-324_1051:325-626_331:627-650]	1	p2	(TG)8	16	196	211
comp92138_c0_seq3_len=825_path=[3039:0-14_1807:15-41_4060:42-91_4119:92-93_4121:94-124_4156:125-128_2495:129-142_1043:143-151_1052:152-152_4163:153-228_1135:229-263_1170:264-281_1188:282-304_1211:305-679_4379:680-681_3126:682-824]	1	p3	(AAT)7	21	804	824
comp643026_c1_seq1_len=316_path=[262:0-315]	1	p4	(GACA)5	20	4	23
comp100029_c0_seq16_len=259_path=[544:0-122_683:123-218_18792:219-258]	1	p4	(AGGA)5	20	5	24
comp86013_c1_seq2_len=222_path=[3660:0-141_1162:142-165_1186:166-221]	1	p2	(TA)8	16	26	41
comp89654_c0_seq1_len=662_path=[1:0-43_45:44-51_2675:52-65_2690:66-70_72:71-82_2706:83-177_2792:178-316_2847:317-360_365:361-372_377:373-383_388:384-397_1865:398-453_458:454-459_2916:460-474_2931:475-476_2934:477-479_484:480-484_2411:485-508_513:509-661]	1	p2	(TC)10	20	4	23
comp93210_c0_seq3_len=2219_path=[1:0-80_82:81-115_5884:116-274_5964:275-288_290:289-334_341:335-838_845:839-1226_1233:1227-1844_1851:1845-1987_6314:1988-1993_6325:1994-2006_4477:2007-2018_2022:2019-2218]	1	p2	(TG)11	22	2197	2218
comp74006_c0_seq1_len=854_path=[617:0-557_51:558-570_64:571-853]	1	p2	(TA)9	18	565	582
comp91136_c0_seq4_len=3283_path=[7441:0-46_3248:47-117_7707:118-120_3322:121-129_3331:130-132_3334:133-222_3424:223-225_3427:226-1218_6484:1219-1228_4430:1229-3020_6222:3021-3032_6234:3033-3067_6897:3068-3070_6272:3071-3282]	1	p3	(GAG)6	18	3104	3121
comp47726_c0_seq1_len=835_path=[5:0-341_347:342-368_374:369-834]	1	p3	(TTC)6	18	5	22
comp82397_c0_seq2_len=2574_path=[1:0-2062_5723:2063-2466_2468:2467-2480_2482:2481-2573]	1	p2	(AG)9	18	2556	2573
comp97683_c3_seq1_len=317_path=[539:0-316]	1	p2	(CT)10	20	3	22
comp97683_c1_seq1_len=1657_path=[5381:0-536_5918:537-551_5933:552-1291_6673:1292-1390_6774:1391-1656]	1	p2	(CT)8	16	1	16
comp98521_c0_seq1_len=2415_path=[4631:0-659_9653:660-660_5292:661-683_5315:684-691_5323:692-1857_6489:1858-1873_9971:1874-2414]	1	p2	(CT)10	20	1	20
comp72807_c0_seq1_len=350_path=[332:0-24_357:25-175_512:176-349]	1	p4	(ACCA)6	24	1	24
comp72807_c0_seq1_len=350_path=[332:0-24_357:25-175_512:176-349]	2	p3	(ATA)6	18	331	348
comp74528_c0_seq2_len=907_path=[885:0-348_1234:349-377_1263:378-461_1347:462-519_1405:520-736_2027:737-748_1634:749-906]	1	p3	(AAT)6	18	38	55
comp1828160_c0_seq1_len=401_path=[408:0-400]	1	p2	(TA)8	16	200	215
comp46092_c0_seq1_len=210_path=[214:0-78_293:79-209]	1	p3	(ATT)7	21	7	27
comp98025_c0_seq4_len=1335_path=[13144:0-9_8993:10-28_13180:29-46_16791:47-74_9058:75-136_9120:137-141_9125:142-236_17030:237-237_17031:238-254_13361:255-255_13362:256-258_9242:259-438_13067:439-459_9443:460-746_9730:747-789_17633:790-791_13777:792-821_13807:822-1093_14079:1094-1096_14082:1097-1334]	1	p4	(CTAT)5	20	3	22
comp84170_c0_seq1_len=339_path=[324:0-33_358:34-52_1586:53-55_380:56-58_1594:59-62_1598:63-69_1605:70-75_400:76-106_1634:107-123_448:124-167_1663:168-179_794:180-198_520:199-205_527:206-259_1700:260-265_587:266-270_592:271-272_594:273-338]	1	p3	(AGA)6	18	1	18
comp84170_c0_seq1_len=339_path=[324:0-33_358:34-52_1586:53-55_380:56-58_1594:59-62_1598:63-69_1605:70-75_400:76-106_1634:107-123_448:124-167_1663:168-179_794:180-198_520:199-205_527:206-259_1700:260-265_587:266-270_592:271-272_594:273-338]	2	p2	(GA)8	16	265	280
comp78621_c0_seq1_len=426_path=[1:0-102_104:103-159_161:160-198_200:199-210_212:211-308_310:309-369_371:370-373_784:374-425]	1	p2	(AG)8	16	378	393
comp80172_c0_seq2_len=594_path=[4:0-97_1640:98-113_118:114-116_121:117-122_127:123-220_225:221-270_1699:271-463_468:464-485_490:486-492_497:493-505_510:506-593]	1	p2	(TA)8	16	1	16
comp102019_c0_seq2_len=3504_path=[3503:0-55_12048:56-190_3694:191-215_3719:216-286_12125:287-306_3810:307-320_3824:321-754_4258:755-757_4261:758-915_4419:916-936_4440:937-1394_12395:1395-1404_12405:1405-1406_12407:1407-1411_12412:1412-1620_12502:1621-1621_12503:1622-1622_5126:1623-1624_5128:1625-1636_5140:1637-1827_5331:1828-1834_5338:1835-1901_12652:1902-1902_12624:1903-1916_12639:1917-2122_5626…	1	p3	(TAT)7	21	1	21
comp90357_c0_seq2_len=2256_path=[4399:0-133_2226:134-920_6013:921-928_3094:929-959_3125:960-995_3161:996-1001_3167:1002-1075_6070:1076-1597_3763:1598-1624_3791:1625-1650_3817:1651-1675_3842:1676-1762_3929:1763-1787_3954:1788-2255]	1	p4	(TAAT)5	20	135	154
comp79699_c0_seq2_len=524_path=[501:0-86_588:87-124_1184:125-131_632:132-152_1590:153-155_656:156-165_666:166-308_1136:309-333_834:334-384_1662:385-386_887:387-414_915:415-419_920:420-523]	1	p3	(ATG)6	18	409	426
comp76425_c0_seq1_len=1824_path=[1802:0-171_1974:172-272_2075:273-1823]	1	p2	(CT)9	18	7	24
comp96615_c0_seq23_len=1392_path=[2972:0-106_3079:107-120_3093:121-156_3142:157-213_6524:214-224_141:225-245_162:246-257_174:258-266_183:267-437_12632:438-443_12638:444-456_12651:457-472_389:473-512_6800:513-552_469:553-564_481:565-588_505:589-680_13192:681-689_13682:690-980_13339:981-981_13340:982-1008_925:1009-1120_13395:1121-1240_1157:1241-1243_1160:1244-1309_13488:1310-1330_13509:1331-1333_13…	1	p4	(TGTA)5	20	1	20
comp95251_c1_seq2_len=2306_path=[2284:0-190_2475:191-214_2499:215-419_2704:420-423_16515:424-467_2752:468-468_2753:469-492_2777:493-650_2935:651-660_2945:661-815_3100:816-831_3116:832-862_3147:863-870_3155:871-894_16988:895-896_16990:897-899_3184:900-984_17040:985-1124_3409:1125-1137_3422:1138-1223_3508:1224-1225_3510:1226-1292_3577:1293-1317_3602:1318-1341_3626:1342-1542_3827:1543-1544_3829:1545…	1	p4	(TCTA)5	20	192	211
comp95251_c1_seq2_len=2306_path=[2284:0-190_2475:191-214_2499:215-419_2704:420-423_16515:424-467_2752:468-468_2753:469-492_2777:493-650_2935:651-660_2945:661-815_3100:816-831_3116:832-862_3147:863-870_3155:871-894_16988:895-896_16990:897-899_3184:900-984_17040:985-1124_3409:1125-1137_3422:1138-1223_3508:1224-1225_3510:1226-1292_3577:1293-1317_3602:1318-1341_3626:1342-1542_3827:1543-1544_3829:1545…	2	p3	(GAA)6	18	434	451
comp83611_c0_seq1_len=2625_path=[1:0-2624]	1	p3	(ACC)6	18	477	494
comp97391_c0_seq70_len=552_path=[11474:0-1_6507:2-9_11501:10-60_11534:61-63_11537:64-65_11539:66-69_11543:70-90_1922:91-95_1927:96-96_1928:97-129_1961:130-188_2020:189-189_5915:190-240_5966:241-276_11721:277-288_11733:289-300_6026:301-370_6096:371-372_6098:373-436_11920:437-446_11930:447-459_6185:460-509_6235:510-516_10797:517-540_2169:541-551]	1	p3	(CCT)6	18	116	133
comp98572_c1_seq1_len=440_path=[5979:0-18_5998:19-169_6149:170-174_6154:175-260_6240:261-267_6247:268-306_12527:307-319_6299:320-335_12565:336-345_6330:346-385_6370:386-439]	1	p3	(ATC)6	18	1	18
comp102554_c0_seq3_len=3687_path=[3674:0-195_3870:196-263_3938:264-267_3942:268-515_12863:516-517_12865:518-530_4205:531-659_4334:660-683_13567:684-730_4411:731-832_12967:833-841_12976:842-849_4530:850-850_4531:851-883_13007:884-892_13016:893-928_13040:929-937_13047:938-1099_13173:1100-1118_13192:1119-1123_13197:1124-1352_5033:1353-1372_13314:1373-1598_5282:1599-1883_13758:1884-1884_13759:1885-18…	1	p4	(TTGT)5	20	111	130
comp81510_c1_seq1_len=253_path=[1323:0-227_1551:228-252]	1	p2	(AC)10	20	233	252
comp60066_c0_seq1_len=791_path=[769:0-43_813:44-790]	1	p3	(GAA)6	18	1	18
comp1194329_c0_seq1_len=465_path=[447:0-464]	1	p2	(AT)9	18	1	18
comp95581_c1_seq4_len=2798_path=[3845:0-1554_5400:1555-1561_5407:1562-2584_11222:2585-2590_11228:2591-2596_11234:2597-2602_8329:2603-2633_8360:2634-2702_11317:2703-2706_11321:2707-2711_11326:2712-2719_11334:2720-2797]	1	p2	(CT)9	18	2586	2603
comp333768_c0_seq1_len=216_path=[237:0-215]	1	p2	(GA)8	16	1	16
comp102558_c0_seq6_len=2294_path=[7131:0-49_51:50-50_52:51-54_56:55-131_10711:132-132_10702:133-141_143:142-144_146:145-154_156:155-156_10737:157-164_166:165-173_175:174-183_10754:184-206_10777:207-225_10796:226-240_242:241-241_243:242-242_244:243-243_245:244-296_298:297-297_4543:298-321_10855:322-323_10857:324-324_10858:325-348_350:349-366_10869:367-441_10930:442-473_475:474-506_10979:507-609_11…	1	p2	(GA)8	16	1	16
comp92129_c0_seq1_len=4615_path=[4596:0-144_4741:145-148_4745:149-226_10575:227-227_4827:228-244_4844:245-1518_9724:1519-1519_6119:1520-4386_8986:4387-4390_8990:4391-4569_9169:4570-4574_9174:4575-4614]	1	p4	(TGTT)5	20	4594	4613
comp100199_c1_seq7_len=2101_path=[2067:0-109_2177:110-189_2262:190-225_8330:226-230_8335:231-231_2304:232-240_2313:241-803_2876:804-1123_3196:1124-1125_3198:1126-1182_3255:1183-1185_3258:1186-1241_3314:1242-1254_8807:1255-1290_5747:1291-1311_3363:1312-1364_3416:1365-1800_9043:1801-2069_4121:2070-2100]	1	p2	(CA)9	18	1	18
comp84412_c0_seq1_len=930_path=[917:0-182_2708:183-183_2709:184-186_2712:187-243_1170:244-344_1271:345-420_1347:421-929]	1	p2	(GA)10	20	1	20
comp101455_c1_seq1_len=576_path=[3080:0-27_3108:28-40_3121:41-80_3161:81-81_3162:82-105_14425:106-112_3193:113-127_3208:128-167_14479:168-575]	1	p3	(GAG)7	21	1	21
comp88679_c0_seq1_len=1580_path=[1558:0-587_2146:588-609_4417:610-615_4423:616-765_2324:766-833_2392:834-837_2396:838-1118_4567:1119-1130_3570:1131-1131_3571:1132-1144_2703:1145-1579]	1	p4	(CTTT)5	20	1320	1339
comp80749_c1_seq1_len=661_path=[817:0-365_1183:366-384_1202:385-614_2120:615-634_1772:635-660]	1	p2	(AG)10	20	642	661
comp697408_c0_seq1_len=421_path=[1:0-420]	1	p3	(ATT)6	18	403	420
comp90016_c0_seq1_len=511_path=[491:0-112_604:113-149_641:150-510]	1	p2	(AG)9	18	1	18
comp100992_c1_seq4_len=4844_path=[9:0-176_15496:177-183_15503:184-306_316:307-315_325:316-350_15618:351-351_15619:352-359_15627:360-367_15635:368-1514_16179:1515-1524_12503:1525-1594_1524:1595-2491_2421:2492-2500_2430:2501-3397_3327:3398-3422_3352:3423-4073_16337:4074-4087_16351:4088-4092_4022:4093-4093_4023:4094-4106_4036:4107-4565_4495:4566-4820_16545:4821-4843]	1	p2	(CT)8	16	1	16
comp87085_c1_seq5_len=991_path=[1629:0-58_4061:59-169_3901:170-186_1816:187-368_1998:369-370_2000:371-433_2063:434-465_2095:466-490_2120:491-492_2122:493-580_2213:581-688_2321:689-720_4027:721-808_2441:809-842_646:843-990]	1	p3	(GGA)6	18	1	18
comp48296_c0_seq1_len=219_path=[203:0-218]	1	p2	(CA)9	18	1	18
comp1330_c0_seq2_len=251_path=[229:0-41_271:42-46_276:47-250]	1	p2	(TA)8	16	30	45
comp100940_c1_seq8_len=2927_path=[4885:0-230_5116:231-253_12964:254-255_5141:256-259_5145:260-308_8994:309-325_5211:326-369_5255:370-370_5256:371-562_5448:563-572_5458:573-758_13361:759-817_5703:818-905_5791:906-944_5830:945-1009_5895:1010-1021_5907:1022-1261_13585:1262-1455_13645:1456-1465_6360:1466-1752_6647:1753-1977_6872:1978-2460_13896:2461-2571_7466:2572-2709_13951:2710-2722_13964:2723-2763…	1	p2	(CT)9	18	1	18
comp52830_c0_seq1_len=380_path=[347:0-205_196:206-379]	1	p3	(GAG)6	18	362	379
comp89351_c0_seq4_len=2644_path=[6125:0-773_6899:774-959_820:960-987_4993:988-1159_1020:1160-1195_7168:1196-1232_1093:1233-1267_7252:1268-1387_1248:1388-1426_9860:1427-1477_1338:1478-1507_1368:1508-1508_7539:1509-2643]	1	p3	(AAT)6	18	2625	2642
comp9803_c0_seq1_len=290_path=[268:0-47_316:48-50_319:51-289]	1	p3	(ATC)6	18	269	286
comp87898_c0_seq8_len=1443_path=[4:0-163_168:164-451_5129:452-546_554:547-555_563:556-578_586:579-714_5228:715-715_723:716-724_732:725-838_5252:839-851_859:852-852_860:853-861_869:862-932_2609:933-993_2670:994-996_2673:997-1020_5316:1021-1024_5320:1025-1028_5324:1029-1030_2707:1031-1042_2719:1043-1243_5383:1244-1244_5352:1245-1249_5357:1250-1286_2963:1287-1320_5401:1321-1326_3003:1327-1337_3014:1…	1	p3	(ATT)7	21	1	21
comp78630_c0_seq1_len=425_path=[1167:0-126_1294:127-135_1303:136-178_1346:179-208_2229:209-218_1386:219-245_775:246-261_791:262-321_851:322-346_876:347-348_878:349-364_894:365-365_1650:366-424]	1	p2	(GA)9	18	1	18
comp44974_c0_seq1_len=271_path=[272:0-197_470:198-200_473:201-229_502:230-270]	1	p2	(AT)10	20	1	20
comp93757_c0_seq2_len=2446_path=[1:0-563_565:564-575_577:576-853_855:854-1477_1479:1478-1496_1498:1497-2033_2035:2034-2040_2042:2041-2147_2149:2148-2164_2166:2165-2445]	1	p3	(GTA)6	18	565	582
comp93757_c0_seq2_len=2446_path=[1:0-563_565:564-575_577:576-853_855:854-1477_1479:1478-1496_1498:1497-2033_2035:2034-2040_2042:2041-2147_2149:2148-2164_2166:2165-2445]	2	p2	(GT)8	16	2311	2326
comp68253_c0_seq1_len=239_path=[227:0-135_615:136-238]	1	p4	(AAGA)5	20	219	238
comp86652_c1_seq1_len=673_path=[511:0-235_3658:236-242_1030:243-320_3504:321-328_3512:329-330_3514:331-352_3536:353-358_3542:359-359_3543:360-363_3547:364-364_1152:365-375_1163:376-378_1166:379-389_1177:390-488_1276:489-672]	1	p3	(ACC)6	18	241	258
comp86652_c0_seq1_len=244_path=[749:0-48_3307:49-51_3310:52-63_813:64-243]	1	p3	(ACC)7	21	3	23
comp768833_c0_seq1_len=219_path=[1:0-218]	1	p4	(TAGA)5	20	1	20
comp86154_c0_seq2_len=407_path=[388:0-11_400:12-53_1946:54-63_1959:64-64_1968:65-81_1985:82-82_1986:83-91_1995:92-99_2003:100-106_2010:107-107_499:108-118_510:119-166_558:167-194_586:195-406]	1	p4	(ATAA)5	20	5	24
comp60942_c0_seq1_len=914_path=[892:0-9_902:10-54_947:55-565_1458:566-581_1474:582-913]	1	p3	(AAT)6	18	355	372
comp938395_c0_seq1_len=211_path=[193:0-210]	1	p2	(AG)9	18	1	18
comp77623_c1_seq1_len=309_path=[2473:0-63_2784:64-85_3122:86-259_2735:260-308]	1	p2	(TA)10	20	1	20
comp80074_c0_seq1_len=3036_path=[3014:0-3035]	1	p2	(AT)8	16	2997	3012
comp84190_c0_seq2_len=463_path=[473:0-75_549:76-98_572:99-128_602:129-152_626:153-180_654:181-181_1104:182-210_716:211-240_746:241-245_751:246-257_763:258-269_775:270-281_787:282-285_791:286-353_859:354-362_868:363-377_883:378-391_897:392-421_927:422-462]	1	p2	(CT)10	20	444	463
comp94909_c0_seq1_len=239_path=[861:0-25_887:26-58_926:59-62_930:63-85_8272:86-88_956:89-105_973:106-148_1016:149-171_1039:172-238]	1	p3	(AGA)7	21	2	22
comp95956_c0_seq1_len=2592_path=[2570:0-318_7677:319-319_7678:320-330_7689:331-1653_7873:1654-1671_7891:1672-1676_4247:1677-1693_4264:1694-1785_4356:1786-1810_4381:1811-1903_4474:1904-1904_4475:1905-1945_4516:1946-1969_4540:1970-2029_5311:2030-2053_5335:2054-2077_4648:2078-2092_4663:2093-2111_4682:2112-2172_4743:2173-2198_4769:2199-2217_4788:2218-2268_4839:2269-2269_4840:2270-2289_4860:2290-2291_…	1	p3	(TAA)7	21	1	21
comp90894_c0_seq14_len=772_path=[184:0-32_5491:33-47_5513:48-54_5520:55-60_5526:61-75_5555:76-91_1996:92-118_289:119-129_300:130-137_308:138-141_312:142-147_318:148-236_407:237-351_5944:352-365_536:366-383_554:384-415_586:416-426_6088:427-460_631:461-487_669:488-771]	1	p4	(AATC)5	20	131	150
comp100623_c1_seq9_len=3784_path=[1:0-753_756:754-820_823:821-883_886:884-1127_20089:1128-1138_1141:1139-1670_1673:1671-1671_1674:1672-1695_1698:1696-1719_1722:1720-1785_1788:1786-1817_1820:1818-1841_1844:1842-1872_1875:1873-1932_20274:1933-1975_1978:1976-2032_14561:2033-2223_14752:2224-2237_2035:2238-2359_20428:2360-2370_2168:2371-2463_2261:2464-2466_2264:2467-2490_2288:2491-2525_2323:2526-2543_…	1	p3	(TTG)7	21	3582	3602
comp1582984_c0_seq1_len=287_path=[305:0-286]	1	p2	(GT)8	16	266	281
comp93024_c1_seq2_len=297_path=[1:0-152_154:153-170_12504:171-172_12506:173-179_12520:180-200_202:201-228_12584:229-296]	1	p4	(AACC)5	20	142	161
comp99309_c0_seq2_len=926_path=[9159:0-148_10766:149-187_9338:188-353_9504:354-403_9554:404-485_9636:486-491_9642:492-526_9677:527-536_9687:537-623_9774:624-641_9792:642-801_12359:802-840_12398:841-853_12411:854-857_12415:858-864_12422:865-881_12439:882-902_12460:903-905_12463:906-922_15073:923-924_15075:925-925]	1	p3	(GAA)6	18	4	21
comp81120_c1_seq2_len=260_path=[43:0-41_508:42-60_97:61-165_202:166-210_268:211-259]	1	p2	(GA)10	20	241	260
comp79729_c0_seq1_len=549_path=[4:0-34_39:35-52_57:53-122_127:123-142_1698:143-487_492:488-497_502:498-521_526:522-534_539:535-548]	1	p2	(CA)9	18	7	24
comp48165_c0_seq1_len=306_path=[1:0-224_594:225-305]	1	p4	(TTTA)5	20	15	34
comp78560_c0_seq1_len=1123_path=[4:0-23_28:24-1122]	1	p2	(TC)10	20	1	20
comp94458_c0_seq1_len=1170_path=[1161:0-110_1272:111-112_1274:113-153_4232:154-154_4233:155-157_1320:158-165_1328:166-174_4244:175-414_1577:415-430_4352:431-438_1601:439-457_1620:458-507_1670:508-517_4402:518-538_4423:539-543_1706:544-559_4444:560-748_1911:749-749_1912:750-773_4568:774-942_2105:943-989_4679:990-991_2154:992-1013_4684:1014-1033_2196:1034-1067_2230:1068-1169]	1	p2	(CT)9	18	4	21
comp484865_c0_seq1_len=266_path=[250:0-265]	1	p3	(AGA)6	18	1	18
comp93746_c1_seq13_len=839_path=[887:0-76_964:77-83_971:84-133_1021:134-151_1039:152-192_1083:193-203_1094:204-227_9987:228-228_1119:229-236_1127:237-276_10013:277-305_1196:306-375_1266:376-394_10080:395-397_1288:398-400_1291:401-427_10097:428-431_1328:432-481_10124:482-497_10140:498-503_1400:504-511_1408:512-515_10172:516-579_1476:580-598_1495:599-658_10230:659-666_3667:667-673_10240:674-689_369…	1	p3	(GTA)6	18	664	681
comp50637_c0_seq1_len=314_path=[12:0-123_139:124-226_242:227-313]	1	p2	(TC)9	18	293	310
comp90211_c0_seq2_len=1046_path=[1029:0-3_5032:4-4_1034:5-121_5077:122-123_1153:124-132_1162:133-177_1207:178-190_1220:191-201_1231:202-228_1258:229-242_1272:243-269_1299:270-311_1341:312-335_1365:336-369_3201:370-395_3227:396-403_1436:404-429_1462:430-436_1469:437-437_1470:438-453_1486:454-461_1494:462-493_1526:494-517_1550:518-612_1645:613-636_1669:637-660_1693:661-684_1717:685-707_1740:708-715…	1	p3	(TGC)7	21	3	23
comp511454_c0_seq1_len=366_path=[344:0-365]	1	p2	(TC)8	16	1	16
comp511454_c0_seq1_len=366_path=[344:0-365]	2	p2	(GA)10	20	346	365
comp82774_c0_seq1_len=2253_path=[1:0-292_294:293-304_306:305-611_613:612-616_618:617-2042_2044:2043-2044_4452:2045-2121_4531:2122-2252]	1	p2	(AG)8	16	2052	2067
comp98687_c0_seq22_len=422_path=[11306:0-17_2974:18-52_3009:53-199_11388:200-217_11406:218-223_11412:224-234_11423:235-235_11424:236-243_11432:244-247_6100:248-308_11502:309-312_11506:313-318_6171:319-323_6176:324-421]	1	p3	(TTA)6	18	230	247
comp102228_c0_seq2_len=3467_path=[3578:0-366_12641:367-414_3993:415-421_4000:422-444_12696:445-692_4271:693-706_4285:707-709_4288:710-761_12848:762-767_7310:768-782_12861:783-828_4407:829-841_4420:842-882_4461:883-883_4462:884-885_4464:886-957_4536:958-981_4560:982-990_4569:991-1073_4652:1074-1081_4660:1082-1173_4752:1174-1249_9025:1250-1261_4837:1262-1287_4863:1288-1302_13131:1303-1342_13163:134…	1	p3	(GAA)6	18	1	18
comp85217_c0_seq1_len=3327_path=[3981:0-555_4538:556-690_4678:691-889_4880:890-1968_5968:1969-2617_6617:2618-3326]	1	p2	(CT)8	16	2892	2907
comp100795_c0_seq3_len=1960_path=[1990:0-163_2154:164-182_2173:183-252_2243:253-256_2247:257-334_2325:335-338_2329:339-631_2622:632-638_2629:639-678_8993:679-754_9034:755-755_9035:756-817_9078:818-846_2837:847-940_2931:941-941_2932:942-955_2946:956-965_9136:966-997_9168:998-1004_9175:1005-1009_9180:1010-1010_9181:1011-1013_9184:1014-1561_3552:1562-1568_3559:1569-1663_3654:1664-1739_9503:1740-1749…	1	p3	(AGG)6	18	6	23
comp1591879_c0_seq1_len=209_path=[187:0-208]	1	p2	(AT)10	20	190	209
comp4266_c0_seq1_len=309_path=[287:0-308]	1	p4	(AAAG)5	20	1	20
comp4266_c0_seq1_len=309_path=[287:0-308]	2	p2	(GA)8	16	293	308
comp82413_c1_seq2_len=1279_path=[2931:0-935_3867:936-950_3882:951-983_3917:984-1012_3946:1013-1278]	1	p3	(CAG)6	18	454	471
comp1340877_c0_seq1_len=242_path=[220:0-241]	1	p2	(TG)9	18	35	52
comp83761_c0_seq4_len=558_path=[1060:0-144_1207:145-335_2734:336-338_1407:339-427_1496:428-501_1570:502-525_2370:526-557]	1	p3	(TCA)6	18	2	19
comp101000_c0_seq14_len=1044_path=[9130:0-146_9277:147-150_20280:151-353_20454:354-369_13208:370-385_13224:386-426_13265:427-427_13266:428-450_13289:451-451_13290:452-487_13326:488-503_13342:504-796_13635:797-814_13653:815-969_13808:970-1043]	1	p2	(CA)9	18	5	22
comp885181_c0_seq1_len=464_path=[452:0-463]	1	c	(TC)9g(CA)10	39	1	39
comp90947_c0_seq1_len=2327_path=[4325:0-33_6046:34-34_6049:35-98_4541:99-102_4430:103-126_4454:127-181_2203:182-1613_3635:1614-1947_3969:1948-2326]	1	p4	(AGAA)5	20	1	20
comp68689_c0_seq1_len=381_path=[409:0-181_1091:182-187_597:188-205_615:206-380]	1	p2	(GA)8	16	238	253
comp1351_c0_seq1_len=301_path=[541:0-18_282:19-42_306:43-300]	1	p2	(AG)10	20	282	301
comp82125_c0_seq2_len=468_path=[2020:0-194_250:195-246_302:247-326_382:327-467]	1	p2	(AT)10	20	1	20
comp97815_c0_seq1_len=1338_path=[3975:0-78_4054:79-89_4065:90-403_4379:404-430_9983:431-446_4422:447-497_4473:498-521_4497:522-538_10672:539-665_10219:666-979_3400:980-1171_10445:1172-1175_10449:1176-1178_3607:1179-1179_3608:1180-1337]	1	p2	(AG)10	20	1	20
comp97815_c1_seq6_len=1622_path=[1872:0-366_2240:367-409_2284:410-544_2419:545-546_2421:547-581_10078:582-605_10102:606-613_10110:614-653_10183:654-654_10184:655-848_10329:849-860_2735:861-885_2760:886-1286_10498:1287-1287_10506:1288-1341_8324:1342-1398_10559:1399-1400_10562:1401-1403_7007:1404-1404_7008:1405-1405_7009:1406-1419_3161:1420-1434_10567:1435-1440_10573:1441-1465_3216:1466-1514_3265:1…	1	p3	(AAT)6	18	1349	1366
comp88926_c0_seq1_len=1617_path=[1595:0-112_4376:113-119_1715:120-125_1721:126-166_4406:167-182_1778:183-392_4543:393-396_4547:397-1616]	1	p3	(ATG)6	18	80	97
comp88116_c0_seq1_len=2438_path=[67:0-2162_6671:2163-2163_6672:2164-2171_2242:2172-2187_6683:2188-2207_2278:2208-2245_2316:2246-2252_2323:2253-2281_2352:2282-2285_2356:2286-2437]	1	p2	(TC)10	20	1	20
comp97477_c2_seq2_len=563_path=[5179:0-41_10845:42-42_10846:43-56_10860:57-57_10861:58-59_5239:60-84_5264:85-103_5283:104-277_5457:278-280_5460:281-462_5642:463-562]	1	p3	(TTC)7	21	1	21
comp97477_c0_seq1_len=217_path=[6756:0-216]	1	p3	(TGA)6	18	1	18
comp63533_c0_seq1_len=966_path=[1:0-256_2074:257-283_285:284-600_1967:601-634_636:635-965]	1	p3	(TCA)6	18	1	18
comp78501_c0_seq1_len=305_path=[291:0-47_339:48-83_375:84-107_1014:108-128_420:129-157_449:158-197_596:198-207_499:208-225_517:226-264_556:265-304]	1	p2	(TA)8	16	1	16
comp74876_c0_seq2_len=220_path=[657:0-6_70:7-7_71:8-9_73:10-219]	1	p2	(GA)9	18	1	18
comp90555_c0_seq1_len=2338_path=[2316:0-1125_3442:1126-1126_3443:1127-1150_3467:1151-1638_3955:1639-1640_3957:1641-1678_3995:1679-1691_4008:1692-1902_4219:1903-1912_4229:1913-2337]	1	p2	(AT)10	20	2318	2337
comp93180_c0_seq4_len=910_path=[1537:0-25_2967:26-49_1587:50-67_1605:68-91_1629:92-182_1720:183-206_1744:207-237_1775:238-261_1799:262-289_1827:290-303_1841:304-307_1845:308-313_1851:314-315_1853:316-331_1869:332-339_1877:340-342_1880:343-351_1889:352-438_1976:439-466_2004:467-469_2007:470-490_2028:491-544_2082:545-568_2106:569-589_2127:590-613_2151:614-661_2199:662-685_2223:686-694_2232:695-718_…	1	p4	(GATA)5	20	888	907
comp74740_c0_seq1_len=1528_path=[3:0-1527]	1	p2	(GT)11	22	1507	1528
comp93438_c0_seq6_len=1583_path=[1:0-14_16:15-24_26:25-39_41:40-63_65:64-96_98:97-97_3915:98-262_264:263-279_281:280-312_5382:313-313_5383:314-314_316:315-329_331:330-337_339:338-378_380:379-394_5417:395-395_397:396-399_401:400-1164_1166:1165-1189_1191:1190-1582]	1	p3	(TGC)6	18	269	286
comp98292_c0_seq1_len=754_path=[5637:0-189_9957:190-655_6293:656-657_6295:658-690_9335:691-695_9340:696-753]	1	p2	(AG)8	16	693	708
comp90764_c0_seq2_len=1003_path=[9:0-70_3226:71-91_3247:92-136_146:137-160_170:161-324_2172:325-331_2179:332-334_344:335-352_362:353-475_485:476-575_585:576-597_607:598-716_726:717-729_739:730-1002]	1	p3	(CCA)6	18	3	20
comp82180_c0_seq1_len=740_path=[718:0-107_1458:108-127_846:128-183_902:184-193_912:194-327_1046:328-334_1053:335-405_2212:406-428_1147:429-672_1391:673-739]	1	p2	(GA)9	18	1	18
comp76243_c0_seq1_len=889_path=[867:0-351_1804:352-364_1232:365-888]	1	p2	(TA)10	20	1	20
comp2592126_c0_seq1_len=230_path=[208:0-229]	1	p2	(CT)8	16	95	110
comp74773_c0_seq1_len=354_path=[634:0-274_909:275-280_915:281-302_114:303-353]	1	p2	(GA)9	18	1	18
comp74773_c0_seq1_len=354_path=[634:0-274_909:275-280_915:281-302_114:303-353]	2	p3	(CAT)6	18	337	354
comp91212_c0_seq1_len=585_path=[2026:0-9_2036:10-137_5937:138-232_2656:233-259_2283:260-460_6217:461-467_2491:468-473_2497:474-488_2512:489-523_6261:524-530_6268:531-584]	1	p2	(TC)9	18	1	18
comp100012_c0_seq3_len=3843_path=[3823:0-273_4097:274-284_4108:285-400_4224:401-412_4236:413-696_4520:697-709_4533:710-735_10837:736-739_10841:740-855_4679:856-862_4686:863-1243_11015:1244-1264_5088:1265-1401_5225:1402-1498_5322:1499-1522_5346:1523-1900_5724:1901-1901_5725:1902-1925_5749:1926-2056_5880:2057-2080_5904:2081-2206_6030:2207-2229_6053:2230-2230_6054:2231-2239_6063:2240-2245_6069:2246-…	1	p2	(AG)11	22	2	23
comp92658_c0_seq1_len=1927_path=[1:0-275_279:276-343_347:344-365_369:366-396_400:397-1262_5442:1263-1272_1276:1273-1703_1707:1704-1706_1710:1707-1740_5583:1741-1744_1748:1745-1759_1763:1760-1761_1765:1762-1926]	1	p3	(AAG)6	18	1849	1866
comp57377_c0_seq1_len=761_path=[739:0-760]	1	p2	(TC)8	16	679	694
comp87645_c0_seq5_len=1489_path=[2954:0-909_7589:910-921_5972:922-945_5996:946-1042_3864:1043-1249_5688:1250-1268_4116:1269-1269_4117:1270-1360_5189:1361-1364_4425:1365-1396_4457:1397-1488]	1	p2	(GA)9	18	1472	1489
comp95935_c3_seq1_len=3728_path=[5738:0-1148_6887:1149-1167_6906:1168-1460_7199:1461-1464_7203:1465-2504_8243:2505-2514_8253:2515-2538_8277:2539-2852_8591:2853-2871_19319:2872-3727]	1	p3	(AGA)7	21	3	23
comp95935_c5_seq1_len=321_path=[5321:0-320]	1	p3	(TTC)7	21	1	21
comp99127_c0_seq1_len=503_path=[11015:0-272_11288:273-291_11307:292-343_11359:344-362_11378:363-414_11430:415-434_11450:435-471_11487:472-502]	1	p2	(TA)10	20	484	503
comp92512_c1_seq4_len=797_path=[4041:0-36_4078:37-38_4080:39-59_12929:60-71_12941:72-91_12961:92-93_12963:94-99_4141:100-122_13051:123-181_13114:182-182_13115:183-205_13140:206-231_13166:232-262_4298:263-263_4299:264-282_4318:283-313_6875:314-341_3169:342-400_6926:401-421_3249:422-506_3334:507-511_3339:512-608_13723:609-609_13714:610-620_3448:621-659_13811:660-732_13945:733-734_13947:735-796]	1	p3	(ATC)6	18	780	797
comp89324_c0_seq1_len=1089_path=[1:0-272_4019:273-285_4006:286-347_4060:348-354_4067:355-355_364:356-408_4091:409-435_4124:436-505_514:506-506_515:507-530_4157:531-565_574:566-579_588:580-606_4210:607-613_4217:614-676_2408:677-716_4312:717-809_827:810-812_832:813-1088]	1	p3	(GTC)8	24	811	834
comp87691_c1_seq9_len=602_path=[4234:0-97_4332:98-146_4381:147-197_8056:198-204_4439:205-208_4443:209-250_8085:251-251_8086:252-306_4541:307-320_8141:321-333_4568:334-334_4569:335-336_4571:337-339_4574:340-500_4735:501-522_4757:523-567_4802:568-601]	1	p3	(TGA)7	21	582	602
comp87691_c0_seq1_len=1846_path=[1828:0-1_1830:2-191_2020:192-466_8248:467-1218_3047:1219-1255_3084:1256-1515_3348:1516-1533_3366:1534-1845]	1	p3	(ATG)7	21	1	21
comp89156_c0_seq3_len=453_path=[474:0-39_528:40-53_2120:54-68_2135:69-83_2150:84-84_2151:85-85_2152:86-114_2172:115-123_612:124-155_645:156-192_682:193-213_709:214-250_2259:251-262_2271:263-267_2276:268-278_2287:279-283_779:284-298_794:299-353_849:354-452]	1	p4	(TCCT)6	24	1	24
comp83802_c0_seq1_len=218_path=[194:0-7_202:8-38_233:39-39_234:40-57_1332:58-64_449:65-80_1361:81-81_1362:82-84_1365:85-93_294:94-94_295:95-117_318:118-142_580:143-168_1407:169-181_1420:182-183_1197:184-217]	1	p3	(AAG)6	18	1	18
comp78120_c0_seq8_len=732_path=[989:0-50_1040:51-71_1061:72-75_1065:76-212_1202:213-290_560:291-324_2103:325-503_773:504-581_862:582-610_891:611-632_913:633-731]	1	p4	(TTAA)5	20	232	251
comp87495_c0_seq1_len=3396_path=[1:0-614_616:615-625_8687:626-750_752:751-787_789:788-788_790:789-797_799:798-966_8786:967-969_4518:970-1433_4991:1434-3395]	1	p3	(CTG)6	18	968	985
comp82672_c0_seq6_len=685_path=[670:0-65_743:66-117_3844:118-122_800:123-395_1073:396-507_1185:508-551_4008:552-555_1233:556-565_1243:566-597_1275:598-650_1328:651-684]	1	p3	(TTA)6	18	1	18
comp92227_c0_seq2_len=1078_path=[1:0-38_40:39-55_60:56-92_97:93-103_3694:104-122_3713:123-138_3729:139-144_3735:145-145_3736:146-165_3756:166-178_3769:179-245_250:246-261_3829:262-304_3849:305-321_2178:322-336_3882:337-638_643:639-648_653:649-689_694:690-698_703:699-911_916:912-936_941:937-1077]	1	p4	(GAAG)5	20	872	891
comp85846_c0_seq4_len=944_path=[29:0-254_3184:255-450_3225:451-455_3230:456-457_487:458-528_558:529-713_3293:714-732_762:733-734_764:735-736_3316:737-739_769:740-759_789:760-943]	1	p3	(CTA)6	18	1	18
comp97414_c0_seq4_len=1080_path=[1:0-143_4810:144-146_163:147-203_5389:204-209_5395:210-215_232:216-218_235:219-234_5420:235-238_255:239-242_259:243-264_5442:265-308_325:309-712_729:713-780_797:781-805_822:806-1045_4966:1046-1079]	1	p2	(TC)10	20	1061	1080
comp100775_c1_seq8_len=1749_path=[2379:0-52_15288:53-73_15309:74-74_15310:75-77_2457:78-89_2469:90-215_2595:216-223_2603:224-305_2729:306-419_15588:420-432_15601:433-442_2866:443-451_2875:452-453_2877:454-519_15702:520-527_2951:528-552_2976:553-581_3005:582-593_3017:594-636_3060:637-660_15912:661-680_15932:681-702_15954:703-714_15966:715-719_10843:720-775_10899:776-793_10917:794-838_10962:839-841…	1	p3	(AAG)6	18	1	18
comp102098_c0_seq4_len=7304_path=[1:0-94_96:95-106_108:107-220_222:221-337_19374:338-342_344:343-359_361:360-768_770:769-787_789:788-834_19557:835-848_850:849-859_861:860-916_918:917-1068_19650:1069-1094_1096:1095-1188_1190:1189-1269_1271:1270-1279_1281:1280-1281_1283:1282-1366_19809:1367-1596_1598:1597-1614_1616:1615-1730_19872:1731-2595_20034:2596-2600_2602:2601-2601_2603:2602-2632_20055:2633-2…	1	p4	(CGAA)5	20	96	115
comp90373_c2_seq1_len=650_path=[3226:0-649]	1	p3	(GAT)7	21	2	22
comp90373_c2_seq1_len=650_path=[3226:0-649]	2	p3	(ATT)7	21	628	648
comp92976_c0_seq7_len=633_path=[2973:0-135_4894:136-143_2186:144-184_4924:185-187_4927:188-195_2238:196-202_2245:203-244_2287:245-281_4971:282-283_4973:284-284_2327:285-306_4980:307-331_5005:332-332_5006:333-341_2384:342-354_5022:355-358_5026:359-366_2409:367-382_591:383-430_639:431-434_643:435-438_647:439-450_659:451-550_2748:551-552_797:553-632]	1	p2	(AT)8	16	432	447
comp84155_c0_seq1_len=811_path=[791:0-36_828:37-186_978:187-197_989:198-230_2235:231-232_1024:233-239_1031:240-246_1038:247-277_2259:278-278_1070:279-289_1081:290-631_1423:632-810]	1	p2	(AT)10	20	1	20
comp101441_c2_seq4_len=2416_path=[11848:0-93_11942:94-128_11977:129-138_11987:139-187_14926:188-189_12038:190-246_4919:247-344_5017:345-384_15044:385-419_5092:420-499_5172:500-651_11112:652-665_5338:666-689_5362:690-1064_5737:1065-1074_5747:1075-1343_6016:1344-1344_6017:1345-1377_6050:1378-1401_15298:1402-1517_6190:1518-1518_15357:1519-1550_15389:1551-1551_6224:1552-1595_6268:1596-1599_6272:1600-…	1	p2	(GA)8	16	2290	2305
comp102648_c0_seq3_len=4375_path=[4387:0-67_15536:68-129_4517:130-171_4559:172-199_4587:200-219_15620:220-275_4663:276-404_4792:405-415_4803:416-681_15846:682-736_5124:737-755_5143:756-759_5147:760-769_5157:770-791_15891:792-901_5289:902-915_5303:916-994_5382:995-1012_5400:1013-1013_5401:1014-1162_16112:1163-1185_10870:1186-1204_9790:1205-1212_16139:1213-1265_5653:1266-1298_16190:1299-1386_5774:1…	1	p3	(TCC)7	21	1	21
comp33163_c0_seq1_len=328_path=[306:0-327]	1	c	(GA)10gtactgtactgttg(CTT)6	52	1	52
comp61177_c0_seq1_len=1187_path=[1:0-1186]	1	p5	(GCCTA)5	25	1	25
comp94322_c0_seq2_len=5346_path=[3:0-4479_4483:4480-4504_4508:4505-4533_30000:4534-4534_4538:4535-4724_4728:4725-4810_30094:4811-4811_30102:4812-4812_23367:4813-4833_30107:4834-4834_30108:4835-4860_30134:4861-5068_30201:5069-5069_11613:5070-5100_11644:5101-5143_11687:5144-5181_11725:5182-5345]	1	p2	(AG)11	22	1	22
comp99961_c0_seq1_len=217_path=[13337:0-216]	1	p2	(CA)8	16	201	216
comp99041_c0_seq70_len=1172_path=[19576:0-7_17730:8-8_11941:9-9_11942:10-106_12039:107-110_12043:111-170_9178:171-196_13574:197-207_19504:208-234_19588:235-249_19603:250-254_19551:255-256_19553:257-268_19565:269-271_19568:272-276_19573:277-279_19584:280-312_9326:313-443_19807:444-444_9458:445-478_19829:479-484_9498:485-501_7860:502-584_2427:585-608_20326:609-621_2464:622-948_2791:949-977_2820:978…	1	p2	(AG)8	16	1048	1063
comp81946_c0_seq4_len=1911_path=[486:0-135_622:136-379_866:380-403_1001:404-768_1366:769-778_1376:779-960_1558:961-973_1571:974-1077_2532:1078-1295_5311:1296-1307_2750:1308-1315_2758:1316-1329_5922:1330-1338_2781:1339-1368_4467:1369-1424_2861:1425-1497_2934:1498-1530_2967:1531-1539_2976:1540-1726_3163:1727-1910]	1	p2	(TA)9	18	385	402
comp466826_c0_seq1_len=319_path=[14:0-318]	1	p2	(TA)9	18	1	18
comp92179_c0_seq18_len=732_path=[578:0-83_662:84-125_14181:126-127_7565:128-207_7645:208-215_7653:216-254_7692:255-270_7708:271-310_14397:311-311_12140:312-334_7769:335-363_7798:364-365_7800:366-408_7843:409-599_8034:600-632_12736:633-643_8075:644-708_14629:709-731]	1	p4	(TCTT)5	20	1	20
comp671105_c0_seq1_len=372_path=[404:0-371]	1	p2	(TC)10	20	1	20
comp81712_c0_seq1_len=836_path=[814:0-286_1101:287-313_1128:314-835]	1	p2	(AC)9	18	1	18
comp99290_c0_seq1_len=1416_path=[2537:0-764_8834:765-765_8835:766-783_8853:784-784_8854:785-825_3363:826-921_3459:922-1016_9065:1017-1063_9089:1064-1064_3602:1065-1099_9113:1100-1116_3654:1117-1302_3840:1303-1323_3861:1324-1358_3896:1359-1391_3929:1392-1415]	1	p3	(CTT)7	21	314	334
comp86972_c0_seq4_len=1928_path=[3307:0-68_5461:69-79_5472:80-80_3388:81-91_3399:92-114_5495:115-158_3466:159-220_5520:221-235_5535:236-242_3550:243-245_3553:246-338_3646:339-365_3673:366-389_5620:390-391_3702:392-526_3837:527-534_1399:535-568_5658:569-577_1442:578-606_1471:607-741_1606:742-754_1619:755-916_5805:917-928_1796:929-995_4031:996-998_1863:999-1888_2753:1889-1927]	1	p4	(ATTA)5	20	1907	1926
comp87912_c0_seq2_len=2342_path=[2331:0-439_5849:440-463_5873:464-1203_3535:1204-1600_3939:1601-1824_4167:1825-2065_4408:2066-2341]	1	p3	(TAT)7	21	2322	2342
comp98952_c0_seq1_len=919_path=[5069:0-918]	1	p3	(GCA)6	18	60	77
comp18638_c0_seq1_len=280_path=[269:0-90_558:91-95_362:96-256_600:257-279]	1	p3	(CAA)6	18	8	25
comp102260_c2_seq3_len=201_path=[10613:0-137_17757:138-140_17760:141-175_17795:176-178_10792:179-200]	1	p3	(AAG)6	18	177	194
comp83309_c0_seq1_len=963_path=[1:0-865_867:866-962]	1	p2	(AC)11	22	1	22
comp78021_c1_seq2_len=301_path=[279:0-1_281:2-35_315:36-51_331:52-191_1571:192-201_481:202-211_491:212-300]	1	p3	(AAG)6	18	1	18
comp89448_c0_seq1_len=2857_path=[9:0-51_61:52-58_68:59-135_145:136-145_155:146-2498_2508:2499-2598_2608:2599-2637_2649:2638-2856]	1	p2	(CT)9	18	1	18
comp95001_c0_seq2_len=2703_path=[2685:0-278_2964:279-280_2966:281-628_3314:629-632_3318:633-958_3644:959-963_3649:964-1757_4446:1758-2265_4954:2266-2269_4958:2270-2325_7481:2326-2327_5017:2328-2335_7484:2336-2378_5068:2379-2532_5222:2533-2560_5250:2561-2702]	1	p2	(CT)8	16	216	231
comp89757_c0_seq3_len=2169_path=[1416:0-101_6314:102-114_6327:115-228_1645:229-235_1652:236-261_6430:262-264_1684:265-268_1688:269-627_4138:628-651_6507:652-670_6526:671-686_4197:687-850_4361:851-869_4380:870-893_6642:894-898_4409:899-899_4410:900-904_4415:905-934_4445:935-1002_4513:1003-1039_6715:1040-1134_4646:1135-1379_2047:1380-2168]	1	p2	(TC)8	16	2	17
comp89757_c0_seq3_len=2169_path=[1416:0-101_6314:102-114_6327:115-228_1645:229-235_1652:236-261_6430:262-264_1684:265-268_1688:269-627_4138:628-651_6507:652-670_6526:671-686_4197:687-850_4361:851-869_4380:870-893_6642:894-898_4409:899-899_4410:900-904_4415:905-934_4445:935-1002_4513:1003-1039_6715:1040-1134_4646:1135-1379_2047:1380-2168]	2	p3	(CTA)7	21	219	239
comp89757_c0_seq3_len=2169_path=[1416:0-101_6314:102-114_6327:115-228_1645:229-235_1652:236-261_6430:262-264_1684:265-268_1688:269-627_4138:628-651_6507:652-670_6526:671-686_4197:687-850_4361:851-869_4380:870-893_6642:894-898_4409:899-899_4410:900-904_4415:905-934_4445:935-1002_4513:1003-1039_6715:1040-1134_4646:1135-1379_2047:1380-2168]	3	p3	(TTA)6	18	1342	1359
comp50794_c0_seq1_len=461_path=[8:0-460]	1	p2	(AG)8	16	1	16
comp91366_c0_seq17_len=1020_path=[1:0-38_5393:39-51_5406:52-76_61:77-113_104:114-337_328:338-400_5552:401-401_5553:402-409_5561:410-412_5564:413-416_2026:417-435_840:436-470_5623:471-478_2376:479-488_5641:489-505_2403:506-512_2410:513-521_2419:522-560_2458:561-576_5724:577-578_2476:579-581_5743:582-586_5748:587-587_5749:588-598_5760:599-633_5791:634-644_5802:645-648_5806:649-649_5807:650-651_1047…	1	p3	(GGA)6	18	411	428
comp83777_c1_seq1_len=625_path=[4034:0-236_4280:237-407_3423:408-453_3469:454-490_3506:491-492_3508:493-624]	1	p3	(TGC)6	18	409	426
comp83777_c3_seq1_len=252_path=[6461:0-58_6523:59-108_8490:109-111_8493:112-116_8498:117-118_8500:119-125_6590:126-138_6603:139-251]	1	p3	(CTG)7	21	1	21
comp83777_c3_seq1_len=252_path=[6461:0-58_6523:59-108_8490:109-111_8493:112-116_8498:117-118_8500:119-125_6590:126-138_6603:139-251]	2	p2	(AG)10	20	232	251
comp101640_c0_seq4_len=2243_path=[4892:0-125_102:126-127_104:128-244_9041:245-245_9042:246-265_242:266-326_303:327-327_304:328-351_9092:352-379_356:380-392_369:393-610_9231:611-611_9232:612-629_9250:630-643_620:644-650_627:651-763_777:764-855_869:856-865_9367:866-1019_9434:1020-1020_9435:1021-1033_9442:1034-1047_1061:1048-1127_9509:1128-1144_9526:1145-1347_4569:1348-1350_4572:1351-1353_9615:1354-…	1	p3	(AGA)7	21	2222	2242
comp85299_c1_seq4_len=1083_path=[2195:0-220_2416:221-230_3540:231-233_3543:234-240_2436:241-255_2451:256-274_3577:275-277_3580:278-286_3589:287-287_3591:288-293_108:294-311_126:312-729_544:730-760_575:761-925_740:926-1082]	1	p3	(AGA)6	18	285	302
comp78383_c0_seq2_len=796_path=[1:0-368_370:369-557_559:558-579_581:580-626_628:627-642_644:643-731_733:732-795]	1	p4	(TCAC)5	20	3	22
comp468_c0_seq1_len=311_path=[309:0-310]	1	p3	(ATA)6	18	1	18
comp89200_c0_seq2_len=995_path=[1:0-63_65:64-133_135:134-158_160:159-356_358:357-404_416:405-429_3432:430-436_3439:437-442_3445:443-446_2022:447-470_482:471-594_606:595-611_623:612-713_3584:714-718_730:719-733_3602:734-852_2861:853-881_905:882-885_909:886-994]	1	p2	(TA)10	20	260	279
comp694549_c0_seq1_len=232_path=[234:0-231]	1	p3	(GGT)6	18	1	18
comp82528_c0_seq2_len=338_path=[1:0-5_7:6-16_18:17-28_30:29-52_1531:53-91_1559:92-92_94:93-97_99:98-127_1570:128-153_157:154-177_181:178-240_1634:241-248_257:249-289_298:290-337]	1	p2	(AG)9	18	93	110
comp79170_c0_seq2_len=925_path=[916:0-21_938:22-226_1886:227-232_1162:233-236_1166:237-272_1202:273-289_1219:290-351_2655:352-357_1287:358-364_1294:365-389_1319:390-924]	1	p3	(ATA)6	18	870	887
comp91098_c1_seq3_len=1430_path=[4721:0-123_4845:124-944_10642:945-952_10650:953-1110_5832:1111-1155_5877:1156-1243_5965:1244-1379_6101:1380-1400_6122:1401-1429]	1	p3	(CTA)6	18	102	119
comp1155393_c0_seq1_len=253_path=[5:0-252]	1	p2	(AT)8	16	8	23
comp98288_c0_seq4_len=1214_path=[6515:0-39_900:40-50_911:51-52_913:53-180_1041:181-204_1065:205-210_1071:211-228_1089:229-252_1113:253-262_1123:263-286_1147:287-304_1165:305-321_1182:322-328_1189:329-345_1206:346-383_1244:384-396_1257:397-407_1268:408-420_1281:421-501_1362:502-525_1386:526-621_1482:622-645_1506:646-672_1533:673-696_1557:697-697_1558:698-704_1565:705-728_1589:729-734_1595:735-757_…	1	p3	(AGC)6	18	172	189
comp98288_c0_seq4_len=1214_path=[6515:0-39_900:40-50_911:51-52_913:53-180_1041:181-204_1065:205-210_1071:211-228_1089:229-252_1113:253-262_1123:263-286_1147:287-304_1165:305-321_1182:322-328_1189:329-345_1206:346-383_1244:384-396_1257:397-407_1268:408-420_1281:421-501_1362:502-525_1386:526-621_1482:622-645_1506:646-672_1533:673-696_1557:697-697_1558:698-704_1565:705-728_1589:729-734_1595:735-757_…	2	p3	(TAC)7	21	870	890
comp23807_c0_seq1_len=333_path=[1:0-332]	1	p3	(ATG)6	18	313	330
comp82204_c0_seq1_len=798_path=[1252:0-224_1477:225-490_117:491-556_183:557-578_205:579-580_207:581-602_229:603-612_239:613-620_247:621-644_271:645-669_296:670-713_340:714-797]	1	p4	(AATA)5	20	384	403
comp94514_c0_seq5_len=2145_path=[1755:0-610_2366:611-624_2380:625-656_2412:657-678_2434:679-702_2458:703-703_2459:704-738_7284:739-739_7285:740-760_7306:761-762_5400:763-908_5546:909-929_5567:930-990_5628:991-1039_5677:1040-1095_7394:1096-1112_5750:1113-1117_7417:1118-1134_2516:1135-1138_2520:1139-1156_7443:1157-1161_2543:1162-1210_7475:1211-1211_2599:1212-1226_2614:1227-1254_2642:1255-1304_7553:…	1	p3	(CCA)6	18	1596	1613
comp93396_c0_seq23_len=761_path=[5316:0-21_1435:22-26_1440:27-65_5361:66-68_1482:69-71_1485:72-95_5380:96-105_5390:106-109_1523:110-134_1548:135-193_1607:194-200_1614:201-269_1683:270-520_4632:521-533_1955:534-760]	1	p4	(GCTA)5	20	263	282
comp88672_c0_seq1_len=1203_path=[1:0-587_589:588-647_649:648-727_729:728-828_3287:829-835_3294:836-1065_1067:1066-1102_1106:1103-1202]	1	p2	(AT)8	16	403	418
comp74153_c0_seq3_len=229_path=[207:0-9_217:10-52_260:53-54_262:55-70_711:71-93_301:94-98_306:99-117_325:118-228]	1	p2	(AG)8	16	8	23
comp74153_c0_seq3_len=229_path=[207:0-9_217:10-52_260:53-54_262:55-70_711:71-93_301:94-98_306:99-117_325:118-228]	2	p5	(GGCTA)5	25	85	109
comp62885_c0_seq1_len=248_path=[1:0-109_568:110-200_204:201-247]	1	p4	(TTCT)5	20	226	245
comp94929_c1_seq2_len=1883_path=[1:0-273_5912:274-274_289:275-1217_1232:1218-1218_1233:1219-1242_1257:1243-1403_1418:1404-1413_1428:1414-1882]	1	p2	(TC)8	16	1868	1883
comp94929_c0_seq1_len=870_path=[1824:0-447_2272:448-557_2383:558-869]	1	p2	(CT)10	20	3	22
comp71071_c0_seq1_len=501_path=[481:0-170_1187:171-172_654:173-209_691:210-436_920:437-500]	1	p3	(TTA)6	18	1	18
comp1360893_c0_seq1_len=235_path=[12:0-234]	1	p3	(TCC)6	18	1	18
comp101575_c0_seq3_len=2013_path=[6821:0-31_8265:32-69_6890:70-97_6918:98-138_129:139-156_11070:157-197_188:198-201_11142:202-305_11316:306-306_11298:307-309_11301:310-311_302:312-312_11304:313-336_327:337-376_11376:377-481_472:482-487_478:488-636_627:637-655_11580:656-660_11604:661-667_658:668-670_661:671-679_670:680-939_930:940-952_943:953-1077_1068:1078-1093_1084:1094-1191_1182:1192-1203_1194:…	1	p3	(ATG)6	18	1489	1506
comp85870_c0_seq2_len=1507_path=[1:0-1299_1307:1300-1358_3706:1359-1387_1409:1388-1463_1366:1464-1506]	1	p3	(ATA)6	18	183	200
comp91599_c0_seq2_len=1570_path=[1607:0-669_2277:670-673_2281:674-708_5041:709-709_2317:710-727_5060:728-820_2428:821-851_2476:852-854_2479:855-927_5224:928-957_2582:958-1569]	1	p4	(CAAA)6	24	5	28
comp99723_c0_seq3_len=2886_path=[3635:0-169_3805:170-173_3809:174-184_14878:185-197_14933:198-198_14892:199-202_14896:203-218_14914:219-270_3908:271-344_3982:345-363_4001:364-554_4192:555-579_15041:580-645_15136:646-646_15095:647-651_15100:652-653_15102:654-657_13734:658-696_13773:697-697_13774:698-824_13901:825-826_11698:827-845_4310:846-883_4348:884-887_4352:888-908_15284:909-961_15325:962-1001…	1	p3	(GAA)6	18	2590	2607
comp76752_c0_seq8_len=977_path=[1727:0-132_2350:133-187_52:188-192_57:193-404_1652:405-412_280:413-563_431:564-612_480:613-976]	1	p4	(GTAC)5	20	17	36
comp88124_c0_seq5_len=278_path=[397:0-19_417:20-23_421:24-34_2208:35-55_2442:56-61_6:62-65_2232:66-89_2257:90-111_2279:112-122_2290:123-123_2291:124-138_2306:139-144_2312:145-166_2334:167-191_2359:192-204_2372:205-207_2375:208-210_155:211-228_173:229-231_176:232-242_2434:243-245_2449:246-249_2455:250-277]	1	p3	(CTC)6	18	63	80
comp80449_c0_seq1_len=366_path=[343:0-65_409:66-96_1237:97-114_1255:115-131_472:132-141_482:142-172_1298:173-175_1208:176-182_523:183-314_733:315-318_659:319-365]	1	p3	(TGT)7	21	346	366
comp7405_c0_seq1_len=243_path=[1:0-242]	1	p2	(GA)9	18	225	242
comp102168_c0_seq1_len=4096_path=[1:0-421_423:422-531_8894:532-532_534:533-556_558:557-609_611:610-611_613:612-732_734:733-742_744:743-861_863:862-892_894:893-910_912:911-913_915:914-1054_1056:1055-1084_1086:1085-1108_1110:1109-1115_1117:1116-1154_1156:1155-1380_1383:1381-1513_1516:1514-1534_15638:1535-1585_1588:1586-1636_1639:1637-1800_1803:1801-1818_15711:1819-2109_2112:2110-2110_2113:2111-2112…	1	p3	(GCT)6	18	453	470
comp102168_c0_seq1_len=4096_path=[1:0-421_423:422-531_8894:532-532_534:533-556_558:557-609_611:610-611_613:612-732_734:733-742_744:743-861_863:862-892_894:893-910_912:911-913_915:914-1054_1056:1055-1084_1086:1085-1108_1110:1109-1115_1117:1116-1154_1156:1155-1380_1383:1381-1513_1516:1514-1534_15638:1535-1585_1588:1586-1636_1639:1637-1800_1803:1801-1818_15711:1819-2109_2112:2110-2110_2113:2111-2112…	2	p4	(GATT)5	20	3163	3182
comp67119_c0_seq1_len=954_path=[1:0-199_201:200-219_225:220-953]	1	p2	(AC)8	16	595	610
comp93843_c0_seq35_len=3662_path=[6506:0-143_6651:144-211_13575:212-212_6721:213-553_295:554-573_315:574-1008_750:1009-1233_13858:1234-1234_9854:1235-1277_13893:1278-1283_982:1284-1544_10143:1545-1632_1243:1633-1725_1336:1726-1862_14054:1863-1863_1474:1864-1884_1495:1885-2912_9277:2913-3000_2524:3001-3661]	1	p2	(TA)10	20	1	20
comp84894_c0_seq1_len=957_path=[1761:0-371_2133:372-393_2155:394-692_2454:693-695_2457:696-754_2516:755-758_2520:759-879_2641:880-881_2643:882-930_2692:931-956]	1	p3	(TTG)6	18	939	956
comp99323_c0_seq8_len=2610_path=[2105:0-12_2118:13-427_2533:428-443_2549:444-504_15010:505-805_2911:806-824_2930:825-1160_3266:1161-1276_15424:1277-1297_3403:1298-1298_3404:1299-1485_3591:1486-1600_3706:1601-1611_3717:1612-1646_3752:1647-1675_5164:1676-1821_5310:1822-1836_5325:1837-1972_5461:1973-1979_5468:1980-2078_16026:2079-2132_16071:2133-2153_5650:2154-2169_5666:2170-2404_9875:2405-2406_5903…	1	p3	(CAC)7	21	2	22
comp84890_c0_seq2_len=674_path=[816:0-108_925:109-339_1156:340-346_1163:347-439_1256:440-466_1283:467-492_1309:493-495_1312:496-630_2560:631-635_2134:636-673]	1	p3	(TTC)6	18	2	19
comp97539_c3_seq1_len=736_path=[4280:0-340_13584:341-354_9840:355-355_4636:356-359_4640:360-373_13607:374-387_9984:388-388_4669:389-446_4727:447-735]	1	p2	(CT)11	22	1	22
comp82553_c0_seq4_len=1645_path=[1108:0-186_1295:187-196_1305:197-490_1599:491-491_1600:492-515_1624:516-571_1680:572-584_1693:585-1106_4253:1107-1108_2755:1109-1282_3932:1283-1373_3017:1374-1644]	1	p4	(CAGC)5	20	79	98
comp1731570_c0_seq1_len=394_path=[1:0-393]	1	p2	(TA)10	20	1	20
comp13776_c1_seq1_len=205_path=[183:0-204]	1	p2	(CA)8	16	49	64
comp86488_c0_seq4_len=2395_path=[1:0-409_411:410-734_736:735-741_743:742-839_841:840-1281_5366:1282-1370_1283:1371-1952_1880:1953-2394]	1	p4	(GGAA)5	20	2275	2294
comp64242_c0_seq1_len=240_path=[467:0-6_474:7-22_253:23-31_262:32-45_276:46-239]	1	p3	(GTA)7	21	1	21
comp46541_c0_seq1_len=202_path=[190:0-65_256:66-115_306:116-133_324:134-201]	1	p2	(GA)9	18	1	18
comp87720_c0_seq4_len=210_path=[1:0-162_233:163-209]	1	p3	(CTC)6	18	68	85
comp1981_c0_seq1_len=241_path=[83:0-74_158:75-81_192:82-240]	1	p4	(TTGT)5	20	56	75
comp72465_c0_seq2_len=298_path=[1:0-136_652:137-215_181:216-258_224:259-260_226:261-297]	1	p2	(AG)8	16	282	297
comp96592_c0_seq1_len=795_path=[3347:0-125_3479:126-128_3482:129-180_3534:181-214_4202:215-245_11720:246-596_3950:597-619_3973:620-794]	1	p3	(CCT)7	21	1	21
comp57239_c0_seq1_len=304_path=[715:0-65_875:66-91_27:92-303]	1	p2	(TA)8	16	1	16
comp57239_c0_seq1_len=304_path=[715:0-65_875:66-91_27:92-303]	2	p2	(TA)10	20	285	304
comp102289_c0_seq2_len=2201_path=[5129:0-7_13583:8-8_13584:9-28_5158:29-75_5205:76-77_5207:78-428_5558:429-484_13985:485-504_14005:505-537_14038:538-552_14053:553-569_5699:570-626_14157:627-630_5760:631-639_5769:640-641_5771:642-1112_7938:1113-1113_6243:1114-1115_6245:1116-1116_6246:1117-1140_6270:1141-1301_6431:1302-1302_14690:1303-1326_14714:1327-1340_6470:1341-1353_6483:1354-1686_6816:1687-186…	1	p2	(AG)9	18	2068	2085
comp97643_c0_seq1_len=2845_path=[240:0-49_12021:50-70_311:71-157_398:158-162_403:163-260_501:261-270_511:271-321_14937:322-322_563:323-329_570:330-703_944:704-790_1031:791-809_1050:810-912_1153:913-925_1166:926-1113_1354:1114-1184_1425:1185-1254_1495:1255-1274_1515:1275-1303_1544:1304-1699_1940:1700-1732_1973:1733-2087_2328:2088-2111_2352:2112-2124_2365:2125-2147_2388:2148-2844]	1	p2	(TC)9	18	1	18
comp92110_c0_seq4_len=1497_path=[1481:0-123_1605:124-419_5010:420-944_2426:945-962_5151:963-971_2453:972-995_5175:996-1200_2682:1201-1216_2698:1217-1266_5310:1267-1340_2822:1341-1373_2855:1374-1398_2880:1399-1496]	1	p3	(TTC)6	18	1	18
comp67421_c0_seq1_len=551_path=[529:0-300_1128:301-314_844:315-550]	1	p3	(GTT)7	21	1	21
comp100823_c0_seq4_len=1875_path=[1861:0-94_1960:95-149_2015:150-208_2074:209-209_2075:210-282_6819:283-597_2463:598-616_6973:617-784_2650:785-813_2679:814-859_7060:860-869_7070:870-984_2850:985-1181_3047:1182-1249_7268:1250-1262_3131:1263-1285_7300:1286-1332_7347:1333-1333_7348:1334-1342_7357:1343-1355_7370:1356-1537_3407:1538-1578_4692:1579-1604_7559:1605-1616_3486:1617-1682_3552:1683-1874]	1	p4	(CTTC)5	20	1836	1855
comp18843_c0_seq2_len=578_path=[1:0-244_246:245-262_264:263-577]	1	p2	(TA)9	18	561	578
comp81186_c0_seq2_len=683_path=[555:0-118_674:119-131_687:132-536_2087:537-538_2089:539-637_1205:638-643_1211:644-682]	1	p4	(TGTT)5	20	550	569
comp85013_c1_seq1_len=1189_path=[1167:0-459_1627:460-479_1647:480-1188]	1	p3	(TGC)7	21	1117	1137
comp98127_c1_seq2_len=1124_path=[2266:0-195_2462:196-213_2480:214-281_12854:282-298_12871:299-303_2570:304-313_2580:314-324_12923:325-342_2610:343-347_2615:348-366_2634:367-438_2706:439-527_13087:528-546_13106:547-581_13886:582-587_13897:588-588_13898:589-646_13170:647-666_2934:667-675_2943:676-803_3071:804-837_13448:838-885_4792:886-912_4819:913-1007_4914:1008-1123]	1	p2	(AG)10	20	964	983
comp98127_c0_seq1_len=1318_path=[7204:0-110_7315:111-359_7564:360-362_12965:363-379_7584:380-390_7595:391-699_13226:700-710_13237:711-756_8938:757-761_13364:762-812_8017:813-823_8028:824-828_13464:829-874_8079:875-892_8097:893-1254_13845:1255-1264_13855:1265-1317]	1	p3	(TTC)6	18	1301	1318
comp91472_c2_seq1_len=507_path=[6125:0-318_9653:319-435_9766:436-438_6567:439-456_6585:457-506]	1	p3	(ATC)7	21	485	505
comp99744_c0_seq2_len=2061_path=[7:0-100_110:101-116_6900:117-124_134:125-144_154:145-246_5752:247-270_280:271-313_6947:314-320_330:321-431_441:432-531_7012:532-532_542:533-533_543:534-544_554:545-554_564:555-608_7038:609-609_7037:610-627_637:628-789_799:790-791_801:792-825_835:826-842_852:843-962_972:963-963_973:964-987_997:988-1193_1203:1194-1215_1225:1216-1239_7336:1240-1448_1458:1449-1452_146…	1	p2	(CT)10	20	1	20
comp60249_c0_seq1_len=269_path=[247:0-81_329:82-89_337:90-268]	1	p3	(TAC)6	18	82	99
comp87335_c2_seq2_len=791_path=[816:0-17_834:18-114_931:115-120_937:121-162_985:163-203_7315:204-205_1028:206-206_1029:207-207_7319:208-212_1035:213-243_1066:244-264_7348:265-279_7372:280-283_1115:284-286_1118:287-393_1225:394-406_1238:407-558_1390:559-577_1409:578-636_1468:637-790]	1	p3	(CAG)7	21	1	21
comp87335_c0_seq1_len=333_path=[2401:0-34_7148:35-145_1823:146-205_1883:206-257_1941:258-332]	1	p3	(TCA)6	18	2	19
comp81641_c0_seq2_len=354_path=[434:0-39_1337:40-48_483:49-53_1356:54-56_495:57-123_562:124-148_587:149-226_665:227-228_667:229-273_820:274-302_849:303-304_101:305-306_103:307-353]	1	p4	(TAGT)5	20	227	246
comp102104_c1_seq5_len=5484_path=[5463:0-356_5820:357-380_5844:381-406_5871:407-461_17749:462-485_17773:486-545_6010:546-1057_6522:1058-1081_17967:1082-2340_18288:2341-2357_7822:2358-2377_7842:2378-3305_8770:3306-3313_8778:3314-3603_9068:3604-3613_18689:3614-3635_9100:3636-4132_18847:4133-4140_18855:4141-4142_18857:4143-4157_9622:4158-4298_9763:4299-5050_19139:5051-5057_19152:5058-5060_10525:5061…	1	p2	(GA)10	20	4134	4153
comp100644_c0_seq1_len=4551_path=[1:0-767_769:768-796_798:797-825_12025:826-869_871:870-1066_1068:1067-1067_1069:1068-1349_1351:1350-2158_2160:2159-2309_2311:2310-2311_2313:2312-3697_3699:3698-3707_3709:3708-4194_4196:4195-4550]	1	p3	(ATT)6	18	3360	3377
comp92095_c0_seq6_len=2620_path=[4666:0-730_12687:731-731_12689:732-736_5406:737-753_5423:754-790_5460:791-793_5463:794-814_5484:815-817_5487:818-846_5516:847-870_5540:871-879_5549:880-892_5562:893-903_5573:904-916_5586:917-922_5592:923-946_5616:947-1109_5779:1110-1170_5840:1171-1172_5842:1173-1190_5860:1191-1220_5890:1221-1244_5914:1245-1496_6166:1497-1512_6182:1513-1532_6202:1533-1536_6206:1537…	1	p4	(CTTC)5	20	1	20
comp96373_c0_seq6_len=1562_path=[901:0-14_916:15-177_1079:178-179_1081:180-411_6599:412-485_7520:486-492_6680:493-495_1313:496-689_7839:690-691_7841:692-692_7842:693-725_1543:726-943_7902:944-956_7915:957-992_1810:993-1027_1845:1028-1051_1869:1052-1258_2076:1259-1283_2101:1284-1420_8169:1421-1433_2251:1434-1447_2265:1448-1487_5998:1488-1528_3880:1529-1538_3890:1539-1561]	1	p3	(TCT)6	18	1	18
comp75398_c0_seq1_len=667_path=[713:0-165_1688:166-666]	1	p4	(TATT)5	20	29	48
comp1954997_c0_seq1_len=207_path=[185:0-206]	1	p2	(TG)8	16	192	207
comp102464_c1_seq1_len=860_path=[8:0-60_12095:61-71_80:72-76_85:77-81_90:82-308_12334:309-326_6042:327-327_6043:328-348_12367:349-356_12375:357-357_12376:358-363_12382:364-375_12394:376-414_423:415-531_540:532-532_541:533-556_565:557-557_566:558-581_590:582-588_597:589-612_12617:613-742_12743:743-750_759:751-751_760:752-780_12819:781-783_12829:784-784_12823:785-789_798:790-790_12836:791-848_13636…	1	p3	(ATC)6	18	1	18
comp93096_c1_seq2_len=1009_path=[142:0-77_229:78-179_5729:180-181_5731:182-197_349:198-218_370:219-337_5826:338-338_5827:339-340_492:341-349_501:350-362_5836:363-538_5905:539-556_5923:557-645_797:646-646_798:647-677_829:678-754_6049:755-835_2666:836-872_1024:873-1008]	1	p2	(AT)8	16	10	25
comp68651_c0_seq1_len=1170_path=[1:0-201_203:202-211_213:212-295_297:296-299_301:300-988_990:989-1169]	1	p3	(CAT)6	18	288	305
comp326297_c0_seq1_len=272_path=[258:0-271]	1	p3	(GCA)6	18	1	18
comp53182_c0_seq1_len=638_path=[626:0-131_1264:132-156_783:157-637]	1	p3	(CAT)6	18	2	19
comp1003853_c0_seq1_len=227_path=[213:0-226]	1	p2	(TG)9	18	1	18
comp76608_c0_seq2_len=587_path=[1830:0-17_261:18-586]	1	p2	(AT)9	18	446	463
comp76608_c0_seq2_len=587_path=[1830:0-17_261:18-586]	2	p2	(TA)8	16	572	587
comp82736_c0_seq1_len=862_path=[12:0-36_2404:37-54_67:55-196_2505:197-861]	1	p4	(TTTC)5	20	1	20
comp84195_c0_seq1_len=326_path=[1576:0-42_1619:43-71_2865:72-114_2903:115-127_2916:128-132_1709:133-139_1716:140-325]	1	p3	(AAG)7	21	2	22
comp2092818_c0_seq1_len=208_path=[22:0-207]	1	p2	(CT)8	16	1	16
comp84090_c0_seq1_len=869_path=[239:0-503_743:504-624_864:625-644_884:645-781_1021:782-790_1030:791-868]	1	p4	(GCCA)5	20	103	122
comp68107_c0_seq1_len=313_path=[265:0-122_388:123-312]	1	p3	(AAT)6	18	264	281
comp95867_c0_seq1_len=1203_path=[7963:0-66_8030:67-68_8032:69-266_8230:267-321_8285:322-345_13958:346-771_8735:772-955_8919:956-1177_11413:1178-1202]	1	p3	(TTG)6	18	1	18
comp95863_c0_seq1_len=1747_path=[1:0-407_9195:408-408_410:409-429_431:430-449_451:450-479_481:480-738_740:739-754_756:755-768_770:769-777_779:778-778_780:779-789_791:790-876_878:877-894_896:895-939_941:940-951_953:952-1071_1073:1072-1095_1097:1096-1105_1107:1106-1131_1133:1132-1155_1157:1156-1281_1283:1282-1305_1307:1306-1332_1334:1333-1356_1358:1357-1746]	1	p3	(ATT)6	18	246	263
comp59114_c0_seq2_len=235_path=[1:0-114_116:115-141_143:142-234]	1	p2	(AT)10	20	1	20
comp78950_c0_seq2_len=863_path=[1:0-483_485:484-520_522:521-559_561:560-654_656:655-667_669:668-803_805:804-862]	1	p2	(GT)10	20	843	862
comp97224_c0_seq3_len=4128_path=[1:0-152_154:153-176_178:177-190_192:191-214_216:215-228_230:229-260_262:261-274_276:275-284_286:285-297_299:298-310_312:311-321_323:322-328_330:329-352_354:353-368_370:369-392_394:393-409_411:410-456_458:457-461_463:462-476_478:477-485_487:486-491_493:492-515_517:516-729_731:730-753_755:754-758_760:759-782_784:783-791_793:792-815_817:816-1140_1142:1141-1164_1166:1…	1	p3	(GAA)6	18	3122	3139
comp1446298_c0_seq1_len=334_path=[1:0-333]	1	p2	(AT)9	18	1	18
comp86016_c1_seq2_len=1180_path=[1158:0-59_1218:60-253_1412:254-263_1422:264-552_4880:553-556_1715:557-560_1719:561-1179]	1	p3	(TAC)6	18	3	20
comp86016_c0_seq2_len=429_path=[2315:0-136_2452:137-209_2525:210-242_2558:243-264_2580:265-352_2668:353-428]	1	p3	(AGT)6	18	2	19
comp1051168_c0_seq1_len=649_path=[657:0-648]	1	p2	(AG)10	20	630	649
comp91049_c0_seq1_len=1922_path=[8440:0-13_8454:14-463_8904:464-1921]	1	p3	(GTA)6	18	1707	1724
comp90200_c0_seq1_len=2402_path=[2380:0-946_3327:947-948_3329:949-981_6097:982-982_3363:983-1281_6144:1282-1479_6273:1480-1764_4145:1765-1786_6369:1787-2401]	1	p3	(CGG)7	21	977	997
comp49785_c0_seq1_len=1050_path=[1028:0-1049]	1	p2	(GA)8	16	736	751
comp555839_c0_seq1_len=544_path=[1:0-543]	1	p3	(GTA)6	18	52	69
comp85139_c0_seq1_len=573_path=[551:0-450_3578:451-458_3586:459-470_1022:471-474_3599:475-475_3600:476-502_1815:503-510_1062:511-572]	1	p2	(GA)10	20	1	20
comp97200_c0_seq5_len=1831_path=[1827:0-64_1892:65-75_1903:76-424_5989:425-427_2255:428-431_2259:432-1057_2885:1058-1081_2909:1082-1204_3032:1205-1288_3116:1289-1309_3137:1310-1411_3239:1412-1417_3245:1418-1633_3461:1634-1731_3559:1732-1734_3562:1735-1761_3589:1762-1830]	1	p3	(TAG)6	18	1730	1747
comp87867_c0_seq2_len=314_path=[2155:0-53_6282:54-201_2357:202-274_2430:275-313]	1	p2	(AT)10	20	1	20
comp84418_c0_seq1_len=1209_path=[1187:0-309_3051:310-310_1498:311-323_1511:324-604_1792:605-611_1799:612-694_1882:695-695_1883:696-716_1904:717-1058_2246:1059-1208]	1	p2	(AG)10	20	1189	1208
comp93921_c0_seq1_len=1372_path=[1355:0-120_1476:121-179_1535:180-253_1609:254-315_4774:316-317_4776:318-370_1726:371-375_1731:376-451_2732:452-471_1827:472-504_1860:505-516_1872:517-808_2169:809-832_2193:833-1053_2414:1054-1066_5033:1067-1137_5091:1138-1138_5092:1139-1161_2522:1162-1167_2528:1168-1239_5149:1240-1245_2606:1246-1271_2632:1272-1371]	1	p3	(TGT)6	18	1350	1367
comp73575_c0_seq1_len=433_path=[411:0-227_1180:228-228_1181:229-240_652:241-256_668:257-258_670:259-290_702:291-345_757:346-354_766:355-432]	1	p3	(AAG)6	18	411	428
comp87807_c0_seq3_len=241_path=[6933:0-54_6988:55-240]	1	p2	(CT)9	18	224	241
comp93259_c1_seq11_len=1889_path=[2031:0-136_7981:137-137_7982:138-144_7989:145-145_4659:146-177_8012:178-178_3526:179-191_3539:192-447_3795:448-590_2177:591-971_2558:972-1274_8313:1275-1286_2876:1287-1441_3031:1442-1483_3074:1484-1536_8429:1537-1538_3130:1539-1563_3155:1564-1592_8458:1593-1616_6211:1617-1640_3232:1641-1679_3271:1680-1888]	1	p3	(TGG)6	18	897	914
comp90391_c1_seq2_len=424_path=[1932:0-8_4654:9-14_4665:15-18_4672:19-20_4579:21-21_4580:22-28_1961:29-39_4592:40-98_4640:99-99_4641:100-100_4642:101-102_2035:103-103_2036:104-110_2043:111-119_2052:120-148_2081:149-234_4736:235-240_2173:241-266_3850:267-273_4766:274-283_4776:284-287_4780:288-295_2228:296-313_4792:314-329_3660:330-354_3685:355-360_2293:361-423]	1	p2	(CT)10	20	1	20
comp1102360_c0_seq1_len=386_path=[380:0-385]	1	p4	(GTTA)5	20	4	23
comp93339_c0_seq10_len=873_path=[124:0-4_133:5-89_220:90-116_3597:117-121_3602:122-124_255:125-133_264:134-137_268:138-140_271:141-144_275:145-150_281:151-164_295:165-185_316:186-189_320:190-213_344:214-240_371:241-264_395:265-315_446:316-320_451:321-339_470:340-344_475:345-345_476:346-369_500:370-444_575:445-473_604:474-492_623:493-497_628:498-504_635:505-507_2045:508-555_686:556-585_716:586-591…	1	p3	(CTT)6	18	854	871
comp102108_c0_seq1_len=451_path=[12100:0-68_12169:69-74_12175:75-450]	1	p3	(TTC)6	18	4	21
comp964095_c0_seq1_len=209_path=[1:0-208]	1	p2	(TC)8	16	183	198
comp15681_c0_seq1_len=807_path=[1:0-293_296:294-806]	1	p3	(TTA)7	21	787	807
comp34535_c0_seq1_len=230_path=[208:0-229]	1	p4	(TTGT)5	20	1	20
comp102275_c0_seq13_len=2901_path=[143:0-121_265:122-129_273:130-148_298:149-256_12106:257-275_428:276-385_538:386-412_565:413-416_569:417-440_593:441-452_605:453-495_648:496-617_770:618-636_789:637-671_824:672-681_834:682-682_835:683-695_848:696-705_858:706-706_859:707-718_871:719-742_895:743-764_917:765-788_941:789-811_964:812-827_980:828-835_988:836-836_989:837-860_1013:861-866_1019:867-869_10…	1	p3	(CTC)6	18	41	58
comp102275_c0_seq13_len=2901_path=[143:0-121_265:122-129_273:130-148_298:149-256_12106:257-275_428:276-385_538:386-412_565:413-416_569:417-440_593:441-452_605:453-495_648:496-617_770:618-636_789:637-671_824:672-681_834:682-682_835:683-695_848:696-705_858:706-706_859:707-718_871:719-742_895:743-764_917:765-788_941:789-811_964:812-827_980:828-835_988:836-836_989:837-860_1013:861-866_1019:867-869_10…	2	p2	(TA)9	18	2883	2900
comp91863_c0_seq1_len=1016_path=[994:0-121_1116:122-360_1355:361-372_1367:373-396_1391:397-416_3604:417-524_3667:525-530_1525:531-580_2358:581-593_1588:594-598_1593:599-675_1670:676-681_1676:682-705_2114:706-728_1723:729-753_1748:754-823_1818:824-872_1867:873-875_1870:876-1015]	1	p2	(AT)11	22	995	1016
comp82581_c0_seq1_len=408_path=[2:0-25_28:26-60_1554:61-69_73:70-77_81:78-124_1586:125-139_860:140-160_164:161-212_1623:213-219_1630:220-289_1356:290-298_296:299-407]	1	p2	(CT)10	20	1	20
comp98044_c1_seq17_len=2364_path=[9530:0-162_17391:163-172_9703:173-175_9706:176-196_9727:197-228_17414:229-238_13302:239-248_9031:249-294_9077:295-317_9100:318-364_9147:365-408_9191:409-432_897:433-488_4538:489-489_4539:490-614_17645:615-618_17649:619-950_5000:951-975_5025:976-1013_5063:1014-1036_5086:1037-1155_5205:1156-1263_5313:1264-1454_5504:1455-1476_18271:1477-1559_5609:1560-1583_5633:1584…	1	p2	(GT)9	18	1	18
comp98044_c1_seq17_len=2364_path=[9530:0-162_17391:163-172_9703:173-175_9706:176-196_9727:197-228_17414:229-238_13302:239-248_9031:249-294_9077:295-317_9100:318-364_9147:365-408_9191:409-432_897:433-488_4538:489-489_4539:490-614_17645:615-618_17649:619-950_5000:951-975_5025:976-1013_5063:1014-1036_5086:1037-1155_5205:1156-1263_5313:1264-1454_5504:1455-1476_18271:1477-1559_5609:1560-1583_5633:1584…	2	p3	(CAA)6	18	230	247
comp59174_c0_seq1_len=219_path=[197:0-11_209:12-50_248:51-218]	1	p3	(GAT)6	18	1	18
comp84459_c0_seq1_len=219_path=[1648:0-218]	1	p3	(TAA)7	21	199	219
comp96190_c0_seq7_len=3636_path=[1:0-85_16124:86-111_16127:112-132_270:133-260_398:261-290_428:291-1094_16656:1095-1095_16657:1096-1096_7741:1097-1098_1236:1099-1120_1258:1121-1633_1771:1634-1644_12629:1645-1668_1806:1669-2130_2268:2131-2918_3056:2919-2972_3110:2973-3003_3141:3004-3031_3169:3032-3635]	1	p2	(AT)8	16	2429	2444
comp47646_c0_seq1_len=317_path=[486:0-269_161:270-280_172:281-316]	1	p2	(GA)9	18	1	18
comp47646_c0_seq1_len=317_path=[486:0-269_161:270-280_172:281-316]	2	p2	(AG)8	16	114	129
comp47642_c0_seq1_len=516_path=[1:0-298_300:299-515]	1	p2	(TC)10	20	497	516
comp89546_c0_seq2_len=2607_path=[32:0-24_57:25-30_63:31-860_893:861-2297_2330:2298-2318_2351:2319-2354_2387:2355-2360_2393:2361-2606]	1	p3	(TTC)7	21	1	21
comp93034_c0_seq3_len=1093_path=[3117:0-76_9:77-100_33:101-147_80:148-164_97:165-225_158:226-226_159:227-250_183:251-336_269:337-346_279:347-414_347:415-415_348:416-418_351:419-424_357:425-648_4732:649-651_584:652-667_600:668-766_699:767-790_723:791-792_725:793-799_732:800-944_1093:945-1092]	1	p4	(TGTA)5	20	78	97
comp93614_c0_seq3_len=397_path=[1:0-284_5471:285-293_5480:294-306_5493:307-313_5500:314-322_5509:323-353_5534:354-354_357:355-379_382:380-396]	1	p3	(GTA)6	18	14	31
comp97724_c1_seq1_len=1303_path=[1862:0-89_1952:90-111_1974:112-1044_2907:1045-1302]	1	p3	(AGA)6	18	1	18
comp1762007_c0_seq1_len=220_path=[198:0-219]	1	p2	(AG)9	18	1	18
comp89391_c0_seq3_len=909_path=[897:0-309_2048:310-360_3341:361-367_3346:368-450_1343:451-514_1407:515-529_1422:530-548_3393:549-714_3489:715-723_3499:724-729_1622:730-755_3553:756-757_3555:758-790_1698:791-908]	1	p2	(TA)10	20	890	909
comp101668_c1_seq1_len=770_path=[1807:0-29_1838:30-333_9846:334-342_2146:343-419_2223:420-424_2228:425-484_2288:485-490_2294:491-747_10481:748-769]	1	p2	(AG)9	18	2	19
comp101668_c0_seq16_len=1469_path=[12245:0-4_6119:5-5_12269:6-6_452:7-123_569:124-141_12332:142-142_12336:143-145_12339:146-165_12359:166-166_612:167-191_12378:192-228_674:229-523_969:524-632_12785:633-638_12791:639-809_12881:810-815_12887:816-819_1265:820-830_1276:831-839_1285:840-872_12911:873-877_12916:878-878_12917:879-879_12929:880-891_1337:892-931_12958:932-938_1384:939-941_12987:942-942_12…	1	p3	(GAT)6	18	1452	1469
comp102202_c0_seq5_len=5291_path=[5480:0-229_5710:230-254_5735:255-278_5759:279-557_6038:558-892_6373:893-912_15725:913-916_15730:917-1600_15969:1601-1611_15980:1612-2369_12700:2370-2384_7850:2385-2650_8116:2651-2652_8118:2653-3028_8494:3029-3035_8501:3036-3298_8764:3299-3763_9229:3764-4098_9564:4099-4105_9571:4106-4553_10019:4554-4829_10295:4830-5104_13170:5105-5290]	1	p2	(CT)8	16	3	18
comp101685_c0_seq4_len=6171_path=[6279:0-319_6599:320-933_16208:934-943_7223:944-2543_17463:2544-2548_16290:2549-2557_8837:2558-3559_17509:3560-3582_17532:3583-3583_17533:3584-3586_9866:3587-3612_15040:3613-3628_9908:3629-4221_10501:4222-4237_10517:4238-4273_17678:4274-4274_10554:4275-4291_10571:4292-4323_10603:4324-4337_10617:4338-4361_17727:4362-4920_17799:4921-5135_11417:5136-5651_18064:5652-5…	1	p2	(TC)9	18	56	73
comp91569_c0_seq4_len=1035_path=[2156:0-70_2235:71-125_2290:126-141_2306:142-167_5547:168-168_5548:169-174_5554:175-303_5649:304-314_5660:315-322_5668:323-329_2494:330-344_2509:345-348_5678:349-574_5788:575-578_5792:579-579_2744:580-588_2753:589-591_2756:592-641_2806:642-662_1002:663-663_1003:664-707_5833:708-713_5839:714-724_5854:725-739_5869:740-745_1085:746-752_1092:753-787_5898:788-788_5899:7…	1	p4	(AATC)5	20	819	838
comp62428_c0_seq1_len=396_path=[5:0-41_47:42-395]	1	p4	(GGAG)6	24	1	24
comp94790_c3_seq1_len=598_path=[1453:0-597]	1	p4	(CATA)5	20	1	20
comp38271_c0_seq1_len=464_path=[444:0-258_705:259-463]	1	p3	(CTC)6	18	10	27
comp58363_c0_seq1_len=204_path=[1:0-68_74:69-157_163:158-203]	1	p4	(CTAT)5	20	183	202
comp91143_c0_seq1_len=1656_path=[1635:0-73_1710:74-159_4870:160-209_1846:210-223_1860:224-310_4967:311-320_4977:321-333_1970:334-347_5011:348-359_1996:360-413_2050:414-703_5229:704-704_5230:705-1655]	1	p2	(GT)8	16	1474	1489
comp80863_c0_seq1_len=806_path=[790:0-159_950:160-198_990:199-429_1221:430-678_1470:679-762_1554:763-763_1555:764-805]	1	p2	(AT)9	18	1	18
comp82079_c0_seq1_len=561_path=[1:0-136_138:137-235_237:236-259_261:260-267_269:268-350_3289:351-391_393:392-560]	1	p3	(ATT)6	18	455	472
comp71339_c0_seq1_len=261_path=[313:0-7_321:8-13_327:14-89_1038:90-93_407:94-104_418:105-260]	1	p2	(TC)9	18	3	20
comp98452_c0_seq3_len=1866_path=[1878:0-1100_2984:1101-1274_25456:1275-1285_25467:1286-1295_3179:1296-1531_3415:1532-1532_3416:1533-1808_25849:1809-1865]	1	p3	(TGT)7	21	1287	1307
comp98452_c4_seq3_len=3486_path=[10030:0-139_19628:140-178_26306:179-201_10225:202-332_24877:333-333_20957:334-348_24884:349-524_25098:525-546_10570:547-1069_11093:1070-1616_20363:1617-1638_11662:1639-2808_12832:2809-2810_12834:2811-2874_26171:2875-2876_12900:2877-2881_12905:2882-3007_26196:3008-3008_13032:3009-3024_13048:3025-3029_13053:3030-3142_13167:3143-3186_13211:3187-3211_13236:3212-3230_2…	1	p4	(TACA)5	20	182	201
comp98452_c4_seq3_len=3486_path=[10030:0-139_19628:140-178_26306:179-201_10225:202-332_24877:333-333_20957:334-348_24884:349-524_25098:525-546_10570:547-1069_11093:1070-1616_20363:1617-1638_11662:1639-2808_12832:2809-2810_12834:2811-2874_26171:2875-2876_12900:2877-2881_12905:2882-3007_26196:3008-3008_13032:3009-3024_13048:3025-3029_13053:3030-3142_13167:3143-3186_13211:3187-3211_13236:3212-3230_2…	2	p3	(GAT)6	18	2345	2362
comp92484_c0_seq2_len=1217_path=[1957:0-109_2067:110-116_2074:117-202_2160:203-257_2215:258-311_7006:312-325_7020:326-355_7050:356-371_7066:372-389_2347:390-580_2538:581-623_2581:624-656_7274:657-693_2651:694-733_2691:734-788_7517:789-802_2760:803-846_2804:847-897_2855:898-950_7427:951-1216]	1	p2	(AG)8	16	1200	1215
comp101283_c0_seq11_len=1041_path=[7319:0-23_10455:24-58_7355:59-82_7390:83-95_4727:96-122_14334:123-158_4790:159-240_4872:241-284_4916:285-345_4977:346-427_14430:428-443_14446:444-460_5092:461-461_5093:462-522_5154:523-593_5225:594-650_14537:651-671_14558:672-672_5304:673-695_5327:696-1040]	1	p4	(GCTC)5	20	308	327
comp93936_c2_seq1_len=968_path=[7034:0-82_7117:83-140_7175:141-360_7395:361-362_7397:363-397_7432:398-422_7457:423-443_7478:444-543_7578:544-568_7603:569-967]	1	p3	(AAG)7	21	1	21
comp95667_c0_seq2_len=445_path=[1:0-180_182:181-181_183:182-237_239:238-238_240:239-262_7236:263-274_7251:275-278_7255:279-314_328:315-373_387:374-394_408:395-421_7312:422-444]	1	p3	(CTT)7	21	1	21
comp95667_c0_seq2_len=445_path=[1:0-180_182:181-181_183:182-237_239:238-238_240:239-262_7236:263-274_7251:275-278_7255:279-314_328:315-373_387:374-394_408:395-421_7312:422-444]	2	p4	(ATCT)5	20	91	110
comp100060_c0_seq9_len=994_path=[2208:0-96_3496:97-106_2315:107-167_8046:168-168_8047:169-184_2393:185-247_8404:248-252_8086:253-255_2464:256-405_8299:406-406_2615:407-441_2650:442-528_8323:529-529_8324:530-537_8332:538-592_8373:593-609_8390:610-610_8394:611-611_8395:612-613_2822:614-615_2824:616-623_2832:624-627_2836:628-650_8421:651-652_8423:653-713_8468:714-714_8469:715-727_2936:728-728_2937:7…	1	p2	(AG)9	18	841	858
comp75121_c0_seq1_len=662_path=[1796:0-170_587:171-367_784:368-371_788:372-661]	1	p3	(TCC)6	18	1	18
comp99799_c1_seq6_len=554_path=[4078:0-102_4181:103-189_4268:190-235_4400:236-264_10198:265-265_4430:266-395_4560:396-438_4603:439-474_10382:475-553]	1	p3	(CTA)6	18	1	18
comp29949_c0_seq1_len=843_path=[377:0-368_774:369-842]	1	p4	(CTAT)5	20	1	20
comp94059_c0_seq2_len=3528_path=[2:0-1098_1101:1099-1119_1122:1120-1537_7015:1538-1716_8600:1717-2801_2628:2802-2881_2708:2882-2882_2709:2883-2906_2733:2907-2970_8813:2971-2971_2798:2972-2972_2799:2973-2991_2818:2992-3101_2928:3102-3527]	1	p2	(CT)11	22	1	22
comp71665_c1_seq1_len=313_path=[291:0-274_1354:275-283_575:284-312]	1	p4	(TGGA)5	20	291	310
comp75397_c0_seq1_len=306_path=[659:0-37_19:38-97_80:98-126_115:127-251_240:252-305]	1	p3	(AAC)6	18	287	304
comp100197_c0_seq5_len=1987_path=[9626:0-3_7310:4-21_13137:22-55_7366:56-123_11969:124-126_7437:127-148_184:149-213_249:214-252_288:253-315_351:316-319_355:320-387_12278:388-388_12264:389-391_12267:392-421_457:422-448_484:449-487_12390:488-489_6982:490-505_12407:506-735_5440:736-755_12608:756-762_5467:763-826_5531:827-847_883:848-1070_1106:1071-1081_1117:1082-1228_1264:1229-1246_1282:1247-1347_12…	1	p2	(AT)9	18	1	18
comp85691_c0_seq3_len=3808_path=[8:0-562_575:563-743_762:744-811_830:812-2300_2319:2301-3611_3644:3612-3647_3680:3648-3656_3689:3657-3807]	1	p3	(TGA)6	18	1	18
comp77755_c0_seq2_len=503_path=[280:0-91_1774:92-92_385:93-176_469:177-279_1933:280-389_1977:390-391_1442:392-392_1204:393-395_1207:396-453_1265:454-502]	1	p3	(AGA)6	18	450	467
comp56424_c0_seq1_len=478_path=[462:0-69_532:70-308_771:309-477]	1	p3	(TTC)7	21	2	22
comp46130_c0_seq1_len=239_path=[1:0-92_94:93-105_107:106-238]	1	p2	(TC)10	20	1	20
comp24729_c0_seq1_len=222_path=[1:0-221]	1	p2	(TA)8	16	206	221
comp91738_c1_seq5_len=758_path=[10165:0-16_11346:17-18_8611:19-34_1853:35-126_1945:127-143_11513:144-434_2253:435-457_2276:458-581_2400:582-614_2433:615-757]	1	p3	(ATG)7	21	738	758
comp101799_c1_seq1_len=1053_path=[3545:0-167_3713:168-168_3714:169-192_16724:193-410_16966:411-414_16970:415-617_17056:618-632_4178:633-636_17090:637-751_4301:752-770_4320:771-775_4325:776-796_17204:797-816_17224:817-826_17234:827-838_13557:839-839_13558:840-862_4409:863-1052]	1	p4	(TGAT)5	20	753	772
comp98481_c0_seq1_len=3532_path=[3573:0-32_7291:33-52_3625:53-145_3718:146-159_3732:160-1180_4753:1181-1211_4784:1212-1400_10357:1401-1402_4975:1403-1413_4986:1414-1783_5356:1784-1799_5372:1800-2520_10589:2521-2542_6115:2543-2722_6295:2723-2747_6320:2748-2831_6404:2832-2855_6428:2856-3018_6591:3019-3042_6615:3043-3087_6660:3088-3094_6667:3095-3111_6684:3112-3118_6691:3119-3179_6752:3180-3531]	1	p3	(AAG)6	18	1	18
comp41021_c0_seq1_len=304_path=[302:0-68_371:69-79_382:80-303]	1	p3	(CCT)7	21	1	21
comp80031_c0_seq1_len=2377_path=[3051:0-151_3203:152-154_3206:155-156_3208:157-213_3265:214-433_3485:434-451_3503:452-597_5824:598-833_1532:834-836_1534:837-2376]	1	p3	(CTC)6	18	444	461
comp80031_c0_seq1_len=2377_path=[3051:0-151_3203:152-154_3206:155-156_3208:157-213_3265:214-433_3485:434-451_3503:452-597_5824:598-833_1532:834-836_1534:837-2376]	2	p3	(GGT)8	24	835	858
comp90822_c0_seq2_len=959_path=[996:0-268_1265:269-299_1306:300-465_1473:466-533_1541:534-548_1556:549-578_3263:579-580_1588:581-598_3279:599-611_3292:612-715_1771:716-786_3421:787-873_1929:874-958]	1	p4	(TCCT)5	20	332	351
comp77585_c1_seq1_len=246_path=[230:0-23_1282:24-31_262:32-40_271:41-128_359:129-136_367:137-153_390:154-245]	1	p4	(AAAG)5	20	226	245
comp93453_c0_seq2_len=3460_path=[1951:0-1189_3141:1190-2210_4162:2211-2218_4170:2219-3459]	1	p3	(GGA)6	18	3188	3205
comp84696_c1_seq1_len=275_path=[8139:0-274]	1	p3	(TTA)7	21	1	21
comp97787_c0_seq11_len=676_path=[1966:0-31_9818:32-94_9846:95-112_2079:113-180_2147:181-301_2268:302-313_9888:314-348_10070:349-379_2346:380-390_2357:391-434_2401:435-471_10085:472-473_2440:474-559_2526:560-583_2550:584-675]	1	p4	(ACCT)5	20	636	655
comp95408_c0_seq1_len=633_path=[5589:0-227_5817:228-290_5880:291-311_5901:312-459_6049:460-481_11184:482-497_11200:498-632]	1	p2	(TC)10	20	1	20
comp69879_c0_seq3_len=573_path=[354:0-70_425:71-170_525:171-171_526:172-200_1102:201-572]	1	p4	(GTGA)5	20	554	573
comp65963_c0_seq1_len=713_path=[1:0-390_392:391-568_570:569-594_596:595-712]	1	p2	(TA)9	18	1	18
comp88466_c0_seq15_len=352_path=[342:0-93_436:94-145_489:146-149_493:150-194_10195:195-199_10403:200-204_10207:205-208_3028:209-251_258:252-260_10353:261-262_10355:263-281_10377:282-282_10378:283-287_294:288-290_297:291-293_300:294-294_301:295-299_306:300-300_307:301-351]	1	p3	(ATA)7	21	1	21
comp88462_c0_seq18_len=2430_path=[2:0-182_185:183-194_197:195-251_14425:252-265_6134:266-323_6192:324-489_6370:490-542_14619:543-546_6427:547-558_6439:559-912_927:913-944_7268:945-1006_7330:1007-1024_7348:1025-1112_14903:1113-1121_14912:1122-1325_1340:1326-1361_9678:1362-1394_15027:1395-1426_7672:1427-1479_7725:1480-1484_7730:1485-1881_8127:1882-2044_15353:2045-2060_15369:2061-2062_15371:2063-225…	1	p2	(TC)10	20	1	20
comp94890_c0_seq2_len=6436_path=[1:0-767_769:768-853_855:854-3915_15060:3916-3917_12842:3918-3991_12916:3992-4226_3917:4227-4230_3921:4231-6216_5909:6217-6435]	1	p3	(GAT)6	18	6071	6088
comp70638_c0_seq1_len=703_path=[681:0-159_841:160-215_897:216-425_1107:426-465_1147:466-702]	1	p3	(AAT)6	18	682	699
comp13970_c0_seq1_len=604_path=[1:0-603]	1	p2	(AG)9	18	1	18
comp538110_c0_seq1_len=665_path=[1:0-664]	1	p4	(GTCT)5	20	90	109
comp93920_c0_seq1_len=2026_path=[2004:0-271_2276:272-288_2293:289-751_2756:752-775_2780:776-1591_6010:1592-1604_3609:1605-1720_6084:1721-1733_3738:1734-1866_3871:1867-1870_3875:1871-1907_3912:1908-1946_3951:1947-1965_6189:1966-1986_3991:1987-1997_4002:1998-2025]	1	p4	(TATG)6	24	2003	2026
comp2707776_c0_seq1_len=204_path=[182:0-203]	1	p2	(AC)9	18	182	199
comp99819_c0_seq6_len=446_path=[2910:0-205_3123:206-263_3181:264-283_11118:284-284_11119:285-305_11133:306-327_3245:328-344_5109:345-358_11204:359-365_11211:366-377_3295:378-380_3298:381-412_3336:413-445]	1	p3	(GAG)7	21	367	387
comp99819_c1_seq6_len=1371_path=[5280:0-77_10925:78-80_5361:81-156_11003:157-164_1956:165-339_2131:340-376_2171:377-725_11337:726-729_2524:730-734_2529:735-744_11355:745-811_11436:812-813_2608:814-830_2625:831-852_11484:853-853_2649:854-883_2679:884-892_2688:893-926_11520:927-950_11557:951-974_6458:975-1060_2907:1061-1081_11736:1082-1086_6786:1087-1139_5702:1140-1174_11813:1175-1177_11816:1178-12…	1	p2	(GA)10	20	1	20
comp13058_c0_seq1_len=232_path=[3:0-106_110:107-113_117:114-231]	1	p4	(AAAT)5	20	1	20
comp101815_c0_seq67_len=214_path=[18838:0-100_19068:101-123_4139:124-213]	1	p2	(TA)10	20	1	20
comp81213_c0_seq1_len=1272_path=[1:0-868_870:869-977_981:978-1007_2593:1008-1039_2625:1040-1047_1051:1048-1066_1072:1067-1271]	1	p2	(GA)8	16	1133	1148
comp93924_c1_seq3_len=1426_path=[7805:0-115_7921:116-130_18779:131-257_8070:258-383_8196:384-411_8224:412-780_17227:781-813_8593:814-858_19740:859-1053_8836:1054-1075_8858:1076-1100_14404:1101-1121_8907:1122-1158_8944:1159-1224_9010:1225-1291_9077:1292-1311_9097:1312-1383_9169:1384-1385_9171:1386-1425]	1	p3	(CAC)6	18	1084	1101
comp1011219_c0_seq1_len=352_path=[1:0-351]	1	p2	(TA)8	16	1	16
comp97433_c0_seq12_len=1074_path=[5147:0-96_1124:97-344_5616:345-483_1372:484-620_7467:621-763_4047:764-819_7575:820-858_5050:859-955_1806:956-1073]	1	p4	(TTAT)5	20	1052	1071
comp5733_c0_seq1_len=475_path=[6:0-474]	1	p2	(CT)8	16	434	449
comp68545_c0_seq2_len=635_path=[1:0-220_1766:221-232_234:233-349_1481:350-430_1963:431-534_1666:535-634]	1	p3	(AGA)6	18	618	635
comp99883_c0_seq4_len=1595_path=[1:0-67_6318:68-68_70:69-80_82:81-83_85:84-131_133:132-132_6345:133-145_147:146-381_383:382-512_6504:513-513_6505:514-515_6507:516-524_526:525-525_527:526-578_6540:579-579_581:580-629_6564:630-639_3239:640-645_6578:646-722_6642:723-723_6643:724-724_6644:725-726_6646:727-780_782:781-795_6715:796-1052_6843:1053-1060_6851:1061-1061_6852:1062-1062_1064:1063-1091_1093:1…	1	p4	(ATTC)5	20	70	89
comp97627_c0_seq1_len=1837_path=[1816:0-280_2098:281-387_2205:388-412_2230:413-518_2336:519-529_2347:530-541_2359:542-755_3873:756-763_2581:764-816_6825:817-819_2637:820-820_2638:821-1138_2956:1139-1296_4222:1297-1297_3115:1298-1521_3339:1522-1570_3388:1571-1573_3391:1574-1592_3410:1593-1709_3527:1710-1710_3528:1711-1715_3533:1716-1836]	1	p2	(AG)8	16	1821	1836
comp99259_c0_seq7_len=212_path=[10084:0-11_10104:12-16_10109:17-68_10738:69-89_10194:90-92_10197:93-130_10233:131-136_10239:137-142_1441:143-153_10287:154-187_6078:188-211]	1	p2	(AG)9	18	195	212
comp83657_c0_seq1_len=2597_path=[2578:0-425_3007:426-2253_4835:2254-2270_4852:2271-2346_4928:2347-2596]	1	p4	(AAAG)5	20	2574	2593
comp91587_c0_seq1_len=1757_path=[1:0-473_475:474-498_500:499-566_20590:567-569_571:570-570_572:571-590_20627:591-617_619:618-627_20661:628-1534_1536:1535-1568_1570:1569-1569_1571:1570-1756]	1	p3	(AAC)6	18	269	286
comp94934_c0_seq15_len=385_path=[6867:0-47_8927:48-51_4111:52-64_4124:65-85_8951:86-86_14:87-88_16:89-91_8954:92-94_8957:95-110_8973:111-127_8990:128-152_80:153-348_4754:349-384]	1	p3	(TCT)6	18	87	104
comp1652229_c0_seq1_len=206_path=[1:0-205]	1	p2	(AG)8	16	1	16
comp1601437_c0_seq1_len=281_path=[1:0-280]	1	p2	(TC)9	18	263	280
comp85747_c1_seq1_len=308_path=[1855:0-75_1931:76-121_3957:122-124_1980:125-142_1998:143-143_1999:144-175_4044:176-182_2038:183-189_2045:190-307]	1	p3	(GAA)6	18	289	306
comp85747_c2_seq1_len=343_path=[1162:0-42_3861:43-342]	1	p3	(AGA)6	18	1	18
comp101883_c1_seq2_len=6457_path=[13750:0-234_148:235-257_171:258-398_312:399-416_330:417-980_894:981-1727_1641:1728-1942_1856:1943-1946_1860:1947-2109_2023:2110-2151_19760:2152-2171_19799:2172-2223_2137:2224-2246_2160:2247-3751_3665:3752-3759_3673:3760-4308_4222:4309-4309_4223:4310-4333_4247:4334-5215_19412:5216-5235_5149:5236-5634_19562:5635-5695_5609:5696-5804_5718:5805-5823_19654:5824-6096_19…	1	p2	(GA)8	16	6438	6453
comp1398168_c0_seq1_len=248_path=[1:0-247]	1	p2	(AT)8	16	30	45
comp90196_c2_seq1_len=1103_path=[1:0-1_3:2-25_6718:26-35_6728:36-59_61:60-240_242:241-254_256:255-339_7071:340-346_7078:347-357_359:358-383_7090:384-1066_1068:1067-1102]	1	p2	(CT)11	22	1	22
comp100846_c0_seq40_len=473_path=[2687:0-357_12349:358-395_8095:396-408_8108:409-435_8135:436-472]	1	p2	(CT)9	18	210	227
comp87416_c0_seq7_len=1917_path=[1631:0-363_1995:364-528_3481:529-572_3525:573-585_3538:586-654_2160:655-704_2210:705-762_2268:763-862_4960:863-879_3644:880-881_3646:882-961_3726:962-990_3755:991-1000_2368:1001-1076_2444:1077-1475_2843:1476-1497_2865:1498-1916]	1	p3	(TTA)6	18	967	984
comp90373_c0_seq6_len=473_path=[1167:0-49_6120:50-59_1240:60-168_1349:169-183_1364:184-231_7436:232-234_7439:235-235_7440:236-241_317:242-472]	1	p3	(TCT)6	18	1	18
comp90111_c1_seq5_len=1524_path=[1520:0-215_1736:216-247_9520:248-266_9548:267-281_1802:282-285_1806:286-314_1835:315-377_9630:378-378_9631:379-381_1917:382-382_1918:383-406_1942:407-628_9674:629-639_9685:640-795_2334:796-888_9773:889-899_9784:900-900_9785:901-917_2456:918-960_9806:961-1523]	1	p3	(TAC)8	24	1298	1321
comp90111_c1_seq5_len=1524_path=[1520:0-215_1736:216-247_9520:248-266_9548:267-281_1802:282-285_1806:286-314_1835:315-377_9630:378-378_9631:379-381_1917:382-382_1918:383-406_1942:407-628_9674:629-639_9685:640-795_2334:796-888_9773:889-899_9784:900-900_9785:901-917_2456:918-960_9806:961-1523]	2	p3	(TCT)8	24	1501	1524
comp93450_c0_seq3_len=1783_path=[1674:0-208_9481:209-231_9516:232-232_6727:233-291_9537:292-316_3804:317-460_9579:461-466_3954:467-645_4133:646-712_9693:713-942_9817:943-957_9832:958-963_9834:964-1144_9902:1145-1238_4726:1239-1239_7057:1240-1263_4751:1264-1328_6882:1329-1351_10071:1352-1429_4917:1430-1451_4939:1452-1782]	1	p3	(CAC)7	21	1	21
comp82786_c0_seq5_len=1398_path=[2091:0-140_2232:141-161_2253:162-196_4677:197-200_2292:201-244_2336:245-301_2393:302-319_2411:320-352_4747:353-356_4751:357-359_4754:360-365_37:366-387_59:388-557_229:558-570_242:571-665_4871:666-736_408:737-761_433:762-791_463:792-825_497:826-888_560:889-912_584:913-998_670:999-1018_690:1019-1397]	1	p3	(TTC)6	18	358	375
comp91519_c0_seq4_len=659_path=[767:0-64_832:65-70_838:71-78_846:79-95_3218:96-99_867:100-116_3237:117-135_3256:136-140_908:141-162_3281:163-165_933:166-190_958:191-193_961:194-215_983:216-256_1024:257-291_3321:292-299_3329:300-301_1069:302-303_1071:304-309_1077:310-345_3354:346-364_3373:365-368_3377:369-371_3380:372-396_1164:397-429_1197:430-431_1199:432-455_1223:456-461_1229:462-470_3436:471-48…	1	p3	(GTA)6	18	176	193
comp91519_c0_seq4_len=659_path=[767:0-64_832:65-70_838:71-78_846:79-95_3218:96-99_867:100-116_3237:117-135_3256:136-140_908:141-162_3281:163-165_933:166-190_958:191-193_961:194-215_983:216-256_1024:257-291_3321:292-299_3329:300-301_1069:302-303_1071:304-309_1077:310-345_3354:346-364_3373:365-368_3377:369-371_3380:372-396_1164:397-429_1197:430-431_1199:432-455_1223:456-461_1229:462-470_3436:471-48…	2	p3	(AGT)6	18	482	499
comp91519_c0_seq4_len=659_path=[767:0-64_832:65-70_838:71-78_846:79-95_3218:96-99_867:100-116_3237:117-135_3256:136-140_908:141-162_3281:163-165_933:166-190_958:191-193_961:194-215_983:216-256_1024:257-291_3321:292-299_3329:300-301_1069:302-303_1071:304-309_1077:310-345_3354:346-364_3373:365-368_3377:369-371_3380:372-396_1164:397-429_1197:430-431_1199:432-455_1223:456-461_1229:462-470_3436:471-48…	3	p4	(ATTA)5	20	637	656
comp87125_c0_seq2_len=970_path=[957:0-87_2516:88-167_1124:168-207_3391:208-226_2822:227-252_1209:253-288_1245:289-291_1248:292-380_1337:381-460_1417:461-544_1501:545-566_1523:567-740_3196:741-742_1699:743-773_1730:774-812_1769:813-920_1877:921-931_1888:932-969]	1	p3	(ATA)6	18	1	18
comp84059_c0_seq1_len=1127_path=[1:0-51_2937:52-74_76:75-75_77:76-221_223:222-235_237:236-1126]	1	p2	(GA)11	22	1	22
comp98835_c1_seq4_len=2653_path=[7235:0-92_7347:93-140_7395:141-493_7748:494-668_7923:669-694_13453:695-967_8222:968-1006_8261:1007-1361_8616:1362-1511_13733:1512-1707_8962:1708-1709_8964:1710-2274_14039:2275-2652]	1	p3	(ACT)6	18	218	235
comp98835_c0_seq2_len=2174_path=[2222:0-25_2248:26-106_2329:107-274_13176:275-2173]	1	p3	(ACT)7	21	4	24
comp95792_c0_seq1_len=245_path=[3553:0-105_3659:106-160_3714:161-244]	1	p3	(GAA)6	18	4	21
comp80631_c0_seq1_len=400_path=[1:0-129_131:130-140_142:141-156_158:157-299_1277:300-307_314:308-311_318:312-338_345:339-399]	1	p3	(AGA)7	21	380	400
comp81062_c1_seq1_len=446_path=[9:0-445]	1	p3	(CTT)7	21	1	21
comp834589_c0_seq1_len=259_path=[237:0-258]	1	p2	(TA)8	16	117	132
comp91904_c1_seq3_len=1946_path=[2098:0-108_2208:109-185_2458:186-187_2460:188-1053_3326:1054-1072_3345:1073-1278_3551:1279-1279_3552:1280-1303_3576:1304-1436_3709:1437-1439_3712:1440-1945]	1	p4	(TTTC)5	20	1926	1945
comp91904_c2_seq9_len=1459_path=[5223:0-7_5231:8-27_12785:28-28_12786:29-29_10637:30-59_12794:60-70_5283:71-125_5338:126-137_5350:138-602_13075:603-660_13144:661-773_8975:774-784_8986:785-882_5873:883-973_13316:974-988_5981:989-1458]	1	p4	(AGAA)5	20	1	20
comp74631_c0_seq2_len=342_path=[1101:0-20_421:21-59_460:60-83_484:84-121_522:122-146_547:147-149_550:150-211_612:212-341]	1	p3	(TGC)6	18	1	18
comp98880_c1_seq3_len=590_path=[2640:0-138_17830:139-224_2779:225-561_13366:562-589]	1	p2	(AG)8	16	1	16
comp97289_c0_seq14_len=758_path=[5076:0-332_5409:333-342_5419:343-450_5527:451-468_5545:469-537_5614:538-733_5810:734-757]	1	p4	(GATG)5	20	736	755
comp12863_c0_seq1_len=234_path=[212:0-13_226:14-233]	1	p2	(AG)8	16	219	234
comp91368_c0_seq1_len=753_path=[1:0-75_77:76-93_95:94-104_106:105-160_3141:161-164_166:165-176_3152:177-217_219:218-223_225:224-268_270:269-269_271:270-293_3232:294-328_330:329-330_332:331-539_3384:540-575_3409:576-583_3444:584-584_3445:585-593_2485:594-605_3439:606-610_612:611-638_640:639-752]	1	p3	(ATT)6	18	682	699
comp98888_c1_seq3_len=607_path=[2897:0-23_2921:24-24_2922:25-48_12114:49-63_2961:64-127_12192:128-203_12328:204-215_11031:216-222_11038:223-261_3165:262-317_3221:318-327_3231:328-583_12772:584-606]	1	p3	(TTC)6	18	1	18
comp465912_c0_seq1_len=202_path=[1:0-201]	1	p3	(CAC)7	21	178	198
comp91364_c0_seq12_len=1136_path=[9410:0-95_9506:96-142_12578:143-166_12602:167-189_12625:190-204_7726:205-260_7782:261-275_7797:276-278_7800:279-284_7806:285-443_7965:444-542_5549:543-561_5568:562-602_12788:603-608_12794:609-677_12935:678-678_12936:679-690_5841:691-699_5850:700-752_4478:753-754_4480:755-765_4491:766-813_4542:814-974_6997:975-990_4719:991-1135]	1	p4	(TATG)5	20	144	163
comp2778426_c0_seq1_len=216_path=[194:0-215]	1	p3	(AAG)6	18	147	164
comp49386_c0_seq1_len=238_path=[216:0-16_233:17-202_419:203-208_425:209-214_568:215-237]	1	p4	(ATAG)5	20	219	238
comp82176_c0_seq2_len=733_path=[726:0-108_835:109-128_855:129-271_1991:272-286_1015:287-307_2017:308-413_1155:414-451_1193:452-732]	1	p2	(AC)9	18	716	733
comp90084_c0_seq6_len=541_path=[6358:0-0_4895:1-62_2548:63-106_2592:107-165_6439:166-236_2722:237-265_2751:266-375_2861:376-387_2873:388-425_6548:426-428_2924:429-434_2930:435-440_2936:441-458_6568:459-464_2960:465-469_2965:470-470_2966:471-540]	1	p4	(AAGG)5	20	460	479
comp91353_c0_seq2_len=2851_path=[11835:0-2_21:3-80_99:81-88_107:89-110_129:111-115_134:116-120_143:121-137_160:138-288_311:289-650_673:651-950_973:951-974_997:975-983_1006:984-1007_1030:1008-1037_1060:1038-1061_1084:1062-1208_1231:1209-1232_1255:1233-1238_1261:1239-1251_1274:1252-1253_1276:1254-1262_1285:1263-1265_1288:1266-1277_1300:1278-1361_1384:1362-1388_1411:1389-1412_1435:1413-2122_2145:212…	1	p3	(ACT)7	21	1	21
comp98842_c1_seq5_len=2410_path=[3285:0-95_9644:96-116_9665:117-125_14310:126-126_3417:127-128_3419:129-160_14357:161-199_14414:200-212_14427:213-218_3509:219-226_14460:227-372_14634:373-406_3697:407-408_3699:409-486_3777:487-648_3939:649-807_4098:808-1339_4630:1340-1355_15129:1356-1468_4759:1469-1545_4836:1546-1582_4873:1583-1598_15261:1599-1699_4990:1700-1703_4994:1704-1807_15372:1808-1809_1098…	1	p3	(TCC)6	18	208	225
comp1159960_c0_seq1_len=207_path=[1:0-206]	1	p4	(TACA)5	20	186	205
comp165381_c0_seq1_len=318_path=[296:0-317]	1	p3	(GAA)6	18	299	316
comp90810_c0_seq19_len=856_path=[3883:0-38_3922:39-80_3964:81-90_14283:91-98_14291:99-105_3989:106-110_3994:111-147_4031:148-165_14469:166-178_14482:179-181_8454:182-190_4077:191-344_4231:345-347_4234:348-372_8788:373-393_8809:394-404_4282:405-458_8510:459-550_4391:551-586_9315:587-590_9319:591-648_14963:649-660_14975:661-668_9397:669-680_9409:681-682_9411:683-769_15072:770-775_15078:776-816_1039…	1	p3	(TCT)6	18	1	18
comp90810_c0_seq19_len=856_path=[3883:0-38_3922:39-80_3964:81-90_14283:91-98_14291:99-105_3989:106-110_3994:111-147_4031:148-165_14469:166-178_14482:179-181_8454:182-190_4077:191-344_4231:345-347_4234:348-372_8788:373-393_8809:394-404_4282:405-458_8510:459-550_4391:551-586_9315:587-590_9319:591-648_14963:649-660_14975:661-668_9397:669-680_9409:681-682_9411:683-769_15072:770-775_15078:776-816_1039…	2	p2	(AT)10	20	670	689
comp90810_c1_seq2_len=1489_path=[2581:0-108_2699:109-135_2726:136-190_14330:191-197_14337:198-210_5679:211-211_5680:212-254_5723:255-280_5749:281-356_5825:357-986_6455:987-989_6458:990-997_6466:998-1488]	1	p4	(GAAA)5	20	1	20
comp44354_c0_seq1_len=300_path=[1:0-105_107:106-126_128:127-299]	1	p3	(AAT)6	18	1	18
comp71898_c0_seq1_len=332_path=[334:0-23_358:24-38_373:39-278_613:279-331]	1	p2	(AT)9	18	6	23
comp72985_c0_seq1_len=229_path=[216:0-173_399:174-202_428:203-228]	1	p2	(GA)10	20	210	229
comp1622969_c0_seq1_len=205_path=[229:0-204]	1	p2	(AG)9	18	1	18
comp94699_c0_seq2_len=345_path=[5523:0-59_3310:60-111_6983:112-123_3374:124-344]	1	p3	(TGA)7	21	325	345
comp767794_c0_seq1_len=301_path=[297:0-300]	1	p3	(AAG)6	18	1	18
comp63987_c0_seq2_len=540_path=[566:0-75_642:76-119_686:120-163_730:164-175_742:176-310_877:311-539]	1	p4	(AAAT)5	20	1	20
comp70359_c0_seq1_len=346_path=[327:0-29_357:30-83_411:84-191_519:192-273_604:274-345]	1	p2	(AG)8	16	8	23
comp98607_c0_seq1_len=3751_path=[333:0-350_684:351-355_689:356-693_1027:694-700_1034:701-1320_1654:1321-1321_1655:1322-1363_1697:1364-1415_1749:1416-1429_14685:1430-1761_2095:1762-1780_2114:1781-1804_2138:1805-2043_14830:2044-2044_14831:2045-2062_15162:2063-3326_3660:3327-3327_3661:3328-3351_3685:3352-3750]	1	p2	(GA)11	22	3730	3751
comp98607_c1_seq3_len=608_path=[1:0-332_14173:333-334_9125:335-451_9242:452-603_9394:604-604_9395:605-607]	1	p4	(GATT)5	20	152	171
comp50520_c0_seq1_len=307_path=[281:0-108_680:109-151_429:152-306]	1	p2	(AG)10	20	1	20
comp87792_c1_seq2_len=426_path=[767:0-155_923:156-191_959:192-371_1221:372-402_6297:403-425]	1	p3	(GAA)7	21	406	426
comp87792_c0_seq3_len=901_path=[11:0-342_354:343-353_1746:354-433_1826:434-899_5928:900-900]	1	p3	(AAG)6	18	1	18
comp46445_c0_seq2_len=294_path=[3:0-229_233:230-248_252:249-293]	1	p4	(ATTA)5	20	1	20
comp85626_c0_seq1_len=445_path=[1:0-75_77:76-88_90:89-190_1732:191-210_888:211-230_232:231-302_1803:303-307_1808:308-444]	1	p3	(AAG)6	18	1	18
comp1632569_c0_seq1_len=351_path=[329:0-350]	1	p3	(CCA)6	18	67	84
comp35805_c0_seq1_len=215_path=[193:0-214]	1	p2	(TA)10	20	196	215
comp93598_c0_seq2_len=2018_path=[1:0-152_5586:153-154_5588:155-158_178:159-352_5642:353-456_476:457-476_496:477-1074_1100:1075-1475_5896:1476-1492_5913:1493-1809_1835:1810-1822_1848:1823-2017]	1	p2	(GA)9	18	1	18
comp85622_c0_seq1_len=1403_path=[1381:0-316_1698:317-321_1703:322-421_1803:422-422_1804:423-446_1828:447-1002_2384:1003-1014_2396:1015-1402]	1	p3	(AGA)6	18	293	310
comp70523_c0_seq1_len=371_path=[1:0-124_952:125-370]	1	p2	(CT)9	18	5	22
comp69043_c0_seq1_len=267_path=[8:0-45_54:46-94_704:95-266]	1	p3	(GAA)6	18	1	18
comp100541_c0_seq1_len=1254_path=[2462:0-247_2710:248-270_8410:271-317_8457:318-318_2781:319-325_2788:326-474_2937:475-483_2946:484-507_8545:508-512_2975:513-524_2987:525-548_8596:549-554_8602:555-572_5604:573-578_5610:579-606_5638:607-611_3074:612-700_8774:701-1253]	1	p2	(CT)10	20	1	20
comp66173_c0_seq1_len=270_path=[276:0-43_320:44-113_390:114-115_392:116-182_459:183-186_463:187-269]	1	p3	(AGT)6	18	1	18
comp66173_c0_seq1_len=270_path=[276:0-43_320:44-113_390:114-115_392:116-182_459:183-186_463:187-269]	2	p4	(TCAT)5	20	184	203
comp71727_c0_seq1_len=710_path=[2:0-84_1446:85-113_116:114-189_192:190-220_223:221-276_1498:277-298_298:299-322_322:323-339_339:340-709]	1	p2	(GA)9	18	1	18
comp77557_c0_seq1_len=323_path=[314:0-154_470:155-252_568:253-288_604:289-322]	1	p2	(AT)9	18	1	18
comp86530_c0_seq2_len=1583_path=[1:0-340_342:341-352_354:353-566_568:567-590_592:591-1308_1307:1309-1455_1462:1456-1582]	1	p3	(CAT)6	18	1333	1350
comp83685_c0_seq6_len=679_path=[2592:0-11_875:12-157_1021:158-306_2857:307-315_2866:316-325_1189:326-352_1216:353-414_1278:415-440_1778:441-451_1315:452-466_2937:467-613_1477:614-678]	1	p3	(TCC)6	18	380	397
comp96153_c0_seq4_len=3834_path=[1:0-275_277:276-276_278:277-312_13974:313-318_320:319-328_330:329-348_14006:349-353_364:354-381_392:382-391_402:392-459_470:460-470_14093:471-481_14104:482-697_708:698-894_905:895-1510_1521:1511-1857_1868:1858-1879_1890:1880-2113_2124:2114-2214_2401:2215-3833]	1	p2	(TC)11	22	1	22
comp2295437_c0_seq1_len=245_path=[223:0-244]	1	p2	(CA)8	16	85	100
comp1103044_c0_seq1_len=227_path=[205:0-226]	1	p2	(GA)9	18	209	226
comp90969_c0_seq1_len=1532_path=[23:0-145_169:146-147_171:148-289_4516:290-301_3148:302-306_3153:307-313_4538:314-342_4567:343-362_386:363-365_389:366-366_390:367-986_1010:987-1002_1026:1003-1098_4725:1099-1106_1130:1107-1112_1136:1113-1164_1188:1165-1170_4768:1171-1188_1213:1189-1243_4802:1244-1250_3706:1251-1272_1297:1273-1531]	1	p2	(CT)9	18	1	18
comp76892_c0_seq1_len=645_path=[653:0-498_3612:499-499_1154:500-517_3625:518-526_1181:527-644]	1	p2	(AG)10	20	1	20
comp79141_c0_seq1_len=2763_path=[2741:0-644_3386:645-1536_4278:1537-1555_4297:1556-2762]	1	p2	(GA)11	22	1	22
comp86929_c0_seq1_len=251_path=[8801:0-59_7247:60-106_7294:107-123_11835:124-125_11837:126-169_7357:170-250]	1	p2	(AG)9	18	1	18
comp92561_c1_seq9_len=219_path=[379:0-12_5409:13-32_5429:33-36_416:37-44_424:45-45_425:46-52_432:53-63_443:64-69_449:70-92_472:93-95_475:96-101_3546:102-106_1807:107-107_1808:108-112_1813:113-115_1816:116-124_1825:125-127_1828:128-137_3342:138-152_1862:153-154_1864:155-183_1893:184-197_1907:198-202_1912:203-218]	1	p3	(AGT)6	18	108	125
comp89167_c0_seq5_len=1048_path=[1655:0-21_1681:22-113_4657:114-131_4675:132-134_4751:135-256_4844:257-273_1933:274-295_1955:296-435_2095:436-607_2267:608-631_4899:632-647_2307:648-888_2548:889-903_2563:904-933_2593:934-937_2597:938-945_274:946-1047]	1	p3	(TCA)7	21	1026	1046
comp93960_c0_seq4_len=690_path=[5770:0-98_2369:99-108_6962:109-345_7045:346-348_4731:349-390_2649:391-689]	1	p2	(TA)10	20	670	689
comp86461_c1_seq2_len=1093_path=[4465:0-28_4494:29-55_4521:56-66_7043:67-382_4848:383-398_7345:399-820_5286:821-843_5309:844-1092]	1	p4	(CACT)5	20	1	20
comp86461_c0_seq2_len=1593_path=[2979:0-230_3210:231-1342_4322:1343-1367_7358:1368-1465_7340:1466-1466_7341:1467-1467_4455:1468-1489_5867:1490-1592]	1	p4	(CACT)5	20	1479	1498
comp99038_c0_seq2_len=1681_path=[12191:0-168_20049:169-170_12362:171-175_12367:176-248_20097:249-350_12542:351-397_12589:398-505_12697:506-506_12698:507-530_12722:531-756_20453:757-784_12976:785-785_12977:786-998_13190:999-1022_13214:1023-1229_20794:1230-1257_13449:1258-1279_13471:1280-1680]	1	p2	(AG)10	20	3	22
comp97129_c0_seq14_len=618_path=[3537:0-28_3566:29-31_3569:32-74_10584:75-80_10590:81-82_3620:83-85_3623:86-89_3627:90-110_10612:111-113_10615:114-119_3657:120-124_3662:125-144_3682:145-207_10644:208-208_10645:209-211_3749:212-237_10671:238-243_3781:244-251_3789:252-256_3794:257-294_10712:295-295_10713:296-296_3834:297-340_3878:341-369_3907:370-376_3914:377-412_10754:413-413_3951:414-549_4087:550…	1	p4	(CATC)6	24	1	24
comp78450_c0_seq1_len=754_path=[1085:0-68_1154:69-289_1375:290-303_1389:304-369_2893:370-371_1934:372-406_1862:407-407_1493:408-437_15:438-515_2097:516-539_117:540-621_199:622-710_288:711-716_294:717-753]	1	p2	(TC)8	16	6	21
comp440545_c0_seq1_len=343_path=[389:0-342]	1	p2	(CA)11	22	1	22
comp87618_c0_seq1_len=1827_path=[1:0-242_244:243-244_246:245-340_342:341-935_937:936-936_938:937-978_980:979-1680_1682:1681-1826]	1	p2	(TC)8	16	1630	1645
comp101173_c0_seq6_len=3127_path=[1:0-59_14647:60-62_14651:63-64_5004:65-91_5031:92-111_14770:112-120_5060:121-140_14807:141-184_5124:185-215_14886:216-223_10318:224-255_5195:256-392_5332:393-393_5333:394-417_15079:418-492_5432:493-592_15192:593-593_15193:594-607_5547:608-621_5561:622-707_5647:708-723_5663:724-771_5711:772-772_5712:773-801_15268:802-989_5929:990-993_5933:994-1017_5957:1018-1211_6…	1	p4	(TCTA)5	20	60	79
comp76439_c0_seq2_len=334_path=[24:0-60_85:61-80_105:81-159_1236:160-260_285:261-269_294:270-333]	1	p2	(TC)9	18	1	18
comp98058_c1_seq13_len=1510_path=[15792:0-16_11964:17-135_10047:136-169_10081:170-213_7867:214-271_7925:272-898_8552:899-899_8553:900-1169_8823:1170-1225_8879:1226-1228_8882:1229-1247_16539:1248-1266_3954:1267-1302_16579:1303-1304_3992:1305-1306_3994:1307-1509]	1	p3	(GCT)7	21	1249	1269
comp101696_c0_seq1_len=387_path=[2987:0-386]	1	p2	(GA)10	20	1	20
comp68950_c0_seq1_len=412_path=[1:0-83_85:84-102_104:103-261_263:262-267_269:268-411]	1	p3	(TAT)6	18	1	18
comp88872_c0_seq2_len=1369_path=[1381:0-194_4360:195-230_4396:231-231_4397:232-239_1621:240-240_1622:241-250_1632:251-253_1635:254-277_1659:278-290_1672:291-963_4573:964-976_4586:977-977_4587:978-1016_4613:1017-1022_2438:1023-1034_2450:1035-1047_4643:1048-1059_4655:1060-1062_4658:1063-1368]	1	p2	(TC)8	16	67	82
comp99313_c0_seq4_len=3733_path=[3792:0-87_3880:88-107_3900:108-127_3920:128-156_11205:157-157_11206:158-178_10643:179-198_4104:199-284_4190:285-300_4206:301-325_4231:326-344_4250:345-1464_8047:1465-1496_11578:1497-1497_5371:1498-2172_6046:2173-2186_6060:2187-2285_6159:2286-2299_6173:2300-2557_6431:2558-2589_6463:2590-3381_7255:3382-3388_7262:3389-3543_12009:3544-3546_7420:3547-3550_7424:3551-355…	1	p4	(AAGA)5	20	3711	3730
comp84837_c0_seq1_len=683_path=[671:0-23_695:24-43_715:44-234_2442:235-235_2443:236-256_2464:257-423_2553:424-438_1110:439-442_1114:443-455_2623:456-580_1252:581-600_1272:601-623_1295:624-682]	1	p2	(GA)9	18	1	18
comp100607_c0_seq29_len=2601_path=[6077:0-11_10662:12-14_10665:15-20_6098:21-26_262:27-52_288:53-70_306:71-233_469:234-236_472:237-317_10807:318-331_10821:332-434_670:435-435_5763:436-459_695:460-520_767:521-869_1116:870-911_10956:912-918_10963:919-919_1166:920-979_11045:980-1758_2016:1759-1854_11268:1855-1855_2113:1856-1873_11287:1874-1874_2132:1875-1948_11309:1949-2600]	1	p3	(GGA)7	21	1	21
comp1092468_c0_seq1_len=371_path=[1:0-370]	1	p2	(CA)10	20	1	20
comp100136_c1_seq1_len=240_path=[90:0-50_142:51-214_10168:215-230_322:231-239]	1	p2	(AG)9	18	1	18
comp97620_c0_seq2_len=1775_path=[1835:0-39_6930:40-41_1877:42-63_1899:64-68_1904:69-69_1905:70-171_2007:172-194_2112:195-376_2294:377-380_2298:381-524_7207:525-589_2507:590-609_2527:610-995_2913:996-1015_7393:1016-1022_2940:1023-1259_7425:1260-1315_5370:1316-1316_3234:1317-1340_7482:1341-1350_3268:1351-1352_3270:1353-1386_7515:1387-1388_3306:1389-1389_3307:1390-1404_3322:1405-1636_6586:1637-1649_…	1	p3	(ACA)6	18	1	18
comp98586_c0_seq18_len=1926_path=[1:0-300_7754:301-386_8937:387-392_8951:393-394_413:395-430_449:431-529_4886:530-560_579:561-724_743:725-741_9013:742-750_9691:751-751_9024:752-792_9067:793-795_9077:796-796_791:797-803_798:804-1249_1244:1250-1271_1266:1272-1328_1323:1329-1331_1326:1332-1629_1624:1630-1812_8255:1813-1925]	1	p3	(TAC)6	18	519	536
comp98586_c0_seq18_len=1926_path=[1:0-300_7754:301-386_8937:387-392_8951:393-394_413:395-430_449:431-529_4886:530-560_579:561-724_743:725-741_9013:742-750_9691:751-751_9024:752-792_9067:793-795_9077:796-796_791:797-803_798:804-1249_1244:1250-1271_1266:1272-1328_1323:1329-1331_1326:1332-1629_1624:1630-1812_8255:1813-1925]	2	p2	(AT)9	18	1909	1926
comp875021_c0_seq1_len=493_path=[473:0-492]	1	p3	(ACC)7	21	1	21
comp81560_c0_seq1_len=483_path=[792:0-115_908:116-122_915:123-157_950:158-173_3250:174-178_3255:179-180_976:181-200_996:201-228_1024:229-355_1151:356-482]	1	p2	(GA)10	20	464	483
comp81560_c2_seq1_len=232_path=[2295:0-231]	1	p2	(AG)9	18	1	18
comp80755_c0_seq2_len=539_path=[898:0-397_1299:398-482_1740:483-538]	1	c	(TTAA)5tgtgtataatac(TATG)5	52	486	537
comp38908_c0_seq1_len=713_path=[691:0-712]	1	p3	(AGT)6	18	694	711
comp37710_c0_seq1_len=542_path=[553:0-505_1059:506-541]	1	p2	(AG)9	18	1	18
comp156_c1_seq1_len=211_path=[901:0-210]	1	p2	(TA)8	16	136	151
comp90367_c0_seq2_len=1085_path=[1417:0-91_1509:92-100_1518:101-330_1748:331-394_3249:395-396_1814:397-460_1878:461-511_4303:512-990_2408:991-1071_4469:1072-1084]	1	p3	(TCA)6	18	93	110
comp86846_c0_seq4_len=689_path=[5067:0-110_5193:111-642_3006:643-688]	1	p3	(GCT)6	18	624	641
comp80521_c0_seq1_len=681_path=[1:0-212_214:213-484_2698:485-507_993:508-680]	1	p3	(TGC)6	18	1	18
comp80521_c1_seq1_len=501_path=[1315:0-105_1421:106-200_1516:201-212_3236:213-226_1542:227-259_1575:260-294_1615:295-296_1617:297-500]	1	p3	(GCA)6	18	1	18
comp94367_c1_seq2_len=1078_path=[8445:0-82_8528:83-169_20536:170-187_20554:188-190_8637:191-311_8758:312-327_8774:328-976_21349:977-989_21362:990-990_9437:991-1007_9454:1008-1063_21456:1064-1077]	1	p4	(GCTT)5	20	68	87
comp94367_c0_seq5_len=4484_path=[3667:0-531_4199:532-534_4202:535-715_21193:716-999_21386:1000-1011_4679:1012-1036_21431:1037-2787_6457:2788-2803_6473:2804-3060_6730:3061-3065_21562:3066-3079_21576:3080-3080_21577:3081-3089_21602:3090-3091_13736:3092-3092_21589:3093-3099_21596:3100-3192_13837:3193-3194_13839:3195-3553_14198:3554-3567_14212:3568-3629_21680:3630-3658_21709:3659-3663_14366:3664-3848…	1	p2	(GA)10	20	1058	1077
comp79149_c0_seq1_len=987_path=[1:0-72_74:73-75_77:76-134_136:135-224_226:225-986]	1	p3	(ACT)7	21	1	21
comp77685_c0_seq3_len=371_path=[337:0-103_441:104-122_460:123-168_1716:169-183_948:184-216_981:217-227_992:228-273_1039:274-302_1068:303-307_1073:308-339_665:340-370]	1	p4	(AGTG)5	20	349	368
comp88609_c0_seq3_len=283_path=[2489:0-72_2562:73-282]	1	p2	(CT)9	18	1	18
comp85408_c0_seq2_len=466_path=[458:0-37_938:38-51_512:52-76_539:77-138_601:139-158_621:159-183_646:184-191_654:192-216_679:217-262_1679:263-292_1702:293-311_774:312-324_787:325-356_829:357-401_874:402-465]	1	p4	(AGGC)5	20	300	319
comp82877_c0_seq4_len=316_path=[448:0-9_458:10-169_918:170-206_643:207-208_645:209-231_668:232-233_670:234-273_1302:274-315]	1	p3	(AAG)7	21	1	21
comp82877_c0_seq4_len=316_path=[448:0-9_458:10-169_918:170-206_643:207-208_645:209-231_668:232-233_670:234-273_1302:274-315]	2	p3	(AGA)6	18	293	310
comp97776_c0_seq4_len=2208_path=[1:0-146_7062:147-230_232:231-240_242:241-290_7166:291-293_295:294-303_305:304-339_341:340-545_547:546-555_557:556-593_595:594-615_617:616-653_655:654-675_7250:676-686_688:687-687_689:688-711_713:712-887_889:888-888_890:889-912_7351:913-956_958:957-957_959:958-981_983:982-1157_1159:1158-1167_1169:1168-1199_1201:1200-1221_1223:1222-2080_2091:2081-2089_2100:2090-2135…	1	p2	(GA)11	22	2187	2208
comp101107_c1_seq11_len=9553_path=[9537:0-121_9659:122-198_9737:199-485_27780:486-491_27786:492-496_10035:497-734_10273:735-742_10281:743-843_24580:844-854_10398:855-4040_28308:4041-4046_13590:4047-5251_14795:5252-6249_28537:6250-6768_16312:6769-8590_18134:8591-8685_18229:8686-8768_18312:8769-8831_18375:8832-8842_28939:8843-8951_18495:8952-8971_18515:8972-9552]	1	p3	(ACC)6	18	472	489
comp101107_c1_seq11_len=9553_path=[9537:0-121_9659:122-198_9737:199-485_27780:486-491_27786:492-496_10035:497-734_10273:735-742_10281:743-843_24580:844-854_10398:855-4040_28308:4041-4046_13590:4047-5251_14795:5252-6249_28537:6250-6768_16312:6769-8590_18134:8591-8685_18229:8686-8768_18312:8769-8831_18375:8832-8842_28939:8843-8951_18495:8952-8971_18515:8972-9552]	2	p3	(TAG)6	18	5391	5408
comp99375_c1_seq15_len=1369_path=[5021:0-258_9276:259-299_9317:300-310_16781:311-323_5294:324-331_5302:332-434_5405:435-471_5442:472-511_16913:512-513_5484:514-626_5597:627-628_17051:629-736_5707:737-896_17259:897-907_8610:908-956_17928:957-965_15410:966-1019_6460:1020-1047_15332:1048-1069_6514:1070-1080_6525:1081-1094_17814:1095-1109_13910:1110-1134_9521:1135-1159_6589:1160-1368]	1	p4	(CTTT)5	20	1	20
comp94376_c0_seq3_len=2124_path=[1:0-393_395:394-437_439:438-449_451:450-622_5898:623-626_625:627-782_5959:783-783_782:784-784_783:785-891_890:892-916_915:917-962_961:963-986_985:987-1019_1018:1020-1028_1027:1029-1052_1051:1053-1118_1117:1119-1163_1162:1164-1184_1183:1185-1208_1207:1209-1250_1249:1251-1277_1276:1278-1287_1286:1288-1311_1310:1312-1325_1324:1326-1349_1348:1350-1408_1407:1409-1459_1…	1	p3	(CCA)7	21	604	624
comp86781_c0_seq5_len=1485_path=[1:0-262_6367:263-392_397:393-394_399:395-799_804:800-919_6625:920-921_3506:922-1063_3649:1064-1274_6691:1275-1365_3951:1366-1452_6765:1453-1456_6770:1457-1457_4053:1458-1484]	1	p2	(AC)9	18	1369	1386
comp4075_c0_seq1_len=275_path=[499:0-240_740:241-274]	1	p2	(GT)9	18	257	274
comp86235_c0_seq3_len=1525_path=[1369:0-68_1438:69-94_3855:95-140_1507:141-178_4205:179-200_1570:201-222_1595:223-224_1597:225-263_6174:264-280_1653:281-294_1667:295-911_6301:912-916_2289:917-1193_948:1194-1231_4751:1232-1524]	1	p3	(GTA)6	18	1	18
comp670976_c0_seq1_len=321_path=[299:0-320]	1	p4	(GGAA)5	20	300	319
comp99434_c1_seq1_len=628_path=[6830:0-21_6852:22-116_6947:117-118_6949:119-232_7063:233-287_7118:288-317_7148:318-376_7207:377-378_7209:379-426_7257:427-627]	1	p2	(TC)9	18	1	18
comp3246494_c0_seq1_len=222_path=[1:0-221]	1	p4	(TGGC)5	20	52	71
comp83194_c0_seq2_len=769_path=[446:0-309_2307:310-322_2315:323-440_1573:441-460_1200:461-575_1315:576-654_1394:655-768]	1	p3	(CTT)7	21	1	21
comp89607_c2_seq1_len=206_path=[5304:0-92_5397:93-124_5429:125-205]	1	p3	(TTC)6	18	5	22
comp89607_c1_seq1_len=1219_path=[1:0-155_157:156-156_158:157-180_182:181-401_7915:402-402_5784:403-411_7925:412-845_8192:846-864_866:865-904_4648:905-936_4680:937-1218]	1	p3	(ATC)7	21	1	21
comp76383_c0_seq1_len=914_path=[892:0-201_1806:202-231_2287:232-239_1132:240-299_1192:300-913]	1	p3	(GCT)6	18	1	18
comp71526_c0_seq2_len=1386_path=[1:0-978_980:979-1327_2939:1328-1331_1342:1332-1385]	1	p4	(ACTG)5	20	127	146
comp89603_c0_seq4_len=235_path=[10036:0-83_10120:84-101_14054:102-117_14070:118-161_4014:162-165_14205:166-185_4038:186-193_4046:194-234]	1	p4	(CTAA)5	20	1	20
comp82181_c0_seq1_len=602_path=[1341:0-22_632:23-74_684:75-76_686:77-101_1572:102-150_760:151-176_786:177-189_799:190-464_1074:465-477_1087:478-493_1103:494-536_1146:537-601]	1	p3	(ATG)6	18	3	20
comp78834_c0_seq2_len=395_path=[769:0-154_494:155-197_537:198-206_546:207-251_596:252-290_1420:291-292_637:293-326_671:327-354_1140:355-394]	1	p2	(TC)9	18	133	150
comp102313_c1_seq10_len=686_path=[236:0-40_11679:41-55_277:56-202_424:203-216_438:217-264_486:265-370_8466:371-551_8650:552-685]	1	p2	(CT)8	16	94	109
comp102313_c1_seq10_len=686_path=[236:0-40_11679:41-55_277:56-202_424:203-216_438:217-264_486:265-370_8466:371-551_8650:552-685]	2	p3	(AAC)7	21	664	684
comp102313_c0_seq1_len=2615_path=[1464:0-95_1564:96-534_13945:535-546_13957:547-702_2171:703-1771_3243:1772-1986_3458:1987-1999_3471:2000-2063_3535:2064-2068_3540:2069-2099_14873:2100-2100_14867:2101-2107_3579:2108-2118_3590:2119-2122_3594:2123-2146_3618:2147-2199_3671:2200-2200_3672:2201-2224_14909:2225-2242_15114:2243-2445_3917:2446-2461_3933:2462-2485_15054:2486-2496_3968:2497-2500_3972:2501-2…	1	p3	(AAT)6	18	3	20
comp56649_c0_seq1_len=264_path=[1:0-145_147:146-263]	1	p4	(AATA)5	20	243	262
comp100518_c0_seq3_len=1419_path=[1:0-316_318:317-322_324:323-384_16167:385-398_16181:399-449_451:450-467_16253:468-468_470:469-475_477:476-501_503:502-503_505:504-553_555:554-563_565:564-645_647:646-662_664:663-793_795:794-794_796:795-818_820:819-1180_12715:1181-1192_9767:1193-1234_16823:1235-1243_16832:1244-1254_16843:1255-1263_16852:1264-1272_16861:1273-1275_16864:1276-1296_16885:1297-1306_168…	1	p4	(CTTC)5	20	1397	1416
comp74703_c2_seq1_len=575_path=[2993:0-150_3144:151-160_5778:161-574]	1	p3	(TAG)6	18	134	151
comp61266_c0_seq1_len=470_path=[738:0-70_809:71-78_817:79-101_840:102-113_852:114-469]	1	p3	(TAT)8	24	447	470
comp91174_c0_seq2_len=2299_path=[1:0-1626_1628:1627-1633_1635:1634-1677_1679:1678-1702_1704:1703-1984_1986:1985-2121_6375:2122-2124_6378:2125-2211_4786:2212-2230_2213:2231-2298]	1	p2	(AG)11	22	2278	2299
comp96750_c1_seq3_len=1003_path=[2591:0-56_2648:57-71_10984:72-94_2686:95-161_2753:162-206_2798:207-228_2820:229-354_11134:355-505_3097:506-518_3110:519-698_11345:699-873_10776:874-900_7842:901-1002]	1	p4	(ATTT)5	20	1	20
comp91987_c0_seq8_len=620_path=[9231:0-109_6234:110-395_6520:396-425_6550:426-530_6655:531-536_6661:537-575_10645:576-579_8824:580-619]	1	p4	(AAAC)5	20	1	20
comp91987_c1_seq1_len=511_path=[492:0-108_10264:109-118_614:119-130_626:131-246_742:247-270_766:271-294_790:295-510]	1	p3	(TTG)6	18	6	23
comp102565_c0_seq4_len=7676_path=[7676:0-207_7884:208-232_7909:233-528_8205:529-553_8230:554-734_8411:735-768_20823:769-769_20824:770-783_20838:784-1477_20988:1478-1499_9176:1500-1502_9179:1503-1556_9233:1557-1800_9477:1801-2346_10023:2347-2365_10042:2366-2534_10211:2535-2562_10239:2563-2746_10444:2747-2773_16620:2774-2782_10480:2783-2960_21258:2961-2979_21277:2980-2984_10682:2985-2986_10684:2987…	1	p2	(TA)9	18	7658	7675
comp92176_c0_seq10_len=1071_path=[1120:0-192_1313:193-208_1329:209-259_1380:260-303_3895:304-307_3908:308-308_3910:309-399_1529:400-411_3991:412-426_1556:427-606_1736:607-677_4088:678-683_2344:684-689_4150:690-730_4192:731-731_4193:732-738_4200:739-751_4213:752-767_4229:768-774_4236:775-779_4241:780-782_4255:783-1070]	1	p3	(TGC)6	18	401	418
comp91983_c0_seq1_len=1013_path=[1:0-160_165:161-242_3275:243-259_264:260-312_317:313-337_342:338-466_3331:467-473_3338:474-592_3370:593-597_3375:598-678_3404:679-680_3406:681-695_700:696-726_731:727-729_734:730-734_739:735-735_740:736-760_3484:761-766_771:767-768_773:769-819_824:820-1012]	1	p3	(TAG)7	21	300	320
comp100551_c0_seq4_len=2990_path=[1:0-462_464:463-485_487:486-584_7675:585-614_589:615-620_595:621-644_9219:645-650_6040:651-665_9226:666-805_780:806-827_9329:828-908_883:909-909_884:910-933_908:934-1296_1271:1297-1310_1285:1311-1475_1450:1476-1637_9559:1638-2180_2155:2181-2201_2176:2202-2254_2229:2255-2273_9734:2274-2450_2425:2451-2451_2426:2452-2475_9838:2476-2542_9887:2543-2620_2596:2621-2621_…	1	p3	(AAG)6	18	1	18
comp85533_c0_seq3_len=2154_path=[2134:0-269_2404:270-280_2415:281-360_2497:361-1356_3493:1357-1499_3636:1500-1806_3943:1807-1807_3944:1808-1831_3968:1832-2153]	1	p2	(AG)8	16	1886	1901
comp47124_c0_seq1_len=580_path=[581:0-389_979:390-430_1476:431-454_1500:455-468_1514:469-489_1094:490-579]	1	p2	(AT)8	16	564	579
comp88755_c0_seq3_len=3001_path=[1435:0-206_1642:207-225_1664:226-226_1665:227-227_1666:228-233_1672:234-245_1684:246-357_1796:358-711_2150:712-712_2151:713-736_2175:737-1430_6292:1431-1435_2874:1436-1480_2919:1481-1821_3260:1822-1831_3270:1832-1887_3326:1888-1897_3336:1898-1968_3407:1969-1990_3429:1991-2298_3737:2299-2305_3744:2306-2784_4229:2785-2910_8302:2911-2922_6520:2923-2934_8325:2935-2958…	1	p3	(GGT)6	18	336	353
comp78549_c0_seq1_len=357_path=[1:0-135_1084:136-318_320:319-333_1168:334-356]	1	p2	(TC)8	16	29	44
comp81410_c0_seq2_len=342_path=[312:0-221_534:222-232_545:233-247_560:248-274_2465:275-277_2468:278-305_1016:306-341]	1	p3	(AAG)6	18	311	328
comp95288_c0_seq6_len=1491_path=[13:0-55_5061:56-56_70:57-301_315:302-325_339:326-328_342:329-361_375:362-371_385:372-407_421:408-422_5153:423-424_5155:425-426_440:427-428_442:429-435_449:436-541_5216:542-570_5220:571-633_647:634-672_686:673-907_5364:908-908_5365:909-932_5389:933-1315_3532:1316-1362_1391:1363-1490]	1	p2	(TC)8	16	1	16
comp95536_c0_seq1_len=291_path=[7199:0-290]	1	p3	(TTA)6	18	1	18
comp95536_c2_seq19_len=623_path=[1:0-194_5183:195-240_10412:241-252_5241:253-253_5242:254-298_274:299-313_289:314-580_10536:581-597_8516:598-622]	1	p2	(TC)9	18	2	19
comp94696_c0_seq4_len=1980_path=[6997:0-52_7050:53-185_7183:186-190_7188:191-214_7212:215-246_9769:247-247_7991:248-253_4077:254-293_10033:294-302_4126:303-1352_5176:1353-1368_5192:1369-1380_5204:1381-1381_5205:1382-1425_5284:1426-1979]	1	p2	(AT)8	16	26	41
comp84951_c0_seq1_len=1590_path=[1:0-594_596:595-596_598:597-926_928:927-949_951:950-1138_1140:1139-1162_1164:1163-1589]	1	p3	(AGA)7	21	1	21
comp87324_c0_seq2_len=1226_path=[1:0-205_207:206-214_216:215-235_237:236-249_251:250-281_2816:282-296_3571:297-305_310:306-330_335:331-338_343:339-524_529:525-525_530:526-549_3649:550-698_3689:699-723_728:724-1225]	1	p3	(AGA)7	21	1204	1224
comp99676_c3_seq37_len=1344_path=[14443:0-71_19163:72-100_6206:101-118_19449:119-144_19473:145-156_11888:157-269_19659:270-292_12027:293-294_12029:295-313_12048:314-324_12059:325-403_12138:404-492_12227:493-800_12535:801-825_12560:826-1173_19917:1174-1343]	1	p3	(TGC)6	18	321	338
comp88347_c0_seq6_len=959_path=[716:0-10_5113:11-11_728:12-47_5138:48-49_5140:50-51_5142:52-52_5143:53-67_784:68-91_5180:92-188_905:189-236_5244:237-242_5250:243-243_960:244-244_961:245-264_981:265-270_987:271-614_3914:615-863_1359:864-958]	1	p3	(CAG)6	18	3	20
comp83119_c0_seq1_len=886_path=[4:0-173_2333:174-372_377:373-374_379:375-399_2426:400-412_417:413-885]	1	p2	(AT)8	16	8	23
comp97359_c0_seq1_len=1258_path=[4783:0-266_10951:267-268_10953:269-322_11007:323-337_11022:338-361_11046:362-492_11177:493-553_11238:554-878_11563:879-1005_15095:1006-1082_11769:1083-1114_11801:1115-1132_11819:1133-1257]	1	p2	(TC)8	16	6	21
comp13462_c0_seq1_len=430_path=[1:0-429]	1	p3	(GCG)7	21	1	21
comp83468_c0_seq2_len=508_path=[13:0-32_1127:33-45_1140:46-59_1900:60-68_1909:69-69_1523:70-110_93:111-113_96:114-147_1970:148-168_1991:169-169_1992:170-170_1388:171-186_172:187-189_175:190-233_219:234-267_253:268-507]	1	p3	(TCT)6	18	25	42
comp86728_c0_seq1_len=477_path=[459:0-62_522:63-96_556:97-128_2193:129-142_602:143-181_2212:182-196_656:197-208_668:209-220_680:221-252_712:253-280_2297:281-329_789:330-334_2327:335-341_801:342-360_820:361-366_826:367-384_844:385-394_969:395-396_1372:397-415_879:416-420_884:421-422_886:423-443_907:444-476]	1	p2	(AG)10	20	457	476
comp1209005_c0_seq1_len=300_path=[1:0-299]	1	p2	(AT)10	20	1	20
comp101418_c0_seq1_len=2472_path=[2456:0-40_11808:41-58_2515:59-66_11833:67-82_11849:83-84_11851:85-119_11862:120-129_11872:130-133_11884:134-164_2621:165-170_2627:171-194_11920:195-195_11921:196-196_2653:197-203_2660:204-322_2779:323-376_12038:377-415_5337:416-425_2882:426-497_2954:498-669_3126:670-677_3134:678-701_3158:702-715_3172:716-716_12234:717-761_3218:762-767_12315:768-773_12321:774-791_…	1	p3	(CTT)7	21	2427	2447
comp51845_c0_seq1_len=379_path=[23:0-201_772:202-214_234:215-378]	1	p2	(CT)9	18	1	18
comp92128_c0_seq10_len=5032_path=[1:0-223_225:224-269_271:270-309_311:310-371_373:372-373_375:374-869_8732:870-1176_9039:1177-1228_871:1229-1866_9184:1867-1985_9303:1986-2063_9381:2064-2191_9509:2192-2225_9543:2226-2226_9544:2227-2327_13069:2328-2328_13070:2329-2336_9654:2337-2599_1509:2600-3527_2437:3528-3534_2444:3535-3627_2537:3628-3669_2579:3670-3690_2600:3691-3764_2674:3765-3788_2698:3789-38…	1	p4	(AAAG)6	24	3707	3730
comp83158_c0_seq1_len=699_path=[1599:0-131_1731:132-698]	1	p2	(GA)9	18	677	694
comp138420_c0_seq1_len=293_path=[271:0-292]	1	p2	(TG)9	18	24	41
comp101078_c0_seq18_len=2080_path=[1:0-388_390:389-532_534:533-556_10106:557-557_560:558-583_10129:584-584_4637:585-589_593:590-611_615:612-731_10150:732-736_6927:737-740_815:741-870_10273:871-878_953:879-889_10298:890-894_10303:895-916_10325:917-917_992:918-931_1006:932-933_1008:934-958_10379:959-1004_1092:1005-1024_1112:1025-1050_10427:1051-1051_10428:1052-1052_10429:1053-1053_10450:1054-1058_1…	1	p4	(GAAA)6	24	529	552
comp92024_c1_seq1_len=940_path=[10343:0-481_10827:482-939]	1	p2	(CA)10	20	1	20
comp94277_c0_seq1_len=1718_path=[3075:0-35_3012:36-50_3027:51-245_3320:246-249_3324:250-293_3368:294-334_3409:335-414_1283:415-595_6430:596-596_6431:597-607_6442:608-609_6444:610-613_6448:614-929_1798:930-955_1824:956-967_6588:968-976_6600:977-983_6607:984-989_6613:990-996_1865:997-1003_1872:1004-1131_6666:1132-1135_2004:1136-1138_2007:1139-1147_2016:1148-1203_6702:1204-1204_6703:1205-1212_6711:1…	1	p3	(AAG)7	21	416	436
comp810841_c0_seq1_len=286_path=[1:0-285]	1	p2	(CA)8	16	21	36
comp92773_c0_seq1_len=1465_path=[1019:0-275_1295:276-299_1319:300-329_5660:330-330_3993:331-348_1365:349-373_1390:374-378_1395:379-458_1475:459-461_1478:462-717_1734:718-719_1736:720-1064_6030:1065-1065_6031:1066-1075_6041:1076-1082_2102:1083-1173_2196:1174-1222_6096:1223-1464]	1	p4	(TGTA)5	20	1262	1281
comp85126_c1_seq1_len=307_path=[1692:0-306]	1	p2	(AG)10	20	5	24
comp76022_c0_seq1_len=380_path=[1:0-60_62:61-183_189:184-379]	1	p3	(GCA)6	18	362	379
comp80454_c0_seq1_len=762_path=[1:0-581_583:582-582_584:583-637_639:638-665_667:666-761]	1	p3	(GAA)6	18	4	21
comp97531_c1_seq1_len=209_path=[7816:0-77_7894:78-160_10121:161-162_10123:163-164_10125:165-171_7988:172-208]	1	p2	(GA)10	20	1	20
comp97531_c0_seq2_len=3381_path=[1:0-184_186:185-193_195:194-229_231:230-241_243:242-387_10196:388-396_398:397-409_411:410-444_446:445-451_453:452-2970_2972:2971-2986_2988:2987-3284_3292:3285-3380]	1	p2	(AG)8	16	3242	3257
comp96831_c0_seq1_len=569_path=[1673:0-95_12568:96-103_1777:104-108_1782:109-138_1812:139-195_1872:196-196_1873:197-210_1887:211-291_1968:292-292_1969:293-319_1996:320-325_2002:326-343_2020:344-415_7249:416-439_2116:440-466_2143:467-483_2160:484-497_2174:498-522_2199:523-540_7273:541-568]	1	p3	(ACA)6	18	394	411
comp84780_c0_seq4_len=562_path=[950:0-42_993:43-96_1047:97-108_1059:109-312_1263:313-336_1287:337-369_1320:370-407_1358:408-481_3048:482-495_3062:496-519_3086:520-537_2736:538-561]	1	p2	(TA)9	18	1	18
comp94126_c2_seq2_len=1841_path=[8010:0-133_8144:134-151_8162:152-186_8197:187-191_8202:192-226_5649:227-398_5821:399-405_5828:406-598_6021:599-1136_6559:1137-1152_6575:1153-1490_6913:1491-1531_6954:1532-1561_18381:1562-1574_18394:1575-1578_18398:1579-1579_7005:1580-1840]	1	p4	(ACAT)5	20	1	20
comp94126_c3_seq1_len=671_path=[1165:0-42_1208:43-50_1216:51-110_17147:111-111_1277:112-118_1284:119-197_17252:198-198_17253:199-214_1377:215-420_1583:421-447_1610:448-468_1631:469-517_17612:518-537_1700:538-553_1716:554-670]	1	p2	(CA)10	20	2	21
comp91679_c0_seq2_len=654_path=[411:0-213_625:214-221_633:222-271_683:272-320_732:321-323_3776:324-343_755:344-358_3802:359-379_3823:380-385_3829:386-386_3830:387-389_3833:390-405_817:406-428_840:429-432_844:433-466_3923:467-472_3929:473-489_3947:490-491_3949:492-495_3953:496-504_285:505-509_290:510-653]	1	p2	(TA)11	22	23	44
comp102600_c0_seq4_len=7778_path=[10776:0-79_10856:80-143_10920:144-336_11113:337-360_11137:361-368_11145:369-392_11169:393-563_11340:564-587_11364:588-610_11387:611-629_11406:630-671_11448:672-695_11472:696-905_11682:906-929_11706:930-982_11759:983-1006_11783:1007-1022_11799:1023-1046_11823:1047-1096_11873:1097-1120_11897:1121-1133_11910:1134-1157_11934:1158-1403_12180:1404-1427_12204:1428-1542_…	1	p2	(GA)10	20	2	21
comp98617_c0_seq1_len=3800_path=[3788:0-197_3986:198-204_3993:205-237_9905:238-238_4027:239-252_4041:253-399_4188:400-400_4189:401-424_4213:425-645_4434:646-650_4439:651-1551_10176:1552-1552_5341:1553-1570_5359:1571-3538_7327:3539-3562_8387:3563-3578_7377:3579-3799]	1	p4	(AGAA)5	20	3634	3653
comp91567_c2_seq1_len=1588_path=[1:0-251_253:252-540_6200:541-546_548:547-549_551:550-561_563:562-960_962:961-969_971:970-1157_1159:1158-1177_1179:1178-1320_6392:1321-1341_6413:1342-1342_1348:1343-1416_1422:1417-1465_6438:1466-1477_6450:1478-1478_4253:1479-1507_6467:1508-1509_6469:1510-1523_4298:1524-1541_4316:1542-1587]	1	p4	(AAGA)5	20	1569	1588
comp94994_c0_seq2_len=3302_path=[1:0-364_367:365-877_6892:878-1040_7055:1041-1041_7056:1042-1065_7080:1066-1172_8346:1173-1173_7189:1174-1175_7191:1176-1249_880:1250-1256_887:1257-1280_911:1281-1310_941:1311-1325_956:1326-1334_965:1335-1349_980:1350-1352_983:1353-1376_1007:1377-1423_1054:1424-1447_1078:1448-1450_1081:1451-1474_1105:1475-1739_1370:1740-1763_1394:1764-1826_1457:1827-1850_1481:1851-…	1	p3	(ATT)6	18	3283	3300
comp95596_c0_seq4_len=2520_path=[2498:0-542_3041:543-554_3053:555-927_3426:928-948_3447:949-1162_3661:1163-1938_4437:1939-1939_4438:1940-1963_4462:1964-1966_4465:1967-2519]	1	p3	(AAG)6	18	1	18
comp52498_c0_seq1_len=309_path=[292:0-162_460:163-308]	1	p2	(GT)10	20	42	61
comp94294_c0_seq1_len=1191_path=[1187:0-284_4241:285-314_4264:315-319_4281:320-383_4325:384-396_4338:397-403_4345:404-404_4346:405-426_1626:427-561_4412:562-563_4414:564-640_1840:641-641_1841:642-668_1868:669-687_1887:688-740_1946:741-778_1984:779-781_1987:782-1190]	1	p3	(ACC)6	18	665	682
comp90365_c0_seq1_len=1736_path=[1:0-231_233:232-236_238:237-532_534:533-536_538:537-959_961:960-970_972:971-1209_1211:1210-1213_1215:1214-1506_1508:1507-1510_1512:1511-1547_1549:1548-1582_1584:1583-1607_1609:1608-1735]	1	p3	(TGA)6	18	1496	1513
comp59130_c1_seq1_len=230_path=[321:0-36_358:37-229]	1	p3	(ATA)6	18	1	18
comp59130_c1_seq1_len=230_path=[321:0-36_358:37-229]	2	p3	(ATA)6	18	213	230
comp92761_c0_seq2_len=4261_path=[1:0-96_98:97-103_105:104-125_127:126-494_496:495-512_514:513-1060_1062:1061-1222_1224:1223-1324_1326:1325-3121_3123:3122-3143_3145:3144-3629_3631:3630-3882_10536:3883-3911_3914:3912-4260]	1	p3	(ACC)7	21	3363	3383
comp22437_c0_seq1_len=409_path=[706:0-154_45:155-408]	1	p3	(ATG)6	18	391	408
comp75407_c1_seq1_len=258_path=[1760:0-257]	1	p3	(AGA)6	18	4	21
comp75407_c3_seq2_len=212_path=[282:0-80_2460:81-81_456:82-211]	1	p3	(GAA)7	21	1	21
comp75407_c2_seq1_len=221_path=[1536:0-22_1562:23-200_1740:201-220]	1	p3	(GAA)6	18	1	18
comp100450_c0_seq18_len=2099_path=[2019:0-150_2170:151-161_13300:162-171_2191:172-182_2202:183-199_2219:200-205_2225:206-223_2243:224-228_2248:229-230_2250:231-234_2254:235-252_2272:253-258_2278:259-269_2289:270-288_2308:289-310_2330:311-312_2332:313-327_2347:328-344_2364:345-351_2371:352-365_2385:366-371_2391:372-389_2409:390-398_2418:399-406_2426:407-413_2433:414-422_2442:423-444_2464:445-481_2…	1	p3	(AAC)6	18	147	164
comp704439_c0_seq1_len=217_path=[1:0-216]	1	p2	(GA)9	18	1	18
comp80974_c0_seq4_len=1040_path=[863:0-162_1026:163-164_1028:165-428_1292:429-441_1305:442-475_1339:476-482_1346:483-570_4629:571-634_2179:635-687_2232:688-745_2290:746-780_2325:781-785_2330:786-815_2360:816-843_4342:844-848_2397:849-886_2435:887-890_2439:891-905_2454:906-1039]	1	p2	(AG)8	16	711	726
comp90736_c1_seq1_len=1090_path=[3924:0-486_8527:487-503_8544:504-504_4429:505-522_4447:523-716_8614:717-731_4656:732-738_4663:739-1089]	1	p3	(TTC)7	21	1	21
comp90736_c0_seq1_len=248_path=[6122:0-117_8339:118-125_8347:126-214_6337:215-247]	1	p3	(CTT)7	21	1	21
comp90736_c0_seq1_len=248_path=[6122:0-117_8339:118-125_8347:126-214_6337:215-247]	2	p2	(AG)10	20	213	232
comp90064_c1_seq1_len=833_path=[1945:0-23_1969:24-99_2045:100-125_3734:126-148_2094:149-288_2234:289-328_2274:329-451_2397:452-455_2401:456-781_4863:782-782_4864:783-808_2754:809-832]	1	p2	(CT)9	18	1	18
comp90064_c0_seq4_len=341_path=[3617:0-23_1623:24-50_1650:51-165_2926:166-201_2962:202-205_1805:206-229_1829:230-234_1834:235-259_4760:260-266_4767:267-270_1870:271-312_1912:313-340]	1	p3	(CTG)6	18	28	45
comp81364_c0_seq2_len=887_path=[890:0-232_1123:233-249_1140:250-400_2597:401-589_1480:590-632_1523:633-656_2160:657-667_1583:668-886]	1	p3	(GGA)6	18	775	792
comp90053_c0_seq2_len=2117_path=[1:0-709_711:710-751_757:752-778_784:779-796_802:797-813_857:814-1022_1066:1023-1088_1132:1089-1156_1200:1157-1793_5684:1794-1797_1841:1798-1828_5708:1829-1922_1966:1923-2116]	1	p2	(TC)8	16	1906	1921
comp81360_c0_seq3_len=1328_path=[1:0-943_4412:944-962_964:963-985_987:986-1148_1150:1149-1154_4455:1155-1176_1178:1177-1199_1201:1200-1327]	1	p2	(TC)9	18	26	43
comp753416_c0_seq1_len=320_path=[1:0-319]	1	p4	(AAAT)5	20	299	318
comp66689_c0_seq1_len=763_path=[1:0-123_125:124-138_140:139-318_1196:319-762]	1	p3	(ATA)6	18	3	20
comp96742_c0_seq1_len=1829_path=[1:0-295_297:296-303_305:304-428_430:429-440_5677:441-451_5693:452-452_5694:453-465_5707:466-483_486:484-622_5777:623-843_846:844-844_847:845-868_5956:869-1167_6121:1168-1186_1189:1187-1193_1196:1194-1390_1393:1391-1413_1416:1414-1828]	1	p3	(ATA)6	18	348	365
comp96742_c0_seq1_len=1829_path=[1:0-295_297:296-303_305:304-428_430:429-440_5677:441-451_5693:452-452_5694:453-465_5707:466-483_486:484-622_5777:623-843_846:844-844_847:845-868_5956:869-1167_6121:1168-1186_1189:1187-1193_1196:1194-1390_1393:1391-1413_1416:1414-1828]	2	p3	(TAA)6	18	1463	1480
comp86819_c0_seq1_len=1227_path=[1:0-252_254:253-506_508:507-507_509:508-531_3656:532-538_540:539-548_550:549-692_697:693-767_3758:768-778_3769:779-779_3770:780-801_3792:802-856_3823:857-881_886:882-1226]	1	p3	(TGA)6	18	903	920
comp78152_c0_seq2_len=576_path=[1609:0-19_604:20-22_607:23-167_752:168-253_838:254-297_882:298-333_2006:334-360_945:361-409_1751:410-417_1132:418-444_995:445-575]	1	p2	(CT)8	16	552	567
comp89404_c1_seq1_len=216_path=[1278:0-215]	1	p2	(TA)9	18	1	18
comp93293_c0_seq1_len=373_path=[993:0-11_1005:12-89_1083:90-101_1095:102-131_9698:132-267_1264:268-372]	1	p3	(GCT)8	24	1	24
comp93293_c0_seq1_len=373_path=[993:0-11_1005:12-89_1083:90-101_1095:102-131_9698:132-267_1264:268-372]	2	p3	(TTC)6	18	81	98
comp86403_c0_seq9_len=735_path=[4624:0-203_8889:204-259_4859:260-310_7164:311-348_7202:349-350_7204:351-379_4985:380-521_10876:522-567_1849:568-591_10921:592-592_1874:593-626_1908:627-657_1939:658-695_1977:696-696_1978:697-697_1979:698-734]	1	p2	(AT)9	18	1	18
comp83573_c0_seq2_len=455_path=[1463:0-239_3245:240-242_3248:243-244_1720:245-252_1728:253-454]	1	p3	(GCT)7	21	435	455
comp972878_c0_seq1_len=230_path=[1:0-229]	1	p2	(TA)8	16	27	42
comp69888_c0_seq1_len=279_path=[257:0-139_397:140-157_1132:158-176_434:177-278]	1	p3	(CAG)7	21	189	209
comp841825_c0_seq1_len=383_path=[395:0-382]	1	p3	(ATT)7	21	1	21
comp85774_c1_seq2_len=676_path=[1484:0-158_1643:159-174_1659:175-303_4167:304-355_4201:356-358_1843:359-370_4215:371-384_4229:385-388_1873:389-420_1905:421-434_1919:435-675]	1	p3	(TTC)7	21	1	21
comp85774_c0_seq1_len=341_path=[319:0-81_3938:82-102_3953:103-118_3969:119-119_3970:120-125_3976:126-154_474:155-168_4063:169-222_4119:223-223_4099:224-243_563:244-244_564:245-268_588:269-340]	1	p3	(AGA)7	21	1	21
comp89447_c0_seq1_len=204_path=[2326:0-203]	1	p3	(TCT)6	18	1	18
comp89447_c1_seq3_len=893_path=[895:0-104_5264:105-109_5269:110-118_1014:119-122_1018:123-220_1116:221-244_1140:245-296_1192:297-320_1216:321-321_1217:322-345_1241:346-371_1267:372-389_1285:390-395_1291:396-413_1309:414-440_1336:441-464_1360:465-467_1363:468-491_1387:492-521_1417:522-545_1441:546-572_1468:573-585_1481:586-609_1505:610-624_1520:625-632_3279:633-638_3285:639-656_3303:657-662_1558:6…	1	p3	(TTC)6	18	111	128
comp1661390_c0_seq1_len=518_path=[1:0-517]	1	p2	(AT)9	18	1	18
comp93401_c0_seq2_len=2483_path=[1022:0-152_1175:153-167_1190:168-300_1323:301-303_1326:304-437_7247:438-446_4990:447-458_1481:459-717_7325:718-719_7327:720-724_1747:725-731_1754:732-1020_5769:1021-1042_2088:1043-1058_7368:1059-1064_7375:1065-1130_7421:1131-1132_2178:1133-1133_2179:1134-1184_7435:1185-1459_2505:1460-1475_2521:1476-1642_7538:1643-1643_7539:1644-1655_2701:1656-1819_2865:1820-1832_2…	1	p3	(ATA)6	18	1274	1291
comp79775_c0_seq4_len=346_path=[24:0-66_91:67-92_117:93-124_149:125-145_170:146-170_195:171-182_207:183-214_239:215-247_272:248-270_2605:271-297_295:298-345]	1	p2	(TA)10	20	1	20
comp95365_c0_seq4_len=1512_path=[1:0-128_4861:129-135_144:136-136_145:137-168_177:169-170_179:171-172_2993:173-196_205:197-206_215:207-251_260:252-252_261:253-264_273:265-275_284:276-281_290:282-344_353:345-403_412:404-418_427:419-425_434:426-451_460:452-475_484:476-476_485:477-496_505:497-503_512:504-527_536:528-572_581:573-596_605:597-729_738:730-753_762:754-795_804:796-819_828:820-860_869:861-…	1	p3	(GAT)6	18	797	814
comp94246_c0_seq5_len=468_path=[3552:0-21_3574:22-22_3575:23-28_393:29-30_395:31-40_405:41-66_1980:67-77_475:78-235_633:236-236_634:237-269_667:270-467]	1	p3	(GGT)7	21	448	468
comp2028080_c0_seq1_len=442_path=[420:0-441]	1	p2	(AG)8	16	5	20
comp88129_c0_seq3_len=314_path=[16:0-220_237:221-237_254:238-248_265:249-253_270:254-290_5078:291-313]	1	p2	(AT)10	20	1	20
comp97953_c1_seq1_len=340_path=[7610:0-339]	1	p2	(CT)10	20	1	20
comp81274_c0_seq2_len=552_path=[1681:0-10_1692:11-26_2066:27-45_144:46-200_2106:201-202_1503:203-230_326:231-288_837:289-297_846:298-333_882:334-342_891:343-429_978:430-480_1029:481-528_2205:529-551]	1	p3	(TTC)6	18	335	352
comp89789_c1_seq1_len=283_path=[5792:0-15_6743:16-34_6762:35-37_5829:38-41_4581:42-45_4585:46-87_6786:88-282]	1	p2	(AG)8	16	1	16
comp99587_c0_seq18_len=4455_path=[4376:0-364_4750:365-374_4760:375-398_4784:399-1595_15012:1596-1605_15022:1606-2276_15142:2277-2285_9045:2286-2299_6683:2300-2323_15163:2324-3384_7768:3385-3404_7788:3405-3593_7977:3594-3617_8001:3618-3752_8136:3753-3774_8158:3775-3779_8163:3780-3803_8187:3804-3863_10363:3864-3878_10378:3879-3884_10384:3885-3898_10398:3899-3900_10400:3901-3902_10402:3903-3922_1042…	1	p4	(AGCT)5	20	5	24
comp77213_c0_seq3_len=662_path=[1240:0-402_1643:403-415_1656:416-439_1680:440-593_1854:594-613_1930:614-617_1874:618-661]	1	p3	(GTT)6	18	1	18
comp77213_c1_seq1_len=291_path=[293:0-290]	1	p2	(TA)8	16	76	91
comp100041_c2_seq3_len=1483_path=[2742:0-62_17704:63-63_17705:64-253_2996:254-257_3000:258-1154_3897:1155-1224_18945:1225-1482]	1	p3	(TCC)7	21	1	21
comp100041_c1_seq5_len=2306_path=[9091:0-189_9281:190-493_1001:494-519_18117:520-746_1254:747-771_10169:772-800_10198:801-1353_1864:1354-2305]	1	p3	(TCC)6	18	2233	2250
comp97356_c0_seq17_len=926_path=[52:0-0_53:1-4_7949:5-24_77:25-215_2404:216-231_284:232-794_8384:795-808_8398:809-814_867:815-829_882:830-852_8425:853-857_8430:858-885_2278:886-904_1107:905-925]	1	p2	(GA)10	20	1	20
comp81113_c0_seq2_len=1637_path=[3279:0-107_5133:108-111_3391:112-113_3393:114-147_3427:148-195_3475:196-204_3484:205-293_291:294-324_322:325-438_436:439-441_439:442-463_461:464-493_491:494-559_2225:560-1636]	1	p3	(TTC)6	18	1	18
comp100277_c0_seq2_len=2237_path=[1:0-7_9:8-13_15:14-48_7523:49-51_53:52-72_7538:73-223_225:224-240_242:241-500_7730:501-504_7734:505-622_624:623-772_7829:773-776_7835:777-780_7839:781-786_7845:787-867_7879:868-891_893:892-1184_1186:1185-1203_1205:1204-1247_1249:1248-1287_1289:1288-1686_1688:1687-1695_1697:1696-1854_1856:1855-1879_4712:1880-1892_4725:1893-1919_8201:1920-1931_4764:1932-1947_8230:1…	1	p2	(AG)9	18	1	18
comp75771_c0_seq3_len=303_path=[620:0-85_714:86-90_719:91-124_1323:125-126_1325:127-127_36:128-146_55:147-195_450:196-230_136:231-302]	1	p4	(AGGC)5	20	1	20
comp82157_c1_seq1_len=558_path=[552:0-63_616:64-138_691:139-191_744:192-204_757:205-229_782:230-557]	1	p2	(TG)10	20	1	20
comp915251_c0_seq1_len=202_path=[180:0-201]	1	p4	(ATTA)5	20	182	201
comp90435_c0_seq4_len=1426_path=[1:0-12_14:13-29_8569:30-126_8614:127-156_8652:157-209_2944:210-210_8704:211-234_242:235-246_260:247-293_316:294-405_428:406-582_617:583-585_620:586-607_642:608-617_652:618-647_682:648-1425]	1	p3	(GAT)7	21	1	21
comp99473_c0_seq10_len=1048_path=[1:0-315_6138:316-395_7963:396-417_6253:418-448_6284:449-451_6287:452-473_6309:474-508_1915:509-765_2172:766-896_2303:897-920_9595:921-929_9604:930-944_4319:945-1011_7802:1012-1047]	1	p3	(CAC)6	18	806	823
comp99473_c0_seq10_len=1048_path=[1:0-315_6138:316-395_7963:396-417_6253:418-448_6284:449-451_6287:452-473_6309:474-508_1915:509-765_2172:766-896_2303:897-920_9595:921-929_9604:930-944_4319:945-1011_7802:1012-1047]	2	p3	(AAG)6	18	1031	1048
comp5819_c0_seq1_len=244_path=[226:0-196_423:197-243]	1	p2	(GA)8	16	6	21
comp83796_c0_seq6_len=586_path=[1:0-26_2437:27-27_29:28-139_2457:140-143_1158:144-158_2487:159-159_2481:160-170_176:171-246_252:247-282_2544:283-289_295:290-343_349:344-360_366:361-394_400:395-424_2607:425-585]	1	p4	(TGCC)5	20	490	509
comp1266425_c0_seq1_len=237_path=[1:0-236]	1	p3	(ATA)7	21	216	236
comp87374_c0_seq2_len=1910_path=[1935:0-305_2241:306-323_2259:324-1275_3214:1276-1411_3359:1412-1570_5067:1571-1571_3519:1572-1576_3524:1577-1670_3630:1671-1902_3862:1903-1909]	1	p3	(GGT)7	21	1457	1477
comp3831_c0_seq1_len=349_path=[1:0-348]	1	p4	(GAAA)5	20	327	346
comp94740_c0_seq3_len=2858_path=[1:0-356_358:357-357_359:358-655_657:656-684_7705:685-720_722:721-726_728:727-958_960:959-963_965:964-1799_1801:1800-1811_1813:1812-1926_1928:1927-1936_1938:1937-2078_2080:2079-2280_2282:2281-2301_2303:2302-2342_2344:2343-2352_2354:2353-2392_8140:2393-2398_8146:2399-2404_2441:2405-2440_2477:2441-2461_2498:2462-2564_8226:2565-2857]	1	p2	(GA)10	20	2634	2653
comp93490_c0_seq2_len=2520_path=[2843:0-494_8002:495-991_3835:992-1001_1596:1002-1005_1600:1006-1066_1661:1067-1091_1686:1092-1163_1758:1164-1313_1908:1314-1344_1939:1345-1406_2001:1407-1430_2025:1431-1502_8677:1503-1503_8678:1504-1846_2441:1847-1869_2464:1870-2214_4885:2215-2245_8573:2246-2278_4949:2279-2314_4985:2315-2331_5002:2332-2354_5028:2355-2412_5090:2413-2519]	1	p3	(AGC)6	18	2337	2354
comp538627_c0_seq1_len=863_path=[2:0-862]	1	p2	(AG)9	18	3	20
comp92812_c0_seq1_len=2403_path=[4:0-723_728:724-733_738:734-924_929:925-943_948:944-1189_1194:1190-1234_1239:1235-1854_1859:1855-1855_1860:1856-1962_1967:1963-1994_6454:1995-2002_2007:2003-2018_2023:2019-2092_2097:2093-2096_2101:2097-2194_2199:2195-2195_2200:2196-2402]	1	p2	(GA)8	16	1	16
comp101572_c0_seq17_len=3004_path=[141:0-191_13872:192-216_398:217-226_408:227-247_429:248-263_9343:264-270_9350:271-316_495:317-400_579:401-427_606:428-438_617:439-460_639:461-584_763:585-608_787:609-632_811:633-806_985:807-815_994:816-830_1009:831-836_1015:837-839_1018:840-878_1057:879-950_1129:951-974_1153:975-1007_1186:1008-1031_1210:1032-1191_1370:1192-1215_1394:1216-1473_1652:1474-1490_1669…	1	p2	(AG)10	20	3	22
comp70181_c0_seq1_len=509_path=[1:0-468_470:469-508]	1	p3	(GGA)7	21	1	21
comp85596_c0_seq1_len=2448_path=[1:0-187_6064:188-236_227:237-269_260:270-289_280:290-1101_1092:1102-1102_1093:1103-1878_6281:1879-1879_6264:1880-1894_6279:1895-2447]	1	p3	(AAG)7	21	1	21
comp85596_c0_seq1_len=2448_path=[1:0-187_6064:188-236_227:237-269_260:270-289_280:290-1101_1092:1102-1102_1093:1103-1878_6281:1879-1879_6264:1880-1894_6279:1895-2447]	2	p2	(TC)9	18	89	106
comp85596_c0_seq1_len=2448_path=[1:0-187_6064:188-236_227:237-269_260:270-289_280:290-1101_1092:1102-1102_1093:1103-1878_6281:1879-1879_6264:1880-1894_6279:1895-2447]	3	p3	(GAA)6	18	210	227
comp96978_c0_seq1_len=2023_path=[861:0-198_1060:199-281_1143:282-301_1163:302-335_5608:336-377_7006:378-592_1454:593-601_1463:602-892_1754:893-910_1772:911-1011_7211:1012-1063_1925:1064-1087_1949:1088-1123_1985:1124-1147_2009:1148-1189_2051:1190-1206_2068:1207-1213_2075:1214-1230_2092:1231-1337_2199:1338-1361_2223:1362-1516_4960:1517-1559_2421:1560-1574_2436:1575-1705_2567:1706-1755_2617:1756-176…	1	p2	(GA)9	18	1889	1906
comp99878_c0_seq1_len=1503_path=[5539:0-410_5950:411-441_5981:442-1182_20230:1183-1502]	1	p2	(AG)10	20	1	20
comp99878_c2_seq1_len=1050_path=[7019:0-532_7552:533-541_20092:542-552_7572:553-758_14611:759-801_18142:802-828_14687:829-852_14711:853-901_14780:902-934_14813:935-995_14884:996-1049]	1	p2	(AT)9	18	754	771
comp1376795_c0_seq1_len=368_path=[1:0-367]	1	p2	(AC)10	20	1	20
comp80131_c0_seq1_len=493_path=[323:0-492]	1	p3	(GAA)6	18	2	19
comp78364_c1_seq1_len=1093_path=[989:0-612_1602:613-787_1785:788-931_2695:932-1092]	1	p3	(TCC)6	18	641	658
comp81930_c0_seq2_len=727_path=[728:0-349_1078:350-350_1079:351-473_1225:474-505_1257:506-547_2283:548-577_1329:578-585_1337:586-599_2355:600-726]	1	p3	(TCA)7	21	1	21
comp2396753_c0_seq1_len=315_path=[301:0-314]	1	p4	(ATAA)5	20	2	21
comp98923_c0_seq25_len=1381_path=[1746:0-221_1969:222-296_2044:297-318_2066:319-324_10960:325-340_10976:341-346_2094:347-383_11002:384-423_11029:424-450_2198:451-465_2213:466-504_2252:505-510_11082:511-551_11117:552-556_11122:557-557_11123:558-586_2334:587-655_11181:656-782_2530:783-835_3991:836-849_2602:850-895_11637:896-966_11686:967-977_2730:978-988_11704:989-1174_11792:1175-1187_7199:1188-120…	1	p2	(AG)8	16	1359	1374
comp92854_c0_seq8_len=779_path=[1:0-12_14:13-17_19:18-100_2183:101-101_2184:102-102_104:103-289_5587:290-334_336:335-373_375:374-428_2020:429-432_2024:433-438_2030:439-450_452:451-465_467:466-503_5689:504-506_508:507-507_5832:508-519_5844:520-545_3064:546-778]	1	p2	(AT)8	16	764	779
comp6423_c0_seq2_len=254_path=[2:0-139_524:140-175_196:176-253]	1	p4	(TTCA)5	20	1	20
comp94717_c0_seq2_len=1291_path=[1:0-178_180:179-202_204:203-238_240:239-297_299:298-370_372:371-374_376:375-508_510:509-539_541:540-551_553:552-552_554:553-563_565:564-587_589:588-625_627:626-649_651:650-662_664:663-686_688:687-731_733:732-751_753:752-755_757:756-768_770:769-771_773:772-777_779:778-781_3227:782-801_814:802-811_824:812-828_841:829-1290]	1	p4	(AGAA)5	20	191	210
comp100502_c0_seq1_len=2284_path=[5213:0-94_5308:95-101_5315:102-158_5372:159-167_5381:168-265_5479:266-273_6:274-320_54:321-412_146:413-428_165:429-785_11031:786-786_11032:787-801_538:802-803_540:804-805_542:806-876_613:877-880_617:881-1047_11312:1048-1074_811:1075-1075_812:1076-1090_827:1091-1116_853:1117-1135_872:1136-1365_1102:1366-1369_1106:1370-1488_11533:1489-1507_11552:1508-1596_1333:1597…	1	p3	(ATA)6	18	275	292
comp94860_c0_seq1_len=3267_path=[1:0-1048_1050:1049-1073_1075:1074-1369_1371:1370-1391_8571:1392-2206_2208:2207-2210_2212:2211-2852_8912:2853-2863_6602:2864-2876_6615:2877-2879_2881:2880-3266]	1	p2	(GA)11	22	1	22
comp94860_c0_seq1_len=3267_path=[1:0-1048_1050:1049-1073_1075:1074-1369_1371:1370-1391_8571:1392-2206_2208:2207-2210_2212:2211-2852_8912:2853-2863_6602:2864-2876_6615:2877-2879_2881:2880-3266]	2	p2	(AT)8	16	2940	2955
comp77585_c0_seq1_len=306_path=[744:0-127_874:128-305]	1	p3	(ATG)6	18	1	18
comp90603_c3_seq1_len=503_path=[10495:0-101_10597:102-502]	1	p2	(AT)9	18	1	18
comp668606_c0_seq1_len=362_path=[1:0-361]	1	p2	(AT)8	16	325	340
comp90255_c0_seq44_len=1255_path=[4291:0-203_4495:204-208_6:209-219_17:220-361_7709:362-363_161:364-451_7734:452-471_269:472-489_287:490-558_356:559-573_371:574-617_7850:618-625_423:626-627_425:628-646_444:647-667_465:668-807_605:808-959_7966:960-966_4732:967-973_1826:974-1064_8019:1065-1078_5423:1079-1108_4011:1109-1120_1979:1121-1206_2065:1207-1227_8079:1228-1230_8082:1231-1238_8090:1239-1242_8…	1	p4	(TTCA)5	20	210	229
comp90255_c0_seq44_len=1255_path=[4291:0-203_4495:204-208_6:209-219_17:220-361_7709:362-363_161:364-451_7734:452-471_269:472-489_287:490-558_356:559-573_371:574-617_7850:618-625_423:626-627_425:628-646_444:647-667_465:668-807_605:808-959_7966:960-966_4732:967-973_1826:974-1064_8019:1065-1078_5423:1079-1108_4011:1109-1120_1979:1121-1206_2065:1207-1227_8079:1228-1230_8082:1231-1238_8090:1239-1242_8…	2	p3	(AGT)6	18	897	914
comp51689_c0_seq1_len=734_path=[1080:0-733]	1	p2	(GA)9	18	1	18
comp46963_c0_seq1_len=201_path=[199:0-79_279:80-200]	1	p2	(AG)8	16	1	16
comp51085_c0_seq1_len=206_path=[1:0-205]	1	p3	(TTC)6	18	187	204
comp87701_c0_seq1_len=1601_path=[2939:0-46_2986:47-59_4368:60-69_3009:70-211_4401:212-219_77:220-223_81:224-255_4426:256-266_124:267-268_126:269-271_4438:272-287_4455:288-299_163:300-356_225:357-1379_1248:1380-1390_1259:1391-1422_4641:1423-1571_4695:1572-1600]	1	p2	(TA)9	18	112	129
comp86795_c0_seq1_len=1459_path=[130:0-256_387:257-272_403:273-282_413:283-775_906:776-1080_1211:1081-1081_1212:1082-1105_4367:1106-1115_1246:1116-1123_1254:1124-1458]	1	p2	(CT)10	20	2	21
comp85512_c0_seq3_len=1776_path=[2277:0-8_2286:9-58_2336:59-104_2382:105-213_9456:214-214_2492:215-306_2584:307-329_9510:330-335_7801:336-711_2989:712-758_5590:759-866_9648:867-890_5721:891-1775]	1	p2	(CT)10	20	1	20
comp100154_c0_seq1_len=1765_path=[7:0-51_59:52-405_413:406-412_420:413-611_619:612-666_674:667-669_677:670-1551_1559:1552-1553_1561:1554-1764]	1	p2	(AG)10	20	1	20
comp96358_c0_seq6_len=1797_path=[2:0-51_54:52-100_103:101-158_161:159-163_166:164-275_278:276-276_279:277-300_303:301-408_411:409-555_558:556-556_559:557-650_653:651-728_731:729-753_756:754-922_8918:923-926_929:927-940_8931:941-945_948:946-1058_6740:1059-1095_1098:1096-1184_1187:1185-1389_1392:1390-1454_1457:1455-1479_1482:1480-1520_1523:1521-1584_9217:1585-1617_1620:1618-1641_1644:1642-1683_1686…	1	p2	(TC)10	20	1	20
comp84579_c0_seq1_len=1096_path=[1078:0-617_3232:618-642_1721:643-733_3292:734-741_3300:742-754_3313:755-833_1912:834-852_1931:853-901_3391:902-902_1983:903-920_2001:921-1095]	1	p2	(CT)11	22	1	22
comp2049437_c0_seq1_len=222_path=[1:0-221]	1	p3	(GGA)6	18	1	18
comp87135_c0_seq8_len=377_path=[2686:0-104_1487:105-125_1508:126-152_1535:153-182_30:183-293_3289:294-304_152:305-308_156:309-318_3303:319-330_178:331-342_190:343-376]	1	p3	(CTC)6	18	332	349
comp93419_c1_seq7_len=948_path=[5829:0-165_5999:166-660_6792:661-671_6803:672-711_6857:712-800_15328:801-802_6948:803-812_6958:813-837_6983:838-889_7035:890-907_15635:908-913_7059:914-947]	1	p3	(AAT)6	18	2	19
comp93419_c1_seq7_len=948_path=[5829:0-165_5999:166-660_6792:661-671_6803:672-711_6857:712-800_15328:801-802_6948:803-812_6958:813-837_6983:838-889_7035:890-907_15635:908-913_7059:914-947]	2	p3	(GGT)6	18	253	270
comp102462_c0_seq11_len=1227_path=[10676:0-22_2252:23-56_14556:57-74_2304:75-91_2321:92-156_2386:157-278_14728:279-279_14710:280-303_8388:304-307_2537:308-325_2555:326-339_14751:340-398_14808:399-399_2629:400-423_14832:424-426_14835:427-428_14837:429-441_2671:442-442_2672:443-459_14904:460-464_14909:465-470_7507:471-494_2724:495-495_2725:496-510_2740:511-519_2749:520-534_2764:535-573_2803:574-589…	1	p3	(TCA)7	21	1	21
comp85916_c0_seq2_len=587_path=[622:0-40_663:41-59_682:60-340_963:341-341_964:342-365_988:366-466_1089:467-494_1117:495-548_1750:549-586]	1	p4	(GACA)5	20	1	20
comp96380_c0_seq2_len=1454_path=[1:0-195_198:196-282_285:283-287_5183:288-306_5202:307-310_5206:311-360_363:361-361_364:362-381_384:382-459_462:460-767_770:768-783_786:784-809_812:810-848_5448:849-866_869:867-873_876:874-894_897:895-1027_1030:1028-1035_1038:1036-1124_1132:1125-1159_1167:1160-1181_1193:1182-1229_1254:1230-1274_5714:1275-1276_1301:1277-1300_1325:1301-1453]	1	p2	(GT)8	16	1149	1164
comp62010_c0_seq1_len=707_path=[688:0-419_1111:420-706]	1	p2	(TA)8	16	1	16
comp93547_c0_seq5_len=916_path=[1:0-162_164:163-164_166:165-166_168:167-174_4932:175-197_199:198-198_200:199-204_206:205-378_380:379-397_399:398-405_407:406-421_423:422-450_452:451-452_454:453-474_476:475-529_531:530-537_539:538-540_542:541-553_555:554-561_563:562-564_566:565-822_3186:823-866_868:867-867_869:868-890_892:891-891_3254:892-915]	1	p3	(TGA)6	18	841	858
comp83783_c1_seq1_len=1392_path=[3883:0-65_3949:66-935_1972:936-979_2016:980-1027_2064:1028-1053_2090:1054-1202_2239:1203-1217_5508:1218-1391]	1	p2	(AT)8	16	734	749
comp77274_c0_seq1_len=549_path=[1:0-151_1515:152-154_156:155-156_158:157-165_167:166-318_320:319-548]	1	p2	(TC)8	16	1	16
comp95021_c1_seq10_len=1776_path=[6250:0-81_6332:82-1044_7295:1045-1045_7296:1046-1069_7320:1070-1086_18225:1087-1087_18226:1088-1110_7361:1111-1127_7378:1128-1159_18324:1160-1200_7451:1201-1228_18399:1229-1231_18402:1232-1233_18404:1234-1234_18405:1235-1257_7508:1258-1293_12876:1294-1604_13187:1605-1605_13188:1606-1615_13198:1616-1656_13239:1657-1685_13268:1686-1775]	1	p3	(TCT)6	18	1	18
comp95556_c1_seq1_len=1097_path=[3837:0-41_3879:42-293_8314:294-297_8318:298-298_8322:299-300_8324:301-304_808:305-314_818:315-1006_1510:1007-1045_1549:1046-1096]	1	p3	(GAT)6	18	1	18
comp95556_c1_seq1_len=1097_path=[3837:0-41_3879:42-293_8314:294-297_8318:298-298_8322:299-300_8324:301-304_808:305-314_818:315-1006_1510:1007-1045_1549:1046-1096]	2	p2	(AT)10	20	1077	1096
comp1193163_c0_seq1_len=741_path=[1:0-740]	1	p3	(AGG)6	18	488	505
comp1063325_c0_seq1_len=817_path=[1:0-816]	1	p3	(GAA)6	18	352	369
comp533665_c0_seq1_len=1015_path=[15:0-1014]	1	p2	(AT)9	18	1	18
comp38076_c0_seq1_len=522_path=[253:0-251_506:252-521]	1	p3	(TGA)6	18	256	273
comp99920_c0_seq1_len=2156_path=[677:0-611_7677:612-632_1310:633-658_1336:659-662_7719:663-683_1361:684-702_7750:703-827_7825:828-828_7826:829-840_7838:841-965_1643:966-966_1644:967-990_7927:991-1078_1756:1079-1094_7976:1095-1130_1808:1131-1161_1839:1162-1196_8035:1197-1200_8039:1201-1228_8065:1229-1241_1919:1242-1346_2024:1347-1369_2047:1370-1505_8112:1506-1514_2192:1515-1521_2199:1522-1533_2211…	1	p3	(ACA)6	18	57	74
comp82208_c0_seq1_len=1702_path=[1680:0-1337_3956:1338-1701]	1	p2	(TA)11	22	118	139
comp100790_c0_seq9_len=2877_path=[3949:0-1940_5890:1941-2035_14582:2036-2066_14614:2067-2071_14619:2072-2085_14633:2086-2171_6121:2172-2172_6122:2173-2197_14718:2198-2205_14726:2206-2208_6158:2209-2235_6185:2236-2247_14770:2248-2254_6204:2255-2435_14825:2436-2436_14826:2437-2438_14828:2439-2460_14850:2461-2466_14871:2467-2467_14859:2468-2469_14861:2470-2487_8109:2488-2496_6443:2497-2581_14944:258…	1	p3	(ATA)7	21	644	664
comp100790_c0_seq9_len=2877_path=[3949:0-1940_5890:1941-2035_14582:2036-2066_14614:2067-2071_14619:2072-2085_14633:2086-2171_6121:2172-2172_6122:2173-2197_14718:2198-2205_14726:2206-2208_6158:2209-2235_6185:2236-2247_14770:2248-2254_6204:2255-2435_14825:2436-2436_14826:2437-2438_14828:2439-2460_14850:2461-2466_14871:2467-2467_14859:2468-2469_14861:2470-2487_8109:2488-2496_6443:2497-2581_14944:258…	2	c	(GA)9taaagagaaagagagaattgatttt(GAAA)5	63	1829	1891
comp91169_c1_seq1_len=407_path=[785:0-22_808:23-406]	1	p3	(TCT)6	18	2	19
comp91169_c2_seq1_len=2021_path=[4338:0-252_9169:253-263_9181:264-275_9193:276-277_4619:278-295_4637:296-319_9218:320-322_4664:323-334_4676:335-345_4687:346-1032_5374:1033-1046_5388:1047-1056_5398:1057-1063_5405:1064-1159_5501:1160-1183_5525:1184-1267_5609:1268-1291_5633:1292-1501_5843:1502-1525_5867:1526-1732_6074:1733-1765_6107:1766-1805_6147:1806-1817_6159:1818-1826_6168:1827-1832_6174:1833-20…	1	p3	(GAA)6	18	1	18
comp91169_c2_seq1_len=2021_path=[4338:0-252_9169:253-263_9181:264-275_9193:276-277_4619:278-295_4637:296-319_9218:320-322_4664:323-334_4676:335-345_4687:346-1032_5374:1033-1046_5388:1047-1056_5398:1057-1063_5405:1064-1159_5501:1160-1183_5525:1184-1267_5609:1268-1291_5633:1292-1501_5843:1502-1525_5867:1526-1732_6074:1733-1765_6107:1766-1805_6147:1806-1817_6159:1818-1826_6168:1827-1832_6174:1833-20…	2	p2	(AT)8	16	1935	1950
comp76231_c0_seq1_len=1168_path=[1:0-737_3031:738-763_3057:764-769_771:770-805_807:806-941_943:942-954_956:955-955_957:956-1167]	1	p2	(TC)10	20	886	905
comp76231_c0_seq1_len=1168_path=[1:0-737_3031:738-763_3057:764-769_771:770-805_807:806-941_943:942-954_956:955-955_957:956-1167]	2	p3	(AGT)6	18	1041	1058
comp76231_c0_seq1_len=1168_path=[1:0-737_3031:738-763_3057:764-769_771:770-805_807:806-941_943:942-954_956:955-955_957:956-1167]	3	p3	(TTC)7	21	1146	1166
comp48427_c0_seq1_len=354_path=[332:0-353]	1	p2	(GA)10	20	334	353
comp98381_c0_seq2_len=1993_path=[1761:0-36_1798:37-39_1801:40-71_1833:72-257_2019:258-508_2270:509-512_2274:513-766_2528:767-767_2529:768-885_2647:886-891_2653:892-916_2678:917-917_2679:918-941_2703:942-976_2738:977-1001_2763:1002-1075_6739:1076-1267_3029:1268-1268_3030:1269-1708_7038:1709-1712_3764:1713-1992]	1	p3	(TCT)7	21	1	21
comp57491_c0_seq2_len=387_path=[1875:0-231_1330:232-283_2130:284-386]	1	p2	(TA)8	16	371	386
comp1380555_c0_seq1_len=388_path=[1:0-387]	1	p3	(GCA)6	18	1	18
comp63851_c0_seq1_len=218_path=[196:0-58_536:59-65_543:66-73_270:74-98_295:99-217]	1	p2	(TC)8	16	1	16
comp63851_c0_seq1_len=218_path=[196:0-58_536:59-65_543:66-73_270:74-98_295:99-217]	2	p3	(ACT)6	18	169	186
comp765330_c0_seq1_len=209_path=[187:0-208]	1	p2	(AT)8	16	1	16
comp2216913_c0_seq1_len=214_path=[192:0-213]	1	p4	(TTTA)5	20	1	20
comp81899_c0_seq1_len=849_path=[1:0-87_2119:88-91_102:92-120_131:121-848]	1	p4	(GAAA)6	24	1	24
comp77261_c0_seq1_len=245_path=[223:0-14_238:15-24_732:25-47_271:48-97_321:98-101_325:102-244]	1	p3	(AAG)6	18	1	18
comp79987_c0_seq6_len=848_path=[1439:0-291_438:292-418_977:419-436_995:437-453_1012:454-499_1058:500-504_1063:505-581_1140:582-583_1142:584-764_1323:765-824_2545:825-847]	1	p3	(TCT)6	18	830	847
comp84004_c0_seq6_len=612_path=[2313:0-55_231:56-350_531:351-390_2983:391-397_578:398-398_579:399-423_3012:424-424_3013:425-440_3029:441-447_3036:448-455_636:456-485_666:486-488_3070:489-611]	1	p2	(TC)10	20	16	35
comp83861_c0_seq1_len=223_path=[223:0-22_1620:23-87_1678:88-88_312:89-95_1680:96-163_1754:164-179_805:180-222]	1	p2	(CT)10	20	3	22
comp96329_c1_seq6_len=1789_path=[4384:0-632_1355:633-656_1379:657-696_1419:697-731_1454:732-737_1460:738-739_1462:740-783_1506:784-809_15901:810-811_15903:812-841_15950:842-907_8947:908-913_16104:914-987_16157:988-990_16151:991-994_16155:995-1034_1757:1035-1046_1817:1047-1096_1867:1097-1147_16345:1148-1148_11834:1149-1355_12041:1356-1369_12055:1370-1493_12179:1494-1506_12192:1507-1531_12217:1532-…	1	p3	(TTC)6	18	98	115
comp96329_c0_seq1_len=749_path=[6537:0-321_6859:322-365_6903:366-415_15604:416-432_14366:433-449_6987:450-453_6991:454-529_7067:530-551_7089:552-601_7139:602-615_7153:616-748]	1	p4	(AAGG)5	20	1	20
comp3110_c0_seq1_len=448_path=[1:0-59_61:60-447]	1	p3	(GAA)6	18	1	18
comp83277_c0_seq1_len=1069_path=[1047:0-260_1308:261-264_1312:265-440_2861:441-450_2871:451-982_2030:983-1068]	1	p2	(AG)9	18	1051	1068
comp101673_c0_seq9_len=2394_path=[1102:0-19_1122:20-39_11506:40-186_1289:187-264_11603:265-269_1372:270-432_1535:433-472_1575:473-832_1935:833-933_11828:934-946_11841:947-962_11857:963-1227_2330:1228-1252_2355:1253-1467_2570:1468-1470_2573:1471-1554_12059:1555-1555_12060:1556-1565_12070:1566-1631_2734:1632-1636_2739:1637-1893_2996:1894-1954_3057:1955-1957_3060:1958-2010_3113:2011-2183_12266:2184-…	1	p2	(CT)9	18	1	18
comp1580267_c0_seq1_len=321_path=[1:0-320]	1	p4	(TTAT)5	20	233	252
comp92276_c0_seq5_len=2287_path=[1:0-1194_1196:1195-1195_1197:1196-1219_1221:1220-2181_5342:2182-2220_2183:2221-2239_6335:2240-2245_2208:2246-2286]	1	p3	(CTT)6	18	422	439
comp101107_c0_seq1_len=1357_path=[20428:0-952_21386:953-1356]	1	p3	(GTG)6	18	1	18
comp84944_c1_seq1_len=242_path=[1877:0-24_1902:25-41_3536:42-57_3561:58-104_1991:105-147_2034:148-241]	1	p3	(ATG)7	21	1	21
comp91945_c0_seq26_len=1806_path=[16708:0-208_8891:209-430_9113:431-434_9117:435-561_9244:562-617_1425:618-618_9300:619-775_23201:776-795_23221:796-838_14727:839-1136_15025:1137-1138_15027:1139-1290_15445:1291-1358_20280:1359-1380_15535:1381-1393_9457:1394-1396_9460:1397-1805]	1	p3	(CAG)6	18	625	642
comp95860_c3_seq2_len=1560_path=[956:0-10_967:11-34_991:35-37_994:38-58_1015:59-366_1323:367-376_1333:377-383_1340:384-450_14927:451-720_1677:721-748_15172:749-812_1769:813-912_15250:913-936_1893:937-961_1918:962-1085_2042:1086-1090_2047:1091-1143_2100:1144-1149_2106:1150-1378_2339:1379-1559]	1	p3	(GAA)7	21	3	23
comp92263_c0_seq2_len=1716_path=[1713:0-427_4554:428-429_2143:430-472_2186:473-507_4598:508-511_2225:512-517_2231:518-557_4621:558-567_2284:568-595_2312:596-892_2612:893-971_2691:972-1087_2807:1088-1094_2814:1095-1299_4819:1300-1308_3041:1309-1336_3069:1337-1346_3079:1347-1456_3189:1457-1461_3194:1462-1715]	1	p3	(TAT)6	18	869	886
comp92263_c0_seq2_len=1716_path=[1713:0-427_4554:428-429_2143:430-472_2186:473-507_4598:508-511_2225:512-517_2231:518-557_4621:558-567_2284:568-595_2312:596-892_2612:893-971_2691:972-1087_2807:1088-1094_2814:1095-1299_4819:1300-1308_3041:1309-1336_3069:1337-1346_3079:1347-1456_3189:1457-1461_3194:1462-1715]	2	p2	(CA)8	16	1647	1662
comp1342340_c0_seq1_len=557_path=[535:0-556]	1	p2	(GA)9	18	540	557
comp92267_c0_seq5_len=715_path=[2184:0-34_2219:35-81_208:82-92_219:93-166_6454:167-183_6471:184-190_317:191-196_323:197-253_6540:254-259_6561:260-264_391:265-309_436:310-318_6647:319-320_447:321-334_6692:335-336_6694:337-341_6702:342-345_472:346-364_491:365-421_548:422-433_560:434-534_661:535-535_662:536-559_686:560-714]	1	p2	(CT)9	18	7	24
comp92267_c0_seq5_len=715_path=[2184:0-34_2219:35-81_208:82-92_219:93-166_6454:167-183_6471:184-190_317:191-196_323:197-253_6540:254-259_6561:260-264_391:265-309_436:310-318_6647:319-320_447:321-334_6692:335-336_6694:337-341_6702:342-345_472:346-364_491:365-421_548:422-433_560:434-534_661:535-535_662:536-559_686:560-714]	2	p3	(ATA)6	18	697	714
comp45532_c2_seq1_len=1027_path=[1094:0-1026]	1	p2	(CT)10	20	1	20
comp45532_c1_seq1_len=294_path=[2369:0-293]	1	p2	(GA)10	20	1	20
comp95038_c0_seq3_len=929_path=[4245:0-4_959:5-22_4195:23-76_1030:77-102_4644:103-173_4294:174-174_4295:175-193_1147:194-261_4320:262-263_4322:264-318_4374:319-381_1335:382-456_2114:457-463_4424:464-537_4489:538-538_4490:539-541_4493:542-587_1541:588-607_4536:608-620_4549:621-626_1580:627-627_1581:628-633_1587:634-651_1605:652-928]	1	p2	(GA)10	20	910	929
comp96085_c2_seq3_len=1697_path=[6417:0-235_8786:236-340_12021:341-374_8891:375-424_16353:425-425_8942:426-427_8944:428-509_9026:510-634_9151:635-642_9159:643-931_9448:932-933_9450:934-997_9514:998-1036_9553:1037-1066_16712:1067-1093_9610:1094-1346_9866:1347-1696]	1	p3	(AAG)7	21	1677	1697
comp96085_c1_seq3_len=498_path=[10625:0-76_10702:77-83_15853:84-176_15958:177-179_15961:180-185_14282:186-227_10848:228-242_16091:243-258_10879:259-260_10881:261-274_16225:275-338_10959:339-497]	1	p3	(AAG)7	21	1	21
comp84371_c0_seq1_len=1269_path=[1954:0-102_2057:103-103_2058:104-210_2165:211-284_2239:285-316_4099:317-319_2274:320-334_2289:335-414_2630:415-438_4136:439-515_2470:516-534_2489:535-628_46:629-745_163:746-767_185:768-917_335:918-931_349:932-989_407:990-1001_419:1002-1268]	1	p3	(ATC)6	18	601	618
comp75426_c1_seq1_len=392_path=[1:0-143_145:144-151_153:152-391]	1	p4	(ATAG)5	20	1	20
comp21255_c0_seq1_len=233_path=[211:0-187_399:188-232]	1	p2	(TC)9	18	215	232
comp68768_c0_seq1_len=358_path=[342:0-74_417:75-76_419:77-171_514:172-232_575:233-234_577:235-357]	1	p3	(AAG)7	21	4	24
comp81352_c0_seq2_len=654_path=[1455:0-19_1475:20-54_3174:55-59_1515:60-77_1533:78-177_1633:178-188_1644:189-222_1678:223-239_1695:240-360_729:361-389_758:390-403_3301:404-448_817:449-466_835:467-516_885:517-532_3367:533-544_913:545-562_3385:563-653]	1	p2	(CT)8	16	362	377
comp1264488_c0_seq1_len=455_path=[433:0-454]	1	p3	(TAT)7	21	435	455
comp78209_c0_seq1_len=669_path=[651:0-28_1664:29-32_1668:33-149_801:150-151_803:152-638_1294:639-668]	1	p3	(AAT)6	18	538	555
comp86631_c0_seq6_len=1115_path=[6771:0-55_5007:56-67_5019:68-116_5069:117-256_6858:257-334_5287:335-381_6896:382-412_5365:413-477_5432:478-518_6959:519-537_6978:538-606_1248:607-1061_3964:1062-1114]	1	p3	(AAG)7	21	1083	1103
comp655647_c0_seq1_len=207_path=[185:0-206]	1	p3	(GAT)6	18	190	207
comp98808_c0_seq4_len=1599_path=[1589:0-96_1686:97-121_1711:122-192_1782:193-193_1783:194-217_1807:218-284_1874:285-308_1898:309-343_1933:344-374_1964:375-428_2018:429-452_2042:453-464_2054:465-488_2078:489-514_2104:515-516_2106:517-538_2128:539-563_2153:564-565_2155:566-587_2177:588-590_2180:591-740_2330:741-764_2354:765-789_2379:790-803_2393:804-814_2404:815-818_2408:819-829_2419:830-837_2427:8…	1	p3	(CAA)7	21	1	21
comp100857_c0_seq1_len=4940_path=[4918:0-289_5208:290-321_5240:322-393_5312:394-410_5329:411-412_13816:413-427_5346:428-1128_6047:1129-1163_6082:1164-1396_6315:1397-1401_6320:1402-1457_6376:1458-1460_6379:1461-1636_6555:1637-1655_6574:1656-1781_6700:1782-1805_14191:1806-2224_7143:2225-2228_7147:2229-2374_7293:2375-2385_14292:2386-2747_7666:2748-3052_7971:3053-3068_7987:3069-3454_8373:3455-3470_83…	1	p2	(CT)8	16	219	234
comp99878_c3_seq17_len=4323_path=[7772:0-1577_20250:1578-1581_9354:1582-1753_9526:1754-1826_9599:1827-1885_9658:1886-1996_20353:1997-2002_9775:2003-2016_9789:2017-2142_20382:2143-2143_20383:2144-2164_3519:2165-2657_4012:2658-2678_4033:2679-3065_4420:3066-3129_4484:3130-3177_20795:3178-3188_20806:3189-3203_17459:3204-3288_20846:3289-3296_17552:3297-3301_17557:3302-3329_4543:3330-3442_4656:3443-370…	1	p2	(AT)10	20	1	20
comp99878_c3_seq17_len=4323_path=[7772:0-1577_20250:1578-1581_9354:1582-1753_9526:1754-1826_9599:1827-1885_9658:1886-1996_20353:1997-2002_9775:2003-2016_9789:2017-2142_20382:2143-2143_20383:2144-2164_3519:2165-2657_4012:2658-2678_4033:2679-3065_4420:3066-3129_4484:3130-3177_20795:3178-3188_20806:3189-3203_17459:3204-3288_20846:3289-3296_17552:3297-3301_17557:3302-3329_4543:3330-3442_4656:3443-370…	2	p2	(AG)8	16	1593	1608
comp97688_c1_seq4_len=374_path=[1244:0-28_1278:29-33_6568:34-80_1330:81-101_1351:102-161_3246:162-170_3255:171-178_6778:179-184_3269:185-186_1433:187-191_1438:192-208_1455:209-280_6857:281-292_1554:293-373]	1	p2	(AG)8	16	312	327
comp2959_c0_seq1_len=285_path=[267:0-94_580:95-97_369:98-284]	1	p4	(ATCT)5	20	1	20
comp89763_c0_seq7_len=1434_path=[2068:0-742_2811:743-750_10766:751-766_10782:767-864_4240:865-866_4242:867-910_4286:911-997_4373:998-1070_4446:1071-1086_4462:1087-1100_4476:1101-1433]	1	p3	(GAA)6	18	179	196
comp79206_c0_seq1_len=1312_path=[1393:0-896_3200:897-897_2302:898-982_2387:983-993_2398:994-1311]	1	p2	(AG)10	20	1	20
comp761325_c0_seq1_len=347_path=[325:0-346]	1	p2	(AG)8	16	154	169
comp101498_c0_seq7_len=1610_path=[1754:0-7_1762:8-164_11253:165-169_11258:170-190_11279:191-197_11286:198-215_12426:216-227_11333:228-301_11403:302-310_11412:311-331_11428:332-343_11440:344-366_2121:367-368_11465:369-385_11482:386-389_11486:390-469_11551:470-473_11555:474-475_3486:476-517_11604:518-530_11613:531-540_3551:541-586_11647:587-607_11668:608-618_11679:619-622_11683:623-628_11689:629-62…	1	p4	(ATTA)5	20	1	20
comp89767_c3_seq2_len=1859_path=[3214:0-43_3258:44-55_15195:56-482_3697:483-522_3737:523-1113_6548:1114-1119_6554:1120-1537_6974:1538-1825_7262:1826-1858]	1	p2	(AG)10	20	1831	1850
comp89767_c0_seq1_len=1898_path=[7586:0-1897]	1	p2	(AG)10	20	1	20
comp871767_c0_seq1_len=236_path=[214:0-235]	1	p2	(CA)11	22	215	236
comp93230_c0_seq16_len=2404_path=[6639:0-353_12264:354-413_13953:414-432_12343:433-510_6993:511-615_14017:616-616_7099:617-637_7120:638-745_7228:746-805_14084:806-806_10130:807-813_1853:814-1420_2460:1421-1498_2555:1499-1527_2584:1528-1539_14492:1540-1694_14283:1695-1718_2775:1719-1944_14383:1945-1955_14394:1956-1970_14409:1971-1971_14410:1972-2036_3653:2037-2037_3654:2038-2080_14481:2081-2098_31…	1	p4	(TAAT)6	24	817	840
comp93230_c0_seq16_len=2404_path=[6639:0-353_12264:354-413_13953:414-432_12343:433-510_6993:511-615_14017:616-616_7099:617-637_7120:638-745_7228:746-805_14084:806-806_10130:807-813_1853:814-1420_2460:1421-1498_2555:1499-1527_2584:1528-1539_14492:1540-1694_14283:1695-1718_2775:1719-1944_14383:1945-1955_14394:1956-1970_14409:1971-1971_14410:1972-2036_3653:2037-2037_3654:2038-2080_14481:2081-2098_31…	2	p3	(GAA)6	18	1535	1552
comp817653_c0_seq1_len=227_path=[4:0-226]	1	p3	(AGA)6	18	1	18
comp637365_c0_seq1_len=201_path=[179:0-200]	1	p2	(TA)8	16	185	200
comp101075_c1_seq3_len=2799_path=[12977:0-175_17799:176-195_17819:196-205_17829:206-224_17848:225-229_13207:230-262_17895:263-272_13250:273-307_13285:308-314_13292:315-354_17951:355-359_17956:360-367_13345:368-490_6336:491-537_18184:538-571_18218:572-633_14488:634-712_18299:713-821_6667:822-823_6669:824-873_6719:874-874_6720:875-900_18401:901-927_6773:928-943_6789:944-1023_6869:1024-1026_6872:102…	1	p3	(TAG)6	18	2511	2528
comp101075_c0_seq1_len=2365_path=[10391:0-201_10594:202-253_10646:254-258_18028:259-271_12679:272-281_10674:282-371_18000:372-372_17988:373-374_17990:375-377_17993:378-378_17994:379-384_10777:385-2210_10260:2211-2364]	1	p4	(TGAT)5	20	2168	2187
comp85950_c0_seq3_len=2766_path=[191:0-125_317:126-140_332:141-170_362:171-199_391:200-526_718:527-550_742:551-560_752:561-589_781:590-1063_1255:1064-1087_1279:1088-1334_1526:1335-1360_1552:1361-1550_1742:1551-1600_1792:1601-1636_11246:1637-2498_2690:2499-2518_2710:2519-2765]	1	p2	(TC)10	20	1	20
comp1125885_c0_seq1_len=251_path=[229:0-250]	1	p3	(TAA)6	18	1	18
comp16511_c0_seq2_len=432_path=[27:0-132_160:133-431]	1	p2	(GT)9	18	1	18
comp338395_c0_seq1_len=280_path=[6:0-279]	1	p2	(CT)9	18	1	18
comp71732_c0_seq1_len=261_path=[1:0-38_668:39-44_46:45-52_54:53-88_90:89-196_202:197-260]	1	p4	(TTCT)5	20	163	182
comp871729_c0_seq1_len=226_path=[1:0-225]	1	p2	(GA)8	16	178	193
comp94341_c0_seq12_len=721_path=[1445:0-162_1608:163-368_1814:369-387_1833:388-534_1980:535-580_6588:581-586_2032:587-587_2033:588-611_2057:612-630_6653:631-644_4898:645-649_2076:650-669_2096:670-720]	1	p3	(TAA)6	18	80	97
comp96628_c1_seq1_len=753_path=[2039:0-34_2074:35-56_2096:57-87_2127:88-100_12475:101-308_12790:309-459_2505:460-460_2506:461-752]	1	p3	(TCT)6	18	1	18
comp78564_c0_seq3_len=439_path=[1:0-38_40:39-93_95:94-204_206:205-208_210:209-319_321:320-363_365:364-373_375:374-438]	1	p2	(TG)8	16	323	338
comp89009_c0_seq1_len=546_path=[849:0-29_879:30-88_1106:89-89_2302:90-109_12:110-132_35:133-246_2422:247-277_2444:278-344_247:345-361_264:362-386_289:387-387_290:388-415_318:416-429_332:430-433_336:434-451_354:452-545]	1	p3	(TAT)6	18	110	127
comp83636_c0_seq1_len=815_path=[1:0-103_105:104-308_310:309-332_334:333-380_382:381-389_391:390-582_588:583-669_675:670-671_677:672-814]	1	p3	(ACC)6	18	112	129
comp99827_c1_seq8_len=309_path=[5184:0-27_6611:28-60_6644:61-61_6645:62-62_6646:63-107_19670:108-131_6714:132-167_6750:168-181_19781:182-188_19788:189-308]	1	p3	(CTC)7	21	6	26
comp95445_c0_seq2_len=2995_path=[1:0-377_379:378-789_791:790-2505_2513:2506-2753_2761:2754-2765_2773:2766-2871_2879:2872-2908_2922:2909-2933_2947:2934-2994]	1	p4	(GCGT)5	20	2755	2774
comp101767_c0_seq2_len=1002_path=[12182:0-1_2087:2-3_2089:4-1001]	1	p4	(CATT)5	20	926	945
comp96125_c2_seq1_len=1510_path=[3017:0-120_3141:121-225_16125:226-233_3257:234-237_3261:238-297_3321:298-386_3410:387-536_3560:537-549_3573:550-746_3770:747-753_3777:754-995_16943:996-999_4023:1000-1017_4041:1018-1176_17017:1177-1210_4234:1211-1225_4249:1226-1257_4283:1258-1334_4360:1335-1509]	1	p3	(GTG)6	18	998	1015
comp96125_c1_seq1_len=696_path=[4538:0-103_15861:104-196_4735:197-221_4760:222-420_4959:421-431_4970:432-497_5036:498-502_5041:503-695]	1	p3	(AAG)6	18	4	21
comp68462_c0_seq1_len=259_path=[283:0-258]	1	p4	(CTAC)5	20	217	236
comp90889_c0_seq13_len=607_path=[671:0-10_682:11-86_835:87-152_901:153-213_962:214-288_1037:289-318_10314:319-322_1080:323-351_1109:352-378_10358:379-446_1204:447-458_1216:459-497_10414:498-514_1272:515-524_1282:525-606]	1	p3	(GTT)7	21	1	21
comp94306_c0_seq24_len=2106_path=[1980:0-150_9428:151-162_2143:163-246_2227:247-258_2239:259-315_2296:316-325_2306:326-466_9643:467-467_2448:468-472_2453:473-512_4480:513-615_9709:616-616_2493:617-624_2501:625-904_2781:905-1010_2887:1011-1609_3486:1610-1838_3715:1839-2105]	1	p2	(CT)8	16	1	16
comp75076_c0_seq2_len=351_path=[1:0-123_957:124-159_125:160-252_218:253-350]	1	p3	(CTG)6	18	1	18
comp82023_c0_seq3_len=1473_path=[1:0-49_51:50-71_3424:72-89_3442:90-100_3453:101-374_376:375-1472]	1	p2	(AG)11	22	1	22
comp84041_c0_seq6_len=655_path=[488:0-39_528:40-162_651:163-174_663:175-198_1913:199-208_996:209-218_711:219-404_2010:405-405_1057:406-553_897:554-560_904:561-654]	1	p2	(TC)10	20	1	20
comp53782_c0_seq1_len=311_path=[285:0-48_584:49-55_337:56-310]	1	p2	(AG)10	20	1	20
comp91955_c0_seq1_len=2321_path=[340:0-55_396:56-82_423:83-484_766:485-625_907:626-723_1005:724-726_1008:727-1001_1283:1002-1013_1295:1014-1176_1458:1177-1185_1467:1186-1262_1544:1263-1310_1592:1311-1424_1706:1425-1450_1732:1451-1475_1757:1476-1485_1767:1486-1821_2103:1822-2320]	1	p4	(TCAC)5	20	72	91
comp91955_c0_seq1_len=2321_path=[340:0-55_396:56-82_423:83-484_766:485-625_907:626-723_1005:724-726_1008:727-1001_1283:1002-1013_1295:1014-1176_1458:1177-1185_1467:1186-1262_1544:1263-1310_1592:1311-1424_1706:1425-1450_1732:1451-1475_1757:1476-1485_1767:1486-1821_2103:1822-2320]	2	p3	(AAC)7	21	1307	1327
comp65757_c0_seq1_len=416_path=[1:0-181_183:182-194_196:195-281_1057:282-290_1066:291-292_996:293-293_299:294-415]	1	p3	(AGT)6	18	399	416
comp1564070_c0_seq1_len=213_path=[191:0-212]	1	p4	(AGAT)5	20	145	164
comp70256_c0_seq2_len=372_path=[1500:0-71_291:72-135_355:136-371]	1	p3	(GAG)6	18	237	254
comp18749_c0_seq1_len=300_path=[278:0-124_403:125-299]	1	p2	(AG)8	16	284	299
comp85378_c1_seq1_len=262_path=[231:0-146_5110:147-147_1585:148-153_1591:154-171_5122:172-219_5176:220-228_5185:229-261]	1	p2	(TA)11	22	1	22
comp74079_c0_seq4_len=481_path=[7:0-294_302:295-451_2189:452-456_2100:457-480]	1	p4	(AATG)5	20	54	73
comp85696_c0_seq4_len=1541_path=[1:0-74_76:75-91_93:92-375_377:376-381_383:382-531_533:532-545_547:546-589_591:590-604_606:605-827_5045:828-830_832:831-849_851:850-1077_1079:1078-1093_1095:1094-1212_2759:1213-1225_2772:1226-1229_2776:1230-1236_2783:1237-1273_5149:1274-1278_5154:1279-1290_5166:1291-1291_3564:1292-1293_3566:1294-1540]	1	p2	(TC)9	18	1493	1510
comp93973_c0_seq5_len=2823_path=[2785:0-469_3255:470-470_3256:471-488_10521:489-880_3666:881-887_3673:888-987_3773:988-1500_4286:1501-1524_10809:1525-1547_4333:1548-1601_4387:1602-1635_10873:1636-1637_5915:1638-1651_10881:1652-1705_5693:1706-1717_4508:1718-1777_4568:1778-1799_4595:1800-2208_10984:2209-2212_8526:2213-2229_6032:2230-2253_5019:2254-2465_5231:2466-2484_5250:2485-2678_5448:2679-2822]	1	p4	(AACA)5	20	1735	1754
comp88821_c0_seq1_len=1274_path=[5:0-195_3200:196-245_251:246-320_326:321-415_421:416-445_451:446-458_464:459-703_709:704-719_725:720-744_750:745-758_3999:759-824_830:825-878_884:879-919_4063:920-925_4069:926-944_950:945-1051_1057:1052-1273]	1	p2	(CA)9	18	1	18
comp59043_c1_seq1_len=201_path=[385:0-200]	1	p2	(AT)10	20	1	20
comp86061_c0_seq2_len=429_path=[323:0-25_3997:26-52_5321:53-57_5329:58-58_4030:59-64_397:65-72_405:73-81_414:82-105_438:106-135_468:136-231_564:232-265_598:266-268_601:269-289_622:290-310_658:311-343_691:344-365_5509:366-378_3542:379-388_3552:389-392_3556:393-428]	1	p3	(TAC)7	21	1	21
comp47800_c0_seq1_len=326_path=[304:0-76_381:77-101_406:102-248_553:249-325]	1	p2	(TG)9	18	101	118
comp4935_c0_seq1_len=459_path=[1599:0-458]	1	p2	(CT)9	18	3	20
comp100672_c0_seq10_len=2062_path=[1856:0-118_1975:119-124_1981:125-198_2055:199-203_2060:204-269_2126:270-284_2141:285-296_2153:297-335_9340:336-340_2197:341-383_9351:384-445_2302:446-557_2414:558-580_2437:581-680_2537:681-725_2582:726-749_2606:750-752_2609:753-762_2619:763-791_2648:792-812_2669:813-829_2686:830-853_2710:854-896_2753:897-911_2768:912-920_2777:921-935_2792:936-949_2806:950-955_28…	1	p2	(TC)8	16	1852	1867
comp93300_c0_seq1_len=1472_path=[1439:0-418_4999:419-437_5016:438-454_1894:455-581_5099:582-585_5103:586-712_5185:713-713_2153:714-728_2168:729-755_3318:756-765_2199:766-775_2209:776-1100_3421:1101-1130_3451:1131-1136_2568:1137-1173_5427:1174-1177_2609:1178-1193_2625:1194-1211_2643:1212-1235_5460:1236-1249_5474:1250-1471]	1	p3	(GTA)6	18	761	778
comp88315_c0_seq3_len=1227_path=[1831:0-248_11433:249-270_11455:271-307_2:308-321_11469:322-331_11479:332-619_314:620-642_337:643-765_460:766-792_487:793-795_490:796-830_525:831-930_11990:931-940_7238:941-954_12029:955-1027_12079:1028-1086_799:1087-1107_820:1108-1226]	1	p3	(CTT)7	21	309	329
comp88315_c0_seq3_len=1227_path=[1831:0-248_11433:249-270_11455:271-307_2:308-321_11469:322-331_11479:332-619_314:620-642_337:643-765_460:766-792_487:793-795_490:796-830_525:831-930_11990:931-940_7238:941-954_12029:955-1027_12079:1028-1086_799:1087-1107_820:1108-1226]	2	p4	(CTCG)5	20	1149	1168
comp80566_c0_seq1_len=450_path=[4:0-151_1544:152-154_1547:155-160_346:161-161_347:162-184_370:185-229_415:230-254_440:255-269_465:270-319_1633:320-329_1643:330-332_1646:333-340_1410:341-354_532:355-365_543:366-373_551:374-426_1680:427-449]	1	p3	(CCT)6	18	1	18
comp99899_c0_seq15_len=1760_path=[3278:0-24_26:25-81_13788:82-88_90:89-150_152:151-180_13828:181-207_13855:208-215_13863:216-223_13871:224-235_13883:236-249_13897:250-252_254:253-287_289:288-310_312:311-390_13969:391-407_13986:408-415_13994:416-423_425:424-449_14005:450-469_14025:470-504_506:505-541_543:542-545_547:546-564_14084:565-581_583:582-645_647:646-850_852:851-900_14262:901-903_905:904-94…	1	p4	(ACAG)5	20	4	23
comp93968_c0_seq3_len=1797_path=[1793:0-186_9714:187-196_9724:197-200_9728:201-206_2000:207-231_2025:232-235_2029:236-239_2033:240-309_2103:310-334_9831:335-411_9876:412-412_9877:413-422_9887:423-428_2222:429-441_2235:442-483_2277:484-524_2318:525-531_2325:532-683_2477:684-687_2481:688-876_2670:877-1037_2831:1038-1041_2835:1042-1324_10530:1325-1444_3238:1445-1457_3251:1458-1796]	1	p4	(TTTG)5	20	1	20
comp78461_c0_seq2_len=527_path=[14:0-162_194:163-202_234:203-275_307:276-277_309:278-349_1549:350-355_1169:356-379_426:380-526]	1	p3	(AAT)6	18	510	527
comp95554_c0_seq10_len=676_path=[3641:0-19_552:20-48_581:49-78_611:79-125_658:126-200_733:201-203_736:204-209_742:210-210_743:211-223_756:224-230_763:231-231_764:232-257_790:258-274_807:275-317_850:318-351_884:352-375_908:376-377_6267:378-379_6269:380-401_934:402-402_6291:403-403_6292:404-429_6318:430-453_2551:454-465_998:466-486_1019:487-502_1035:503-521_1054:522-527_1060:528-537_1070:538-561_10…	1	p3	(AGA)7	21	1	21
comp95439_c0_seq1_len=2997_path=[49:0-60_111:61-1051_1105:1052-1203_1257:1204-1260_1319:1261-1673_6086:1674-1692_6105:1693-1700_1759:1701-2192_2251:2193-2205_2264:2206-2662_8146:2663-2706_2765:2707-2717_2776:2718-2996]	1	p3	(CTT)6	18	1	18
comp91401_c0_seq6_len=1876_path=[1:0-44_51:45-109_7118:110-112_7121:113-134_141:135-154_7279:155-166_7291:167-168_7293:169-170_177:171-187_194:188-304_315:305-1851_7006:1852-1875]	1	p3	(ATC)6	18	1	18
comp77381_c0_seq2_len=835_path=[1:0-30_32:31-54_2034:55-73_75:74-488_490:489-502_2379:503-537_685:538-582_730:583-590_738:591-834]	1	p2	(GA)8	16	8	23
comp91405_c0_seq2_len=696_path=[801:0-57_859:58-65_867:66-173_2936:174-176_2939:177-177_979:178-183_985:184-188_990:189-190_992:191-239_2974:240-240_1042:241-267_1069:268-291_1093:292-320_3018:321-325_1136:326-352_3029:353-385_3093:386-395_3104:396-406_3115:407-423_1273:424-457_1632:458-464_1308:465-469_3159:470-489_1333:490-495_1339:496-645_1489:646-695]	1	p4	(GGCA)5	20	1	20
comp95639_c1_seq2_len=2385_path=[14990:0-70_16117:71-72_12378:73-107_12413:108-108_12414:109-132_16185:133-140_16193:141-142_12448:143-144_12450:145-260_16308:261-288_11725:289-333_11770:334-359_16534:360-360_16424:361-372_16436:373-378_16442:379-464_16528:465-507_16640:508-522_16655:523-523_13046:524-525_2713:526-580_10642:581-588_2776:589-629_2817:630-780_16901:781-1275_3472:1276-1757_3954:1758…	1	p3	(GAT)6	18	2343	2360
comp93964_c0_seq4_len=1034_path=[1022:0-101_1124:102-147_1170:148-346_1369:347-397_1420:398-456_1479:457-500_3557:501-699_1722:700-716_3699:717-830_1853:831-852_1875:853-857_1880:858-889_1912:890-948_3806:949-949_3807:950-966_1989:967-967_1990:968-1033]	1	p2	(CA)9	18	2	19
comp97019_c0_seq2_len=2857_path=[2919:0-198_3118:199-214_3134:215-448_8548:449-449_3369:450-461_8561:462-538_8604:539-554_3474:555-594_8633:595-595_3515:596-611_3531:612-626_3546:627-680_3600:681-724_8657:725-1523_4443:1524-1556_4476:1557-1576_4496:1577-1602_4522:1603-1626_4546:1627-1641_4561:1642-1663_4583:1664-1667_6305:1668-1688_4692:1689-1700_4704:1701-1721_4725:1722-1751_4755:1752-1761_4765:…	1	p4	(TTAT)5	20	2198	2217
comp83410_c1_seq1_len=224_path=[1956:0-223]	1	p2	(AC)10	20	1	20
comp66950_c0_seq1_len=777_path=[1431:0-56_734:57-86_1675:87-776]	1	p2	(TA)9	18	112	129
comp101066_c0_seq2_len=3498_path=[1:0-90_92:91-91_93:92-172_10138:173-173_175:174-197_10529:198-415_417:416-431_433:432-670_672:671-683_685:684-721_723:722-725_727:726-877_879:878-884_886:885-967_969:968-1010_10804:1011-1033_1035:1034-1034_8715:1035-1073_1075:1074-1210_1212:1211-1220_1222:1221-1321_1323:1322-1337_1339:1338-1373_1375:1374-1408_1410:1409-1470_8413:1471-1494_1496:1495-1834_1840:1835…	1	p2	(CT)10	20	1	20
comp1970936_c0_seq1_len=205_path=[183:0-204]	1	p2	(TA)8	16	182	197
comp1600221_c0_seq1_len=555_path=[1:0-554]	1	p2	(AC)8	16	68	83
comp883660_c0_seq1_len=355_path=[333:0-354]	1	p2	(AG)9	18	338	355
comp59502_c0_seq1_len=299_path=[1:0-245_649:246-254_659:255-298]	1	p2	(GA)9	18	1	18
comp92108_c0_seq1_len=1237_path=[3426:0-173_3600:174-193_3620:194-270_11028:271-290_3717:291-700_4127:701-709_4136:710-956_4383:957-980_4407:981-1236]	1	p2	(TC)10	20	1	20
comp847450_c0_seq1_len=342_path=[1:0-341]	1	p2	(GA)9	18	324	341
comp74576_c0_seq1_len=824_path=[1:0-157_163:158-347_359:348-763_1937:764-770_782:771-782_794:783-808_820:809-823]	1	p2	(GA)10	20	5	24
comp94465_c0_seq4_len=2401_path=[2:0-62_65:63-81_84:82-110_113:111-128_7206:129-147_150:148-492_495:493-496_499:497-527_7380:528-531_7384:532-532_7385:533-583_7420:584-746_4799:747-764_7517:765-1888_1879:1889-1952_1943:1953-1956_1947:1957-2087_2078:2088-2095_2086:2096-2400]	1	p3	(TCT)7	21	1	21
comp72613_c0_seq2_len=288_path=[1:0-61_63:62-106_1197:107-160_162:161-184_1213:185-201_203:202-287]	1	p3	(TTA)7	21	268	288
comp96103_c0_seq6_len=1578_path=[3578:0-73_6188:74-74_6189:75-81_3661:82-89_3669:90-185_2737:186-233_6219:234-234_2786:235-236_2788:237-252_2804:253-315_2873:316-329_1249:330-446_1366:447-447_1367:448-471_1391:472-533_6325:534-535_6327:536-543_1472:544-590_1519:591-591_1520:592-615_1544:616-720_6402:721-737_6419:738-741_6423:742-745_6427:746-749_1678:750-774_6438:775-803_1732:804-809_6473:810-836…	1	p3	(GAG)6	18	239	256
comp96103_c0_seq6_len=1578_path=[3578:0-73_6188:74-74_6189:75-81_3661:82-89_3669:90-185_2737:186-233_6219:234-234_2786:235-236_2788:237-252_2804:253-315_2873:316-329_1249:330-446_1366:447-447_1367:448-471_1391:472-533_6325:534-535_6327:536-543_1472:544-590_1519:591-591_1520:592-615_1544:616-720_6402:721-737_6419:738-741_6423:742-745_6427:746-749_1678:750-774_6438:775-803_1732:804-809_6473:810-836…	2	p3	(GAA)6	18	331	348
comp82970_c0_seq3_len=416_path=[2007:0-96_1226:97-141_2293:142-143_1276:144-172_1305:173-217_1350:218-333_1470:334-415]	1	p3	(ATG)6	18	201	218
comp95117_c0_seq4_len=2343_path=[1:0-167_169:168-1936_1938:1937-2022_2039:2023-2053_2070:2054-2057_2074:2058-2153_19440:2154-2156_19443:2157-2157_2172:2158-2158_2173:2159-2179_2194:2180-2213_19467:2214-2214_2229:2215-2217_2232:2218-2233_2248:2234-2246_2261:2247-2253_19496:2254-2273_19516:2274-2282_19525:2283-2285_19629:2286-2287_2302:2288-2288_2303:2289-2342]	1	p4	(AGTG)5	20	1936	1955
comp81559_c0_seq4_len=796_path=[1851:0-25_41:26-61_2422:62-68_84:69-71_87:72-208_2452:209-424_2513:425-436_925:437-444_933:445-482_2547:483-483_972:484-555_1044:556-795]	1	p3	(AAT)6	18	10	27
comp81559_c0_seq4_len=796_path=[1851:0-25_41:26-61_2422:62-68_84:69-71_87:72-208_2452:209-424_2513:425-436_925:437-444_933:445-482_2547:483-483_972:484-555_1044:556-795]	2	p2	(TC)8	16	440	455
comp91628_c0_seq1_len=1091_path=[1:0-198_200:199-210_212:211-272_274:273-289_291:290-305_307:306-413_415:414-417_419:418-440_3774:441-451_453:452-484_3798:485-485_3799:486-497_3811:498-509_511:510-813_815:814-849_851:850-1090]	1	p3	(AAG)6	18	1074	1091
comp89581_c0_seq3_len=1750_path=[2021:0-121_6350:122-132_2154:133-133_6376:134-213_6424:214-235_4250:236-290_6499:291-291_2319:292-584_2612:585-612_2640:613-763_6603:764-770_2798:771-772_2800:773-791_6647:792-795_6654:796-813_7077:814-821_52:822-836_67:837-857_6690:858-864_6697:865-866_6699:867-902_133:903-1308_539:1309-1310_541:1311-1493_724:1494-1512_743:1513-1700_931:1701-1724_7034:1725-1727_7…	1	p3	(GCA)6	18	800	817
comp68786_c0_seq2_len=473_path=[1:0-160_162:161-235_237:236-260_1233:261-275_277:276-284_286:285-323_325:324-472]	1	p2	(TG)8	16	186	201
comp93593_c0_seq2_len=1487_path=[2674:0-110_6621:111-118_6629:119-374_6885:375-423_6934:424-631_12297:632-740_7251:741-753_7264:754-760_7271:761-791_12427:792-809_12445:810-854_7365:855-886_7397:887-1245_10515:1246-1271_10541:1272-1343_10613:1344-1375_10645:1376-1376_10646:1377-1486]	1	p2	(AC)10	20	1	20
comp1403278_c0_seq1_len=216_path=[1:0-215]	1	p2	(TA)10	20	197	216
comp83497_c0_seq1_len=2883_path=[1:0-1785_1787:1786-1787_1789:1788-2616_2618:2617-2618_2620:2619-2657_2659:2658-2669_2671:2670-2882]	1	p4	(CATT)5	20	192	211
comp71852_c0_seq2_len=376_path=[1:0-114_116:115-195_197:196-226_228:227-256_258:257-375]	1	p2	(TC)10	20	1	20
comp93597_c2_seq1_len=520_path=[4528:0-57_24850:58-80_4609:81-137_24883:138-140_4669:141-314_25106:315-315_25107:316-317_4846:318-319_4848:320-333_4862:334-360_25147:361-363_25150:364-375_25162:376-377_25165:378-379_4908:380-407_26317:408-519]	1	p2	(CT)10	20	1	20
comp93597_c1_seq9_len=3084_path=[6827:0-25_17924:26-350_25639:351-374_18272:375-626_7451:627-652_19334:653-820_7645:821-846_20212:847-894_7719:895-931_25732:932-1061_7886:1062-2378_2201:2379-2890_21645:2891-2903_2743:2904-3037_2883:3038-3080_26009:3081-3083]	1	p4	(TTTC)5	20	2347	2366
comp93597_c0_seq1_len=349_path=[20339:0-224_24976:225-265_20605:266-289_20632:290-348]	1	p3	(ATT)6	18	1	18
comp93597_c0_seq1_len=349_path=[20339:0-224_24976:225-265_20605:266-289_20632:290-348]	2	p4	(AGAA)5	20	327	346
comp95723_c2_seq3_len=1739_path=[4545:0-210_4756:211-232_4778:233-318_9016:319-326_4872:327-350_14091:351-351_4897:352-352_4898:353-383_4929:384-426_4972:427-441_4987:442-604_5150:605-746_5292:747-761_5307:762-956_5502:957-1249_5795:1250-1271_5817:1272-1295_5841:1296-1342_5888:1343-1490_6036:1491-1492_6038:1493-1602_14863:1603-1639_14904:1640-1669_6215:1670-1738]	1	p3	(GAA)6	18	1721	1738
comp102440_c0_seq9_len=1929_path=[13626:0-68_22:69-88_42:89-91_45:92-126_15240:127-135_15249:136-151_105:152-164_118:165-192_15273:193-209_15302:210-210_164:211-215_169:216-250_15335:251-308_15393:309-327_281:328-329_283:330-377_331:378-403_357:404-436_15477:437-542_15569:543-547_15574:548-548_15575:549-550_15577:551-565_15589:566-615_15629:616-617_571:618-660_614:661-929_15710:930-954_15724:955-…	1	p3	(ACA)6	18	5	22
comp83616_c0_seq2_len=1034_path=[3269:0-11_3473:12-16_3032:17-25_1662:26-388_3549:389-410_2047:411-931_3673:932-932_3674:933-947_2584:948-1033]	1	p2	(AG)9	18	1017	1034
comp92661_c0_seq7_len=313_path=[1475:0-63_1551:64-88_1576:89-158_1646:159-312]	1	p3	(TTC)6	18	24	41
comp710713_c0_seq1_len=285_path=[296:0-284]	1	p3	(GAA)6	18	1	18
comp81877_c0_seq2_len=697_path=[1:0-110_112:111-284_286:285-306_308:307-334_336:335-355_357:356-469_471:470-470_472:471-494_496:495-523_2227:524-525_1540:526-539_541:540-543_545:544-696]	1	p3	(GCA)6	18	1	18
comp1370320_c0_seq1_len=248_path=[226:0-247]	1	p3	(CCT)6	18	69	86
comp85363_c0_seq4_len=449_path=[2:0-11_14:12-14_17:15-36_39:37-66_1814:67-84_1832:85-96_1844:97-105_1851:106-123_126:124-165_1892:166-175_178:176-180_183:181-183_186:184-220_1950:221-227_234:228-260_267:261-286_293:287-448]	1	p3	(ATC)7	21	1	21
comp86266_c0_seq6_len=1077_path=[1539:0-278_3088:279-294_4548:295-313_1845:314-366_1898:367-391_1923:392-834_2366:835-850_4875:851-1025_2557:1026-1043_4764:1044-1055_4776:1056-1056_4777:1057-1067_4788:1068-1076]	1	p4	(ATTC)5	20	272	291
comp95109_c0_seq2_len=1623_path=[1:0-88_90:89-105_5388:106-137_139:138-160_162:161-162_164:163-187_189:188-189_5467:190-191_5469:192-248_5503:249-258_260:259-351_353:352-354_5571:355-413_415:414-429_431:430-479_5639:480-480_5640:481-662_664:663-690_692:691-716_718:717-727_5760:728-1165_1167:1166-1171_1173:1172-1379_5943:1380-1387_5951:1388-1393_1405:1394-1406_1418:1407-1414_1426:1415-1622]	1	p3	(TTC)7	21	1	21
comp92514_c0_seq3_len=968_path=[978:0-200_3899:201-236_3925:237-245_3934:246-273_3114:274-409_2027:410-433_4049:434-443_1445:444-612_1614:613-628_4154:629-687_4217:688-697_1708:698-699_1710:700-727_4250:728-734_1745:735-743_1754:744-793_1804:794-891_4281:892-896_1907:897-921_1932:922-967]	1	p3	(AAG)6	18	733	750
comp62439_c0_seq1_len=204_path=[2:0-97_423:98-113_114:114-154_155:155-203]	1	p3	(CTC)7	21	1	21
comp99993_c1_seq4_len=2130_path=[7702:0-24_19932:25-25_7728:26-34_7737:35-132_7835:133-139_20050:140-190_7893:191-299_8002:300-366_20271:367-505_20399:506-565_20469:566-643_8346:644-664_20587:665-977_20815:978-1059_8770:1060-1063_8774:1064-1098_8809:1099-1207_8918:1208-1238_20945:1239-1248_8961:1249-1343_9056:1344-1344_9057:1345-2129]	1	p4	(TTTC)5	20	1	20
comp52820_c0_seq1_len=322_path=[1:0-268_270:269-321]	1	p3	(TTA)6	18	1	18
comp98766_c0_seq9_len=3243_path=[12238:0-21_11201:22-25_1022:26-259_1256:260-278_12340:279-460_1457:461-1385_2382:1386-1457_2454:1458-2798_8024:2799-2836_9099:2837-2846_8072:2847-3111_8353:3112-3242]	1	p3	(GTA)6	18	3139	3156
comp99997_c0_seq1_len=601_path=[3465:0-32_14322:33-192_14457:193-193_14458:194-202_14467:203-203_14468:204-217_14482:218-295_14572:296-312_14589:313-399_14696:400-422_14719:423-425_3891:426-426_3892:427-600]	1	p3	(AGA)6	18	5	22
comp92597_c4_seq1_len=425_path=[7955:0-182_8138:183-207_8163:208-231_8187:232-330_8286:331-369_5381:370-378_5390:379-424]	1	p4	(AAAT)5	20	1	20
comp86817_c0_seq6_len=469_path=[702:0-20_723:21-22_725:23-45_2477:46-94_797:95-142_847:143-178_883:179-255_960:256-313_2564:314-317_2568:318-327_2579:328-336_1041:337-343_1048:344-389_1094:390-418_2617:419-435_1140:436-437_1142:438-468]	1	p2	(AG)9	18	339	356
comp96232_c0_seq2_len=1592_path=[2:0-38_4469:39-64_67:65-91_94:92-137_140:138-271_274:272-276_279:277-284_287:285-298_5377:299-331_334:332-436_3611:437-452_466:453-504_518:505-574_588:575-586_600:587-627_641:628-741_755:742-757_771:758-797_5536:798-798_5537:799-800_3211:801-838_852:839-1154_5676:1155-1155_1169:1156-1164_1178:1165-1199_1213:1200-1298_1312:1299-1331_1345:1332-1591]	1	p2	(GT)10	20	4	23
comp98520_c0_seq6_len=1046_path=[1:0-269_272:270-303_4538:304-319_4554:320-321_4556:322-329_4564:330-507_510:508-511_4675:512-569_588:570-686_705:687-784_4867:785-798_4881:799-837_856:838-881_900:882-893_4923:894-914_5044:915-915_5045:916-963_4972:964-966_4975:967-1020_1039:1021-1045]	1	p3	(AGA)6	18	1024	1041
comp74642_c0_seq2_len=1574_path=[1556:0-1117_2674:1118-1573]	1	p3	(CAA)6	18	7	24
comp81739_c0_seq3_len=284_path=[5:0-92_1893:93-93_1894:94-110_1912:111-114_1916:115-116_1918:117-120_1922:121-133_1935:134-136_1366:137-189_668:190-190_669:191-197_676:198-204_219:205-221_236:222-283]	1	p4	(CTTT)5	20	1	20
comp816973_c0_seq1_len=206_path=[1:0-205]	1	p3	(GAG)6	18	5	22
comp98798_c1_seq2_len=1141_path=[1:0-181_11994:182-240_242:241-254_256:255-438_440:439-448_450:449-588_12378:589-600_602:601-625_627:626-940_942:941-946_12547:947-960_962:961-969_971:970-1140]	1	p2	(AT)10	20	26	45
comp97343_c0_seq1_len=2955_path=[4633:0-732_15129:733-743_5377:744-806_5440:807-821_5455:822-1676_6310:1677-1698_6332:1699-2827_15774:2828-2954]	1	p4	(ATGA)5	20	2768	2787
comp362048_c0_seq1_len=248_path=[226:0-247]	1	p3	(AAG)6	18	231	248
comp101443_c0_seq1_len=785_path=[14982:0-178_15161:179-299_15282:300-301_15284:302-443_15426:444-784]	1	p4	(TATT)5	20	100	119
comp100941_c0_seq5_len=2990_path=[2973:0-347_3321:348-396_3370:397-518_10516:519-564_3538:565-669_10581:670-670_3644:671-698_3672:699-907_3881:908-919_3893:920-954_3928:955-973_3947:974-1086_10743:1087-1117_4091:1118-1143_4117:1144-1144_4118:1145-1168_4142:1169-1347_4321:1348-1363_4337:1364-1422_10858:1423-1441_4415:1442-1530_10920:1531-1554_10946:1555-1647_10988:1648-1661_10986:1662-1670_4644:16…	1	p3	(CTT)6	18	249	266
comp816964_c0_seq1_len=316_path=[294:0-315]	1	p2	(AG)10	20	1	20
comp81945_c0_seq2_len=272_path=[604:0-49_202:50-54_207:55-115_268:116-131_284:132-271]	1	p2	(AG)8	16	1	16
comp94955_c0_seq2_len=530_path=[3:0-57_61:58-96_1900:97-111_124:112-150_163:151-237_250:238-240_253:241-252_265:253-269_282:270-287_3683:288-306_323:307-336_1800:337-353_378:354-369_3753:370-387_412:388-412_2262:413-414_437:415-439_462:440-444_467:445-469_2846:470-529]	1	p4	(TTCT)5	20	1	20
comp69411_c0_seq2_len=366_path=[7:0-15_1087:16-178_186:179-199_207:200-365]	1	p2	(AG)9	18	1	18
comp88173_c0_seq1_len=1666_path=[1674:0-57_1732:58-1253_4355:1254-1266_2941:1267-1665]	1	p3	(CAA)6	18	8	25
comp92096_c2_seq7_len=1294_path=[1925:0-684_2610:685-768_2694:769-781_2707:782-838_2773:839-1002_2937:1003-1006_2941:1007-1287_3222:1288-1289_3224:1290-1293]	1	p3	(CAA)7	21	675	695
comp92096_c1_seq1_len=2109_path=[3228:0-1562_4795:1563-1590_4823:1591-2108]	1	p4	(ATTT)5	20	1	20
comp78867_c0_seq1_len=1719_path=[3581:0-290_3872:291-315_3897:316-999_1165:1000-1050_5748:1051-1229_1394:1230-1245_1410:1246-1718]	1	p3	(ACC)6	18	1150	1167
comp61576_c0_seq1_len=508_path=[511:0-262_1044:263-268_780:269-294_1226:295-305_819:306-330_844:331-452_966:453-507]	1	p4	(TATT)5	20	61	80
comp702057_c0_seq1_len=364_path=[1:0-363]	1	p3	(GAG)7	21	1	21
comp1609253_c0_seq1_len=299_path=[1:0-298]	1	p4	(TTAT)5	20	1	20
comp97808_c0_seq1_len=494_path=[4899:0-0_4900:1-493]	1	p4	(CTAG)5	20	1	20
comp98845_c1_seq1_len=3395_path=[807:0-155_963:156-186_10930:187-1688_2496:1689-1689_2497:1690-3270_4078:3271-3334_4142:3335-3344_4152:3345-3394]	1	p2	(TA)8	16	2953	2968
comp87546_c0_seq2_len=1280_path=[1362:0-260_7672:261-284_1647:285-285_1648:286-310_1673:311-350_1713:351-352_1715:353-379_1742:380-401_1764:402-490_1853:491-506_7862:507-887_8014:888-1153_3202:1154-1157_3206:1158-1193_3242:1194-1208_3257:1209-1279]	1	p3	(CTT)6	18	319	336
comp31685_c0_seq1_len=256_path=[1:0-146_148:147-156_158:157-255]	1	p2	(CT)8	16	229	244
comp91707_c2_seq6_len=1097_path=[3462:0-312_3775:313-314_7391:315-336_5282:337-349_7466:350-395_7525:396-397_5342:398-398_3873:399-413_3888:414-485_3975:486-643_7674:644-660_4193:661-717_4250:718-724_4257:725-744_7734:745-747_6720:748-757_4293:758-789_4325:790-811_4347:812-903_7787:904-905_4441:906-918_4454:919-1096]	1	p3	(GTA)7	21	1	21
comp84971_c1_seq1_len=251_path=[1280:0-250]	1	p2	(AG)10	20	2	21
comp8308_c0_seq1_len=338_path=[316:0-337]	1	p2	(AG)8	16	275	290
comp15637_c0_seq2_len=504_path=[502:0-322_1026:323-323_846:324-503]	1	p3	(AGT)6	18	441	458
comp84222_c0_seq2_len=1081_path=[1049:0-273_1323:274-306_1356:307-330_2353:331-354_1394:355-632_1672:633-692_1732:693-733_1773:734-783_1823:784-798_1838:799-882_1922:883-895_1935:896-1080]	1	p2	(AT)10	20	332	351
comp84222_c0_seq2_len=1081_path=[1049:0-273_1323:274-306_1356:307-330_2353:331-354_1394:355-632_1672:633-692_1732:693-733_1773:734-783_1823:784-798_1838:799-882_1922:883-895_1935:896-1080]	2	p2	(AT)9	18	934	951
comp96781_c0_seq1_len=602_path=[1:0-493_495:494-503_505:504-601]	1	p2	(GA)10	20	1	20
comp96785_c0_seq5_len=1016_path=[1241:0-9_4811:10-206_4914:207-210_4918:211-281_2504:282-300_4959:301-341_1583:342-342_1584:343-366_4999:367-380_1622:381-381_5014:382-393_5026:394-396_5029:397-398_5031:399-405_5038:406-417_1659:418-443_1685:444-469_1711:470-478_1720:479-543_1785:544-584_1826:585-610_1852:611-660_1902:661-694_1936:695-701_1943:702-803_5209:804-824_2069:825-828_2073:829-831_5232:83…	1	p3	(ATA)6	18	687	704
comp90769_c1_seq4_len=2624_path=[5259:0-18_5278:19-92_2377:93-807_13026:808-1439_13247:1440-1440_13248:1441-1452_7757:1453-1520_11076:1521-1641_3742:1642-1642_3743:1643-1653_13398:1654-1666_13411:1667-2623]	1	p4	(TTCT)5	20	3	22
comp90769_c0_seq4_len=521_path=[6167:0-94_12519:95-101_7604:102-112_7615:113-125_7628:126-186_12541:187-199_12560:200-202_6986:203-212_4718:213-262_12590:263-275_6457:276-282_4788:283-349_12639:350-358_12648:359-362_12652:363-364_4870:365-368_4874:369-369_4875:370-473_12745:474-476_13279:477-477_13280:478-520]	1	p3	(ATC)6	18	351	368
comp83852_c0_seq2_len=432_path=[1704:0-57_775:58-72_790:73-104_1772:105-106_824:107-188_922:189-217_951:218-332_1066:333-349_138:350-431]	1	p2	(AT)9	18	327	344
comp95500_c2_seq6_len=753_path=[4867:0-20_8462:21-33_4916:34-45_4928:46-76_4959:77-136_5019:137-141_5024:142-304_7907:305-329_14315:330-351_14357:352-367_14373:368-385_14409:386-405_5288:406-419_5302:420-478_14490:479-479_14491:480-480_7725:481-491_7736:492-492_7737:493-510_5393:511-535_5418:536-541_5424:542-752]	1	p3	(CTG)6	18	236	253
comp94060_c1_seq2_len=671_path=[6011:0-239_6251:240-272_6284:273-617_13110:618-636_6639:637-643_6646:644-646_6649:647-654_19071:655-666_19089:667-670]	1	p3	(ACC)6	18	639	656
comp94060_c3_seq5_len=1667_path=[11603:0-242_18512:243-250_18520:251-319_11923:320-324_11928:325-504_19687:505-506_19689:507-604_4972:605-1514_19948:1515-1666]	1	p2	(AG)10	20	1	20
comp100310_c0_seq1_len=4786_path=[4833:0-2416_7250:2417-2417_7251:2418-2441_7275:2442-2635_7469:2636-2644_7478:2645-3049_7883:3050-3056_7890:3057-4328_13569:4329-4425_13609:4426-4426_9263:4427-4434_13613:4435-4454_13728:4455-4455_9292:4456-4459_13733:4460-4572_13658:4573-4588_13675:4589-4596_9433:4597-4636_9473:4637-4672_9509:4673-4727_9564:4728-4785]	1	p2	(CA)8	16	7	22
comp24429_c0_seq1_len=444_path=[422:0-443]	1	p3	(AGT)6	18	49	66
comp79375_c0_seq1_len=848_path=[1:0-847]	1	p3	(TTA)6	18	821	838
comp92992_c0_seq1_len=1503_path=[1481:0-343_4556:344-433_4615:434-449_1931:450-541_4667:542-542_4668:543-556_2038:557-568_2050:569-847_2329:848-863_2345:864-893_2375:894-1047_4815:1048-1187_2669:1188-1232_2714:1233-1502]	1	p2	(GA)11	22	1	22
comp74339_c0_seq1_len=1464_path=[341:0-33_375:34-408_1917:409-1463]	1	p3	(CTG)6	18	327	344
comp94358_c0_seq6_len=1805_path=[1852:0-581_2434:582-599_2452:600-620_2514:621-640_2534:641-683_2577:684-717_2611:718-731_2625:732-741_2635:742-756_2650:757-761_2655:762-785_2679:786-804_2698:805-822_2716:823-840_2734:841-876_2770:877-900_2794:901-939_2833:940-960_2854:961-963_2857:964-984_2878:985-1008_2902:1009-1066_2960:1067-1067_2961:1068-1068_2962:1069-1082_2976:1083-1083_2977:1084-1092_2986…	1	p3	(AAC)6	18	1256	1273
comp92606_c2_seq1_len=1082_path=[8111:0-295_12918:296-297_8418:298-431_13058:432-433_13060:434-842_8963:843-846_8967:847-933_9054:934-1081]	1	p2	(CT)9	18	1	18
comp50954_c0_seq1_len=208_path=[191:0-126_318:127-143_490:144-158_355:159-207]	1	p4	(ATCA)5	20	186	205
comp2134039_c0_seq1_len=244_path=[222:0-243]	1	p3	(ATT)6	18	129	146
comp82099_c2_seq5_len=834_path=[1:0-75_7462:76-80_7467:81-84_7471:85-86_7473:87-87_7474:88-112_1959:113-131_1978:132-210_2057:211-211_2058:212-235_2082:236-285_2132:286-287_4110:288-302_4125:303-330_4153:331-333_4156:334-350_4173:351-354_4177:355-403_4226:404-833]	1	p2	(CT)8	16	82	97
comp99224_c0_seq11_len=2242_path=[2401:0-432_2834:433-433_2835:434-457_2859:458-483_8571:484-494_8569:495-599_8627:600-605_3010:606-750_8764:751-751_3156:752-816_8783:817-822_3227:823-833_8793:834-852_3257:853-913_3318:914-1059_3478:1060-1341_3760:1342-1346_3765:1347-1450_3869:1451-1461_3880:1462-1746_9262:1747-1781_7605:1782-1807_4202:1808-2241]	1	p3	(AGA)7	21	1	21
comp53696_c0_seq2_len=462_path=[450:0-20_471:21-375_826:376-461]	1	p2	(TC)9	18	2	19
comp79336_c0_seq2_len=544_path=[1:0-51_53:52-230_1439:231-231_238:232-258_265:259-352_359:353-543]	1	p4	(GGCT)5	20	248	267
comp88720_c0_seq13_len=1736_path=[1396:0-308_1705:309-323_1725:324-842_4754:843-844_3694:845-853_2244:854-871_2262:872-1136_4837:1137-1138_4839:1139-1143_2551:1144-1160_4856:1161-1169_2587:1170-1229_2647:1230-1359_4682:1360-1373_3202:1374-1474_3303:1475-1487_3316:1488-1511_3340:1512-1525_5012:1526-1531_3360:1532-1634_5038:1635-1637_3468:1638-1701_3532:1702-1735]	1	p4	(GAAA)5	20	1714	1733
comp86408_c0_seq9_len=506_path=[530:0-85_616:86-109_4960:110-124_655:125-134_665:135-143_1035:144-181_5115:182-187_5121:188-199_730:200-227_5158:228-229_1891:230-269_820:270-301_852:302-356_907:357-360_911:361-430_5281:431-448_5299:449-454_1005:455-465_1016:466-469_1020:470-505]	1	p3	(TCT)6	18	1	18
comp78334_c0_seq2_len=1698_path=[789:0-676_78:677-687_4130:688-702_4145:703-1342_4208:1343-1345_3172:1346-1348_3175:1349-1697]	1	p4	(GAAG)5	20	1652	1671
comp100261_c0_seq2_len=1885_path=[1863:0-144_2008:145-172_2036:173-414_2278:415-428_2292:429-631_6657:632-632_6658:633-656_6678:657-1118_2982:1119-1124_2988:1125-1152_6887:1153-1153_6888:1154-1167_3031:1168-1453_3820:1454-1454_3318:1455-1500_7034:1501-1588_7099:1589-1589_7082:1590-1594_7087:1595-1664_3528:1665-1682_3546:1683-1884]	1	p3	(GAA)7	21	1	21
comp40517_c0_seq1_len=548_path=[529:0-269_802:270-547]	1	p2	(GA)9	18	531	548
comp92644_c0_seq10_len=1952_path=[2089:0-31_2121:32-109_2199:110-145_6105:146-152_2245:153-272_2365:273-288_2381:289-355_2448:356-359_2452:360-433_2526:434-475_6226:476-702_2795:703-706_2799:707-831_6402:832-853_2946:854-878_2971:879-904_2997:905-1500_6583:1501-1502_5766:1503-1513_4557:1514-1529_3609:1530-1555_4623:1556-1559_3639:1560-1951]	1	p3	(TAA)6	18	1	18
comp95608_c1_seq1_len=2206_path=[1:0-308_310:309-444_5412:445-445_447:446-1776_1778:1777-1795_1797:1796-1911_6994:1912-2156_2160:2157-2205]	1	p2	(TC)11	22	2	23
comp91222_c1_seq1_len=216_path=[3795:0-51_6553:52-61_6563:62-82_4965:83-94_3872:95-129_6597:130-130_6598:131-215]	1	p3	(TGT)7	21	194	214
comp98201_c1_seq1_len=259_path=[4419:0-6_4426:7-98_7170:99-99_7171:100-126_7196:127-143_7213:144-258]	1	p3	(GTT)7	21	1	21
comp98201_c1_seq1_len=259_path=[4419:0-6_4426:7-98_7170:99-99_7171:100-126_7196:127-143_7213:144-258]	2	p4	(GAAA)5	20	237	256
comp83956_c0_seq4_len=409_path=[487:0-72_3698:73-98_1478:99-131_1511:132-137_625:138-158_3765:159-163_3770:164-175_1603:176-191_679:192-235_1349:236-279_767:280-319_3836:320-337_1660:338-362_1685:363-385_3880:386-408]	1	p3	(TCT)6	18	1	18
comp57004_c0_seq2_len=1017_path=[995:0-176_1172:177-1016]	1	p2	(AT)10	20	1	20
comp86270_c1_seq4_len=1496_path=[1:0-851_5875:852-854_856:855-864_866:865-888_5908:889-889_5909:890-905_5925:906-929_5949:930-933_5953:934-979_5986:980-983_997:984-990_1004:991-1495]	1	p3	(TCC)8	24	1046	1069
comp98311_c0_seq1_len=2184_path=[1:0-200_6489:201-367_370:368-374_377:375-702_705:703-710_713:711-762_765:763-765_768:766-851_854:852-1368_6880:1369-1494_6906:1495-1508_1520:1509-1513_1525:1514-1625_1637:1626-1634_1646:1635-1665_1677:1666-1668_1680:1669-1727_1739:1728-1757_1769:1758-1787_1799:1788-1803_7029:1804-1938_7091:1939-1942_4495:1943-1954_7126:1955-1961_1981:1962-1966_1986:1967-2183]	1	p3	(TAA)6	18	2051	2068
comp91799_c0_seq3_len=1749_path=[1:0-18_20:19-24_26:25-70_72:71-660_4789:661-662_3672:663-680_3690:681-951_3340:952-962_662:963-971_671:972-1141_4815:1142-1151_4825:1152-1334_1034:1335-1351_1051:1352-1483_1191:1484-1527_4912:1528-1528_4913:1529-1594_4946:1595-1748]	1	p3	(TCC)6	18	183	200
comp88643_c0_seq1_len=834_path=[1:0-33_3210:34-51_3228:52-61_3240:62-64_3243:65-66_3245:67-79_81:80-82_84:83-279_3357:280-280_3358:281-319_3386:320-320_3387:321-333_3400:334-337_3407:338-340_1765:341-357_3443:358-378_3460:379-396_363:397-678_3521:679-693_661:694-833]	1	p3	(AGG)8	24	11	34
comp94215_c4_seq1_len=967_path=[17217:0-281_18930:282-304_14136:305-568_14400:569-581_14413:582-829_14661:830-849_14681:850-966]	1	p3	(GAA)6	18	1	18
comp89220_c0_seq1_len=4498_path=[1:0-192_194:193-3565_3567:3566-4017_4024:4018-4059_9049:4060-4061_4066:4062-4497]	1	p3	(TAA)6	18	127	144
comp62111_c0_seq2_len=326_path=[1:0-47_779:48-59_49:60-108_98:109-166_841:167-325]	1	p3	(TCT)6	18	134	151
comp70607_c0_seq2_len=445_path=[423:0-105_529:106-122_546:123-328_752:329-444]	1	p4	(CAAA)5	20	333	352
comp69605_c0_seq1_len=433_path=[417:0-213_637:214-432]	1	p2	(GA)10	20	1	20
comp69605_c0_seq1_len=433_path=[417:0-213_637:214-432]	2	p4	(AGAT)5	20	411	430
comp101421_c0_seq60_len=308_path=[8292:0-59_11662:60-65_3311:66-75_3321:76-102_11709:103-109_3355:110-123_3369:124-155_11722:156-169_11736:170-172_11739:173-194_3440:195-204_3450:205-236_3482:237-246_3492:247-307]	1	p2	(AT)9	18	11	28
comp80908_c0_seq1_len=1037_path=[2003:0-25_3268:26-36_1000:37-437_1401:438-955_1919:956-1036]	1	p3	(AGA)6	18	1020	1037
comp1613980_c0_seq1_len=279_path=[1:0-278]	1	p2	(GA)9	18	1	18
comp101235_c2_seq3_len=2699_path=[10410:0-133_10544:134-617_16162:618-660_16206:661-679_16226:680-813_2623:814-965_2775:966-1665_3475:1666-1690_3500:1691-2698]	1	p2	(TA)8	16	794	809
comp100177_c2_seq1_len=1122_path=[6743:0-264_7011:265-398_7155:399-400_7157:401-1026_6643:1027-1065_6682:1066-1081_26605:1082-1094_6711:1095-1109_6726:1110-1121]	1	p3	(CTT)6	18	964	981
comp98188_c0_seq7_len=755_path=[9801:0-24_13078:25-343_23228:344-370_13425:371-378_13433:379-624_13679:625-630_23437:631-662_19082:663-679_23503:680-687_13726:688-754]	1	p2	(GA)10	20	736	755
comp76410_c0_seq3_len=568_path=[1098:0-135_3166:136-157_1256:158-514_3708:515-515_3088:516-567]	1	p2	(TC)8	16	262	277
comp96032_c0_seq4_len=443_path=[9:0-7_17:8-9_19:10-26_36:27-48_5175:49-60_5187:61-109_5214:110-149_2387:150-153_5257:154-280_5296:281-354_4364:355-442]	1	p2	(TC)9	18	1	18
comp77458_c0_seq1_len=573_path=[773:0-125_899:126-145_919:146-181_955:182-313_1087:314-325_1099:326-339_1169:340-343_227:344-572]	1	p2	(GT)8	16	532	547
comp102447_c1_seq6_len=1216_path=[2357:0-21_2379:22-184_2542:185-206_15033:207-229_2587:230-256_15079:257-270_15113:271-299_15142:300-307_15150:308-364_2722:365-376_2734:377-409_2767:410-410_2768:411-439_15314:440-503_2861:504-544_2902:545-559_2917:560-603_15447:604-605_2963:606-631_2989:632-655_15518:656-678_15532:679-697_15551:698-918_15793:919-930_15805:931-944_3302:945-1071_15934:1072-1080_15…	1	p3	(TTG)7	21	1	21
comp102447_c0_seq12_len=2345_path=[1:0-286_288:287-362_15220:363-363_15221:364-367_13351:368-395_10084:396-419_394:420-454_429:455-473_15352:474-507_482:508-540_515:541-825_800:826-833_808:834-898_9708:899-915_890:916-1053_15910:1054-1054_11294:1055-1085_1075:1086-1109_11348:1110-1122_1112:1123-1415_1405:1416-1430_1420:1431-1500_1490:1501-1502_1492:1503-1526_16353:1527-1528_1518:1529-1532_1522:15…	1	p3	(TCG)6	18	1835	1852
comp471217_c0_seq1_len=268_path=[246:0-267]	1	p4	(TGTT)5	20	1	20
comp2011896_c0_seq1_len=253_path=[231:0-252]	1	p3	(AGA)6	18	234	251
comp102380_c0_seq6_len=6301_path=[3:0-50_18838:51-59_64:60-96_18891:97-104_112:105-322_18992:323-324_18994:325-348_19021:349-479_19061:480-482_19064:483-697_19173:698-709_19185:710-725_736:726-766_777:767-767_778:768-791_19243:792-825_836:826-839_19291:840-912_19324:913-913_925:914-984_19347:985-1007_13370:1008-1019_13382:1020-1072_19413:1073-1335_19529:1336-1338_19532:1339-1351_19545:1352-1374_1…	1	p2	(CT)10	20	1	20
comp93552_c1_seq2_len=532_path=[4052:0-102_6780:103-103_4156:104-264_6856:265-278_6870:279-318_5725:319-336_6734:337-359_6302:360-531]	1	p2	(CT)9	18	2	19
comp1595664_c0_seq1_len=292_path=[1:0-291]	1	p2	(GA)8	16	276	291
comp81348_c0_seq2_len=2090_path=[2068:0-140_5056:141-1682_3751:1683-1730_3799:1731-2089]	1	p2	(GA)10	20	1	20
comp75552_c0_seq1_len=692_path=[3:0-172_1695:173-576_581:577-660_665:661-691]	1	p2	(AG)8	16	119	134
comp75552_c0_seq1_len=692_path=[3:0-172_1695:173-576_581:577-660_665:661-691]	2	p3	(GCT)6	18	671	688
comp85483_c0_seq1_len=295_path=[4:0-71_76:72-93_98:94-119_1409:120-147_152:148-150_155:151-162_1434:163-166_1438:167-177_1449:178-178_802:179-179_184:180-226_1493:227-228_246:229-233_251:234-294]	1	c	(TA)10gt(TATG)5	42	2	43
comp92979_c0_seq9_len=1726_path=[5626:0-93_5720:94-113_5740:114-445_6072:446-735_6362:736-760_6387:761-796_6423:797-798_819:799-1057_12532:1058-1058_1079:1059-1065_1086:1066-1167_8125:1168-1191_4440:1192-1218_4467:1219-1389_4638:1390-1425_5031:1426-1456_5062:1457-1459_4708:1460-1485_12711:1486-1502_4751:1503-1503_4752:1504-1523_12751:1524-1545_4794:1546-1569_4818:1570-1570_4819:1571-1607_12782:16…	1	p3	(AGA)6	18	1195	1212
comp79457_c0_seq1_len=206_path=[271:0-47_319:48-60_332:61-130_402:131-163_1036:164-175_1090:176-205]	1	p3	(TCT)6	18	3	20
comp75556_c0_seq1_len=375_path=[339:0-117_1050:118-136_468:137-244_577:245-256_589:257-266_599:267-293_700:294-335_661:336-374]	1	p4	(ATAA)5	20	130	149
comp96799_c0_seq1_len=2709_path=[1:0-381_7668:382-382_7658:383-392_394:393-396_398:397-405_407:406-669_7761:670-694_696:695-765_767:766-777_779:778-1072_5562:1073-1089_7915:1090-1095_7921:1096-1206_1208:1207-1231_1233:1232-2174_2176:2175-2177_8109:2178-2180_2182:2181-2296_2303:2297-2708]	1	p3	(ATT)6	18	2381	2398
comp80774_c0_seq1_len=1502_path=[1:0-1206_1208:1207-1237_1239:1238-1501]	1	p3	(GAA)6	18	6	23
comp23546_c0_seq1_len=324_path=[539:0-103_21:104-323]	1	p3	(TAT)6	18	305	322
comp87684_c1_seq1_len=409_path=[1:0-49_2846:50-62_64:63-121_123:122-169_171:170-256_258:257-330_332:331-357_359:358-408]	1	p4	(TACG)5	20	159	178
comp8614_c0_seq1_len=548_path=[1:0-547]	1	p3	(AAG)6	18	530	547
comp64180_c0_seq1_len=245_path=[4:0-142_670:143-244]	1	p3	(CTT)6	18	1	18
comp53750_c0_seq2_len=317_path=[297:0-210_508:211-264_562:265-274_572:275-316]	1	p3	(AAC)7	21	1	21
comp101754_c0_seq7_len=7826_path=[18188:0-106_18295:107-173_25195:174-174_25196:175-323_25233:324-326_18515:327-347_25255:348-386_25294:387-401_18590:402-409_18598:410-481_25412:482-483_25414:484-505_18694:506-546_25439:547-808_25509:809-812_464:813-814_466:815-833_485:834-1344_996:1345-1451_1103:1452-1470_1122:1471-2418_2070:2419-2434_2086:2435-2727_2379:2728-3110_2764:3111-3523_3177:3524-5372_5…	1	p3	(ATT)6	18	1	18
comp91884_c1_seq2_len=661_path=[5799:0-22_2589:23-46_6402:47-660]	1	p3	(AAG)6	18	1	18
comp95726_c2_seq1_len=304_path=[4111:0-194_4309:195-303]	1	p3	(AAG)6	18	1	18
comp95726_c0_seq1_len=516_path=[4395:0-306_4702:307-375_4771:376-515]	1	p3	(TCT)6	18	1	18
comp81721_c0_seq1_len=2646_path=[1:0-148_150:149-1780_5869:1781-2645]	1	p2	(CT)8	16	30	45
comp68620_c0_seq1_len=254_path=[1:0-137_139:138-152_154:153-197_199:198-253]	1	p3	(TTC)6	18	236	253
comp91808_c0_seq1_len=213_path=[2489:0-10_2500:11-59_4544:60-79_2569:80-84_2574:85-127_2617:128-212]	1	p3	(TAA)6	18	195	212
comp91808_c1_seq3_len=354_path=[1640:0-149_4498:150-154_1793:155-314_1953:315-353]	1	p3	(TAA)7	21	1	21
comp94010_c0_seq1_len=2079_path=[32:0-154_5557:155-157_5560:158-169_208:170-172_211:173-194_233:195-328_367:329-329_368:330-353_392:354-434_473:435-543_5650:544-1641_1680:1642-1664_1703:1665-1684_1723:1685-2078]	1	p3	(TAC)6	18	3	20
comp94871_c0_seq3_len=1225_path=[1203:0-72_1276:73-83_1287:84-104_1308:105-165_1369:166-185_6119:186-501_6257:502-504_6263:505-507_6266:508-551_1755:552-552_1756:553-1078_2282:1079-1105_2309:1106-1224]	1	p3	(ACT)6	18	931	948
comp95566_c0_seq2_len=3606_path=[1:0-120_122:121-572_574:573-579_581:580-777_779:778-1214_1216:1215-1236_1238:1237-1585_1587:1586-1832_1834:1833-2712_2714:2713-2723_2725:2724-3306_3308:3307-3325_3327:3326-3400_3402:3401-3605]	1	p3	(AGA)6	18	1273	1290
comp23197_c0_seq1_len=231_path=[254:0-230]	1	p2	(CA)10	20	1	20
comp85202_c1_seq2_len=1081_path=[1100:0-42_4037:43-506_1622:507-834_1950:835-850_1966:851-916_4316:917-920_4320:921-1080]	1	p2	(TC)11	22	1	22
comp99814_c0_seq2_len=4583_path=[111:0-798_910:799-1079_1191:1080-1131_17667:1132-1149_1261:1150-1156_1268:1157-1204_1316:1205-1242_1354:1243-1327_17729:1328-1356_1468:1357-1395_1507:1396-1398_1510:1399-1528_1640:1529-1556_17841:1557-1563_17848:1564-1570_17855:1571-1749_1861:1750-1777_17893:1778-1792_1904:1793-1799_1911:1800-1957_2069:1958-2007_2119:2008-2065_2177:2066-2097_2209:2098-2239_2351:22…	1	p4	(AGAA)5	20	1	20
comp84183_c0_seq1_len=2011_path=[1:0-537_539:538-577_579:578-603_4985:604-615_617:616-639_641:640-712_714:713-773_4864:774-799_801:800-843_4396:844-904_6010:905-912_4465:913-982_984:983-1047_5315:1048-1069_1071:1070-1105_6064:1106-1106_4123:1107-1204_1206:1205-1302_1304:1303-1351_1353:1352-1409_1411:1410-1438_1440:1439-1644_1647:1645-2010]	1	p2	(GA)10	20	1	20
comp85162_c0_seq4_len=558_path=[1815:0-17_1910:18-199_343:200-227_371:228-360_504:361-381_525:382-423_567:424-557]	1	p2	(TA)8	16	369	384
comp55187_c0_seq2_len=470_path=[452:0-19_472:20-128_581:129-174_627:175-469]	1	p3	(AGT)6	18	1	18
comp95493_c0_seq3_len=2655_path=[9255:0-548_17610:549-627_9883:628-2508_17864:2509-2510_14735:2511-2514_8981:2515-2517_8984:2518-2534_9001:2535-2623_9090:2624-2654]	1	p3	(ATC)7	21	2634	2654
comp102506_c0_seq2_len=4664_path=[10198:0-51_4601:52-186_15288:187-187_15289:188-240_4790:241-268_4818:269-293_4843:294-519_5069:520-553_9562:554-566_5116:567-1047_15519:1048-1223_5773:1224-1240_5790:1241-1295_5845:1296-1313_15639:1314-1331_5881:1332-1400_5950:1401-1418_15710:1419-1439_15731:1440-1465_9856:1466-1484_15842:1485-1594_6144:1595-1638_6188:1639-2095_16160:2096-2096_16138:2097-2117_161…	1	p3	(AAG)6	18	7	24
comp86667_c0_seq2_len=1310_path=[1:0-89_3759:90-96_3767:97-125_127:126-129_131:130-131_133:132-160_165:161-364_369:365-923_4005:924-926_931:927-950_955:951-955_960:956-1031_1036:1032-1035_1040:1036-1309]	1	p2	(CT)9	18	40	57
comp92442_c1_seq1_len=2006_path=[2566:0-842_3409:843-856_3423:857-1944_4511:1945-1969_4536:1970-1974_4541:1975-2005]	1	c	(TAC)7tagtgtagtggactggtgatttctccatctccattacaact(AATA)6	86	242	327
comp100851_c3_seq1_len=1027_path=[7186:0-1026]	1	p4	(CTCA)5	20	4	23
comp93868_c0_seq2_len=1704_path=[5:0-109_115:110-133_139:134-425_5320:426-520_3394:521-536_542:537-641_5368:642-656_662:657-679_685:680-1703]	1	p3	(TTA)6	18	1	18
comp73389_c0_seq1_len=231_path=[187:0-230]	1	p2	(AG)8	16	1	16
comp81269_c0_seq1_len=526_path=[5:0-14_20:15-72_78:73-119_125:120-237_243:238-241_1522:242-525]	1	p3	(TCT)6	18	1	18
comp88465_c1_seq7_len=480_path=[1255:0-89_11356:90-111_11378:112-112_11379:113-118_1374:119-184_1440:185-193_11444:194-210_1466:211-240_1496:241-264_1520:265-274_1530:275-310_11608:311-327_1583:328-340_1596:341-350_1606:351-355_1611:356-430_12167:431-479]	1	p2	(TA)11	22	1	22
comp874546_c0_seq1_len=619_path=[1:0-618]	1	p2	(GT)9	18	388	405
comp95865_c0_seq7_len=2959_path=[8069:0-140_8210:141-153_8223:154-376_8446:377-400_8470:401-420_8490:421-444_8514:445-534_527:535-537_530:538-540_533:541-610_603:611-634_627:635-641_634:642-665_658:666-1180_1173:1181-1204_1197:1205-1338_1331:1339-1362_1355:1363-1640_1633:1641-1641_1634:1642-1647_1640:1648-1649_1642:1650-1664_1657:1665-1772_1765:1773-1796_1789:1797-1872_1865:1873-1896_1889:1897-21…	1	p2	(AG)8	16	2871	2886
comp78911_c0_seq1_len=1433_path=[1413:0-836_2250:837-852_2266:853-1432]	1	p2	(CT)11	22	1	22
comp723018_c0_seq1_len=266_path=[244:0-265]	1	p3	(ATC)6	18	228	245
comp99753_c0_seq3_len=3689_path=[3664:0-365_4030:366-372_4037:373-398_4063:399-432_4097:433-494_4159:495-497_4162:498-2754_13026:2755-2834_6499:2835-2862_6527:2863-2961_6626:2962-2962_6627:2963-3066_13170:3067-3095_7350:3096-3220_6882:3221-3248_6910:3249-3350_7012:3351-3360_7022:3361-3433_7095:3434-3465_13566:3466-3471_7133:3472-3487_7149:3488-3608_7270:3609-3688]	1	p2	(AG)8	16	3630	3645
comp96657_c1_seq1_len=251_path=[5175:0-250]	1	p2	(AG)9	18	1	18
comp95097_c0_seq5_len=2940_path=[9071:0-151_9223:152-411_17392:412-423_9495:424-805_9877:806-1124_10196:1125-1254_10326:1255-1264_10336:1265-1340_17621:1341-1360_17641:1361-1363_10435:1364-1364_17648:1365-1379_10451:1380-1451_10523:1452-1490_17691:1491-1708_10780:1709-1716_17780:1717-1732_17796:1733-1744_10816:1745-1745_10817:1746-1751_10823:1752-2543_8126:2544-2553_18287:2554-2567_11638:2568-257…	1	p3	(ATA)6	18	96	113
comp2280972_c0_seq1_len=404_path=[382:0-403]	1	p3	(GAG)6	18	387	404
comp101292_c0_seq2_len=3879_path=[5153:0-10_5164:11-16_5170:17-173_5327:174-220_19624:221-256_5410:257-287_5441:288-288_5442:289-312_19746:313-321_19755:322-333_5493:334-549_19932:550-551_20657:552-573_5733:574-1017_6177:1018-1018_20380:1019-1139_20501:1140-1160_6320:1161-1187_20541:1188-1188_6348:1189-1244_6404:1245-1269_6429:1270-1323_20638:1324-1366_6526:1367-2722_7882:2723-2731_7891:2732-3133…	1	p2	(CT)10	20	1	20
comp101292_c1_seq4_len=1147_path=[11955:0-260_19102:261-290_12216:291-901_12828:902-1011_12943:1012-1117_13116:1118-1146]	1	p2	(AG)10	20	1127	1146
comp101292_c3_seq1_len=458_path=[4692:0-457]	1	p4	(ACAT)5	20	1	20
comp100344_c1_seq2_len=227_path=[9344:0-0_7412:1-8_7420:9-13_7425:14-62_11821:63-64_11823:65-78_11841:79-92_11855:93-97_11860:98-106_7522:107-226]	1	p3	(TGT)7	21	96	116
comp50904_c0_seq2_len=525_path=[415:0-499_413:500-524]	1	p2	(CA)9	18	236	253
comp73063_c0_seq1_len=592_path=[1:0-297_299:298-301_303:302-351_356:352-368_373:369-591]	1	p3	(GAG)6	18	9	26
comp73063_c0_seq1_len=592_path=[1:0-297_299:298-301_303:302-351_356:352-368_373:369-591]	2	p3	(AGT)6	18	296	313
comp101135_c0_seq1_len=1138_path=[12655:0-121_12777:122-164_19195:165-173_12829:174-221_12886:222-597_13265:598-954_13622:955-1137]	1	p2	(GA)10	20	1	20
comp101135_c1_seq4_len=3111_path=[19886:0-51_19941:52-105_19980:106-152_20021:153-155_2456:156-190_2491:191-705_3006:706-719_3020:720-805_20149:806-806_3107:807-832_3133:833-834_3135:835-928_3229:929-934_3235:935-1009_3310:1010-1105_3406:1106-1881_4191:1882-2069_4382:2070-2964_5277:2965-3110]	1	p3	(TTG)8	24	1094	1117
comp96738_c0_seq2_len=2472_path=[2840:0-466_3307:467-493_3334:494-666_3507:667-671_3512:672-953_3794:954-1221_4062:1222-1226_4067:1227-1258_4099:1259-1279_4120:1280-1412_7708:1413-1435_4276:1436-1470_7751:1471-1490_4331:1491-1864_4705:1865-1865_4706:1866-1919_4760:1920-1922_4763:1923-1943_4784:1944-2471]	1	p2	(TC)10	20	2	21
comp79940_c1_seq1_len=570_path=[545:0-323_869:324-345_3028:346-441_2179:442-444_987:445-569]	1	p3	(ATT)7	21	549	569
comp69631_c0_seq1_len=535_path=[517:0-127_1218:128-130_646:131-320_836:321-363_879:364-534]	1	p2	(AT)10	20	1	20
comp50583_c0_seq1_len=403_path=[1:0-213_215:214-220_222:221-377_379:378-402]	1	p3	(ATC)6	18	385	402
comp47577_c0_seq1_len=257_path=[235:0-220_456:221-256]	1	p3	(ATC)6	18	183	200
comp88217_c1_seq2_len=244_path=[2257:0-20_2278:21-32_2290:33-67_4004:68-71_4008:72-128_4049:129-203_4101:204-220_4118:221-243]	1	p2	(GA)9	18	226	243
comp69270_c0_seq1_len=703_path=[681:0-306_988:307-317_999:318-702]	1	p3	(TCT)6	18	99	116
comp48622_c1_seq1_len=458_path=[265:0-457]	1	p2	(TG)10	20	203	222
comp86204_c0_seq3_len=601_path=[1433:0-20_603:21-72_655:73-126_709:127-144_1994:145-201_784:202-281_1588:282-308_890:309-399_981:400-416_998:417-485_2116:486-572_1154:573-600]	1	p4	(TTCT)5	20	1	20
comp84445_c0_seq2_len=226_path=[1779:0-54_401:55-86_433:87-89_436:90-225]	1	p3	(AAT)6	18	167	184
comp96443_c1_seq2_len=711_path=[4681:0-288_14956:289-289_9386:290-327_14979:328-343_14995:344-710]	1	p2	(TC)9	18	270	287
comp96443_c2_seq9_len=4821_path=[4950:0-173_5124:174-351_15029:352-358_15036:359-704_5676:705-978_5950:979-993_5965:994-1433_6405:1434-2613_7585:2614-2665_11073:2666-2776_11184:2777-2782_11190:2783-3055_11463:3056-3073_7637:3074-4358_8922:4359-4384_8948:4385-4820]	1	p2	(TC)10	20	1	20
comp96874_c0_seq14_len=1151_path=[1:0-139_141:140-173_175:174-391_393:392-460_464:461-631_635:632-636_7741:637-658_4218:659-659_4219:660-669_4229:670-694_4254:695-704_9131:705-725_10809:726-747_4943:748-937_5133:938-961_5157:962-1150]	1	p3	(TCA)7	21	401	421
comp65777_c0_seq1_len=514_path=[1293:0-513]	1	p3	(TAA)7	21	1	21
comp65777_c0_seq1_len=514_path=[1293:0-513]	2	p3	(TTA)7	21	494	514
comp65777_c1_seq1_len=669_path=[647:0-668]	1	p3	(ATT)6	18	1	18
comp91973_c2_seq2_len=391_path=[1:0-34_36:35-390]	1	p2	(TC)10	20	1	20
comp91973_c0_seq3_len=328_path=[392:0-30_423:31-66_10857:67-87_10878:88-138_5651:139-184_577:185-200_593:201-225_11034:226-226_11218:227-256_11245:257-277_11282:278-296_11105:297-316_11125:317-324_11133:325-327]	1	p3	(AAG)6	18	1	18
comp86498_c0_seq4_len=2324_path=[1:0-816_818:817-858_860:859-1642_1656:1643-1824_1838:1825-1839_5894:1840-1896_5937:1897-1901_5942:1902-1918_1933:1919-1925_1940:1926-2323]	1	p2	(AG)11	22	1	22
comp94086_c0_seq4_len=2403_path=[6061:0-2_6064:3-24_6086:25-122_6184:123-137_6199:138-477_3982:478-515_4020:516-535_6727:536-655_2163:656-794_2302:795-797_2305:798-1105_2613:1106-1127_7646:1128-1240_2748:1241-1262_2770:1263-2090_7891:2091-2095_7896:2096-2151_3659:2152-2165_3673:2166-2402]	1	p3	(TGC)7	21	1	21
comp58745_c0_seq1_len=226_path=[213:0-117_340:118-159_382:160-164_387:165-188_411:189-199_422:200-225]	1	p3	(TCA)6	18	209	226
comp78106_c0_seq2_len=320_path=[8:0-198_1031:199-199_208:200-204_213:205-210_219:211-235_244:236-255_264:256-319]	1	p3	(AAT)6	18	1	18
comp56674_c0_seq1_len=304_path=[3:0-46_395:47-303]	1	p2	(CT)10	20	1	20
comp92048_c1_seq8_len=1816_path=[2099:0-235_14796:236-237_2340:238-241_2344:242-329_2432:330-552_14908:553-571_2674:572-583_15827:584-586_14966:587-689_1191:690-700_1202:701-830_15218:831-840_6506:841-939_6605:940-990_6656:991-1032_6698:1033-1058_6724:1059-1182_6848:1183-1330_15569:1331-1331_6997:1332-1350_15626:1351-1351_15627:1352-1357_10402:1358-1815]	1	p2	(AT)10	20	1797	1816
comp91596_c1_seq2_len=346_path=[324:0-91_416:92-131_7885:132-166_7934:167-169_7937:170-188_1275:189-190_515:191-214_1300:215-216_1302:217-232_557:233-238_563:239-313_638:314-345]	1	p3	(GAT)7	21	324	344
comp94552_c0_seq1_len=676_path=[2719:0-198_6008:199-200_6010:201-675]	1	p3	(AGA)6	18	1	18
comp911805_c0_seq1_len=435_path=[1:0-434]	1	p2	(AT)9	18	374	391
comp85215_c1_seq2_len=440_path=[461:0-377_839:378-439]	1	p3	(TCC)6	18	196	213
comp5712_c0_seq1_len=274_path=[256:0-273]	1	p3	(TTA)7	21	1	21
comp95585_c0_seq1_len=1326_path=[1625:0-447_2073:448-471_2097:472-559_2185:560-569_2195:570-593_2219:594-602_2228:603-605_2231:606-626_2252:627-629_2255:630-640_2266:641-656_2282:657-664_2290:665-680_2306:681-776_2402:777-800_2426:801-839_2465:840-863_2489:864-943_2569:944-965_2591:966-998_2624:999-1034_2660:1035-1040_2666:1041-1041_2667:1042-1049_2675:1050-1058_2684:1059-1065_2691:1066-1073_2699…	1	p3	(CTG)6	18	699	716
comp80046_c0_seq1_len=378_path=[1625:0-76_1702:77-137_1763:138-252_1879:253-377]	1	p3	(GAG)7	21	1	21
comp80046_c1_seq2_len=538_path=[718:0-109_828:110-195_914:196-200_919:201-284_1003:285-287_1006:288-537]	1	p4	(TTTC)5	20	1	20
comp24320_c0_seq1_len=656_path=[634:0-655]	1	p2	(GA)8	16	640	655
comp99292_c1_seq4_len=2527_path=[1:0-285_287:286-419_10094:420-637_10160:638-686_10209:687-723_725:724-1010_1012:1011-1032_1034:1033-1186_1188:1187-1343_1345:1344-1353_1355:1354-1407_10405:1408-1509_1511:1510-1515_1517:1516-1759_1761:1760-1764_1766:1765-2225_2227:2226-2247_2249:2248-2273_10710:2274-2274_2279:2275-2414_2419:2415-2439_2444:2440-2526]	1	p2	(AT)10	20	1	20
comp91420_c2_seq1_len=220_path=[8439:0-219]	1	p2	(AG)10	20	3	22
comp100256_c0_seq1_len=2872_path=[2853:0-746_3600:747-757_9595:758-838_9613:839-1028_3882:1029-1053_3907:1054-1377_4231:1378-1383_4237:1384-1545_9959:1546-1721_4575:1722-1731_4585:1732-1772_4626:1773-1790_4644:1791-1991_10190:1992-2004_10203:2005-2013_5933:2014-2031_4885:2032-2041_4895:2042-2629_5486:2630-2871]	1	p2	(TC)8	16	78	93
comp16549_c0_seq1_len=220_path=[204:0-32_237:33-219]	1	p3	(TTG)6	18	4	21
comp830500_c0_seq1_len=346_path=[324:0-345]	1	p2	(TG)10	20	327	346
comp95431_c0_seq2_len=1872_path=[3904:0-41_3946:42-76_3981:77-101_4006:102-102_10:103-122_30:123-237_145:238-322_230:323-346_254:347-376_284:377-380_288:381-415_323:416-466_374:467-490_398:491-526_434:527-532_440:533-550_458:551-556_464:557-925_833:926-949_857:950-973_881:974-1015_923:1016-1024_932:1025-1048_956:1049-1059_967:1060-1083_991:1084-1177_1085:1178-1201_1109:1202-1228_1136:1229-1252_11…	1	p4	(AAAG)5	20	1	20
comp62854_c0_seq1_len=841_path=[819:0-840]	1	p2	(TC)11	22	2	23
comp100462_c0_seq3_len=2657_path=[8305:0-45_8351:46-81_10134:82-82_10135:83-85_8391:86-92_8398:93-97_10223:98-104_10255:105-105_7612:106-117_7624:118-162_10275:163-200_3060:201-210_3070:211-241_10325:242-263_3123:264-322_3182:323-386_3246:387-457_10383:458-485_10411:486-649_5692:650-668_3528:669-709_3569:710-720_3580:721-746_10579:747-776_3636:777-853_3713:854-890_3750:891-902_3762:903-1090_3950:…	1	p3	(CAA)6	18	1116	1133
comp93564_c0_seq13_len=1235_path=[2806:0-125_2932:126-127_6257:128-142_2949:143-145_2952:146-165_6289:166-169_6293:170-182_6306:183-223_3030:224-247_6349:248-256_3063:257-306_3113:307-406_6830:407-449_1459:450-463_1473:464-511_1521:512-631_1650:632-730_1749:731-732_1751:733-805_1824:806-830_1849:831-1158_6688:1159-1165_6695:1166-1174_6710:1175-1178_2203:1179-1182_2207:1183-1224_6734:1225-1227_673…	1	p4	(CTAG)5	20	1	20
comp68726_c0_seq2_len=233_path=[7:0-8_16:9-14_22:15-42_50:43-45_53:46-48_828:49-63_847:64-65_458:66-67_79:68-106_118:107-232]	1	p3	(TGC)7	21	1	21
comp75641_c0_seq1_len=334_path=[312:0-151_464:152-179_492:180-333]	1	p3	(AAG)6	18	4	21
comp96590_c0_seq1_len=2968_path=[2956:0-33_2993:34-83_3043:84-84_3044:85-96_7927:97-107_7939:108-112_6885:113-134_3101:135-197_3164:198-199_3166:200-239_3206:240-246_3213:247-1281_4248:1282-2138_5105:2139-2140_5107:2141-2482_5449:2483-2506_5473:2507-2967]	1	p2	(CT)10	20	297	316
comp99610_c0_seq22_len=4405_path=[9:0-122_132:123-137_147:138-234_17255:235-237_17258:238-892_920:893-1758_1786:1759-2060_2088:2061-2108_2136:2109-2121_2149:2122-2156_2184:2157-2523_2551:2524-2526_2554:2527-2567_2595:2568-2640_17717:2641-2664_2692:2665-2793_2821:2794-2822_2850:2823-3018_17868:3019-3020_12077:3021-3047_3048:3048-3096_3097:3097-3120_3121:3121-3138_3139:3139-3167_3168:3168-3364_3365…	1	p3	(GCA)7	21	1	21
comp71239_c0_seq1_len=317_path=[308:0-164_480:165-316]	1	p2	(AT)10	20	1	20
comp101250_c0_seq4_len=612_path=[3147:0-81_11660:82-92_12481:93-110_12499:111-111_10922:112-130_3278:131-174_10732:175-181_3329:182-218_3378:219-539_6102:540-611]	1	p3	(ATT)6	18	347	364
comp97644_c1_seq2_len=1649_path=[12646:0-10_10308:11-19_3331:20-149_6141:150-165_6163:166-171_6169:172-251_12891:252-252_12892:253-891_6889:892-912_6910:913-953_6951:954-978_13388:979-1337_7335:1338-1362_7360:1363-1434_13651:1435-1440_7438:1441-1448_7446:1449-1482_13680:1483-1496_7494:1497-1507_13764:1508-1555_7553:1556-1559_7557:1560-1648]	1	p3	(AAG)6	18	102	119
comp68695_c0_seq1_len=248_path=[234:0-48_283:49-75_310:76-113_348:114-126_361:127-247]	1	p3	(GAA)6	18	4	21
comp101114_c0_seq2_len=4225_path=[3486:0-10_3497:11-29_3516:30-179_8662:180-214_8697:215-571_14003:572-591_14037:592-752_9235:753-755_9238:756-896_3666:897-1094_3864:1095-1104_3874:1105-1121_3891:1122-1567_13088:1568-1575_4345:1576-1600_4370:1601-1659_4429:1660-1684_4454:1685-1712_4482:1713-1752_4522:1753-1834_4604:1835-1843_4613:1844-2039_13309:2040-2047_4817:2048-2073_4843:2074-2106_4876:2107-2…	1	p3	(GTG)6	18	6	23
comp68930_c0_seq1_len=238_path=[331:0-55_5:56-83_663:84-100_217:101-122_443:123-146_263:147-153_270:154-177_294:178-237]	1	p2	(GA)10	20	1	20
comp95833_c0_seq1_len=1046_path=[1033:0-181_3782:182-193_1233:194-464_3904:465-473_1516:474-478_1521:479-510_1553:511-511_1554:512-521_1564:522-546_1589:547-553_1596:554-557_1600:558-566_1609:567-629_1672:630-633_1676:634-655_1698:656-680_1723:681-686_1729:687-715_1758:716-740_1783:741-745_1788:746-764_1807:765-769_1812:770-781_1824:782-806_1849:807-837_1880:838-861_1904:862-991_2034:992-1015_205…	1	p2	(TA)9	18	1	18
comp95294_c0_seq4_len=1542_path=[1529:0-128_1658:129-145_1675:146-160_1690:161-197_3254:198-208_5193:209-386_1919:387-388_1921:389-415_5265:416-487_2026:488-504_5313:505-670_3580:671-682_2209:683-843_2370:844-865_5401:866-869_5405:870-873_5409:874-885_2412:886-894_5436:895-905_5447:906-908_5450:909-912_5454:913-921_3380:922-930_2457:931-957_5486:958-1271_2798:1272-1291_2818:1292-1351_5590:1352-13…	1	p4	(CAAA)5	20	1	20
comp72608_c0_seq2_len=359_path=[244:0-25_346:26-77_398:78-142_1391:143-155_839:156-358]	1	p4	(ATGT)5	20	1	20
comp2037406_c0_seq1_len=217_path=[1:0-216]	1	p3	(TAG)6	18	1	18
comp86978_c0_seq2_len=2159_path=[2137:0-45_2183:46-59_2197:60-955_3093:956-1789_3927:1790-2158]	1	p3	(TAA)7	21	1	21
comp98120_c0_seq6_len=1209_path=[1272:0-123_4867:124-134_4878:135-144_1417:145-151_1424:152-217_1493:218-350_4965:351-354_1630:355-362_1638:363-363_1639:364-445_1721:446-448_1724:449-533_1809:534-540_5064:541-599_1875:600-619_1895:620-671_1947:672-672_1948:673-696_5135:697-712_1988:713-936_3342:937-981_2260:982-1006_5300:1007-1037_5331:1038-1046_2325:1047-1072_2351:1073-1077_2356:1078-1101_5363:1…	1	p3	(AGA)7	21	1	21
comp97539_c4_seq1_len=397_path=[3879:0-50_3933:51-280_4163:281-396]	1	p2	(GA)11	22	1	22
comp93981_c1_seq1_len=1359_path=[705:0-9_715:10-274_980:275-360_1066:361-469_6032:470-488_1194:489-580_6050:581-588_3400:589-619_6081:620-650_1356:651-705_3573:706-721_6145:722-990_3658:991-1008_3676:1009-1010_1716:1011-1057_6309:1058-1068_1774:1069-1069_1775:1070-1071_1777:1072-1358]	1	p3	(TCT)6	18	1	18
comp7973_c0_seq2_len=374_path=[1:0-257_825:258-309_323:310-373]	1	p3	(CAA)6	18	355	372
comp73563_c0_seq1_len=446_path=[423:0-345_1151:346-348_1154:349-397_895:398-401_824:402-445]	1	p2	(AG)10	20	1	20
comp93869_c0_seq2_len=2232_path=[1:0-825_827:826-920_6544:921-927_6551:928-928_5156:929-933_936:934-934_937:935-1002_1016:1003-1003_1017:1004-1170_1184:1171-1171_1185:1172-1195_1209:1196-1219_1233:1220-1353_6640:1354-1366_6653:1367-1428_1442:1429-1476_6697:1477-1546_1560:1547-1563_1577:1564-1728_1742:1729-1729_1743:1730-1753_1767:1754-1914_6849:1915-1916_6851:1917-1919_6854:1920-1921_6856:1922-19…	1	p2	(GA)9	18	1921	1938
comp102190_c0_seq6_len=2478_path=[1:0-65_67:66-146_148:147-156_158:157-178_10455:179-180_182:181-230_232:231-266_10526:267-268_10528:269-314_316:315-363_365:364-411_10603:412-413_415:414-486_10621:487-493_495:494-517_10638:518-550_10671:551-565_10686:566-600_602:601-610_612:611-737_10787:738-858_860:859-861_863:862-955_957:956-958_960:959-960_962:961-1042_1044:1043-1048_1050:1049-1124_1126:1125-1…	1	p2	(AC)8	16	131	146
comp102635_c0_seq14_len=8726_path=[8873:0-198_9072:199-245_9119:246-264_23447:265-759_9633:760-1025_9899:1026-1035_18225:1036-1075_9949:1076-1244_10118:1245-1250_10124:1251-1439_23846:1440-1458_10332:1459-1684_10558:1685-1709_10583:1710-1970_10844:1971-1985_10859:1986-2011_10885:2012-2027_10901:2028-2096_10970:2097-2104_10978:2105-2285_11159:2286-2302_11176:2303-2700_11574:2701-2715_11589:2716-38…	1	p2	(GA)8	16	1	16
comp94171_c0_seq8_len=4987_path=[11208:0-631_9590:632-776_14375:777-777_14377:778-843_9802:844-850_9809:851-877_9836:878-882_9841:883-1234_10193:1235-1237_10196:1238-1311_4655:1312-1471_8512:1472-1483_4815:1484-4002_7334:4003-4465_7797:4466-4986]	1	p2	(TC)10	20	2	21
comp85657_c1_seq1_len=629_path=[715:0-86_802:87-309_3320:310-312_3323:313-321_1037:322-383_1099:384-405_3388:406-628]	1	p3	(AGA)6	18	559	576
comp85657_c0_seq2_len=429_path=[465:0-161_627:162-200_669:201-224_2309:225-240_173:241-261_194:262-291_3278:292-310_2650:311-320_3335:321-337_2014:338-392_2614:393-428]	1	p3	(AAG)6	18	1	18
comp89537_c0_seq1_len=2170_path=[2149:0-1540_3690:1541-1565_3715:1566-1657_3807:1658-1664_3814:1665-1717_5784:1718-1719_5786:1720-1723_3873:1724-1724_3874:1725-1748_3898:1749-1944_4095:1945-1979_5870:1980-2024_4175:2025-2169]	1	p3	(AAC)6	18	170	187
comp73634_c0_seq2_len=229_path=[1:0-23_25:24-112_114:113-121_123:122-166_168:167-172_174:173-228]	1	p3	(AAT)7	21	199	219
comp1057349_c0_seq1_len=205_path=[1:0-204]	1	p3	(ACT)7	21	185	205
comp95969_c1_seq6_len=4169_path=[10295:0-207_3773:208-238_3804:239-445_4012:446-844_17983:845-849_4416:850-899_4466:900-926_7566:927-1093_4660:1094-1117_4684:1118-1981_12637:1982-2049_12705:2050-2194_12850:2195-2195_12851:2196-2219_12875:2220-2347_5549:2348-2424_5626:2425-2452_5654:2453-2673_5880:2674-2684_5891:2685-2774_5981:2775-2784_5991:2785-2967_6174:2968-3055_6262:3056-3829_7036:3830-3839_1…	1	p2	(AG)9	18	3092	3109
comp101729_c1_seq1_len=383_path=[7029:0-284_7314:285-382]	1	p2	(TA)8	16	360	375
comp96190_c1_seq1_len=551_path=[9261:0-112_9374:113-550]	1	p2	(AT)10	20	532	551
comp87291_c0_seq4_len=1309_path=[935:0-22_958:23-494_1430:495-501_1437:502-581_1517:582-628_1564:629-699_1635:700-925_5173:926-939_2291:940-1182_2534:1183-1308]	1	p3	(ACC)6	18	1	18
comp87291_c0_seq4_len=1309_path=[935:0-22_958:23-494_1430:495-501_1437:502-581_1517:582-628_1564:629-699_1635:700-925_5173:926-939_2291:940-1182_2534:1183-1308]	2	p3	(ACT)6	18	484	501
comp93321_c1_seq22_len=1910_path=[10931:0-282_15537:283-312_11272:313-379_11339:380-403_11363:404-484_11444:485-502_11462:503-508_11468:509-514_11474:515-568_11528:569-579_11539:580-585_11545:586-603_11563:604-609_11569:610-635_11595:636-679_11639:680-703_11663:704-762_11722:763-786_11746:787-975_11935:976-999_11959:1000-1093_1847:1094-1139_1893:1140-1140_5019:1141-1342_5221:1343-1366_5245:1367-1…	1	p2	(AG)10	20	1891	1910
comp79306_c0_seq2_len=459_path=[2040:0-42_606:43-79_643:80-183_747:184-216_780:217-308_872:309-309_873:310-378_2266:379-402_966:403-458]	1	p3	(GAA)6	18	440	457
comp1658352_c0_seq1_len=245_path=[1:0-244]	1	p4	(TTTA)5	20	1	20
comp766283_c0_seq1_len=571_path=[549:0-570]	1	p3	(TTA)7	21	1	21
comp88225_c0_seq4_len=305_path=[5543:0-2_5559:3-5_5562:6-8_5565:9-24_1351:25-28_1355:29-150_1477:151-176_1503:177-304]	1	p3	(ATA)6	18	1	18
comp97120_c1_seq3_len=1435_path=[15500:0-0_12014:1-5_9229:6-16_9240:17-24_9248:25-32_15518:33-40_15526:41-46_15532:47-52_15538:53-77_11374:78-88_15574:89-107_15593:108-119_15605:120-123_9341:124-129_9347:130-1033_10251:1034-1049_10267:1050-1434]	1	p3	(CAC)6	18	112	129
comp97090_c0_seq4_len=3078_path=[7:0-5_13:6-20_11933:21-23_31:24-139_147:140-140_148:141-149_157:150-194_12082:195-240_248:241-248_256:249-290_298:291-370_378:371-372_380:373-406_414:407-408_416:409-658_12455:659-659_12456:660-814_822:815-815_823:816-839_847:840-895_903:896-911_12567:912-928_936:929-953_12753:954-1174_1182:1175-1175_1183:1176-1199_1207:1200-1388_1406:1389-3077]	1	p2	(CT)10	20	1	20
comp93153_c0_seq1_len=2184_path=[1:0-28_30:29-254_6426:255-1437_1439:1438-1438_1440:1439-1462_1464:1463-1747_1751:1748-1949_6837:1950-1950_1954:1951-1965_1969:1966-2183]	1	p3	(AAC)6	18	178	195
comp98929_c0_seq5_len=512_path=[18687:0-7_14334:8-16_14343:17-113_14440:114-123_14450:124-246_18827:247-267_14594:268-283_14610:284-292_18853:293-310_14637:311-317_18874:318-337_18894:338-354_14681:355-355_14682:356-356_14683:357-416_14743:417-432_18936:433-447_14774:448-511]	1	p4	(AAAT)5	20	6	25
comp93157_c0_seq10_len=369_path=[3884:0-22_4327:23-24_4329:25-25_888:26-83_955:84-122_994:123-304_3724:305-368]	1	p2	(AT)9	18	1	18
comp1276_c0_seq1_len=240_path=[236:0-239]	1	p3	(GTT)6	18	3	20
comp86997_c0_seq3_len=1223_path=[23:0-112_136:113-137_161:138-226_250:227-230_254:231-449_476:450-652_679:653-668_4699:669-685_712:686-695_722:696-817_844:818-826_853:827-1222]	1	p3	(TCT)6	18	5	22
comp477481_c0_seq1_len=271_path=[1:0-270]	1	p2	(CT)10	20	252	271
comp86212_c0_seq3_len=1415_path=[882:0-177_1060:178-488_1371:489-501_3902:502-509_2181:510-675_2353:676-732_2410:733-864_2542:865-976_2654:977-1045_1392:1046-1172_1519:1173-1181_1528:1182-1218_3997:1219-1319_1666:1320-1414]	1	p3	(GAG)6	18	1162	1179
comp102181_c2_seq6_len=1197_path=[11641:0-76_11730:77-91_1695:92-92_1696:93-99_1703:100-100_14499:101-106_14505:107-124_1728:125-179_1783:180-207_1811:208-224_1828:225-245_1849:246-248_1852:249-268_1872:269-292_1896:293-320_1924:321-331_1935:332-355_1959:356-358_1962:359-372_1976:373-389_1993:390-427_2031:428-430_2034:431-451_2055:452-454_2058:455-472_2076:473-481_2085:482-496_2100:497-505_2109:5…	1	p2	(GA)9	18	1	18
comp102181_c2_seq6_len=1197_path=[11641:0-76_11730:77-91_1695:92-92_1696:93-99_1703:100-100_14499:101-106_14505:107-124_1728:125-179_1783:180-207_1811:208-224_1828:225-245_1849:246-248_1852:249-268_1872:269-292_1896:293-320_1924:321-331_1935:332-355_1959:356-358_1962:359-372_1976:373-389_1993:390-427_2031:428-430_2034:431-451_2055:452-454_2058:455-472_2076:473-481_2085:482-496_2100:497-505_2109:5…	2	p2	(CT)9	18	93	110
comp99665_c0_seq3_len=1088_path=[33:0-29_63:30-120_154:121-356_6581:357-361_395:362-368_402:369-397_431:398-745_3144:746-773_3172:774-777_6696:778-839_3544:840-920_3625:921-1087]	1	p3	(AAT)7	21	1	21
comp79623_c0_seq1_len=602_path=[1:0-22_24:23-46_48:47-112_114:113-369_371:370-375_377:376-414_416:415-420_422:421-432_1159:433-475_477:476-503_505:504-504_506:505-601]	1	p2	(AC)10	20	1	20
comp79623_c0_seq1_len=602_path=[1:0-22_24:23-46_48:47-112_114:113-369_371:370-375_377:376-414_416:415-420_422:421-432_1159:433-475_477:476-503_505:504-504_506:505-601]	2	p2	(GA)10	20	583	602
comp86370_c0_seq1_len=2239_path=[1:0-29_31:30-251_253:252-770_772:771-780_782:781-880_882:881-1556_1558:1557-1569_1571:1570-2238]	1	p2	(GA)9	18	2221	2238
comp101021_c0_seq4_len=3132_path=[3119:0-65_9162:66-68_3188:69-69_3189:70-187_3307:188-210_3330:211-213_3333:214-281_3401:282-320_3440:321-382_3508:383-554_9349:555-566_9361:567-915_4041:916-943_9583:944-965_9605:966-983_4109:984-1095_4221:1096-1113_9659:1114-1459_9774:1460-1462_4588:1463-1501_4627:1502-1778_4904:1779-2078_5204:2079-2579_5705:2580-2591_5717:2592-2715_5841:2716-2716_5842:2717-2740…	1	p2	(AG)8	16	1	16
comp97629_c1_seq33_len=1551_path=[11528:0-43_11572:44-112_21017:113-146_17090:147-383_11697:384-534_11848:535-559_11873:560-561_7625:562-845_7909:846-868_7932:869-869_7933:870-879_7943:880-899_770:900-966_837:967-968_839:969-1022_893:1023-1046_917:1047-1049_920:1050-1073_944:1074-1090_961:1091-1116_987:1117-1140_1011:1141-1215_1086:1216-1239_1110:1240-1306_1177:1307-1330_1201:1331-1391_1262:1392-…	1	p3	(ATA)6	18	772	789
comp97629_c0_seq1_len=749_path=[12628:0-427_13059:428-593_13225:594-703_13335:704-727_13359:728-748]	1	p2	(AG)9	18	356	373
comp99495_c1_seq11_len=1397_path=[1378:0-36_9240:37-84_1463:85-182_9409:183-183_9410:184-390_9529:391-481_1860:482-488_1867:489-524_9650:525-537_9663:538-549_1928:550-564_9675:565-601_1980:602-604_1983:605-628_9737:629-636_2015:637-653_9759:654-669_9770:670-690_2069:691-728_9808:729-734_9814:735-749_2128:750-759_2138:760-771_2150:772-818_9860:819-822_9864:823-864_9882:865-900_9918:901-930_9952:93…	1	p4	(TATC)5	20	1	20
comp95706_c1_seq2_len=989_path=[1348:0-90_1439:91-102_1451:103-151_1500:152-204_1553:205-558_1907:559-617_1966:618-618_1967:619-658_6309:659-777_6354:778-788_6366:789-789_2138:790-790_2139:791-799_2148:800-805_2154:806-855_2204:856-889_6402:890-988]	1	p2	(AT)10	20	1	20
comp1073234_c0_seq1_len=241_path=[219:0-240]	1	p2	(TA)8	16	160	175
comp64564_c0_seq1_len=209_path=[187:0-138_326:139-208]	1	p3	(AGA)7	21	1	21
comp74628_c0_seq1_len=487_path=[469:0-11_481:12-378_848:379-398_868:399-486]	1	p3	(TAT)7	21	1	21
comp86821_c0_seq4_len=1573_path=[12:0-77_90:78-495_508:496-1179_5093:1180-1186_4485:1187-1196_1430:1197-1572]	1	p2	(GA)8	16	3	18
comp97040_c3_seq12_len=3375_path=[9550:0-321_19230:322-322_9873:323-327_9878:328-367_19267:368-459_4359:460-569_4469:570-580_19435:581-592_19447:593-596_19451:597-597_19452:598-2398_6298:2399-2423_6323:2424-2473_9025:2474-2476_9028:2477-2507_20046:2508-2514_16677:2515-2639_16802:2640-2646_16809:2647-2671_20199:2672-2793_16956:2794-2901_20307:2902-2902_17065:2903-2923_20319:2924-3004_17167:3005-30…	1	p2	(CT)8	16	167	182
comp9744_c0_seq1_len=517_path=[495:0-400_896:401-516]	1	p2	(GA)10	20	1	20
comp1293439_c0_seq1_len=298_path=[276:0-297]	1	p3	(GAA)6	18	1	18
comp96655_c1_seq3_len=1813_path=[3115:0-41_8766:42-56_3157:57-75_3176:76-108_3209:109-183_3284:184-204_3305:205-521_3622:522-546_3647:547-570_3671:571-601_3702:602-840_3941:841-853_3954:854-894_3995:895-913_4014:914-1187_4288:1188-1285_13952:1286-1286_13953:1287-1295_4396:1296-1309_4410:1310-1664_14011:1665-1666_4768:1667-1812]	1	p3	(GTC)6	18	1520	1537
comp81874_c0_seq1_len=892_path=[1:0-363_365:364-891]	1	p2	(TG)8	16	793	808
comp89709_c3_seq1_len=4313_path=[1:0-3863_3867:3864-3905_3909:3906-4312]	1	p3	(AGA)7	21	1	21
comp89709_c2_seq2_len=301_path=[8589:0-63_14265:64-69_8677:70-300]	1	p4	(TTCA)5	20	105	124
comp89709_c1_seq1_len=452_path=[10908:0-115_11024:116-137_11046:138-266_11175:267-451]	1	p3	(AAG)7	21	1	21
comp93512_c0_seq1_len=301_path=[7616:0-32_6341:33-86_6395:87-133_7810:134-246_7116:247-300]	1	p3	(CCT)7	21	280	300
comp99434_c0_seq1_len=587_path=[5045:0-82_10190:83-102_5148:103-109_5155:110-304_10420:305-318_4294:319-334_4310:335-586]	1	p2	(AG)8	16	295	310
comp99434_c0_seq1_len=587_path=[5045:0-82_10190:83-102_5148:103-109_5155:110-304_10420:305-318_4294:319-334_4310:335-586]	2	p2	(TC)9	18	560	577
comp99434_c2_seq4_len=1889_path=[1:0-227_10312:228-230_232:231-246_248:247-392_409:393-409_426:410-415_432:416-420_437:421-510_527:511-520_537:521-615_632:616-622_639:623-687_704:688-706_723:707-1047_1064:1048-1071_1088:1072-1093_10887:1094-1095_10889:1096-1100_1117:1101-1105_1122:1106-1142_10917:1143-1231_1248:1232-1305_1328:1306-1514_11075:1515-1527_1559:1528-1605_1637:1606-1651_11111:1652-1653…	1	p3	(GCA)6	18	411	428
comp89157_c0_seq5_len=1253_path=[1224:0-215_3846:216-228_2937:229-230_1463:231-256_1489:257-289_3072:290-306_1524:307-671_4041:672-672_4022:673-691_1909:692-740_1958:741-756_1974:757-874_2092:875-906_2124:907-963_2181:964-964_2182:965-1252]	1	p4	(CTTC)5	20	111	130
comp98044_c0_seq1_len=218_path=[1:0-12_14:13-29_31:30-96_98:97-109_111:110-217]	1	p2	(CA)8	16	9	24
comp94672_c0_seq10_len=1159_path=[1636:0-33_1670:34-37_4971:38-53_4987:54-69_1706:70-74_1711:75-79_1716:80-99_1736:100-110_1747:111-169_5038:170-181_1818:182-184_1821:185-271_5089:272-277_1914:278-283_5100:284-298_5115:299-420_5165:421-427_5172:428-429_2066:430-430_2067:431-442_2079:443-462_5193:463-466_5197:467-467_5198:468-468_5199:469-470_5201:471-475_5206:476-494_3179:495-506_2146:507-525_525…	1	p3	(GTA)6	18	1139	1156
comp94288_c0_seq1_len=2476_path=[2455:0-202_2658:203-217_2673:218-496_2952:497-521_2977:522-589_5209:590-591_3047:592-1623_6808:1624-1626_4082:1627-1627_4083:1628-1666_4122:1667-1890_4346:1891-1893_4349:1894-2128_4584:2129-2154_4611:2155-2180_4637:2181-2196_4653:2197-2475]	1	p2	(TC)8	16	92	107
comp2404_c0_seq1_len=380_path=[451:0-379]	1	p3	(GAG)6	18	1	18
comp60920_c0_seq1_len=318_path=[296:0-248_661:249-317]	1	p3	(AAG)7	21	296	316
comp80871_c0_seq3_len=500_path=[1:0-68_70:69-88_90:89-94_96:95-146_1951:147-147_149:148-158_160:159-218_220:219-254_1989:255-264_266:265-293_295:294-294_296:295-316_318:317-331_333:332-363_365:364-499]	1	p2	(GA)8	16	8	23
comp91432_c0_seq10_len=1586_path=[1:0-34_36:35-43_45:44-67_5855:68-305_5940:306-316_5540:317-339_2272:340-355_2288:356-423_5997:424-433_2366:434-435_2368:436-456_2389:457-534_6046:535-551_2487:552-564_2500:565-691_2636:692-1015_5340:1016-1020_6211:1021-1033_3852:1034-1040_3859:1041-1042_3309:1043-1236_3503:1237-1253_3520:1254-1585]	1	p2	(AC)8	16	12	27
comp98702_c0_seq2_len=2713_path=[5742:0-120_5863:121-149_5892:150-339_351:340-364_376:365-757_769:758-1442_1454:1443-1456_1468:1457-2712]	1	p3	(TGA)6	18	343	360
comp563455_c0_seq1_len=216_path=[9:0-215]	1	p2	(CT)9	18	4	21
comp62205_c0_seq1_len=312_path=[412:0-212_121:213-225_134:226-255_164:256-311]	1	p3	(AAT)6	18	1	18
comp12270_c0_seq1_len=397_path=[749:0-22_398:23-396]	1	p2	(GA)10	20	378	397
comp101302_c3_seq8_len=1511_path=[9248:0-171_108:172-195_132:196-209_11216:210-213_11220:214-215_152:216-234_171:235-273_11238:274-287_11252:288-291_11256:292-294_11259:295-300_11265:301-307_10282:308-318_228:319-337_247:338-381_11333:382-392_11344:393-682_592:683-689_599:690-779_11576:780-791_701:792-1003_11660:1004-1006_916:1007-1022_932:1023-1028_938:1029-1054_964:1055-1087_997:1088-1123_1033:…	1	p2	(GA)8	16	1393	1408
comp101302_c1_seq1_len=914_path=[1292:0-761_2054:762-767_11580:768-782_11595:783-783_2076:784-818_11618:819-819_6062:820-836_6079:837-838_2122:839-897_11630:898-913]	1	p2	(AG)10	20	1	20
comp93514_c0_seq2_len=1204_path=[1161:0-305_2392:306-354_4438:355-355_4439:356-357_4441:358-359_1506:360-387_1534:388-410_1557:411-415_1562:416-488_4487:489-490_4489:491-491_1647:492-512_4499:513-526_1682:527-531_1687:532-902_2058:903-909_2065:910-948_4742:949-950_2106:951-960_2116:961-963_2119:964-991_4767:992-996_4001:997-1011_2152:1012-1032_4792:1033-1036_4796:1037-1045_2186:1046-1203]	1	p3	(CAC)7	21	323	343
comp68304_c0_seq1_len=228_path=[1:0-156_530:157-159_161:160-183_185:184-227]	1	p2	(AT)9	18	209	226
comp85732_c0_seq1_len=1945_path=[1927:0-571_2499:572-720_2648:721-722_2650:723-1618_3546:1619-1622_3550:1623-1944]	1	p3	(GAT)7	21	1	21
comp85732_c0_seq1_len=1945_path=[1927:0-571_2499:572-720_2648:721-722_2650:723-1618_3546:1619-1622_3550:1623-1944]	2	p3	(TGT)6	18	331	348
comp85732_c0_seq1_len=1945_path=[1927:0-571_2499:572-720_2648:721-722_2650:723-1618_3546:1619-1622_3550:1623-1944]	3	p3	(ATC)6	18	1505	1522
comp90999_c0_seq2_len=850_path=[3323:0-25_2158:26-421_4460:422-424_2557:425-445_2578:446-467_2600:468-625_4503:626-626_2759:627-757_2890:758-849]	1	p3	(CTT)6	18	1	18
comp99519_c0_seq3_len=2263_path=[5349:0-254_5604:255-270_5620:271-321_5671:322-511_5861:512-589_12373:590-593_5943:594-607_5957:608-642_12449:643-646_12453:647-655_6010:656-666_6021:667-697_6052:698-706_6061:707-720_6075:721-871_12594:872-886_6241:887-887_12589:888-893_6248:894-923_6278:924-952_6307:953-975_6330:976-1055_6413:1056-1123_6481:1124-1141_6499:1142-1142_6500:1143-1170_6528:1171-1199_6…	1	p3	(GTA)6	18	1340	1357
comp56525_c0_seq1_len=511_path=[493:0-510]	1	p2	(GA)11	22	1	22
comp50901_c0_seq1_len=328_path=[17:0-169_187:170-327]	1	p2	(AT)8	16	9	24
comp1357504_c0_seq1_len=210_path=[188:0-209]	1	p2	(AC)9	18	192	209
comp77598_c1_seq1_len=684_path=[3989:0-42_4031:43-473_4462:474-477_4466:478-631_4720:632-632_4621:633-683]	1	p2	(AG)8	16	341	356
comp77598_c1_seq1_len=684_path=[3989:0-42_4031:43-473_4462:474-477_4466:478-631_4720:632-632_4621:633-683]	2	p3	(CCA)6	18	440	457
comp86519_c0_seq5_len=321_path=[2350:0-2_1540:3-8_128:9-99_219:100-102_222:103-129_249:130-136_2426:137-144_264:145-145_265:146-170_2457:171-225_2491:226-228_1338:229-320]	1	p2	(AG)9	18	299	316
comp100744_c0_seq63_len=2418_path=[11448:0-216_11665:217-238_11687:239-339_615:340-406_682:407-467_743:468-474_750:475-558_837:559-682_970:683-832_7815:833-839_1127:840-1039_1327:1040-1043_1331:1044-1222_1510:1223-1294_1582:1295-1301_1589:1302-1384_7263:1385-1394_1682:1395-1602_1890:1603-1607_1895:1608-1648_1936:1649-1673_1961:1674-1759_2047:1760-1767_2055:1768-1796_2084:1797-1799_2087:1800-1805_…	1	p3	(CAC)6	18	1781	1798
comp61462_c1_seq1_len=749_path=[727:0-681_1409:682-748]	1	p4	(TAAC)5	20	728	747
comp99257_c0_seq1_len=2324_path=[1:0-248_250:249-470_7624:471-472_5512:473-475_478:476-700_7706:701-722_7721:723-924_7824:925-938_7838:939-943_946:944-968_971:969-1198_1201:1199-1202_1205:1203-1447_1450:1448-1469_8002:1470-1486_1489:1487-1502_8028:1503-1633_4736:1634-1634_4737:1635-1669_8149:1670-1670_8150:1671-1691_1694:1692-1729_4838:1730-1748_8199:1749-2323]	1	p2	(GA)8	16	2185	2200
comp101629_c1_seq2_len=2651_path=[5624:0-170_5807:171-2650]	1	p3	(GAA)7	21	1	21
comp88646_c0_seq6_len=1888_path=[1:0-150_5732:151-152_154:153-400_402:401-475_477:476-533_535:534-535_537:536-599_601:600-608_610:609-845_847:846-1257_1259:1258-1486_1488:1487-1488_1490:1489-1686_1693:1687-1887]	1	p4	(ATTC)5	20	1	20
comp74961_c0_seq1_len=1193_path=[1171:0-1192]	1	p4	(AGAC)5	20	1	20
comp1925141_c0_seq1_len=209_path=[1:0-208]	1	p2	(GT)8	16	9	24
comp80610_c0_seq2_len=2012_path=[4:0-254_259:255-273_278:274-1006_4912:1007-1027_4933:1028-1035_3485:1036-1393_4983:1394-1398_3849:1399-1419_3870:1420-1484_5000:1485-1495_1022:1496-1513_1040:1514-2011]	1	p3	(GAA)6	18	2	19
comp100748_c0_seq7_len=11204_path=[11188:0-158_11347:159-201_42525:202-211_11400:212-213_11402:214-219_11408:220-276_11465:277-301_11490:302-604_11793:605-680_11869:681-970_12159:971-998_26025:999-1020_12209:1021-1048_12237:1049-1715_43068:1716-1748_12937:1749-2889_14078:2890-2915_14104:2916-3159_14348:3160-3197_14386:3198-3472_43444:3473-3476_14665:3477-3511_14700:3512-3648_14837:3649-3686_14875…	1	p2	(GA)11	22	11182	11203
comp94005_c0_seq6_len=996_path=[963:0-24_5451:25-47_5474:48-48_5475:49-65_1029:66-80_1044:81-83_1047:84-95_1059:96-96_1060:97-109_1073:110-171_5599:172-192_5620:193-202_1166:203-204_1168:205-418_1382:419-425_1389:426-502_5761:503-523_5782:524-531_1495:532-560_5835:561-572_1536:573-629_5893:630-713_1677:714-715_1679:716-750_5991:751-757_3764:758-774_1727:775-778_1731:779-995]	1	p3	(AGA)7	21	1	21
comp76488_c0_seq1_len=1012_path=[998:0-191_1190:192-197_1196:198-512_1511:513-1011]	1	p2	(AC)10	20	3	22
comp99932_c1_seq4_len=1227_path=[1:0-256_258:257-262_264:263-594_596:595-600_602:601-637_639:638-661_15108:662-681_683:682-700_702:701-706_708:707-712_714:713-718_15165:719-819_7869:820-823_7873:824-955_15389:956-960_8010:961-967_8017:968-1000_8052:1001-1004_8056:1005-1074_8126:1075-1226]	1	p3	(GAA)6	18	816	833
comp99932_c2_seq6_len=1823_path=[818:0-37_856:38-67_886:68-198_1017:199-208_1027:209-490_1309:491-525_7346:526-656_1472:657-687_1503:688-807_1623:808-948_1764:949-1211_2027:1212-1360_2176:1361-1387_15936:1388-1445_2261:1446-1477_2293:1478-1822]	1	p3	(AGA)6	18	1	18
comp100192_c0_seq19_len=1129_path=[1:0-239_5786:240-244_407:245-247_410:248-277_440:278-335_498:336-338_501:339-477_9972:478-488_9983:489-526_10007:527-527_690:528-564_727:565-583_10072:584-586_10075:587-591_10080:592-602_10091:603-641_804:642-667_830:668-677_10124:678-791_4377:792-817_980:818-824_987:825-841_1004:842-865_10238:866-866_10216:867-886_10236:887-888_8592:889-964_10308:965-972_9220:9…	1	p2	(AG)8	16	104	119
comp67240_c0_seq1_len=795_path=[42:0-794]	1	p2	(CT)8	16	1	16
comp14449_c0_seq1_len=442_path=[428:0-158_587:159-171_600:172-441]	1	p3	(ACT)6	18	1	18
comp97453_c1_seq1_len=319_path=[14629:0-43_20369:44-49_20375:50-55_20381:56-64_14699:65-85_20433:86-86_14721:87-93_14728:94-318]	1	p3	(GTA)7	21	1	21
comp94559_c0_seq2_len=3738_path=[3722:0-240_9153:241-1132_4855:1133-1135_4858:1136-2395_6118:2396-2405_6128:2406-2665_9548:2666-2669_6392:2670-2671_6394:2672-2970_6693:2971-2975_6698:2976-3737]	1	p2	(AG)9	18	3	20
comp51977_c1_seq1_len=267_path=[245:0-146_392:147-266]	1	p3	(CAA)6	18	6	23
comp51977_c0_seq1_len=437_path=[683:0-151_1153:152-436]	1	p3	(GTT)6	18	157	174
comp2306440_c0_seq1_len=210_path=[1:0-209]	1	p2	(GA)8	16	194	209
comp47023_c1_seq1_len=436_path=[413:0-218_1390:219-245_658:246-435]	1	p2	(GA)9	18	419	436
comp77845_c0_seq2_len=641_path=[1:0-26_28:27-39_41:40-182_184:183-640]	1	p4	(TTTC)5	20	1	20
comp97164_c0_seq1_len=1682_path=[1660:0-24_1685:25-135_5470:136-149_1810:150-271_1932:272-273_1934:274-372_2033:373-388_2049:389-424_2085:425-425_2086:426-426_2087:427-511_5617:512-513_2174:514-514_2175:515-529_2190:530-613_2274:614-615_2276:616-810_5734:811-864_2525:865-905_2566:906-1263_5943:1264-1264_5923:1265-1273_5932:1274-1284_2945:1285-1326_2987:1327-1327_2988:1328-1351_3012:1352-1392_3053…	1	p3	(GTG)6	18	1	18
comp89892_c0_seq1_len=1502_path=[1480:0-804_2285:805-806_2287:807-1009_2490:1010-1034_2515:1035-1191_4338:1192-1193_4340:1194-1198_3042:1199-1199_2680:1200-1501]	1	p2	(GA)9	18	1480	1497
comp86571_c1_seq4_len=524_path=[2034:0-148_2187:149-171_6070:172-172_6090:173-189_3524:190-195_3530:196-210_3545:211-211_3546:212-227_3562:228-240_2284:241-251_2295:252-316_6218:317-323_6225:324-340_2384:341-361_2405:362-523]	1	p2	(AT)10	20	4	23
comp53560_c0_seq1_len=277_path=[176:0-231_57:232-276]	1	p3	(ATT)6	18	7	24
comp95464_c0_seq1_len=1718_path=[46:0-19_66:20-210_257:211-253_300:254-402_5395:403-405_5398:406-483_530:484-493_540:494-825_872:826-850_5554:851-1317_5678:1318-1326_5687:1327-1327_5688:1328-1342_1389:1343-1381_1437:1382-1405_1461:1406-1622_1678:1623-1637_1693:1638-1657_1713:1658-1717]	1	p2	(CT)10	20	1	20
comp60643_c0_seq1_len=354_path=[341:0-25_367:26-58_400:59-82_427:83-106_783:107-124_475:125-353]	1	p3	(GTA)6	18	1	18
comp87735_c0_seq2_len=925_path=[903:0-313_1217:314-318_1222:319-381_1285:382-391_1295:392-591_3220:592-595_3224:596-596_1500:597-598_1502:599-660_3258:661-667_3265:668-686_1590:687-687_1591:688-728_1632:729-742_1646:743-784_1688:785-924]	1	p2	(GA)11	22	903	924
comp61713_c1_seq1_len=267_path=[591:0-266]	1	p2	(CA)9	18	1	18
comp85497_c3_seq1_len=202_path=[5015:0-80_7493:81-88_7501:89-98_5114:99-112_5128:113-178_7603:179-201]	1	p2	(AG)9	18	1	18
comp85497_c3_seq1_len=202_path=[5015:0-80_7493:81-88_7501:89-98_5114:99-112_5128:113-178_7603:179-201]	2	p2	(GA)8	16	112	127
comp96555_c1_seq9_len=4424_path=[4687:0-182_4870:183-196_4884:197-537_5227:538-785_5475:786-1927_17788:1928-2481_7171:2482-2531_7221:2532-2893_7583:2894-2895_7585:2896-3020_7710:3021-3032_7722:3033-3056_18002:3057-3076_7766:3077-3849_8539:3850-4423]	1	p2	(TC)9	18	847	864
comp99711_c1_seq10_len=867_path=[4797:0-114_4912:115-210_5008:211-234_5032:235-239_5037:240-264_5062:265-276_5074:277-301_5099:302-302_5100:303-314_5112:315-326_5124:327-360_5158:361-384_5182:385-393_7733:394-417_5215:418-440_5238:441-448_5246:449-472_5270:473-628_5426:629-666_5464:667-690_5488:691-703_5501:704-736_5534:737-866]	1	p4	(ATGA)5	20	848	867
comp99711_c0_seq1_len=705_path=[812:0-81_10394:82-195_1008:196-261_1074:262-288_1101:289-312_1125:313-485_1298:486-509_1322:510-538_1351:539-559_1372:560-704]	1	p2	(AG)10	20	1	20
comp94391_c0_seq15_len=263_path=[9299:0-26_9326:27-85_9143:86-116_9176:117-159_9219:160-167_9227:168-233_14794:234-262]	1	p4	(TTCT)5	20	241	260
comp75407_c0_seq1_len=271_path=[563:0-23_587:24-117_681:118-202_2815:203-203_767:204-218_2852:219-270]	1	p3	(AAG)6	18	227	244
comp97297_c0_seq4_len=3151_path=[3140:0-45_8933:46-46_3198:47-56_3208:57-258_8945:259-360_3512:361-603_3755:604-1332_9179:1333-1344_9192:1345-1476_4628:1477-1569_4721:1570-1579_4731:1580-1994_5146:1995-2001_5153:2002-2180_5332:2181-2453_5605:2454-2695_5847:2696-2765_5917:2766-2990_6142:2991-3005_6157:3006-3026_9464:3027-3027_9465:3028-3041_6193:3042-3050_6202:3051-3150]	1	p4	(TATC)5	20	3132	3151
comp95500_c1_seq5_len=550_path=[6611:0-21_6633:22-192_7275:193-215_7298:216-254_7337:255-264_7347:265-309_13707:310-319_13850:320-413_11018:414-441_13953:442-443_11048:444-472_7529:473-473_7530:474-502_7559:503-549]	1	p4	(AGTG)5	20	528	547
comp83250_c0_seq5_len=1888_path=[10:0-89_3049:90-469_3429:470-573_3533:574-633_7000:634-644_3593:645-717_3666:718-788_8129:789-791_8132:792-799_3748:800-847_3796:848-989_100:990-994_105:995-1342_453:1343-1887]	1	p4	(CTCA)5	20	1	20
comp83250_c1_seq7_len=384_path=[1949:0-93_7785:94-96_2046:97-99_2049:100-149_2099:150-151_2101:152-199_5974:200-228_2209:229-281_7950:282-336_7986:337-357_2850:358-383]	1	p4	(TCAC)5	20	362	381
comp92807_c0_seq2_len=3563_path=[3606:0-747_13545:748-2289_5896:2290-2305_5912:2306-2560_6167:2561-2561_6168:2562-2586_6193:2587-2620_6227:2621-2716_6323:2717-2947_13877:2948-2948_13878:2949-2956_9663:2957-2972_6621:2973-3405_7054:3406-3562]	1	p3	(GAA)6	18	2490	2507
comp92689_c1_seq2_len=440_path=[3767:0-6_6082:7-10_3778:11-19_2778:20-439]	1	p3	(AGA)6	18	1	18
comp93326_c0_seq1_len=2136_path=[5086:0-180_24:181-674_5360:675-679_5365:680-717_561:718-826_670:827-841_685:842-1017_7103:1018-1029_7115:1030-1314_1158:1315-1315_1159:1316-2028_5318:2029-2047_1891:2048-2135]	1	p3	(TGC)7	21	166	186
comp94931_c0_seq1_len=1823_path=[4691:0-475_5167:476-476_5168:477-500_5192:501-802_11914:803-812_11924:813-838_5530:839-863_5555:864-1138_5830:1139-1148_12051:1149-1169_5861:1170-1339_12114:1340-1352_12127:1353-1364_6056:1365-1450_12213:1451-1451_12214:1452-1463_12226:1464-1465_6157:1466-1493_6185:1494-1541_12284:1542-1641_6333:1642-1657_6349:1658-1822]	1	p3	(TCA)7	21	1	21
comp84745_c0_seq4_len=846_path=[349:0-105_5109:106-146_496:147-304_5221:305-317_667:318-424_5280:425-425_5281:426-433_1304:434-488_1359:489-511_5312:512-529_1400:530-710_1581:711-717_1588:718-737_1608:738-773_1644:774-813_1684:814-845]	1	p2	(AG)9	18	828	845
comp89938_c0_seq1_len=1134_path=[1:0-63_3651:64-116_2672:117-153_155:154-194_196:195-218_220:219-235_237:236-295_3723:296-307_2870:308-312_314:313-381_3482:382-386_3785:387-458_2310:459-482_480:483-506_504:507-515_513:516-640_638:641-675_673:676-676_674:677-741_739:742-760_758:761-867_865:868-875_873:876-1133]	1	p4	(AAAC)5	20	528	547
comp85581_c0_seq1_len=285_path=[10:0-45_1323:46-63_1341:64-66_1344:67-86_1355:87-103_558:104-143_150:144-144_151:145-149_156:150-191_198:192-203_210:204-210_217:211-232_239:233-257_264:258-284]	1	p2	(TA)8	16	1	16
comp68136_c0_seq1_len=408_path=[2:0-27_942:28-29_944:30-407]	1	p3	(TTG)6	18	1	18
comp1336020_c0_seq1_len=234_path=[2:0-233]	1	p2	(TA)8	16	1	16
comp58869_c0_seq1_len=348_path=[1:0-347]	1	p4	(AGGA)5	20	326	345
comp94410_c0_seq2_len=2082_path=[1:0-15_17:16-40_42:41-74_76:75-141_143:142-168_170:169-181_183:182-395_397:396-446_448:447-636_638:637-920_922:921-945_947:946-1040_1042:1041-1054_1056:1055-1768_1771:1769-2081]	1	p2	(AG)10	20	1	20
comp1221475_c0_seq1_len=368_path=[346:0-367]	1	p2	(GA)9	18	351	368
comp100069_c0_seq2_len=1933_path=[1395:0-275_1671:276-395_10030:396-396_1792:397-566_1962:567-617_10175:618-845_2241:846-1407_2803:1408-1431_2827:1432-1529_2925:1530-1564_2960:1565-1932]	1	p4	(TTTA)5	20	1	20
comp75956_c0_seq1_len=750_path=[728:0-27_756:28-84_813:85-305_1034:306-306_1035:307-749]	1	p3	(AGC)6	18	23	40
comp80144_c0_seq3_len=511_path=[2486:0-20_2888:21-24_2892:25-31_2899:32-34_2902:35-63_1927:64-510]	1	p2	(GA)10	20	1	20
comp70013_c0_seq2_len=453_path=[419:0-94_514:95-244_664:245-358_1019:359-370_778:371-452]	1	p4	(ATTA)5	20	431	450
comp53798_c0_seq1_len=501_path=[795:0-500]	1	p2	(AG)8	16	485	500
comp84631_c0_seq4_len=384_path=[370:0-68_439:69-69_440:70-90_461:91-91_462:92-94_465:95-144_2818:145-145_2812:146-152_523:153-267_2868:268-269_640:270-270_641:271-276_647:277-321_692:322-324_695:325-383]	1	p3	(AGG)6	18	1	18
comp2545075_c0_seq1_len=358_path=[1:0-357]	1	p2	(AT)8	16	39	54
comp61677_c0_seq1_len=261_path=[1:0-11_13:12-174_179:175-260]	1	p3	(GAA)7	21	1	21
comp101876_c0_seq1_len=1071_path=[7639:0-290_15279:291-367_21961:368-379_15368:380-646_15635:647-698_15687:699-712_15701:713-833_20461:834-841_22140:842-1070]	1	p3	(ACT)6	18	295	312
comp101876_c1_seq1_len=7366_path=[7933:0-4705_12639:4706-4714_12648:4715-5002_12936:5003-5296_22805:5297-5309_13243:5310-5579_13513:5580-5589_13523:5590-6541_14475:6542-6584_23089:6585-6906_23228:6907-6949_23271:6950-6951_23273:6952-6970_23292:6971-7023_14957:7024-7082_15017:7083-7123_15058:7124-7124_15059:7125-7365]	1	p3	(ACT)7	21	1	21
comp86505_c0_seq4_len=1631_path=[1469:0-219_1689:220-224_1694:225-365_3245:366-429_1835:430-664_2070:665-666_2072:667-687_3734:688-763_2093:764-1630]	1	p3	(CAA)6	18	6	23
comp79006_c1_seq1_len=367_path=[559:0-110_670:111-134_694:135-195_2002:196-238_795:239-252_2529:253-299_1963:300-315_863:316-318_866:319-366]	1	p3	(CAT)6	18	348	365
comp101643_c0_seq8_len=565_path=[1:0-330_332:331-360_362:361-405_407:406-542_16409:543-564]	1	p3	(TTC)6	18	297	314
comp87160_c0_seq1_len=1098_path=[1:0-64_2457:65-88_92:89-211_215:212-226_3385:227-239_243:240-272_276:273-339_343:340-341_3446:342-375_379:376-378_382:379-530_534:531-547_551:548-591_595:592-592_596:593-639_643:640-665_669:666-801_805:802-884_2242:885-921_3592:922-937_938:938-982_983:983-1010_1011:1011-1097]	1	p3	(ACT)6	18	978	995
comp95127_c0_seq2_len=1196_path=[1:0-313_315:314-727_1430:728-751_1454:752-927_1630:928-928_1631:929-1013_14571:1014-1015_14573:1016-1025_14583:1026-1037_14595:1038-1046_1749:1047-1047_1750:1048-1080_1783:1081-1195]	1	p2	(CT)8	16	235	250
comp95127_c0_seq2_len=1196_path=[1:0-313_315:314-727_1430:728-751_1454:752-927_1630:928-928_1631:929-1013_14571:1014-1015_14573:1016-1025_14583:1026-1037_14595:1038-1046_1749:1047-1047_1750:1048-1080_1783:1081-1195]	2	p2	(TC)8	16	1025	1040
comp95127_c1_seq20_len=2311_path=[5483:0-260_5744:261-289_13840:290-305_5789:306-344_5828:345-352_5836:353-360_13910:361-381_5865:382-404_5888:405-405_5889:406-484_14015:485-491_5975:492-633_6117:634-644_14287:645-646_6130:647-648_6132:649-662_6146:663-665_6149:666-686_14327:687-693_14334:694-701_14342:702-705_7625:706-715_6202:716-889_6376:890-914_6401:915-934_15157:935-939_15162:940-953_6440:95…	1	p3	(GTA)7	21	1054	1074
comp96869_c0_seq2_len=531_path=[2138:0-9_6432:10-18_2157:19-155_2300:156-216_2361:217-233_2378:234-235_2380:236-259_2404:260-530]	1	p3	(TTC)6	18	1	18
comp96774_c0_seq4_len=2100_path=[2084:0-206_8051:207-291_2376:292-321_2406:322-337_2422:338-504_2589:505-569_2654:570-784_8381:785-801_8398:802-814_2905:815-821_2912:822-838_2929:839-839_2930:840-991_3082:992-1010_3101:1011-1109_3200:1110-1111_3202:1112-1139_3230:1140-1147_3238:1148-1215_3306:1216-1314_3405:1315-1315_3406:1316-1339_8575:1340-1572_3663:1573-1664_3755:1665-1667_3758:1668-1709_3800:…	1	p2	(CT)8	16	260	275
comp73692_c1_seq1_len=629_path=[81:0-467_549:468-516_1533:517-532_614:533-628]	1	p2	(AT)10	20	1	20
comp68322_c0_seq1_len=286_path=[1:0-198_200:199-199_201:200-285]	1	p2	(CT)8	16	166	181
comp397555_c0_seq1_len=441_path=[419:0-440]	1	p2	(TC)9	18	25	42
comp94119_c0_seq2_len=2056_path=[1:0-169_7697:170-209_7771:210-219_7784:220-225_7790:226-231_7796:232-232_234:233-234_236:235-306_308:307-344_7820:345-471_473:472-499_501:500-570_572:571-621_8019:622-648_650:649-702_8073:703-1025_1027:1026-1050_1052:1051-2055]	1	p3	(TGG)6	18	1753	1770
comp81016_c0_seq2_len=408_path=[347:0-115_463:116-117_2209:118-165_513:166-190_538:191-238_2290:239-290_638:291-317_665:318-407]	1	c	(TCTT)5catatact(TAC)6	46	1	46
comp91657_c0_seq1_len=2278_path=[3950:0-27_6805:28-33_6811:34-132_4083:133-151_6882:152-469_4420:470-479_4430:480-521_4472:522-541_4492:542-579_1678:580-1126_2225:1127-1150_2249:1151-1210_2309:1211-1222_2321:1223-1300_2399:1301-1324_7310:1325-1434_7355:1435-1471_7411:1472-1549_2648:1550-1575_2674:1576-1749_2848:1750-2277]	1	p3	(AGA)6	18	581	598
comp100714_c1_seq1_len=1212_path=[2666:0-84_2757:85-86_2759:87-256_2929:257-275_2948:276-491_3164:492-547_3220:548-548_3221:549-589_11737:590-603_3276:604-606_3279:607-760_11881:761-1211]	1	p2	(GA)10	20	2	21
comp567661_c0_seq1_len=294_path=[272:0-293]	1	p2	(GA)8	16	176	191
comp381302_c0_seq1_len=592_path=[586:0-591]	1	p2	(AG)10	20	1	20
comp55051_c0_seq1_len=569_path=[1:0-279_281:280-458_460:459-568]	1	p2	(AT)10	20	549	568
comp97696_c0_seq3_len=2946_path=[12093:0-224_6044:225-248_6068:249-2502_20684:2503-2517_14925:2518-2536_8322:2537-2552_20714:2553-2945]	1	p3	(CTT)6	18	228	245
comp80924_c0_seq8_len=534_path=[1:0-33_35:34-60_83:61-119_142:120-293_316:294-316_339:317-322_345:323-459_1042:460-533]	1	p2	(AG)9	18	516	533
comp52147_c0_seq1_len=306_path=[1:0-46_48:47-305]	1	p3	(ACA)6	18	1	18
comp99681_c1_seq18_len=1602_path=[360:0-12_373:13-56_417:57-69_430:70-77_19684:78-93_477:94-104_19740:105-151_535:152-172_556:173-316_700:317-421_805:422-459_20100:460-465_849:466-691_1075:692-730_1114:731-754_20765:755-770_20796:771-800_20192:801-820_14431:821-848_20207:849-855_1230:856-974_1349:975-1096_12044:1097-1147_20303:1148-1148_20304:1149-1168_18102:1169-1187_20386:1188-1192_20391:1193-1…	1	p2	(AT)11	22	1	22
comp628733_c0_seq1_len=210_path=[1:0-209]	1	p2	(AT)8	16	194	209
comp94075_c0_seq5_len=345_path=[1:0-100_102:101-115_117:116-202_204:203-224_503:225-226_505:227-240_519:241-244_523:245-293_572:294-308_587:309-314_593:315-344]	1	p2	(AG)10	20	1	20
comp93537_c0_seq13_len=789_path=[2424:0-285_13917:286-307_2732:308-334_2759:335-339_2764:340-660_14481:661-661_14475:662-755_3180:756-758_3183:759-784_3209:785-788]	1	p3	(GAA)6	18	757	774
comp96406_c1_seq90_len=926_path=[2252:0-117_16731:118-129_16762:130-133_16769:134-148_6573:149-210_6635:211-222_15599:223-242_6667:243-380_6805:381-404_8905:405-420_6856:421-448_15688:449-462_15702:463-464_15704:465-479_15722:480-483_6919:484-489_6925:490-560_15749:561-561_6997:562-576_7012:577-644_7080:645-711_7147:712-776_15881:777-780_12840:781-906_7212:907-925]	1	p4	(AACT)5	20	390	409
comp88634_c0_seq13_len=1940_path=[1:0-13_15:14-387_6772:388-812_814:813-1166_6864:1167-1433_1441:1434-1463_7088:1464-1482_1490:1483-1543_7122:1544-1556_1564:1557-1558_1566:1559-1939]	1	p3	(GGA)7	21	1	21
comp30799_c0_seq1_len=240_path=[218:0-96_315:97-106_325:107-239]	1	p2	(AT)9	18	32	49
comp85497_c0_seq3_len=664_path=[5218:0-140_6730:141-157_5389:158-185_7041:186-227_5462:228-663]	1	p3	(TCC)6	18	4	21
comp85497_c2_seq1_len=1337_path=[2728:0-57_2786:58-1336]	1	p3	(CTG)7	21	1	21
comp775752_c0_seq1_len=264_path=[4:0-263]	1	p3	(TAT)6	18	1	18
comp85486_c0_seq2_len=1793_path=[24:0-149_174:150-242_267:243-466_491:467-467_492:468-491_516:492-645_5931:646-650_675:651-1228_1253:1229-1314_1340:1315-1792]	1	p2	(CT)9	18	1	18
comp85486_c0_seq2_len=1793_path=[24:0-149_174:150-242_267:243-466_491:467-467_492:468-491_516:492-645_5931:646-650_675:651-1228_1253:1229-1314_1340:1315-1792]	2	p2	(TC)9	18	96	113
comp3832_c0_seq1_len=221_path=[247:0-220]	1	p2	(CT)9	18	1	18
comp76796_c0_seq1_len=1160_path=[1138:0-662_1801:663-681_1820:682-1159]	1	p3	(GAA)7	21	1	21
comp6670_c0_seq1_len=415_path=[401:0-297_699:298-414]	1	p2	(TA)9	18	6	23
comp97332_c2_seq1_len=385_path=[10624:0-56_15108:57-62_10687:63-67_15156:68-88_10713:89-90_10715:91-311_15480:312-331_10956:332-384]	1	p3	(AGA)6	18	366	383
comp97332_c4_seq8_len=846_path=[4647:0-24_15058:25-34_4682:35-108_4876:109-301_5076:302-520_15847:521-531_5309:532-578_5356:579-602_5380:603-629_5407:630-687_10546:688-716_5479:717-774_12185:775-787_12198:788-816_12229:817-845]	1	p2	(AG)8	16	831	846
comp97169_c0_seq1_len=1375_path=[1402:0-5_1408:6-27_1430:28-78_2838:79-106_4048:107-108_1511:109-117_1520:118-126_5361:127-132_5367:133-147_3668:148-170_1570:171-175_1575:176-182_1582:183-240_1640:241-241_1641:242-287_1687:288-336_1736:337-431_5492:432-435_5496:436-454_5515:455-455_5516:456-459_5520:460-522_1922:523-596_5557:597-616_5577:617-740_5650:741-741_5651:742-762_5672:763-962_5758:963-975…	1	p3	(ATC)7	21	1	21
comp99081_c0_seq1_len=3147_path=[3145:0-79_3225:80-80_3226:81-104_8593:105-119_8608:120-205_3351:206-209_3355:210-243_3389:244-524_8713:525-740_6758:741-741_3887:742-1169_8852:1170-1179_8862:1180-2031_5177:2032-2074_5220:2075-2088_9114:2089-2103_5249:2104-2116_5262:2117-2163_5309:2164-2170_5316:2171-2230_5376:2231-2247_5393:2248-2420_5566:2421-3146]	1	p3	(TTC)7	21	7	27
comp71670_c0_seq1_len=922_path=[1:0-811_813:812-855_1841:856-863_859:864-921]	1	p3	(GAT)6	18	1	18
comp71670_c0_seq1_len=922_path=[1:0-811_813:812-855_1841:856-863_859:864-921]	2	p3	(GTA)6	18	150	167
comp91435_c0_seq1_len=2006_path=[1984:0-262_2247:263-281_2266:282-532_2517:533-640_5250:641-645_5536:646-666_2651:667-678_2663:679-689_2674:690-751_2736:752-761_2746:762-1081_3066:1082-1111_5354:1112-1136_5378:1137-2005]	1	p3	(GTG)6	18	668	685
comp83778_c0_seq1_len=538_path=[93:0-4_98:5-78_1640:79-199_790:200-202_793:203-232_829:233-269_1751:270-274_1756:275-293_892:294-537]	1	p4	(TTTC)5	20	1	20
comp101755_c1_seq10_len=4718_path=[2119:0-374_2494:375-380_2500:381-823_2943:824-831_2951:832-1085_14787:1086-1092_14794:1093-1093_14795:1094-1131_19465:1132-1211_15333:1212-1221_19571:1222-1260_15366:1261-1264_19614:1265-1826_3946:1827-1845_3965:1846-2372_4492:2373-2394_4514:2395-2913_15142:2914-2932_5034:2933-3639_13133:3640-3655_5757:3656-3730_5832:3731-3754_19985:3755-3825_18902:3826-3828_189…	1	p3	(TGC)6	18	3827	3844
comp96790_c0_seq2_len=1077_path=[1414:0-216_1637:217-226_1647:227-290_1711:291-308_1729:309-356_1777:357-364_1785:365-420_1841:421-423_1844:424-478_9529:479-497_9548:498-726_2147:727-727_2148:728-730_2151:731-883_2304:884-913_2334:914-958_2379:959-959_2380:960-983_2404:984-1012_2433:1013-1036_2457:1037-1075_2496:1076-1076]	1	p2	(TC)9	18	3	20
comp53547_c0_seq1_len=289_path=[501:0-99_177:100-110_188:111-288]	1	p3	(GTA)6	18	46	63
comp98445_c0_seq8_len=4369_path=[4787:0-0_4792:1-346_5138:347-356_5148:357-1401_6235:1402-2529_7363:2530-3084_20329:3085-3088_20333:3089-3093_7927:3094-3109_7943:3110-3524_20407:3525-3529_20412:3530-3557_8391:3558-3696_20436:3697-3698_20438:3699-3969_20571:3970-4052_8886:4053-4062_8896:4063-4368]	1	p3	(CAT)7	21	1482	1502
comp98445_c1_seq1_len=1115_path=[10280:0-619_19721:620-625_10906:626-634_10915:635-1060_11441:1061-1063_11444:1064-1074_11364:1075-1114]	1	p2	(GT)11	22	1	22
comp98445_c1_seq1_len=1115_path=[10280:0-619_19721:620-625_10906:626-634_10915:635-1060_11441:1061-1063_11444:1064-1074_11364:1075-1114]	2	p3	(GCT)6	18	1092	1109
comp50750_c0_seq1_len=300_path=[1:0-54_56:55-75_77:76-133_135:134-138_140:139-299]	1	p4	(TCCA)5	20	201	220
comp77549_c0_seq2_len=759_path=[5:0-277_1878:278-292_298:293-393_399:394-587_593:588-601_607:602-758]	1	p3	(ATA)7	21	1	21
comp86684_c0_seq2_len=3902_path=[3896:0-675_8936:676-849_4749:850-850_4750:851-915_4823:916-2319_6227:2320-3369_7277:3370-3614_7527:3615-3901]	1	p2	(AG)9	18	3482	3499
comp77258_c0_seq1_len=230_path=[1:0-72_74:73-112_683:113-144_147:145-153_156:154-184_189:185-229]	1	p4	(TTTA)6	24	207	230
comp99094_c0_seq2_len=3491_path=[6299:0-372_10025:373-421_3251:422-502_3332:503-503_3333:504-527_3357:528-898_3728:899-932_3762:933-1079_3909:1080-1123_3953:1124-1401_10222:1402-1402_10223:1403-1410_4240:1411-1530_4360:1531-1537_10290:1538-1550_10303:1551-1583_10334:1584-1601_4431:1602-1849_7298:1850-1869_4699:1870-1909_10435:1910-1943_4773:1944-1966_4796:1967-2088_4918:2089-2109_10543:2110-2217_…	1	p3	(TCT)6	18	1	18
comp95884_c0_seq2_len=223_path=[6352:0-99_6452:100-172_3662:173-184_3674:185-198_4380:199-207_4389:208-222]	1	p3	(CTT)6	18	200	217
comp75324_c0_seq1_len=263_path=[231:0-24_256:25-47_966:48-65_982:66-94_326:95-118_1007:119-133_562:134-170_599:171-172_394:173-262]	1	p4	(TTCT)5	20	1	20
comp75324_c0_seq1_len=263_path=[231:0-24_256:25-47_966:48-65_982:66-94_326:95-118_1007:119-133_562:134-170_599:171-172_394:173-262]	2	p4	(ATGA)5	20	148	167
comp535150_c0_seq1_len=254_path=[232:0-253]	1	p2	(TA)8	16	1	16
comp89614_c0_seq3_len=1868_path=[1289:0-680_5486:681-790_2805:791-914_5611:915-981_5639:982-1000_3015:1001-1106_3121:1107-1107_3122:1108-1131_5730:1132-1237_1970:1238-1528_2261:1529-1867]	1	p4	(CTAT)5	20	1750	1769
comp1701121_c0_seq1_len=315_path=[293:0-314]	1	p3	(ACA)6	18	1	18
comp88715_c0_seq2_len=1229_path=[1:0-105_107:106-130_132:131-142_144:143-147_149:148-346_348:347-389_391:390-654_656:655-677_679:678-704_706:705-728_730:729-776_778:777-800_802:801-909_911:910-927_929:928-945_947:946-970_972:971-1228]	1	p3	(AGC)7	21	132	152
comp89384_c0_seq23_len=334_path=[4414:0-72_4502:73-73_13228:74-75_13230:76-76_13231:77-97_13252:98-115_6151:116-140_6176:141-158_6194:159-210_13970:211-333]	1	p3	(TCT)6	18	6	23
comp78785_c0_seq2_len=261_path=[283:0-14_298:15-52_336:53-67_351:68-89_905:90-104_432:105-260]	1	p3	(GTT)7	21	1	21
comp90831_c0_seq4_len=1235_path=[4774:0-10_4785:11-26_3686:27-31_2988:32-62_1586:63-198_1722:199-202_1726:203-207_1731:208-266_1790:267-298_4859:299-558_2082:559-580_2104:581-650_2174:651-652_2176:653-1041_2565:1042-1047_2571:1048-1089_5134:1090-1123_2647:1124-1234]	1	p3	(ACC)6	18	200	217
comp82368_c0_seq2_len=531_path=[758:0-214_2308:215-235_2329:236-410_2505:411-530]	1	p4	(TCTA)5	20	1	20
comp247_c0_seq1_len=411_path=[389:0-82_472:83-225_615:226-410]	1	p2	(TA)8	16	33	48
comp69512_c0_seq1_len=501_path=[1:0-500]	1	p2	(GA)10	20	1	20
comp94392_c0_seq1_len=1122_path=[1:0-147_149:148-161_163:162-294_296:295-295_297:296-334_336:335-474_476:475-476_3793:477-543_3826:544-544_3827:545-557_559:558-673_675:674-679_681:680-724_726:725-895_897:896-926_934:927-932_940:933-952_960:953-953_961:954-983_2839:984-1005_1018:1006-1121]	1	p4	(TTTC)5	20	1	20
comp86539_c0_seq1_len=1240_path=[1226:0-512_1739:513-513_1740:514-543_3341:544-545_1772:546-552_1779:553-657_1884:658-666_1893:667-773_2000:774-774_2001:775-962_3435:963-981_2208:982-1118_2353:1119-1239]	1	p3	(ATA)7	21	274	294
comp86539_c0_seq1_len=1240_path=[1226:0-512_1739:513-513_1740:514-543_3341:544-545_1772:546-552_1779:553-657_1884:658-666_1893:667-773_2000:774-774_2001:775-962_3435:963-981_2208:982-1118_2353:1119-1239]	2	p2	(GA)11	22	1219	1240
comp1587476_c0_seq1_len=291_path=[269:0-290]	1	p2	(TC)8	16	7	22
comp44421_c0_seq1_len=625_path=[1:0-383_385:384-624]	1	p2	(AG)9	18	608	625
comp83148_c0_seq2_len=922_path=[1:0-152_160:153-226_234:227-398_406:399-539_547:540-563_571:564-641_649:642-709_717:710-715_723:716-873_884:874-898_2440:899-921]	1	p3	(GGT)6	18	904	921
comp96541_c0_seq6_len=1099_path=[1562:0-23_6518:24-24_6519:25-36_2689:37-77_4010:78-83_7077:84-87_7081:88-456_2046:457-751_2341:752-776_6912:777-788_6924:789-799_2389:800-874_2464:875-888_6988:889-908_7008:909-917_7017:918-950_2540:951-1009_7065:1010-1010_4892:1011-1011_2955:1012-1023_2613:1024-1098]	1	p2	(CT)10	20	1079	1098
comp79278_c0_seq1_len=898_path=[139:0-137_1060:138-401_1324:402-583_1506:584-585_1508:586-897]	1	p3	(GAG)7	21	1	21
comp95587_c0_seq2_len=2120_path=[1:0-64_66:65-65_67:66-78_80:79-91_93:92-106_108:107-116_118:117-120_122:121-126_4342:127-153_4369:154-154_4370:155-168_4384:169-172_4388:173-176_4392:177-196_4412:197-203_192:204-210_199:211-233_222:234-371_360:372-395_384:396-398_387:399-408_397:409-422_411:423-432_421:433-468_457:469-476_465:477-485_474:486-500_489:501-590_579:591-614_603:615-623_612:624-662_651…	1	p2	(TC)8	16	168	183
comp87699_c0_seq2_len=2098_path=[2089:0-153_2256:154-159_2262:160-1635_5157:1636-1639_5161:1640-1640_3743:1641-1641_3744:1642-1642_3745:1643-1649_3752:1650-1659_3762:1660-1683_3786:1684-1735_3838:1736-1748_3851:1749-1759_3862:1760-1766_3869:1767-2097]	1	p3	(AAT)6	18	1	18
comp73536_c0_seq1_len=406_path=[888:0-28_401:29-30_403:31-40_413:41-54_427:55-89_462:90-405]	1	p3	(ATC)7	21	1	21
comp90678_c0_seq8_len=1254_path=[1:0-62_64:63-76_3947:77-82_3953:83-86_3957:87-88_90:89-94_96:95-102_104:103-126_128:127-316_4082:317-388_4124:389-389_2149:390-451_391:452-512_4194:513-551_3320:552-608_3377:609-759_2419:760-760_2420:761-761_452:762-845_536:846-1253]	1	p2	(TC)8	16	78	93
comp25438_c0_seq1_len=248_path=[28:0-157_186:158-199_228:200-247]	1	p2	(AT)9	18	7	24
comp750461_c0_seq1_len=426_path=[404:0-425]	1	p3	(GCA)6	18	405	422
comp99691_c2_seq9_len=3501_path=[19162:0-22_5097:23-34_5109:35-53_5128:54-108_19221:109-119_5194:120-144_5219:145-1405_6483:1406-1757_6835:1758-1781_6859:1782-2079_7157:2080-2103_7181:2104-2134_7212:2135-2158_7236:2159-2178_7256:2179-2350_7428:2351-2374_7452:2375-2392_7470:2393-2464_7542:2465-2488_7566:2489-2512_7590:2513-2522_7600:2523-2536_7614:2537-2546_7624:2547-2566_7644:2567-2590_7668:2591-…	1	p3	(TGC)6	18	3482	3499
comp99691_c1_seq1_len=414_path=[4540:0-32_4573:33-34_4575:35-43_4584:44-61_4602:62-413]	1	p3	(TGC)7	21	1	21
comp93822_c0_seq4_len=2246_path=[9:0-165_175:166-327_337:328-331_341:332-609_7055:610-625_638:626-645_658:646-694_7093:695-695_6092:696-750_6147:751-771_6168:772-806_707:807-829_730:830-980_7165:981-991_7176:992-1428_1329:1429-1695_1596:1696-1703_1604:1704-2245]	1	p2	(CT)8	16	1	16
comp70007_c0_seq1_len=296_path=[274:0-29_304:30-95_370:96-141_416:142-216_491:217-232_507:233-244_519:245-295]	1	p2	(AG)9	18	1	18
comp87326_c0_seq1_len=845_path=[823:0-24_848:25-98_922:99-123_947:124-446_2765:447-450_1274:451-490_1314:491-495_1319:496-517_1341:518-586_2796:587-603_1427:604-625_1449:626-628_1452:629-642_1466:643-673_1497:674-844]	1	p4	(TAAT)6	24	1	24
comp52186_c0_seq1_len=272_path=[12:0-146_159:147-173_186:174-271]	1	p2	(TA)9	18	1	18
comp88885_c2_seq16_len=3254_path=[3469:0-218_23938:219-234_3704:235-237_3707:238-903_4417:904-1048_4562:1049-1079_24187:1080-1081_14966:1082-1212_15097:1213-3253]	1	p2	(CT)8	16	1	16
comp77385_c0_seq2_len=668_path=[350:0-100_1517:101-110_461:111-242_593:243-254_605:255-408_1177:409-470_1239:471-511_1875:512-517_1286:518-520_1289:521-551_1904:552-667]	1	p2	(AG)8	16	511	526
comp48841_c0_seq2_len=328_path=[778:0-19_798:20-327]	1	p2	(AG)9	18	1	18
comp1192876_c0_seq1_len=206_path=[184:0-205]	1	p4	(TAAG)5	20	19	38
comp1047696_c0_seq1_len=426_path=[404:0-425]	1	p3	(GGT)6	18	408	425
comp95171_c0_seq1_len=213_path=[3987:0-212]	1	p2	(AG)10	20	1	20
comp87860_c1_seq6_len=414_path=[2840:0-342_8123:343-343_7964:344-349_7093:350-350_7094:351-413]	1	p3	(GAA)7	21	1	21
comp87860_c0_seq1_len=252_path=[5823:0-148_5974:149-251]	1	p3	(AGA)6	18	235	252
comp88784_c2_seq1_len=517_path=[3593:0-393_3987:394-400_3994:401-516]	1	p4	(AAAG)5	20	498	517
comp96724_c0_seq9_len=1456_path=[1444:0-14_1459:15-37_1482:38-248_1693:249-263_1708:264-595_2052:596-599_7504:600-619_7524:620-642_2099:643-658_2115:659-683_2140:684-688_7557:689-736_2193:737-741_2198:742-771_7621:772-786_2243:787-867_2324:868-882_2339:883-907_2364:908-919_2376:920-967_2433:968-999_2465:1000-1003_2469:1004-1053_5890:1054-1055_2521:1056-1108_2578:1109-1455]	1	c	(GATA)5tctctcac(AAGA)5	48	969	1016
comp87864_c0_seq1_len=880_path=[858:0-129_1783:130-143_1797:144-151_1010:152-410_1269:411-431_1290:432-432_1291:433-597_1456:598-603_1462:604-622_1481:623-687_1546:688-696_1555:697-856_2934:857-879]	1	p2	(AC)11	22	859	880
comp85540_c0_seq1_len=1866_path=[8:0-535_4891:536-555_4911:556-557_566:558-582_591:583-770_4966:771-771_4967:772-789_4985:790-794_803:795-816_825:817-1403_1412:1404-1404_1413:1405-1428_5074:1429-1430_1439:1431-1615_1624:1616-1630_1639:1631-1687_5161:1688-1695_1704:1696-1717_1726:1718-1725_1734:1726-1734_1743:1735-1865]	1	p3	(AAG)6	18	1	18
comp99601_c0_seq1_len=2193_path=[2171:0-113_11436:114-127_2299:128-199_2371:200-235_2407:236-337_2509:338-374_2546:375-375_2547:376-561_2733:562-598_11790:599-624_11817:625-642_11835:643-650_2822:651-856_3028:857-911_3083:912-927_3099:928-1043_12128:1044-1059_3231:1060-1104_12155:1105-1106_3278:1107-1107_3279:1108-1116_3288:1117-1140_12180:1141-1158_12198:1159-1183_12223:1184-1188_3360:1189-1197_…	1	p3	(AGT)6	18	1810	1827
comp90697_c0_seq1_len=976_path=[1307:0-192_1500:193-202_3625:203-251_1559:252-271_3683:272-332_1640:333-333_1641:334-357_1665:358-443_3764:444-452_3773:453-462_3797:463-605_1913:606-606_1914:607-630_1938:631-713_3916:714-719_2028:720-736_2045:737-975]	1	p4	(AAGA)5	20	1	20
comp82666_c0_seq2_len=376_path=[379:0-12_392:13-20_400:21-94_1301:95-95_487:96-163_560:164-216_1361:217-219_1364:220-220_1365:221-230_627:231-241_638:242-375]	1	p3	(GAT)6	18	1	18
comp85332_c0_seq1_len=1725_path=[4972:0-42_5015:43-265_5238:266-295_1900:296-1608_5514:1609-1631_1734:1632-1724]	1	p2	(TC)9	18	1	18
comp68645_c0_seq1_len=217_path=[1:0-136_138:137-137_139:138-193_684:194-216]	1	p2	(CA)11	22	196	217
comp1770620_c0_seq1_len=205_path=[183:0-204]	1	p2	(GT)9	18	24	41
comp739271_c0_seq1_len=211_path=[229:0-210]	1	p4	(ACAA)5	20	1	20
comp85758_c0_seq1_len=599_path=[2:0-84_87:85-112_115:113-140_2171:141-162_165:163-191_194:192-281_284:282-303_306:304-316_2239:317-382_385:383-399_402:400-448_451:449-466_469:467-503_506:504-511_514:512-525_528:526-598]	1	p2	(CT)9	18	1	18
comp96154_c0_seq3_len=2165_path=[6180:0-17_6198:18-27_3413:28-28_3414:29-52_3438:53-80_3466:81-88_3474:89-117_3503:118-124_3510:125-135_3521:136-138_3524:139-154_3540:155-178_3564:179-226_3612:227-243_3629:244-267_3653:268-306_3692:307-325_3711:326-331_3717:332-349_3735:350-504_3890:505-528_3914:529-673_4059:674-697_4083:698-808_4194:809-832_4218:833-839_4225:840-865_4251:866-882_4268:883-1163_45…	1	p2	(CA)9	18	1	18
comp92114_c1_seq19_len=458_path=[3127:0-270_3398:271-272_15870:273-321_3449:322-322_5840:323-358_15775:359-367_15784:368-372_3476:373-388_3492:389-457]	1	p2	(TC)10	20	1	20
comp89458_c0_seq1_len=208_path=[3182:0-207]	1	p2	(GT)9	18	1	18
comp89458_c1_seq1_len=1462_path=[1:0-704_4953:705-725_2976:726-730_732:731-833_835:834-855_5009:856-1037_1042:1038-1149_1154:1150-1158_1163:1159-1257_1262:1258-1331_1336:1332-1355_1360:1356-1461]	1	p2	(CA)9	18	1	18
comp54234_c0_seq1_len=457_path=[1:0-196_198:197-362_373:363-456]	1	p3	(TAG)6	18	279	296
comp54234_c0_seq1_len=457_path=[1:0-196_198:197-362_373:363-456]	2	p3	(ATA)6	18	440	457
comp75061_c0_seq1_len=287_path=[637:0-23_661:24-33_671:34-49_46:50-226_1084:227-234_552:235-235_238:236-286]	1	p2	(AG)9	18	1	18
comp96760_c0_seq2_len=1917_path=[4558:0-320_10681:321-322_4884:323-425_10769:426-503_10865:504-777_5339:778-801_5363:802-861_5423:862-885_5447:886-915_5477:916-939_5501:940-986_5548:987-1010_5572:1011-1110_5672:1111-1127_5689:1128-1134_5696:1135-1151_5713:1152-1166_5728:1167-1190_5752:1191-1195_5757:1196-1219_5781:1220-1271_5833:1272-1290_6703:1291-1295_6708:1296-1314_5876:1315-1464_6026:1465-169…	1	p2	(AG)10	20	1897	1916
comp98629_c0_seq1_len=2132_path=[1:0-160_162:161-196_7291:197-290_7392:291-295_7397:296-326_328:327-357_7422:358-379_7431:380-394_396:395-422_7449:423-446_7473:447-447_449:448-458_460:459-502_504:503-544_546:545-913_7657:914-922_924:923-946_948:947-1028_1030:1029-1034_1036:1035-1058_1060:1059-1115_1117:1116-1116_1118:1117-1141_1143:1142-1231_1233:1232-1255_1257:1256-1280_1282:1281-1324_1326:1325-…	1	p3	(CTT)6	18	2051	2068
comp46567_c0_seq1_len=213_path=[46:0-212]	1	p2	(CT)9	18	1	18
comp100007_c0_seq1_len=2720_path=[539:0-969_1509:970-989_1529:990-1027_1567:1028-1044_1584:1045-1051_1591:1052-1052_1592:1053-1079_1619:1080-1124_1664:1125-1142_1682:1143-1148_1688:1149-1166_1706:1167-1274_1814:1275-1298_1838:1299-1370_1910:1371-1394_1934:1395-1481_2021:1482-1505_2045:1506-1532_2072:1533-1556_2096:1557-1559_2099:1560-1568_2108:1569-1583_2123:1584-1625_2165:1626-1649_2189:1650-169…	1	p4	(TGTT)5	20	1	20
comp87948_c4_seq2_len=2017_path=[3051:0-231_3283:232-232_3284:233-234_3286:235-258_3310:259-560_3612:561-575_3627:576-584_3636:585-627_3679:628-1336_4388:1337-1360_4412:1361-1370_4422:1371-1376_4428:1377-1394_4446:1395-1400_4452:1401-1673_4725:1674-1697_4749:1698-1751_4803:1752-1775_4827:1776-1874_4926:1875-1898_4950:1899-1912_4964:1913-1928_4980:1929-1936_4988:1937-1952_5004:1953-2016]	1	p2	(AG)11	22	1992	2013
comp95963_c0_seq1_len=289_path=[3786:0-88_3879:89-150_8898:151-191_3941:192-288]	1	p4	(AGCT)5	20	1	20
comp95963_c1_seq13_len=2151_path=[1793:0-127_1921:128-216_2010:217-258_11016:259-278_11036:279-295_2089:296-359_11100:360-367_2161:368-402_11112:403-421_11131:422-432_2226:433-445_2239:446-509_2303:510-539_2333:540-546_2340:547-570_2364:571-628_7112:629-687_2466:688-734_11234:735-769_11250:770-796_11278:797-802_2578:803-834_7194:835-844_2620:845-962_2738:963-990_2766:991-1059_11366:1060-1071_1137…	1	p4	(CTAG)5	20	1	20
comp697613_c0_seq1_len=259_path=[264:0-258]	1	p2	(AG)8	16	6	21
comp52763_c0_seq1_len=267_path=[1:0-160_162:161-184_186:185-209_211:210-210_212:211-266]	1	p4	(CTAG)5	20	245	264
comp68405_c0_seq1_len=526_path=[504:0-315_820:316-335_840:336-385_890:386-401_906:402-525]	1	p2	(AG)8	16	510	525
comp958067_c0_seq1_len=446_path=[447:0-289_737:290-445]	1	p3	(TAC)6	18	235	252
comp95896_c0_seq3_len=1612_path=[1:0-34_36:35-57_59:58-64_66:65-65_67:66-94_5156:95-95_5157:96-98_99:99-107_108:108-871_5424:872-872_873:873-874_875:875-1256_1257:1257-1368_5633:1369-1369_1371:1370-1375_1377:1376-1478_1480:1479-1483_5662:1484-1611]	1	p2	(GA)9	18	1	18
comp84321_c0_seq4_len=686_path=[672:0-195_2397:196-198_872:199-231_905:232-253_943:254-463_2521:464-492_1182:493-515_2567:516-521_1559:522-527_1208:528-556_1237:557-615_1296:616-631_1312:632-685]	1	p3	(GAA)6	18	654	671
comp101111_c0_seq1_len=1897_path=[2417:0-356_11830:357-363_2781:364-364_2782:365-376_2794:377-401_11883:402-417_2835:418-426_2844:427-500_2918:501-501_12038:502-525_2943:526-528_12087:529-869_12225:870-872_12228:873-878_3296:879-888_3306:889-953_3371:954-954_3372:955-978_3396:979-1117_12331:1118-1134_12348:1135-1135_12349:1136-1148_3569:1149-1163_3584:1164-1180_12370:1181-1604_4025:1605-1614_4035…	1	p2	(AC)8	16	50	65
comp51829_c0_seq2_len=204_path=[408:0-20_34:21-203]	1	p2	(AG)8	16	1	16
comp89602_c0_seq1_len=284_path=[3390:0-32_3423:33-111_17327:112-283]	1	p2	(CT)11	22	263	284
comp76178_c0_seq3_len=1328_path=[23:0-41_65:42-1327]	1	p4	(CCTT)6	24	24	47
comp78483_c0_seq1_len=332_path=[310:0-181_492:182-202_513:203-251_1036:252-252_563:253-257_1028:258-265_576:266-331]	1	p3	(AAC)7	21	311	331
comp83421_c0_seq2_len=1263_path=[1011:0-78_1090:79-277_3315:278-334_2573:335-421_3374:422-471_2710:472-564_1346:565-882_1664:883-1032_1814:1033-1262]	1	p4	(AGAA)5	20	1	20
comp91717_c1_seq2_len=1306_path=[2761:0-162_2924:163-164_2926:165-362_6872:363-379_6893:380-385_3147:386-403_3165:404-445_3207:446-592_3354:593-1009_3771:1010-1030_3792:1031-1143_3905:1144-1165_3927:1166-1273_4035:1274-1305]	1	p2	(TC)9	18	138	155
comp89496_c0_seq2_len=917_path=[1061:0-164_1226:165-214_1276:215-253_1315:254-257_1319:258-306_2910:307-324_1386:325-350_4479:351-358_3473:359-364_1424:365-382_1442:383-462_1525:463-551_4556:552-573_1636:574-592_4589:593-604_1667:605-613_1676:614-620_1683:621-695_4650:696-703_1766:704-916]	1	p2	(AG)8	16	115	130
comp97495_c0_seq1_len=2658_path=[2636:0-115_2752:116-156_7712:157-172_2809:173-185_2822:186-193_2830:194-252_7751:253-258_7757:259-384_5347:385-408_3045:409-450_3087:451-470_3107:471-614_7937:615-625_3262:626-805_3442:806-931_3568:932-1013_3650:1014-1018_3655:1019-1033_8016:1034-1623_4260:1624-2042_4679:2043-2095_4732:2096-2225_8280:2226-2230_4867:2231-2259_4896:2260-2296_4933:2297-2324_4961:2325…	1	p3	(ATT)6	18	2313	2330
comp72749_c0_seq3_len=544_path=[722:0-278_1001:279-383_1106:384-438_1161:439-440_1163:441-543]	1	p4	(CTAA)5	20	1	20
comp82347_c0_seq1_len=457_path=[1:0-242_244:243-273_1106:274-282_280:283-291_289:292-300_298:301-310_1507:311-330_1527:331-333_886:334-350_344:351-357_351:358-397_391:398-407_401:408-456]	1	p3	(CAG)6	18	437	454
comp67069_c1_seq1_len=397_path=[879:0-56_936:57-58_938:59-396]	1	p2	(TG)9	18	379	396
comp102572_c1_seq1_len=1799_path=[3030:0-1625_4656:1626-1628_4659:1629-1652_4683:1653-1667_4698:1668-1798]	1	p2	(GA)10	20	2	21
comp93474_c1_seq28_len=634_path=[943:0-65_5941:66-77_1021:78-93_1037:94-105_5962:106-145_5999:146-166_4012:167-167_1172:168-198_1203:199-242_1247:243-260_1268:261-280_1288:281-288_1296:289-314_1322:315-315_1323:316-332_1340:333-350_1358:351-380_6163:381-392_1400:393-410_1418:411-454_6207:455-464_6217:465-466_6219:467-471_6224:472-475_4086:476-476_6240:477-494_3791:495-574_3871:575-581_3878:582-58…	1	p4	(AAGG)5	20	282	301
comp97287_c0_seq2_len=289_path=[2400:0-27_2428:28-36_2042:37-46_2052:47-78_2084:79-91_2097:92-111_2117:112-116_2122:117-119_2125:120-143_2149:144-152_2158:153-161_2167:162-176_2182:177-185_2191:186-223_2229:224-228_2234:229-288]	1	p3	(GTA)7	21	1	21
comp82313_c0_seq1_len=583_path=[559:0-169_733:170-196_1880:197-207_771:208-222_786:223-294_1332:295-314_1379:315-324_882:325-339_897:340-373_931:374-376_934:377-400_958:401-401_959:402-433_991:434-435_993:436-476_1034:477-522_1080:523-582]	1	p3	(GGA)6	18	314	331
comp101621_c1_seq4_len=537_path=[5159:0-78_5238:79-90_5250:91-145_5305:146-282_9813:283-290_5450:291-291_5451:292-536]	1	p3	(GTT)6	18	127	144
comp92509_c0_seq2_len=2048_path=[30:0-99_5907:100-111_4210:112-112_140:113-115_143:116-160_5960:161-519_547:520-568_596:569-1323_6159:1324-1324_6160:1325-1405_1433:1406-1412_1440:1413-2047]	1	p3	(CAG)6	18	4	21
comp92509_c0_seq2_len=2048_path=[30:0-99_5907:100-111_4210:112-112_140:113-115_143:116-160_5960:161-519_547:520-568_596:569-1323_6159:1324-1324_6160:1325-1405_1433:1406-1412_1440:1413-2047]	2	p2	(TA)10	20	2028	2047
comp78637_c0_seq2_len=385_path=[373:0-19_393:20-176_1139:177-180_554:181-193_567:194-225_599:226-228_602:229-265_639:266-272_646:273-312_686:313-384]	1	p3	(AAG)6	18	1	18
comp62477_c0_seq2_len=420_path=[1:0-103_818:104-120_105:121-228_213:229-419]	1	p2	(TA)8	16	378	393
comp19664_c0_seq1_len=564_path=[1:0-478_480:479-483_485:484-563]	1	p3	(TTA)6	18	1	18
comp19664_c0_seq1_len=564_path=[1:0-478_480:479-483_485:484-563]	2	p2	(GA)9	18	547	564
comp182628_c0_seq1_len=293_path=[48:0-292]	1	p2	(TC)9	18	4	21
comp182628_c0_seq1_len=293_path=[48:0-292]	2	p2	(GA)9	18	275	292
comp87329_c0_seq3_len=2477_path=[1:0-221_227:222-649_658:650-1142_6204:1143-1148_6211:1149-1153_4371:1154-1159_4377:1160-1670_4888:1671-1706_4924:1707-1837_1151:1838-1879_1193:1880-2304_6340:2305-2305_1620:2306-2476]	1	p3	(TCG)6	18	2146	2163
comp102678_c1_seq2_len=3083_path=[15381:0-12_15394:13-65_15559:66-340_15834:341-426_15920:427-427_15921:428-451_15945:452-2220_20013:2221-2222_17716:2223-2478_17981:2479-2641_18144:2642-2653_18156:2654-2907_18411:2908-3082]	1	p2	(GT)11	22	1	22
comp102678_c0_seq4_len=6096_path=[9282:0-557_24898:558-571_9854:572-572_9855:573-582_9865:583-940_10223:941-1714_10997:1715-1798_11081:1799-1917_11200:1918-1930_11213:1931-2275_11558:2276-2460_11743:2461-2465_11748:2466-2547_26557:2548-2548_26558:2549-2553_11836:2554-2672_25903:2673-2676_25907:2677-2724_25933:2725-2888_12174:2889-2929_12215:2930-3086_12374:3087-3764_13052:3765-4215_13503:4216-442…	1	p2	(CT)9	18	3088	3105
comp94877_c0_seq3_len=1454_path=[1434:0-82_1517:83-145_1588:146-184_1627:185-185_2975:186-209_5241:210-259_4868:260-275_4884:276-277_2950:278-278_1715:279-288_1725:289-351_1788:352-370_1807:371-389_4943:390-627_2064:628-639_2076:640-664_2101:665-1158_2595:1159-1180_2617:1181-1189_5191:1190-1453]	1	p2	(GA)8	16	1167	1182
comp81176_c0_seq1_len=815_path=[793:0-150_944:151-152_946:153-215_1009:216-228_1022:229-308_1102:309-309_1103:310-310_1104:311-339_1133:340-350_1144:351-582_1376:583-606_1400:607-639_1433:640-651_1445:652-663_1457:664-733_1527:734-814]	1	p3	(AGA)6	18	796	813
comp84697_c0_seq2_len=2020_path=[2077:0-167_2245:168-1447_4200:1448-1459_4212:1460-1468_4988:1469-1470_4990:1471-1484_3587:1485-2019]	1	p2	(TC)10	20	1	20
comp76496_c0_seq4_len=323_path=[1093:0-178_811:179-196_829:197-239_2365:240-248_2374:249-261_894:262-303_936:304-322]	1	p3	(TCT)6	18	2	19
comp1641204_c0_seq1_len=273_path=[1:0-272]	1	p2	(AC)8	16	28	43
comp102540_c0_seq2_len=1919_path=[1528:0-383_10974:384-411_11002:412-425_1937:426-446_1958:447-555_12850:556-558_12854:559-565_2077:566-566_2078:567-569_12865:570-571_12867:572-712_2224:713-716_2228:717-823_6850:824-839_13186:840-941_13287:942-951_13300:952-953_2465:954-974_13317:975-989_2501:990-1072_2584:1073-1100_13454:1101-1183_13518:1184-1200_2712:1201-1211_2723:1212-1345_2857:1346-1346_2858…	1	p3	(ATT)7	21	1	21
comp81765_c0_seq1_len=341_path=[348:0-178_527:179-216_565:217-245_1391:246-247_596:248-277_1414:278-282_760:283-294_1429:295-298_647:299-301_650:302-340]	1	p4	(GTGA)5	20	145	164
comp86425_c4_seq1_len=696_path=[3990:0-36_4027:37-410_4411:411-438_5547:439-444_4439:445-445_4440:446-695]	1	p3	(ATG)6	18	1	18
comp1360058_c0_seq1_len=257_path=[1:0-256]	1	p2	(AT)8	16	1	16
comp92894_c0_seq2_len=2759_path=[1:0-1088_1090:1089-1092_1094:1093-1321_8984:1322-1322_1324:1323-1326_1328:1327-1690_9008:1691-1730_1732:1731-1732_1734:1733-1796_6611:1797-2097_6912:2098-2121_6936:2122-2142_1818:2143-2206_1882:2207-2230_1906:2231-2244_1920:2245-2254_1930:2255-2290_1966:2291-2315_1991:2316-2344_2020:2345-2377_2053:2378-2383_2059:2384-2407_2083:2408-2523_2199:2524-2542_2218:2543-25…	1	p2	(TC)8	16	924	939
comp78569_c0_seq2_len=727_path=[1:0-35_37:36-71_722:72-129_125:130-184_692:185-191_187:192-305_2053:306-313_2061:314-316_1404:317-726]	1	p3	(TCT)6	18	61	78
comp99624_c0_seq34_len=1356_path=[21:0-221_4846:222-225_4850:226-250_282:251-270_6585:271-271_6586:272-311_343:312-317_349:318-320_352:321-329_6627:330-348_379:349-427_458:428-486_517:487-505_536:506-557_7123:558-571_2996:572-574_2999:575-616_7145:617-621_7151:622-624_7156:625-633_7158:634-644_7169:645-645_7170:646-655_3080:656-663_3088:664-666_3091:667-683_3108:684-715_7185:716-730_7200:731-742_…	1	p3	(AAC)6	18	313	330
comp87092_c0_seq1_len=275_path=[6236:0-274]	1	p2	(TC)9	18	1	18
comp97268_c0_seq2_len=457_path=[5863:0-30_8747:31-137_8797:138-140_6006:141-141_6007:142-176_6042:177-191_6057:192-456]	1	p3	(TGA)7	21	1	21
comp97268_c1_seq1_len=2915_path=[2971:0-1245_4217:1246-1578_9096:1579-1594_9107:1595-2034_5006:2035-2050_5022:2051-2195_5167:2196-2196_5168:2197-2220_5192:2221-2493_5465:2494-2497_5469:2498-2601_9286:2602-2604_5576:2605-2612_5584:2613-2618_5590:2619-2642_5614:2643-2703_5675:2704-2720_5692:2721-2914]	1	p3	(TCA)6	18	2	19
comp96051_c0_seq5_len=1157_path=[4123:0-20_1664:21-290_1934:291-298_1942:299-311_1955:312-471_2115:472-580_2224:581-755_2399:756-758_2402:759-858_5402:859-867_5411:868-879_2523:880-885_2529:886-925_2569:926-927_2571:928-949_2593:950-951_2595:952-959_2603:960-982_2626:983-997_2641:998-1002_3729:1003-1026_2670:1027-1044_2688:1045-1050_2694:1051-1087_2731:1088-1088_2732:1089-1112_2756:1113-1156]	1	p2	(CT)10	20	1	20
comp68611_c0_seq1_len=248_path=[226:0-10_237:11-57_605:58-63_611:64-66_293:67-70_297:71-247]	1	p4	(GAAA)5	20	1	20
comp68611_c0_seq1_len=248_path=[226:0-10_237:11-57_605:58-63_611:64-66_293:67-70_297:71-247]	2	p4	(TAGA)5	20	226	245
comp1269560_c0_seq1_len=248_path=[226:0-247]	1	p2	(GA)8	16	233	248
comp96160_c2_seq3_len=3927_path=[11984:0-380_12365:381-442_12427:443-482_12467:483-493_12478:494-529_12514:530-534_12519:535-539_12524:540-558_17121:559-562_9986:563-565_9989:566-1086_10510:1087-1096_10520:1097-1339_17880:1340-1378_12891:1379-1396_4286:1397-1422_10786:1423-1642_17499:1643-2748_5638:2749-2764_5654:2765-3338_6228:3339-3339_6229:3340-3431_6321:3432-3441_6331:3442-3926]	1	p2	(CT)9	18	342	359
comp791012_c0_seq1_len=236_path=[1:0-235]	1	p3	(ATG)6	18	215	232
comp101777_c3_seq2_len=224_path=[2655:0-183_18004:184-185_18006:186-200_18021:201-223]	1	p3	(AGG)7	21	1	21
comp101777_c4_seq11_len=911_path=[193:0-44_17757:45-45_239:46-83_17833:84-90_17843:91-93_9354:94-101_310:102-151_360:152-190_399:191-212_421:213-499_708:500-521_18476:522-524_18479:525-531_18486:532-536_745:537-541_750:542-545_754:546-813_1074:814-910]	1	p3	(TCT)6	18	1	18
comp101777_c4_seq11_len=911_path=[193:0-44_17757:45-45_239:46-83_17833:84-90_17843:91-93_9354:94-101_310:102-151_360:152-190_399:191-212_421:213-499_708:500-521_18476:522-524_18479:525-531_18486:532-536_745:537-541_750:542-545_754:546-813_1074:814-910]	2	p4	(AGTG)5	20	853	872
comp98274_c0_seq1_len=926_path=[6895:0-925]	1	p3	(GCA)7	21	2	22
comp98274_c4_seq7_len=348_path=[4787:0-7_4795:8-38_14591:39-47_1621:48-126_14637:127-160_1734:161-169_1743:170-193_14666:194-211_1785:212-267_14733:268-270_14736:271-308_1882:309-347]	1	p3	(GAG)6	18	1	18
comp98274_c4_seq7_len=348_path=[4787:0-7_4795:8-38_14591:39-47_1621:48-126_14637:127-160_1734:161-169_1743:170-193_14666:194-211_1785:212-267_14733:268-270_14736:271-308_1882:309-347]	2	p3	(GCA)7	21	313	333
comp2640438_c0_seq1_len=205_path=[183:0-204]	1	p2	(AT)10	20	1	20
comp1072381_c0_seq1_len=239_path=[217:0-238]	1	p3	(GAA)7	21	218	238
comp89783_c0_seq16_len=2283_path=[11946:0-33_15497:34-37_2917:38-155_3053:156-304_16138:305-1387_4285:1388-1456_4354:1457-1482_4380:1483-1932_15981:1933-1957_4855:1958-2282]	1	p2	(CT)11	22	1	22
comp75641_c1_seq2_len=561_path=[1113:0-327_903:328-460_1036:461-465_1041:466-492_1068:493-560]	1	p3	(AAG)6	18	543	560
comp90706_c0_seq1_len=2412_path=[1:0-973_975:974-997_999:998-1011_1013:1012-1020_1022:1021-1044_1046:1045-1056_1058:1057-1080_1082:1081-1126_1128:1127-1140_1142:1141-1150_1152:1151-1164_1166:1165-1182_1184:1183-1191_1193:1192-1215_1217:1216-1219_1221:1220-1228_1230:1229-1243_1245:1244-1323_1325:1324-1347_1349:1348-1629_1631:1630-1674_1676:1675-1893_1895:1894-1917_1919:1918-2197_2199:2198-2221_222…	1	p2	(AG)9	18	2394	2411
comp50869_c0_seq1_len=202_path=[1:0-201]	1	p2	(TC)9	18	1	18
comp102574_c0_seq1_len=307_path=[11721:0-86_11808:87-106_11828:107-306]	1	p3	(AAG)7	21	1	21
comp88071_c0_seq2_len=3054_path=[3032:0-299_3332:300-309_9054:310-1004_9131:1005-1007_4040:1008-1026_4059:1027-1758_4791:1759-1791_4824:1792-2356_5389:2357-2623_5656:2624-2634_5667:2635-2652_5685:2653-3053]	1	p2	(GA)8	16	35	50
comp65370_c0_seq1_len=704_path=[67:0-61_1724:62-65_1653:66-90_179:91-119_208:120-152_241:153-195_284:196-703]	1	p3	(ACC)6	18	287	304
comp91041_c0_seq2_len=2876_path=[2839:0-346_7080:347-349_3189:350-373_3213:374-496_3336:497-497_6253:498-514_3353:515-515_6270:516-539_3378:540-603_6133:604-627_3466:628-630_3469:631-654_3493:655-655_3494:656-679_3518:680-742_3581:743-766_3605:767-807_3646:808-831_3670:832-1215_4054:1216-1239_4078:1240-1359_6021:1360-1383_4222:1384-1570_4409:1571-1594_4433:1595-1818_4657:1819-1842_4681:1843-2257_…	1	p4	(AGAT)5	20	2856	2875
comp92905_c0_seq9_len=1687_path=[469:0-28_6406:29-30_500:31-46_516:47-93_563:94-115_585:116-347_817:348-364_834:365-511_981:512-516_986:517-567_1037:568-599_1069:600-605_1075:606-844_1314:845-875_6659:876-878_1348:879-892_6664:893-1054_6731:1055-1060_6741:1061-1068_1538:1069-1101_1571:1102-1184_1654:1185-1203_1673:1204-1224_1694:1225-1686]	1	p2	(TA)8	16	1550	1565
comp86626_c0_seq1_len=1885_path=[4:0-751_756:752-771_776:772-1884]	1	p3	(TTC)6	18	1	18
comp46924_c0_seq2_len=204_path=[194:0-36_243:37-203]	1	p2	(AG)10	20	5	24
comp60142_c0_seq1_len=1156_path=[1:0-580_1727:581-1155]	1	p3	(ACG)6	18	1	18
comp88711_c0_seq1_len=1905_path=[1612:0-171_1784:172-187_1800:188-206_1819:207-303_1916:304-305_1918:306-590_2203:591-684_2297:685-778_2391:779-1371_2984:1372-1374_2987:1375-1446_3059:1447-1465_5914:1466-1475_3819:1476-1476_3820:1477-1490_3103:1491-1595_4604:1596-1612_3240:1613-1669_3297:1670-1722_6048:1723-1801_6099:1802-1802_6100:1803-1810_3438:1811-1812_3440:1813-1904]	1	p3	(TGC)6	18	161	178
comp99908_c4_seq4_len=1113_path=[4840:0-215_24228:216-223_9933:224-271_9981:272-277_9987:278-285_9995:286-306_10016:307-322_10032:323-474_10184:475-514_24458:515-549_10259:550-551_10261:552-592_10302:593-601_10311:602-626_10336:627-652_24587:653-681_10391:682-716_10426:717-1112]	1	p2	(AC)9	18	12	29
comp99908_c4_seq4_len=1113_path=[4840:0-215_24228:216-223_9933:224-271_9981:272-277_9987:278-285_9995:286-306_10016:307-322_10032:323-474_10184:475-514_24458:515-549_10259:550-551_10261:552-592_10302:593-601_10311:602-626_10336:627-652_24587:653-681_10391:682-716_10426:717-1112]	2	p3	(GAT)6	18	709	726
comp99908_c3_seq1_len=377_path=[4486:0-181_4674:182-251_23882:252-263_23894:264-267_4760:268-295_4797:296-376]	1	p4	(CTTC)5	20	196	215
comp99908_c2_seq1_len=309_path=[8685:0-308]	1	p3	(TGC)6	18	1	18
comp83736_c0_seq1_len=689_path=[670:0-137_808:138-142_813:143-318_989:319-325_996:326-445_2097:446-448_1119:449-456_1127:457-465_1136:466-484_2119:485-488_1162:489-492_1166:493-554_1228:555-578_1252:579-688]	1	p3	(AGT)6	18	670	687
comp3813_c0_seq1_len=274_path=[1:0-112_114:113-273]	1	p2	(TA)10	20	1	20
comp93406_c0_seq8_len=1746_path=[1670:0-58_1729:59-68_1739:69-259_5107:260-261_1932:262-568_5169:569-573_5174:574-581_4951:582-596_4335:597-627_2244:628-854_2471:855-864_2481:865-877_2494:878-901_2518:902-1017_5275:1018-1020_5278:1021-1187_2804:1188-1199_5340:1200-1255_2872:1256-1260_2877:1261-1435_3052:1436-1556_3173:1557-1570_3187:1571-1745]	1	p2	(GA)11	22	1	22
comp90496_c0_seq4_len=727_path=[1:0-236_2826:237-254_256:255-278_2846:279-296_2864:297-307_2875:308-310_2878:311-312_2880:313-314_2883:315-315_317:316-320_322:321-327_329:328-363_365:364-364_366:365-389_391:390-406_408:407-454_456:455-473_475:474-475_2035:476-541_527:542-572_558:573-574_1403:575-577_1406:578-596_584:597-598_586:599-603_591:604-627_615:628-634_622:635-639_627:640-642_630:643-649_6…	1	p2	(CT)8	16	191	206
comp7529_c0_seq2_len=238_path=[1:0-163_488:164-237]	1	p2	(TA)8	16	8	23
comp71066_c0_seq2_len=281_path=[248:0-179_500:180-209_530:210-222_442:223-280]	1	p2	(CA)8	16	4	19
comp1108215_c0_seq1_len=359_path=[337:0-358]	1	p2	(TA)8	16	15	30
comp98407_c0_seq2_len=2551_path=[1:0-414_8106:415-642_644:643-644_646:645-754_756:755-776_778:777-1189_1191:1190-1193_8390:1194-1402_8453:1403-1426_8477:1427-1436_8487:1437-1513_1515:1514-1553_1555:1554-1688_8585:1689-1699_1701:1700-1700_1702:1701-1942_1944:1943-1964_1966:1965-1967_1969:1968-2102_2104:2103-2123_8672:2124-2127_5330:2128-2136_2134:2137-2173_2171:2174-2210_8716:2211-2216_8722:2217-2…	1	p5	(TAGCT)5	25	2187	2211
comp98407_c0_seq2_len=2551_path=[1:0-414_8106:415-642_644:643-644_646:645-754_756:755-776_778:777-1189_1191:1190-1193_8390:1194-1402_8453:1403-1426_8477:1427-1436_8487:1437-1513_1515:1514-1553_1555:1554-1688_8585:1689-1699_1701:1700-1700_1702:1701-1942_1944:1943-1964_1966:1965-1967_1969:1968-2102_2104:2103-2123_8672:2124-2127_5330:2128-2136_2134:2137-2173_2171:2174-2210_8716:2211-2216_8722:2217-2…	2	p2	(GA)8	16	2494	2509
comp102384_c0_seq8_len=3819_path=[15290:0-134_1473:135-210_1549:211-214_1553:215-254_18497:255-255_1594:256-267_18506:268-282_1621:283-307_1646:308-618_1957:619-643_18596:644-660_18613:661-670_2009:671-696_2035:697-1791_18669:1792-1798_18676:1799-1848_3187:1849-1924_3263:1925-1945_18775:1946-1962_3301:1963-2023_18826:2024-2025_3364:2026-2035_3374:2036-2195_3534:2196-2218_18916:2219-2226_3565:2227…	1	p2	(TA)9	18	1	18
comp102384_c0_seq8_len=3819_path=[15290:0-134_1473:135-210_1549:211-214_1553:215-254_18497:255-255_1594:256-267_18506:268-282_1621:283-307_1646:308-618_1957:619-643_18596:644-660_18613:661-670_2009:671-696_2035:697-1791_18669:1792-1798_18676:1799-1848_3187:1849-1924_3263:1925-1945_18775:1946-1962_3301:1963-2023_18826:2024-2025_3364:2026-2035_3374:2036-2195_3534:2196-2218_18916:2219-2226_3565:2227…	2	p3	(AGT)6	18	2001	2018
comp16564_c0_seq1_len=339_path=[317:0-338]	1	p2	(AT)8	16	317	332
comp1186141_c0_seq1_len=390_path=[368:0-389]	1	p4	(CTGT)5	20	231	250
comp87284_c0_seq1_len=1616_path=[1594:0-189_1784:190-199_1794:200-343_1938:344-344_1939:345-389_1984:390-835_2430:836-839_2434:840-892_2487:893-902_4810:903-1303_2898:1304-1304_2899:1305-1328_2923:1329-1463_3058:1464-1511_3106:1512-1615]	1	p2	(AG)9	18	403	420
comp34846_c0_seq1_len=405_path=[13:0-404]	1	p3	(CTT)6	18	386	403
comp99467_c0_seq3_len=4167_path=[4424:0-109_13328:110-110_4535:111-111_4536:112-136_13335:137-195_4620:196-405_4830:406-670_13610:671-671_5097:672-1174_5600:1175-1186_13635:1187-1201_5627:1202-1224_5650:1225-1264_13679:1265-1599_13829:1600-1620_6046:1621-1621_6047:1622-1642_13868:1643-1648_6074:1649-1649_6075:1650-1665_6091:1666-2436_6862:2437-2445_6871:2446-4166]	1	p2	(GA)8	16	506	521
comp96356_c0_seq1_len=2536_path=[1:0-382_384:383-398_400:399-913_915:914-938_940:939-1396_1398:1397-1400_1402:1401-1717_7362:1718-1724_7369:1725-1783_1785:1784-1787_1789:1788-2114_7553:2115-2119_7558:2120-2125_2127:2126-2147_2149:2148-2150_2152:2151-2174_2176:2175-2210_2212:2211-2234_2236:2235-2304_2306:2305-2310_2312:2311-2327_2329:2328-2337_2339:2338-2368_2370:2369-2369_2371:2370-2416_2418:2417…	1	p3	(CAA)6	18	1335	1352
comp92463_c0_seq6_len=733_path=[741:0-136_3003:137-137_3004:138-140_3007:141-185_3048:186-194_936:195-197_939:198-326_3103:327-327_1069:328-338_1080:339-417_1159:418-425_1167:426-435_1177:436-447_1189:448-466_1208:467-470_1212:471-483_1225:484-494_1236:495-507_1249:508-515_1257:516-522_1264:523-528_1270:529-535_1277:536-546_1288:547-559_1301:560-732]	1	p3	(GAT)6	18	3	20
comp98086_c1_seq2_len=497_path=[3461:0-193_3655:194-208_3670:209-388_3850:389-403_3874:404-496]	1	p3	(CCA)6	18	471	488
comp18734_c0_seq1_len=318_path=[296:0-167_464:168-317]	1	p3	(TAA)6	18	1	18
comp95419_c0_seq2_len=1788_path=[2076:0-166_5369:167-169_5372:170-177_2254:178-192_2269:193-264_2341:265-290_2367:291-424_2501:425-428_2505:429-927_5616:928-970_3903:971-986_3063:987-1360_3437:1361-1382_3459:1383-1787]	1	p2	(AG)9	18	1	18
comp48274_c0_seq2_len=222_path=[200:0-53_254:54-54_255:55-78_279:79-142_343:143-175_376:176-221]	1	p2	(TG)10	20	203	222
comp373130_c0_seq1_len=243_path=[237:0-242]	1	p3	(GTA)6	18	2	19
comp75161_c0_seq1_len=405_path=[1:0-7_9:8-20_22:21-53_65:54-100_1018:101-105_117:106-404]	1	p3	(AGA)6	18	1	18
comp50981_c0_seq1_len=473_path=[451:0-41_493:42-61_513:62-472]	1	p2	(GA)8	16	1	16
comp1100305_c0_seq1_len=654_path=[632:0-653]	1	p3	(GCT)6	18	445	462
comp101660_c4_seq21_len=1331_path=[1427:0-95_1524:96-131_1560:132-326_3007:327-377_3058:378-573_3254:574-645_3326:646-748_15557:749-749_3430:750-750_3431:751-818_3499:819-831_3512:832-942_3628:943-1002_3688:1003-1003_3689:1004-1081_15715:1082-1091_7717:1092-1092_3767:1093-1168_3843:1169-1179_3854:1180-1268_15795:1269-1285_15838:1286-1286_15839:1287-1287_15814:1288-1289_15816:1290-1301_15834:1302-…	1	p2	(AT)11	22	2	23
comp101660_c3_seq2_len=223_path=[7282:0-42_7325:43-91_7374:92-222]	1	p2	(AT)11	22	1	22
comp82926_c0_seq2_len=1060_path=[19:0-47_67:48-109_129:110-246_2692:247-259_582:260-574_2166:575-629_952:630-806_3229:807-871_3238:872-904_1227:905-917_1240:918-1059]	1	p3	(TCT)6	18	64	81
comp82746_c0_seq1_len=1257_path=[1:0-321_3216:322-333_335:334-349_351:350-970_3297:971-971_3298:972-1003_1005:1004-1031_1033:1032-1045_2377:1046-1055_2387:1056-1256]	1	p3	(AGA)7	21	781	801
comp92813_c0_seq4_len=2228_path=[2208:0-216_6407:217-217_6408:218-231_2440:232-236_2445:237-237_2446:238-251_6435:252-261_2470:262-298_2507:299-495_2704:496-519_2728:520-626_6560:627-684_2893:685-692_2901:693-1528_3737:1529-1627_3836:1628-1874_4083:1875-1920_4129:1921-1927_4136:1928-2028_4239:2029-2227]	1	p4	(GAAG)6	24	678	701
comp78862_c0_seq3_len=328_path=[26:0-104_1226:105-112_1237:113-120_150:121-136_166:137-139_169:140-272_302:273-277_307:278-295_325:296-327]	1	c	(CAA)6gga(TTC)6	39	288	326
comp72226_c0_seq1_len=368_path=[342:0-36_379:37-74_1076:75-76_691:77-178_793:179-198_165:199-316_283:317-322_289:323-367]	1	p2	(TA)8	16	2	17
comp710910_c0_seq1_len=333_path=[311:0-332]	1	p2	(AT)8	16	317	332
comp86059_c0_seq1_len=1427_path=[10661:0-174_10836:175-178_10840:179-416_11078:417-657_11319:658-664_11326:665-1426]	1	p3	(AAG)6	18	1409	1426
comp86059_c2_seq2_len=2971_path=[9507:0-20_9528:21-280_3430:281-306_8233:307-668_3818:669-724_3874:725-766_3916:767-795_3945:796-970_4120:971-999_4149:1000-1093_4243:1094-1119_15256:1120-1120_4270:1121-1480_4630:1481-1533_4683:1534-1561_4711:1562-1596_4746:1597-1700_4850:1701-1743_4893:1744-1777_15375:1778-1806_4956:1807-1888_5038:1889-2226_5376:2227-2251_5401:2252-2970]	1	p3	(TTC)7	21	1	21
comp58658_c0_seq1_len=326_path=[308:0-78_778:79-103_412:104-325]	1	p2	(AG)8	16	8	23
comp87751_c0_seq4_len=1706_path=[1690:0-1432_4579:1433-1435_3126:1436-1438_4585:1439-1443_4590:1444-1459_3156:1460-1469_3166:1470-1705]	1	p4	(GATA)5	20	1559	1578
comp1948737_c0_seq1_len=280_path=[1:0-279]	1	p4	(ACAG)5	20	167	186
comp96092_c0_seq5_len=2284_path=[4216:0-403_4620:404-412_7200:413-422_4644:423-430_7215:431-447_7242:448-455_4687:456-483_7272:484-485_7274:486-487_7276:488-489_6507:490-493_5425:494-505_2503:506-921_2919:922-922_2920:923-946_7494:947-954_4875:955-982_2980:983-1257_3255:1258-1267_3265:1268-1343_3341:1344-1345_3343:1346-1551_3549:1552-1564_3562:1565-1671_7790:1672-1690_5302:1691-1725_80:1726-1744_…	1	p3	(ATT)6	18	288	305
comp97276_c1_seq1_len=1974_path=[1961:0-43_2005:44-200_2162:201-228_2199:229-235_2206:236-556_2527:557-585_9010:586-603_9028:604-856_2827:857-857_2828:858-882_9108:883-1362_3333:1363-1377_3348:1378-1671_3642:1672-1723_3694:1724-1781_9398:1782-1786_3757:1787-1787_3758:1788-1879_9450:1880-1882_3853:1883-1905_3876:1906-1907_3878:1908-1973]	1	p3	(AGA)6	18	1	18
comp1050636_c0_seq1_len=472_path=[1:0-471]	1	p3	(AGG)6	18	453	470
comp89153_c0_seq3_len=1986_path=[6:0-1210_1217:1211-1223_1230:1224-1417_7880:1418-1439_1446:1440-1461_1468:1462-1509_1516:1510-1546_1553:1547-1606_1615:1607-1647_7980:1648-1660_7993:1661-1662_1671:1663-1672_1681:1673-1792_1802:1793-1985]	1	p3	(AGA)6	18	1	18
comp89727_c0_seq2_len=1167_path=[1:0-176_4912:177-229_231:230-230_232:231-269_4992:270-333_335:334-344_346:345-362_364:363-409_411:410-411_413:412-487_489:488-494_496:495-610_612:611-627_5182:628-632_634:633-641_643:642-687_689:688-704_5227:705-731_733:732-834_5278:835-842_2582:843-850_2590:851-872_5299:873-884_875:885-925_5315:926-942_5332:943-944_935:945-958_5351:959-992_983:993-1166]	1	p3	(ACA)7	21	12	32
comp77882_c0_seq1_len=598_path=[606:0-178_785:179-209_816:210-466_1073:467-494_1101:495-597]	1	p2	(CT)8	16	577	592
comp94604_c0_seq4_len=2008_path=[2497:0-154_14677:155-156_8147:157-225_8216:226-229_8220:230-313_8304:314-350_14905:351-351_14906:352-355_14910:356-357_2654:358-400_2697:401-2007]	1	p4	(TCTT)5	20	1	20
comp82720_c0_seq3_len=1019_path=[1097:0-348_5542:349-361_5555:362-362_1461:363-367_1466:368-664_1763:665-705_5717:706-707_4583:708-805_2316:806-843_2354:844-1018]	1	p2	(AG)11	22	997	1018
comp39220_c0_seq1_len=243_path=[221:0-192_414:193-214_436:215-242]	1	p2	(AT)8	16	36	51
comp94709_c0_seq1_len=2056_path=[1:0-1397_8149:1398-1398_1400:1399-1408_1410:1409-1417_1419:1418-1418_1420:1419-1967_8294:1968-1977_5677:1978-1995_5695:1996-2023_5723:2024-2055]	1	p3	(GGT)7	21	2019	2039
comp84813_c0_seq1_len=979_path=[967:0-160_1128:161-275_1243:276-276_1244:277-300_1268:301-666_1644:667-978]	1	p3	(CTC)6	18	111	128
comp83500_c0_seq1_len=364_path=[352:0-78_1349:79-94_1366:95-97_460:98-115_478:116-117_480:118-170_1409:171-171_1410:172-185_1424:186-189_552:190-190_553:191-195_558:196-240_603:241-247_610:248-363]	1	p4	(ATTG)5	20	224	243
comp97282_c0_seq1_len=3008_path=[1:0-211_8546:212-215_8316:216-224_228:225-431_8574:432-690_694:691-1070_1074:1071-1084_1088:1085-2573_2577:2574-2593_9129:2594-2814_2818:2815-2821_2825:2822-2895_6154:2896-2913_2917:2914-3007]	1	p4	(ATCT)6	24	321	344
comp95795_c1_seq1_len=1326_path=[984:0-283_1268:284-305_1290:306-411_1399:412-484_1472:485-510_7114:511-527_1519:528-555_1552:556-1325]	1	p4	(TCTT)5	20	1	20
comp95795_c0_seq10_len=1048_path=[1:0-131_152:132-165_190:166-284_6931:285-296_6943:297-317_346:318-376_6983:377-377_7004:378-393_7020:394-400_432:401-411_443:412-450_482:451-452_484:453-511_543:512-535_567:536-612_644:613-620_7216:621-656_7252:657-662_7264:663-664_702:665-670_708:671-944_4663:945-1009_4728:1010-1047]	1	p4	(TCTT)6	24	1025	1048
comp92372_c0_seq6_len=978_path=[1398:0-77_1476:78-124_1523:125-161_1560:162-165_1564:166-174_1573:175-183_12278:184-199_12294:200-207_12305:208-216_4772:217-246_1630:247-482_1875:483-977]	1	p2	(CT)9	18	4	21
comp92372_c0_seq6_len=978_path=[1398:0-77_1476:78-124_1523:125-161_1560:162-165_1564:166-174_1573:175-183_12278:184-199_12294:200-207_12305:208-216_4772:217-246_1630:247-482_1875:483-977]	2	p3	(ATC)6	18	189	206
comp92372_c3_seq1_len=317_path=[9579:0-8_9588:9-238_9818:239-316]	1	p3	(TCA)6	18	1	18
comp95036_c0_seq3_len=1283_path=[3076:0-52_4842:53-67_1876:68-70_1879:71-105_1914:106-115_4951:116-131_1940:132-456_2265:457-457_2266:458-702_2511:703-774_3903:775-834_5232:835-924_5277:925-925_2724:926-971_2775:972-1114_2918:1115-1282]	1	p2	(AC)8	16	10	25
comp132186_c0_seq1_len=507_path=[485:0-506]	1	p2	(AT)10	20	487	506
comp91647_c0_seq1_len=1293_path=[1:0-5_7:6-634_636:635-645_647:646-682_684:683-753_755:754-755_757:756-1026_1028:1027-1082_1084:1083-1092_1094:1093-1103_1105:1104-1207_1209:1208-1210_1212:1211-1234_3321:1235-1254_4260:1255-1257_1259:1258-1292]	1	p3	(AAG)6	18	7	24
comp1603232_c0_seq1_len=306_path=[5:0-305]	1	p3	(AAT)6	18	4	21
comp95450_c0_seq1_len=292_path=[5144:0-55_8642:56-57_8644:58-64_5209:65-112_8711:113-127_5274:128-291]	1	p2	(GA)9	18	1	18
comp93378_c1_seq2_len=3495_path=[820:0-104_925:105-130_10439:131-131_10437:132-150_971:151-212_1041:213-2870_3699:2871-2871_3700:2872-2895_3724:2896-3494]	1	p2	(TC)9	18	2	19
comp93378_c1_seq2_len=3495_path=[820:0-104_925:105-130_10439:131-131_10437:132-150_971:151-212_1041:213-2870_3699:2871-2871_3700:2872-2895_3724:2896-3494]	2	p2	(TC)11	22	73	94
comp94903_c0_seq2_len=3235_path=[6788:0-60_6849:61-85_6874:86-197_3285:198-217_3305:218-439_8366:440-441_8368:442-668_8400:669-1402_4490:1403-1773_4861:1774-1792_4880:1793-2956_6044:2957-2964_6052:2965-3234]	1	p3	(AAT)6	18	1	18
comp91684_c0_seq19_len=1668_path=[3928:0-25_6983:26-36_5566:37-87_3978:88-142_4033:143-192_4083:193-233_4124:234-249_7225:250-258_7234:259-260_7236:261-264_4169:265-280_4185:281-330_4235:331-332_4237:333-384_7288:385-400_4310:401-416_4326:417-556_4467:557-613_7388:614-621_4532:622-655_4566:656-710_4631:711-740_7431:741-757_4678:758-1006_4927:1007-1023_4944:1024-1084_1781:1085-1099_1796:1100-1162_…	1	p4	(TTAG)5	20	1	20
comp90440_c1_seq1_len=351_path=[9149:0-81_14539:82-115_9271:116-221_14619:222-224_9380:225-237_9393:238-350]	1	p3	(ATA)7	21	3	23
comp97683_c2_seq15_len=804_path=[2741:0-8_2750:9-35_16920:36-43_2788:44-46_2791:47-81_2826:82-149_2894:150-161_2906:162-217_2962:218-303_17199:304-306_17202:307-318_48:319-558_294:559-677_17508:678-678_17509:679-680_416:681-688_424:689-724_17572:725-726_462:727-738_17625:739-753_489:754-777_17721:778-795_531:796-803]	1	p3	(TTG)7	21	1	21
comp82513_c0_seq5_len=578_path=[3607:0-24_3632:25-432_4041:433-435_194:436-439_5964:440-459_4067:460-520_6031:521-544_4959:545-577]	1	p2	(TA)8	16	556	571
comp81854_c0_seq1_len=463_path=[867:0-39_38:40-115_1526:116-117_1528:118-118_117:119-128_127:129-136_135:137-164_1035:165-179_174:180-198_193:199-462]	1	p3	(ACT)6	18	300	317
comp80695_c0_seq10_len=514_path=[5:0-75_1953:76-79_85:80-151_157:152-229_235:230-267_2022:268-268_274:269-280_286:281-326_2030:327-357_2061:358-366_762:367-513]	1	p2	(AG)9	18	1	18
comp98637_c0_seq15_len=1524_path=[1:0-227_17068:228-228_12035:229-247_12054:248-251_12058:252-317_5436:318-691_5810:692-715_5834:716-727_5846:728-775_5894:776-856_5975:857-889_6008:890-922_6041:923-946_6065:947-955_6074:956-979_6098:980-1067_6186:1068-1091_6210:1092-1103_6222:1104-1142_6261:1143-1352_10321:1353-1356_10325:1357-1379_10348:1380-1388_10357:1389-1403_10372:1404-1448_10417:1449-1523]	1	p4	(CGCA)5	20	77	96
comp98637_c0_seq15_len=1524_path=[1:0-227_17068:228-228_12035:229-247_12054:248-251_12058:252-317_5436:318-691_5810:692-715_5834:716-727_5846:728-775_5894:776-856_5975:857-889_6008:890-922_6041:923-946_6065:947-955_6074:956-979_6098:980-1067_6186:1068-1091_6210:1092-1103_6222:1104-1142_6261:1143-1352_10321:1353-1356_10325:1357-1379_10348:1380-1388_10357:1389-1403_10372:1404-1448_10417:1449-1523]	2	p2	(CT)9	18	245	262
comp101954_c2_seq1_len=260_path=[9524:0-25_9550:26-39_9564:40-113_9638:114-259]	1	p3	(GAA)6	18	1	18
comp80699_c0_seq1_len=769_path=[783:0-596_1380:597-616_1400:617-667_1451:668-686_1470:687-768]	1	p3	(TAA)7	21	4	24
comp85287_c0_seq1_len=400_path=[1:0-170_1647:171-190_1667:191-199_201:200-206_208:207-215_217:216-245_1699:246-246_1700:247-265_1719:266-273_275:274-274_276:275-282_284:283-309_311:310-310_312:311-331_333:332-399]	1	p4	(AAGC)6	24	377	400
comp100397_c0_seq4_len=418_path=[7417:0-4_3617:5-10_1194:11-19_7431:20-38_1222:39-50_4349:51-74_1258:75-183_1367:184-188_6092:189-201_2972:202-203_2974:204-260_5284:261-335_3070:336-342_7602:343-417]	1	p3	(AAT)6	18	194	211
comp83603_c0_seq1_len=815_path=[2609:0-119_4947:120-163_2766:164-309_2912:310-343_2946:344-442_3045:443-466_3069:467-814]	1	p2	(GA)8	16	8	23
comp99191_c2_seq1_len=1265_path=[1247:0-51_1299:52-63_1311:64-208_8640:209-209_8641:210-214_1462:215-274_1522:275-303_8760:304-460_1708:461-479_1727:480-634_4818:635-635_1883:636-659_1907:660-733_9076:734-740_9083:741-752_9095:753-758_9101:759-761_9104:762-762_9105:763-784_9127:785-790_9133:791-834_9183:835-901_2149:902-907_9227:908-1044_5182:1045-1062_9329:1063-1071_5209:1072-1075_5213:1076-1076…	1	p3	(GAT)7	21	1	21
comp763589_c0_seq1_len=386_path=[364:0-385]	1	p2	(TG)8	16	364	379
comp99878_c1_seq1_len=481_path=[9928:0-45_9974:46-49_19946:50-282_10211:283-382_10315:383-480]	1	p3	(TGC)7	21	2	22
comp97537_c0_seq2_len=895_path=[2495:0-20_2516:21-49_2545:50-70_2566:71-97_2593:98-570_3066:571-663_3159:664-763_5228:764-764_3260:765-779_3275:780-859_3355:860-894]	1	p2	(TC)10	20	1	20
comp94490_c0_seq18_len=2063_path=[2617:0-57_5510:58-104_7812:105-122_7837:123-345_7923:346-353_2963:354-584_3194:585-609_3219:610-689_3299:690-795_3405:796-1130_8100:1131-1226_3740:1227-1265_3779:1266-1277_3791:1278-1378_4912:1379-1403_3917:1404-2062]	1	p4	(GTTT)5	20	1932	1951
comp85189_c0_seq1_len=962_path=[943:0-20_964:21-35_2573:36-107_1051:108-117_2612:118-348_1292:349-364_1308:365-401_1345:402-452_1396:453-455_1399:456-534_1478:535-642_1592:643-662_1969:663-665_1612:666-961]	1	p2	(GA)9	18	941	958
comp101546_c1_seq1_len=2888_path=[8657:0-148_8814:149-2243_2813:2244-2245_2815:2246-2887]	1	p2	(CT)11	22	1	22
comp100793_c0_seq8_len=491_path=[6177:0-19_13074:20-28_17787:29-34_17793:35-43_17807:44-46_14569:47-58_13123:59-67_17814:68-77_17824:78-82_13147:83-110_17841:111-125_17851:126-140_14941:141-203_15004:204-224_15025:225-298_15099:299-442_15243:443-454_17987:455-490]	1	p3	(TCT)7	21	1	21
comp90136_c0_seq2_len=2241_path=[1:0-466_573:467-635_742:636-660_767:661-854_6241:855-858_6245:859-1618_1725:1619-1641_6421:1642-1810_6476:1811-1814_6481:1815-1822_1929:1823-1827_1934:1828-1829_1936:1830-2240]	1	p2	(GA)11	22	2219	2240
comp61224_c0_seq2_len=410_path=[7:0-197_1002:198-211_880:212-216_224:217-217_225:218-309_317:310-324_332:325-409]	1	p3	(ACA)7	21	1	21
comp101923_c0_seq8_len=3955_path=[1:0-523_525:524-545_547:546-573_575:574-590_592:591-606_16744:607-764_766:765-821_823:822-1001_1003:1002-1043_1045:1044-1111_9392:1112-1123_17005:1124-1136_12816:1137-1141_17024:1142-1158_17041:1159-1176_1196:1177-1446_17116:1447-1469_1489:1470-1500_17148:1501-1534_17182:1535-1581_17209:1582-1582_1602:1583-1642_17237:1643-1661_17256:1662-1662_17258:1663-1668_1160…	1	p3	(CTT)6	18	3369	3386
comp85053_c0_seq4_len=1090_path=[1:0-81_83:82-134_140:135-168_174:169-314_320:315-352_358:353-645_3246:646-646_664:647-1089]	1	p2	(TC)8	16	51	66
comp97920_c0_seq4_len=2101_path=[1441:0-28_7809:29-51_1493:52-60_1502:61-84_1526:85-116_7856:117-133_7873:134-137_1579:138-143_1585:144-150_1592:151-163_1605:164-174_1616:175-204_1646:205-285_1727:286-521_1963:522-532_1974:533-572_8009:573-588_8025:589-589_8026:590-591_8028:592-660_8077:661-661_8078:662-675_4183:676-699_2141:700-870_8145:871-920_2362:921-922_2364:923-959_8206:960-977_2419:978-978…	1	p2	(AG)8	16	1370	1385
comp80131_c1_seq1_len=480_path=[2052:0-174_2227:175-193_2246:194-253_2306:254-321_3343:322-322_3344:323-331_2394:332-479]	1	p3	(GAA)7	21	460	480
comp85063_c0_seq6_len=1844_path=[1925:0-431_2357:432-844_2770:845-857_2783:858-913_2839:914-923_2849:924-1029_4672:1030-1030_4673:1031-1041_2967:1042-1042_2968:1043-1066_2992:1067-1108_4696:1109-1117_4705:1118-1118_3059:1119-1750_3779:1751-1843]	1	p3	(GTT)6	18	1395	1412
comp825644_c0_seq1_len=477_path=[455:0-476]	1	p2	(TG)10	20	431	450
comp89348_c0_seq1_len=997_path=[4602:0-48_4651:49-57_4660:58-337_8809:338-349_4952:350-476_8887:477-498_8918:499-519_8939:520-530_6815:531-531_6816:532-558_5161:559-584_8973:585-603_5206:604-663_7853:664-665_5268:666-996]	1	p2	(TC)10	20	2	21
comp89348_c1_seq1_len=2277_path=[2255:0-70_2326:71-134_2390:135-141_2397:142-1512_3768:1513-1518_3774:1519-1560_3816:1561-1562_3818:1563-2276]	1	p2	(TC)8	16	109	124
comp87959_c0_seq46_len=925_path=[4705:0-33_3138:34-43_3148:44-68_3173:69-80_3185:81-231_3336:232-246_3351:247-376_3481:377-381_1482:382-589_2246:590-653_2313:654-675_6478:676-777_2437:778-806_2466:807-851_4631:852-875_5451:876-909_4687:910-924]	1	p2	(AG)8	16	705	720
comp96371_c1_seq1_len=214_path=[8359:0-26_18982:27-33_8394:34-46_8407:47-213]	1	p3	(TCA)7	21	194	214
comp97917_c0_seq28_len=1666_path=[19158:0-3_6358:4-13_6368:14-67_6422:68-74_3144:75-82_3152:83-297_19231:298-304_3644:305-1040_19503:1041-1061_19525:1062-1147_5164:1148-1254_4380:1255-1633_19631:1634-1643_19641:1644-1648_19646:1649-1657_19655:1658-1665]	1	p3	(CTT)6	18	1636	1653
comp89583_c0_seq1_len=908_path=[892:0-27_3096:28-32_3101:33-42_3111:43-43_943:44-70_970:71-355_1255:356-571_3280:572-572_1472:573-582_3285:583-608_1508:609-610_1510:611-641_1541:642-652_1552:653-653_1553:654-681_3355:682-687_2364:688-747_1646:748-907]	1	p4	(TACA)5	20	1	20
comp91920_c1_seq1_len=385_path=[5849:0-384]	1	p3	(GAA)7	21	3	23
comp69780_c0_seq2_len=504_path=[1393:0-42_172:43-174_304:175-503]	1	p2	(CA)10	20	485	504
comp75254_c0_seq2_len=230_path=[552:0-66_619:67-229]	1	p3	(TTA)6	18	213	230
comp656675_c0_seq1_len=841_path=[1:0-840]	1	p3	(TAA)6	18	823	840
comp12791_c0_seq1_len=261_path=[265:0-168_434:169-170_436:171-260]	1	p2	(GA)8	16	217	232
comp90611_c0_seq18_len=2389_path=[5402:0-1208_14226:1209-1389_7828:1390-1445_14274:1446-1447_7886:1448-1534_14304:1535-1539_7978:1540-1550_7989:1551-1552_7991:1553-1707_13525:1708-1735_8174:1736-1772_13178:1773-1840_8275:1841-1901_8336:1902-1948_8383:1949-1973_8408:1974-2048_8483:2049-2188_14614:2189-2193_14619:2194-2196_14622:2197-2214_14659:2215-2263_14684:2264-2267_8702:2268-2282_7733:2283-231…	1	p3	(CCA)6	18	2180	2197
comp90021_c0_seq1_len=1044_path=[1623:0-52_5740:53-68_5758:69-72_5762:73-75_5765:76-77_1701:78-116_5788:117-118_1742:119-139_1763:140-244_1868:245-251_1875:252-408_2032:409-579_2203:580-600_6093:601-604_6097:605-618_2251:619-642_2275:643-870_2503:871-915_6238:916-1043]	1	p4	(CCTT)5	20	1	20
comp90021_c1_seq1_len=834_path=[812:0-171_984:172-290_1103:291-350_1163:351-461_1274:462-477_1290:478-502_1315:503-511_5930:512-521_3812:522-535_5959:536-540_1353:541-833]	1	p3	(GAG)6	18	344	361
comp86998_c0_seq1_len=1844_path=[1828:0-842_3702:843-849_2678:850-992_2821:993-1124_2959:1125-1283_4720:1284-1295_3130:1296-1797_3632:1798-1843]	1	p4	(AAAG)5	20	1822	1841
comp86351_c0_seq6_len=504_path=[3253:0-96_674:97-152_730:153-181_3312:182-182_3313:183-183_3314:184-189_767:190-206_784:207-260_838:261-503]	1	p4	(TGTC)5	20	143	162
comp75700_c0_seq3_len=345_path=[25:0-79_105:80-103_129:104-104_130:105-124_150:125-154_180:155-344]	1	p2	(AG)9	18	23	40
comp279226_c0_seq1_len=357_path=[1:0-356]	1	p3	(AGA)6	18	4	21
comp279226_c0_seq1_len=357_path=[1:0-356]	2	p4	(GCCA)5	20	88	107
comp86313_c0_seq3_len=978_path=[1082:0-234_1436:235-298_1500:299-560_1765:561-770_3383:771-772_3385:773-977]	1	p2	(GT)9	18	824	841
comp101996_c0_seq3_len=2505_path=[4879:0-144_13272:145-148_5028:149-191_5083:192-242_5134:243-279_5171:280-308_5200:309-315_5207:316-497_5389:498-522_5414:523-635_13582:636-696_5588:697-699_5591:700-798_13751:799-1040_13851:1041-1049_13893:1050-1050_13894:1051-1053_13864:1054-1071_13882:1072-1082_5974:1083-1101_5993:1102-1509_6401:1510-1517_6409:1518-1553_6445:1554-1555_6447:1556-1961_6853:1962-1…	1	p3	(CAC)6	18	1	18
comp81672_c0_seq3_len=1315_path=[1:0-276_4671:277-281_283:282-292_294:293-750_1428:751-775_3718:776-788_1466:789-836_4796:837-838_1516:839-1148_1907:1149-1198_4888:1199-1256_2018:1257-1314]	1	p3	(ATG)6	18	1293	1310
comp102094_c0_seq5_len=1228_path=[1:0-269_11803:270-270_272:271-282_284:283-284_286:285-388_11860:389-389_11861:390-413_415:414-457_11901:458-460_11904:461-469_11913:470-470_11914:471-479_11923:480-578_11935:579-592_594:593-593_595:594-619_621:620-620_622:621-820_822:821-847_12082:848-864_12099:865-865_12100:866-878_880:879-884_12119:885-1028_1030:1029-1030_1032:1031-1147_12305:1148-1182_12340:11…	1	p3	(AAT)6	18	218	235
comp79142_c0_seq2_len=456_path=[1267:0-60_409:61-91_1511:92-95_1515:96-102_451:103-107_456:108-145_494:146-247_596:248-337_686:338-392_1577:393-455]	1	p3	(GAA)6	18	439	456
comp95810_c2_seq13_len=3034_path=[10029:0-50_14780:51-54_10084:55-64_10094:65-70_10100:71-123_14843:124-131_622:132-223_714:224-224_715:225-365_856:366-620_15332:621-862_15368:863-3033]	1	p3	(AAC)6	18	108	125
comp95810_c0_seq2_len=727_path=[8763:0-273_9037:274-285_9049:286-512_9276:513-559_9323:560-664_9428:665-671_9435:672-726]	1	p3	(TAA)7	21	1	21
comp83092_c0_seq4_len=1963_path=[1:0-45_47:46-63_65:64-242_3686:243-746_4190:747-769_4213:770-1139_244:1140-1247_352:1248-1283_388:1284-1320_425:1321-1694_799:1695-1697_802:1698-1740_845:1741-1742_847:1743-1962]	1	p2	(TC)10	20	3	22
comp95631_c0_seq2_len=2014_path=[1:0-213_215:214-219_221:220-417_419:418-433_6893:434-587_6961:588-603_6977:604-875_7029:876-882_7036:883-996_7090:997-1003_7097:1004-1005_1007:1006-1132_5088:1133-1225_1215:1226-1400_1390:1401-1422_1412:1423-1481_1471:1482-1482_1472:1483-1506_1496:1507-1823_1813:1824-1825_1815:1826-1856_7311:1857-1892_5888:1893-1907_1897:1908-2013]	1	p2	(CA)8	16	1	16
comp99830_c1_seq2_len=924_path=[1962:0-25_18211:26-84_2047:85-114_2077:115-138_19523:139-288_18604:289-307_18623:308-455_18802:456-465_2428:466-484_18837:485-485_18838:486-493_2456:494-494_2457:495-514_2477:515-611_18981:612-923]	1	p3	(ACC)6	18	19	36
comp48940_c0_seq1_len=350_path=[1:0-157_794:158-158_160:159-174_176:175-349]	1	p2	(AG)9	18	333	350
comp102442_c0_seq6_len=4765_path=[1:0-52_54:53-76_16020:77-82_84:83-113_115:114-135_137:136-160_9910:161-248_270:249-288_16294:289-299_321:300-300_322:301-481_503:482-496_518:497-615_637:616-630_652:631-793_9814:794-818_840:819-1015_16528:1016-1333_1358:1334-1436_1461:1437-1437_1462:1438-1611_1636:1612-1632_16809:1633-1934_1959:1935-1946_1971:1947-2047_2072:2048-2071_2096:2072-2125_16927:2126-214…	1	p3	(GAA)6	18	4747	4764
comp50730_c1_seq1_len=410_path=[1:0-97_99:98-121_123:122-138_140:139-409]	1	p2	(GA)10	20	1	20
comp50730_c0_seq1_len=260_path=[775:0-259]	1	p2	(TC)9	18	1	18
comp856884_c0_seq1_len=324_path=[302:0-323]	1	p2	(TA)8	16	301	316
comp25502_c0_seq1_len=303_path=[1:0-39_44:40-302]	1	p4	(ATCT)5	20	1	20
comp87772_c1_seq1_len=851_path=[3039:0-120_5594:121-135_775:136-147_787:148-196_836:197-212_852:213-850]	1	p5	(CAAAG)5	25	122	146
comp78940_c0_seq1_len=366_path=[787:0-23_387:24-106_1042:107-253_628:254-283_1089:284-286_1092:287-292_667:293-365]	1	p2	(GA)9	18	5	22
comp91376_c0_seq1_len=1470_path=[1552:0-73_4895:74-74_1627:75-87_1640:88-693_2246:694-712_2265:713-768_5103:769-781_5116:782-891_2444:892-916_2469:917-1149_5246:1150-1198_3428:1199-1245_2793:1246-1282_5336:1283-1392_2952:1393-1469]	1	p2	(TA)9	18	1	18
comp98902_c0_seq1_len=257_path=[5043:0-256]	1	p3	(TCT)6	18	240	257
comp82270_c1_seq1_len=460_path=[1:0-459]	1	p2	(TC)10	20	138	157
comp84865_c0_seq1_len=1491_path=[2585:0-50_4196:51-62_2648:63-71_2657:72-141_4262:142-154_4275:155-155_2741:156-166_2752:167-192_4288:193-200_26:201-596_422:597-628_454:629-829_655:830-982_808:983-993_819:994-1222_1048:1223-1233_1059:1234-1490]	1	p2	(GA)10	20	1	20
comp84865_c0_seq1_len=1491_path=[2585:0-50_4196:51-62_2648:63-71_2657:72-141_4262:142-154_4275:155-155_2741:156-166_2752:167-192_4288:193-200_26:201-596_422:597-628_454:629-829_655:830-982_808:983-993_819:994-1222_1048:1223-1233_1059:1234-1490]	2	p3	(AGA)6	18	203	220
comp82015_c0_seq1_len=418_path=[1:0-108_1324:109-122_1338:123-192_194:193-394_1482:395-417]	1	p2	(TA)9	18	400	417
comp86554_c0_seq2_len=927_path=[1:0-233_235:234-243_245:244-482_484:483-483_485:484-784_1804:785-796_786:797-800_790:801-926]	1	p4	(TGAG)5	20	791	810
comp88204_c0_seq1_len=408_path=[5007:0-407]	1	p3	(TAA)6	18	3	20
comp99919_c0_seq29_len=928_path=[4093:0-109_9849:110-116_4210:117-132_4226:133-621_1596:622-646_9921:647-650_1625:651-691_9948:692-821_10014:822-822_10015:823-823_10016:824-826_10019:827-903_10061:904-904_10062:905-927]	1	p3	(TCT)6	18	2	19
comp90515_c0_seq2_len=1464_path=[4301:0-16_132:17-17_133:18-229_347:230-269_387:270-270_388:271-294_412:295-737_855:738-738_856:739-1418_3367:1419-1463]	1	p2	(GA)9	18	1442	1459
comp99189_c0_seq16_len=2612_path=[1:0-133_9270:134-157_7666:158-194_226:195-335_367:336-351_383:352-358_390:359-360_9419:361-361_9420:362-390_9449:391-434_9478:435-436_468:437-463_495:464-482_514:483-549_4658:550-588_620:589-885_917:886-1030_9853:1031-1040_9807:1041-1044_9811:1045-1155_6217:1156-1200_6262:1201-1201_6263:1202-1263_6325:1264-1433_6495:1434-1536_6598:1537-1548_9981:1549-1627_1187:16…	1	p4	(GATT)5	20	2500	2519
comp97881_c0_seq2_len=550_path=[10104:0-0_8528:1-3_2900:4-549]	1	p3	(GTG)6	18	60	77
comp91038_c0_seq8_len=1313_path=[7897:0-85_3998:86-1200_5113:1201-1209_5122:1210-1243_7986:1244-1262_5175:1263-1296_16009:1297-1312]	1	p3	(GGA)6	18	1	18
comp88094_c0_seq3_len=570_path=[2588:0-446_1458:447-470_1482:471-487_1499:488-500_1512:501-524_3691:525-569]	1	c	(TCA)6gttcccaatctcaatctcaacgattcaccagaatcttctttagca(GAT)6	81	7	87
comp94545_c0_seq2_len=726_path=[4374:0-8_2851:9-31_4399:32-46_4414:47-48_2424:49-57_1497:58-189_4469:190-207_1653:208-214_1660:215-222_1668:223-246_4510:247-258_4522:259-263_1709:264-287_4530:288-323_1769:324-331_1777:332-360_4587:361-468_4612:469-476_4620:477-485_1934:486-520_1969:521-554_2003:555-560_2009:561-725]	1	p2	(AT)8	16	624	639
comp88128_c0_seq2_len=838_path=[10:0-46_60:47-59_2517:60-63_73:64-76_2105:77-100_110:101-128_3074:129-137_3083:138-149_159:150-172_3112:173-180_190:181-239_249:240-339_349:340-348_358:349-443_453:444-484_494:485-495_2565:496-525_1452:526-562_1489:563-571_1498:572-595_1522:596-621_1548:622-639_1566:640-654_1581:655-665_1592:666-678_1605:679-689_1616:690-742_1669:743-760_1687:761-837]	1	p3	(GAA)6	18	501	518
comp14497_c0_seq1_len=267_path=[1:0-146_148:147-266]	1	p2	(AT)9	18	249	266
comp59692_c0_seq1_len=225_path=[389:0-73_30:74-224]	1	p3	(AGC)6	18	207	224
comp93232_c0_seq4_len=1780_path=[2:0-197_5652:198-210_3955:211-219_3964:220-304_4049:305-309_282:310-320_4222:321-331_300:332-341_310:342-499_468:500-525_494:526-937_5954:938-941_5958:942-1186_1155:1187-1194_1163:1195-1359_1328:1360-1376_1345:1377-1779]	1	p2	(TC)11	22	1	22
comp1582042_c0_seq1_len=273_path=[14:0-272]	1	p3	(TTG)6	18	252	269
comp99691_c0_seq4_len=1780_path=[4037:0-96_19662:97-387_19790:388-416_4471:417-467_19840:468-470_4525:471-480_4535:481-482_15306:483-484_3:485-844_363:845-870_389:871-1148_667:1149-1254_773:1255-1278_797:1279-1401_920:1402-1435_954:1436-1531_1050:1532-1555_1074:1556-1779]	1	p3	(CTG)6	18	486	503
comp90032_c0_seq1_len=1842_path=[1820:0-1841]	1	p4	(CTGG)5	20	1422	1441
comp101558_c0_seq46_len=1340_path=[1947:0-54_2002:55-55_2003:56-95_13419:96-122_2070:123-124_2072:125-190_2138:191-239_13601:240-240_2188:241-259_2207:260-589_13779:590-591_13781:592-637_13820:638-662_2613:663-678_2629:679-702_2653:703-717_13890:718-759_3233:760-766_3240:767-848_3322:849-923_14233:924-925_3399:926-953_14279:954-954_14353:955-994_14403:995-1025_3916:1026-1116_14524:1117-1117_14525…	1	p3	(TTC)6	18	6	23
comp83046_c1_seq1_len=373_path=[4911:0-372]	1	p3	(CTC)7	21	1	21
comp1648423_c0_seq1_len=576_path=[554:0-575]	1	p2	(TG)8	16	561	576
comp100248_c0_seq9_len=2987_path=[3151:0-36_3188:37-66_3218:67-90_11809:91-154_15532:155-155_3305:156-165_3315:166-189_11907:190-219_15836:220-231_15848:232-237_15854:238-254_3397:255-306_3449:307-330_3473:331-521_3664:522-545_16030:546-647_3790:648-660_3803:661-814_3957:815-861_16183:862-926_4069:927-932_4075:933-980_4123:981-1038_4181:1039-1073_4216:1074-1256_16414:1257-1260_16418:1261-1269_164…	1	p3	(GGA)6	18	1	18
comp98036_c1_seq2_len=1689_path=[3670:0-116_13684:117-134_13702:135-146_3817:147-292_13787:293-295_5729:296-296_5730:297-322_13813:323-325_5759:326-330_5764:331-341_5775:342-346_13894:347-347_13895:348-353_13901:354-354_13902:355-378_13927:379-395_13953:396-431_4102:432-511_4182:512-554_4225:555-642_14095:643-661_14153:662-662_14154:663-679_14171:680-680_14172:681-683_14175:684-684_14176:685-689_…	1	p3	(GAA)6	18	1	18
comp91778_c0_seq4_len=608_path=[265:0-12_278:13-16_282:17-58_3996:59-60_326:61-66_332:67-122_388:123-218_488:219-245_4161:246-261_539:262-339_617:340-343_621:344-374_4218:375-379_659:380-420_700:421-469_749:470-550_3168:551-583_888:584-607]	1	p4	(CTTT)5	20	1	20
comp80818_c0_seq2_len=443_path=[637:0-12_2329:13-24_2373:25-45_1881:46-57_709:58-331_983:332-338_990:339-442]	1	p2	(TC)8	16	1	16
comp96679_c1_seq12_len=2557_path=[5084:0-629_5714:630-643_5728:644-1081_6166:1082-1106_12471:1107-1136_6221:1137-1170_20531:1171-1273_6358:1274-1302_7799:1303-1390_6490:1391-1391_7887:1392-1414_7910:1415-1445_7941:1446-1469_7965:1470-1639_8135:1640-1663_8159:1664-1863_10435:1864-1891_10463:1892-1966_7078:1967-1975_7087:1976-2137_7249:2138-2171_7283:2172-2195_7307:2196-2556]	1	p3	(AGA)6	18	4	21
comp97671_c1_seq3_len=352_path=[1:0-171_4168:172-176_4173:177-317_4314:318-351]	1	p4	(TTCC)5	20	128	147
comp68547_c0_seq1_len=311_path=[11:0-69_82:70-79_92:80-163_376:164-310]	1	p2	(TA)9	18	3	20
comp86755_c0_seq4_len=1868_path=[1847:0-198_2046:199-282_2130:283-291_2139:292-1005_6554:1006-1006_2854:1007-1098_2946:1099-1446_3294:1447-1492_3341:1493-1867]	1	p4	(TTCC)5	20	170	189
comp96822_c0_seq8_len=435_path=[4367:0-10_6148:11-20_4388:21-28_2934:29-31_2937:32-79_6175:80-82_6178:83-89_2995:90-305_6290:306-307_6292:308-309_6294:310-313_4303:314-347_3267:348-373_6373:374-434]	1	p3	(ATA)6	18	1	18
comp82947_c0_seq3_len=249_path=[3143:0-80_4631:81-90_3234:91-248]	1	p3	(GTT)8	24	1	24
comp82947_c0_seq3_len=249_path=[3143:0-80_4631:81-90_3234:91-248]	2	p4	(TCTT)6	24	94	117
comp94536_c0_seq1_len=2744_path=[1:0-322_6978:323-331_333:332-343_345:344-355_357:356-420_422:421-437_439:438-494_496:495-500_7077:501-513_515:514-522_7095:523-1683_1685:1684-2608_2610:2609-2611_2613:2612-2743]	1	p2	(AG)9	18	2719	2736
comp102414_c0_seq7_len=2885_path=[2854:0-143_2998:144-156_3011:157-203_3058:204-248_3103:249-324_3179:325-329_3184:330-367_12240:368-372_3226:373-538_13243:539-546_13251:547-598_3452:599-617_3471:618-793_13385:794-794_8301:795-816_13409:817-1000_13482:1001-1001_3855:1002-1025_13499:1026-1032_3886:1033-1034_3888:1035-1426_4280:1427-1458_4312:1459-1526_4380:1527-1544_13654:1545-1658_4512:1659-1729_…	1	p4	(TGGT)5	20	1677	1696
comp100479_c0_seq2_len=2358_path=[7135:0-25_93:26-49_117:50-100_7807:101-554_5180:555-577_654:578-601_678:602-794_871:795-800_8046:801-1040_8152:1041-1092_5790:1093-1093_1170:1094-1175_5085:1176-1189_8214:1190-1315_1392:1316-1316_1393:1317-1578_1655:1579-1599_8358:1600-1887_1964:1888-1891_1968:1892-1917_8548:1918-1918_8526:1919-1936_8544:1937-2163_8649:2164-2194_2275:2195-2251_2332:2252-2357]	1	c	(TGATG)5tttcaatttaagttca(GTTT)5	61	2092	2152
comp24157_c0_seq1_len=240_path=[1:0-239]	1	p2	(GA)8	16	224	239
comp68428_c0_seq1_len=667_path=[1:0-40_42:41-45_47:46-484_486:485-486_488:487-515_517:516-558_560:559-563_565:564-666]	1	p2	(GA)9	18	1	18
comp96115_c1_seq2_len=663_path=[8254:0-330_8585:331-662]	1	p2	(CT)10	20	3	22
comp97023_c0_seq19_len=2200_path=[6132:0-90_6223:91-156_6289:157-157_6290:158-438_6571:439-443_13125:444-445_13127:446-446_6579:447-481_13174:482-484_6617:485-500_13211:501-508_13219:509-928_2422:929-956_2450:957-1038_2532:1039-1071_3696:1072-1236_8198:1237-1257_2751:1258-1261_3885:1262-1498_4122:1499-1557_4181:1558-1620_4244:1621-1644_4268:1645-1733_3227:1734-1737_7530:1738-1773_7566:1774-1797_7…	1	p3	(GTT)6	18	1	18
comp88407_c0_seq2_len=1357_path=[1:0-283_3931:284-771_773:772-788_790:789-822_824:823-854_856:855-931_2766:932-958_972:959-989_4067:990-992_1006:993-1053_1067:1054-1165_1179:1166-1187_4159:1188-1190_1204:1191-1199_1213:1200-1223_1237:1224-1268_1282:1269-1356]	1	p4	(GAGT)5	20	1189	1208
comp663178_c0_seq1_len=284_path=[299:0-283]	1	p2	(CT)10	20	1	20
comp101072_c0_seq4_len=2673_path=[2820:0-121_9840:122-123_2948:124-175_3000:176-216_9862:217-219_9865:220-222_3047:223-223_3048:224-230_3055:231-259_3084:260-274_3099:275-291_3116:292-346_9976:347-354_9984:355-410_10041:411-411_3236:412-412_3237:413-432_3257:433-468_10070:469-567_3392:568-766_3725:767-924_3883:925-942_10280:943-1807_10420:1808-1808_10415:1809-1811_10418:1812-1813_4772:1814-1832_4…	1	p3	(GCT)6	18	2529	2546
comp69466_c0_seq2_len=786_path=[14:0-494_1952:495-507_1663:508-524_1094:525-529_1099:530-549_1119:550-785]	1	p3	(TAT)7	21	12	32
comp69466_c0_seq2_len=786_path=[14:0-494_1952:495-507_1663:508-524_1094:525-529_1099:530-549_1119:550-785]	2	p4	(CTAG)5	20	577	596
comp101646_c0_seq54_len=3652_path=[4514:0-223_10648:224-269_10694:270-284_4779:285-627_16278:628-753_5248:754-770_16342:771-955_5450:956-991_16404:992-1034_16444:1035-1140_16496:1141-1144_5659:1145-1147_5662:1148-1171_16523:1172-1172_16524:1173-1184_16536:1185-1185_16537:1186-1188_16540:1189-1277_5792:1278-1297_16564:1298-1318_16578:1319-1360_5875:1361-1413_5928:1414-1451_5966:1452-1838_6353:1839…	1	p4	(CACT)5	20	226	245
comp52692_c0_seq1_len=366_path=[1:0-195_197:196-202_204:203-365]	1	p2	(AG)10	20	1	20
comp94978_c0_seq4_len=3736_path=[4480:0-144_24909:145-315_25035:316-317_4804:318-339_4826:340-401_25125:402-1171_5658:1172-1303_5797:1304-3537_26132:3538-3538_19584:3539-3541_19587:3542-3735]	1	p3	(GGA)7	21	2	22
comp94978_c0_seq4_len=3736_path=[4480:0-144_24909:145-315_25035:316-317_4804:318-339_4826:340-401_25125:402-1171_5658:1172-1303_5797:1304-3537_26132:3538-3538_19584:3539-3541_19587:3542-3735]	2	p4	(ATAA)6	24	204	227
comp93747_c0_seq4_len=523_path=[2712:0-248_2961:249-252_2965:253-356_3069:357-372_3085:373-438_8637:439-474_6848:475-522]	1	p2	(CT)9	18	208	225
comp99725_c0_seq1_len=543_path=[2034:0-542]	1	p3	(ACA)7	21	522	542
comp76222_c0_seq2_len=650_path=[628:0-146_775:147-168_1755:169-193_822:194-254_883:255-406_1035:407-649]	1	p4	(CATT)5	20	1	20
comp95651_c1_seq20_len=1651_path=[387:0-144_10006:145-193_585:194-207_599:208-401_793:402-560_11929:561-561_11943:562-568_11952:569-571_4340:572-574_4343:575-804_4573:805-857_4626:858-875_4644:876-936_4705:937-983_4752:984-999_12378:1000-1007_12386:1008-1008_12387:1009-1094_4863:1095-1098_4867:1099-1175_4956:1176-1193_12618:1194-1228_12653:1229-1241_5023:1242-1286_5068:1287-1650]	1	p3	(ACA)6	18	567	584
comp62659_c0_seq1_len=254_path=[3:0-6_10:7-253]	1	p2	(CA)9	18	1	18
comp62659_c1_seq1_len=299_path=[515:0-298]	1	p2	(GA)9	18	1	18
comp61802_c0_seq2_len=674_path=[1:0-62_64:63-316_318:317-339_341:340-454_456:455-673]	1	p2	(AT)8	16	480	495
comp80161_c0_seq2_len=1406_path=[1:0-107_3397:108-118_160:119-130_172:131-672_3431:673-691_733:692-715_757:716-1405]	1	p4	(AAAG)5	20	1	20
comp71638_c0_seq1_len=246_path=[224:0-79_304:80-92_317:93-222_819:223-245]	1	p2	(AC)10	20	226	245
comp87533_c0_seq2_len=662_path=[1:0-50_52:51-62_64:63-86_2345:87-108_110:109-115_117:116-270_272:271-283_285:284-348_2440:349-367_369:368-459_2510:460-482_484:483-507_509:508-514_516:515-537_2557:538-538_546:539-547_555:548-661]	1	p3	(AAG)6	18	1	18
comp197950_c0_seq1_len=507_path=[485:0-506]	1	p3	(AGA)7	21	1	21
comp96770_c1_seq15_len=1999_path=[1:0-215_217:216-276_278:277-346_348:347-490_492:491-491_6631:492-501_6641:502-539_9273:540-550_5290:551-552_5292:553-576_9302:577-579_9305:580-581_5321:582-584_5324:585-613_9327:614-622_9336:623-630_5370:631-644_5384:645-677_9374:678-680_9377:681-696_5436:697-705_5445:706-731_5471:732-766_5506:767-769_9481:770-779_9491:780-1135_9647:1136-1138_4173:1139-1145_4180:…	1	p2	(TA)9	18	1143	1160
comp66134_c0_seq1_len=425_path=[403:0-424]	1	p2	(GA)10	20	406	425
comp82442_c0_seq2_len=1247_path=[1226:0-448_1675:449-461_3678:462-482_1709:483-484_1711:485-713_1940:714-801_2028:802-949_3798:950-1006_2234:1007-1027_2255:1028-1246]	1	p3	(ATG)8	24	788	811
comp88266_c1_seq1_len=394_path=[6345:0-393]	1	p3	(TGA)7	21	1	21
comp82310_c0_seq1_len=2299_path=[2283:0-650_2936:651-959_3245:960-2120_4410:2121-2298]	1	p2	(AG)9	18	2106	2123
comp95683_c1_seq6_len=1266_path=[1:0-50_52:51-75_6191:76-85_6201:86-96_6212:97-97_6213:98-98_6214:99-119_121:120-151_153:152-182_4121:183-204_4143:205-216_3205:217-227_240:228-264_6455:265-271_284:272-338_6487:339-367_380:368-549_6584:550-556_6591:557-601_614:602-674_687:675-676_689:677-779_792:780-1265]	1	p3	(AGA)7	21	1244	1264
comp95683_c0_seq1_len=295_path=[2781:0-186_6311:187-188_6313:189-199_6324:200-210_6335:211-227_6352:228-235_6360:236-260_6951:261-270_3052:271-294]	1	p3	(CTT)7	21	275	295
comp93900_c0_seq3_len=2588_path=[1:0-112_7730:113-137_7774:138-272_277:273-281_286:282-309_314:310-434_439:435-458_463:459-557_562:558-590_595:591-610_615:611-874_879:875-881_886:882-1048_1053:1049-1064_8085:1065-1151_8158:1152-1161_8168:1162-1171_8178:1172-1221_1226:1222-2587]	1	p2	(TA)10	20	2522	2541
comp93201_c0_seq4_len=2109_path=[1:0-144_146:145-146_148:147-288_302:289-300_314:301-343_357:344-357_371:358-500_514:501-1059_1073:1060-1078_1092:1079-1104_1118:1105-1733_5731:1734-1741_1766:1742-1744_1769:1745-1812_1837:1813-1815_1840:1816-1854_5801:1855-1867_1892:1868-1891_1916:1892-1928_1953:1929-2108]	1	p4	(CTTT)5	20	1	20
comp93760_c0_seq1_len=1047_path=[1052:0-367_1420:368-509_1562:510-548_1601:549-561_1614:562-662_1715:663-678_1731:679-988_8511:989-997_2053:998-1046]	1	p2	(CT)8	16	256	271
comp93760_c0_seq1_len=1047_path=[1052:0-367_1420:368-509_1562:510-548_1601:549-561_1614:562-662_1715:663-678_1731:679-988_8511:989-997_2053:998-1046]	2	p3	(CAG)6	18	354	371
comp81446_c0_seq1_len=920_path=[895:0-252_2109:253-276_1169:277-300_1193:301-320_1213:321-432_2419:433-437_1330:438-456_1349:457-462_1355:463-800_1693:801-822_1715:823-919]	1	p3	(GTT)7	21	900	920
comp96491_c1_seq1_len=1521_path=[4295:0-254_9122:255-818_9368:819-1047_9481:1048-1141_9499:1142-1147_9505:1148-1152_9510:1153-1520]	1	p3	(CTT)6	18	1	18
comp88659_c0_seq7_len=1135_path=[1:0-328_4326:329-347_349:348-378_380:379-419_4720:420-424_4725:425-436_438:437-441_4739:442-462_464:463-493_2392:494-527_2748:528-552_2773:553-611_4916:612-632_2852:633-636_1851:637-648_1863:649-708_1923:709-784_1999:785-792_505:793-861_574:862-883_5039:884-886_5042:887-890_603:891-907_5058:908-946_661:947-1027_2638:1028-1035_5116:1036-1134]	1	p3	(TCC)6	18	700	717
comp90189_c3_seq4_len=1850_path=[1373:0-793_2167:794-1196_17965:1197-1199_6724:1200-1253_18047:1254-1259_6784:1260-1272_6797:1273-1298_18110:1299-1332_6857:1333-1431_6956:1432-1438_6963:1439-1485_7010:1486-1524_18256:1525-1526_18258:1527-1528_18260:1529-1532_7057:1533-1551_7076:1552-1560_7085:1561-1650_7175:1651-1657_7182:1658-1784_7309:1785-1804_7329:1805-1849]	1	p3	(AAC)7	21	1829	1849
comp90189_c2_seq11_len=741_path=[15388:0-172_8999:173-243_17378:244-245_18351:246-264_18386:265-267_14041:268-321_14095:322-341_10547:342-366_10572:367-432_10638:433-616_10822:617-645_5175:646-689_17681:690-707_18477:708-740]	1	p2	(AT)9	18	1	18
comp67961_c0_seq1_len=243_path=[225:0-92_318:93-120_346:121-162_392:163-242]	1	p4	(GCAG)6	24	220	243
comp98530_c0_seq2_len=694_path=[4261:0-39_13352:40-63_13376:64-373_13686:374-395_13708:396-504_21101:505-505_13818:506-514_21111:515-693]	1	p3	(CTT)7	21	2	22
comp59756_c0_seq2_len=788_path=[1:0-381_383:382-787]	1	p2	(TA)9	18	386	403
comp32402_c0_seq1_len=511_path=[5:0-428_434:429-510]	1	p2	(TA)9	18	1	18
comp88737_c2_seq2_len=689_path=[2783:0-45_104:46-69_128:70-90_149:91-148_4130:149-151_4133:152-154_213:155-166_225:167-228_4195:229-345_405:346-367_427:368-391_4337:392-413_473:414-430_490:431-489_549:490-688]	1	p2	(CT)8	16	1	16
comp1122389_c0_seq1_len=210_path=[188:0-209]	1	p3	(ATC)6	18	46	63
comp90584_c0_seq4_len=1065_path=[1:0-135_4022:136-136_142:137-219_225:220-391_4135:392-417_423:418-430_436:431-581_4248:582-596_4263:597-598_4265:599-599_4266:600-604_614:605-619_629:620-649_4285:650-665_4301:666-715_4351:716-727_4372:728-733_4378:734-734_744:735-741_751:742-744_754:745-771_781:772-1064]	1	p3	(GAC)6	18	276	293
comp97696_c1_seq1_len=437_path=[13829:0-436]	1	p3	(GAT)6	18	420	437
comp87452_c0_seq1_len=1184_path=[5:0-217_3346:218-459_465:460-460_466:461-1183]	1	p5	(ATTAG)5	25	1	25
comp51610_c0_seq1_len=338_path=[1:0-198_200:199-218_220:219-238_240:239-337]	1	p2	(TG)8	16	323	338
comp85607_c0_seq1_len=1227_path=[1205:0-38_1244:39-65_1271:66-458_1664:459-468_1674:469-834_2040:835-878_2084:879-883_2089:884-1226]	1	p3	(AAG)6	18	1	18
comp88334_c0_seq5_len=775_path=[2313:0-15_345:16-294_3144:295-315_645:316-400_730:401-401_731:402-415_745:416-416_746:417-417_747:418-618_948:619-774]	1	p2	(AG)8	16	1	16
comp95679_c1_seq10_len=1274_path=[1624:0-128_1759:129-595_10749:596-597_2228:598-643_11200:644-645_11202:646-661_7644:662-724_2276:725-1078_11376:1079-1100_6898:1101-1102_2654:1103-1124_2676:1125-1125_2677:1126-1129_7118:1130-1170_6192:1171-1273]	1	p5	(GAAAC)5	25	1126	1150
comp95629_c0_seq1_len=284_path=[9055:0-17_11212:18-23_11218:24-283]	1	p2	(AG)10	20	262	281
comp89364_c0_seq2_len=485_path=[1002:0-173_1216:174-484]	1	p3	(TGT)7	21	1	21
comp97016_c1_seq10_len=875_path=[1128:0-40_1169:41-83_11298:84-127_11342:128-143_11358:144-181_1310:182-185_7907:186-209_1338:210-272_1401:273-343_1472:344-360_1489:361-454_6426:455-473_11836:474-482_11864:483-501_1630:502-502_1631:503-545_1674:546-657_1786:658-689_1818:690-738_12005:739-745_1874:746-758_12020:759-809_1938:810-832_12101:833-835_9017:836-874]	1	p3	(TAT)6	18	284	301
comp96660_c0_seq3_len=339_path=[6482:0-19_6502:20-28_6511:29-65_6548:66-66_6549:67-105_6939:106-338]	1	p3	(AAC)6	18	320	337
comp63746_c0_seq1_len=752_path=[734:0-317_1534:318-339_1074:340-751]	1	p4	(TTTC)5	20	2	21
comp92078_c0_seq1_len=1357_path=[733:0-640_1374:641-659_6066:660-1356]	1	p2	(TC)9	18	4	21
comp87498_c0_seq4_len=767_path=[702:0-339_1042:340-420_2386:421-428_1131:429-432_1135:433-437_2398:438-448_2412:449-453_2417:454-471_2435:472-475_2439:476-493_2457:494-662_2008:663-699_1359:700-766]	1	p4	(GTGA)5	20	745	764
comp52367_c0_seq1_len=228_path=[206:0-49_256:50-112_319:113-227]	1	p2	(TG)11	22	206	227
comp12997_c0_seq1_len=492_path=[1:0-212_214:213-491]	1	p4	(GAAA)5	20	473	492
comp86816_c0_seq4_len=993_path=[42:0-99_142:100-109_152:110-212_255:213-221_264:222-231_274:232-258_301:259-596_639:597-621_664:622-640_683:641-764_4637:765-766_4639:767-812_855:813-834_877:835-992]	1	p2	(TC)10	20	1	20
comp66303_c0_seq2_len=275_path=[285:0-91_941:92-274]	1	p3	(TTA)6	18	252	269
comp82074_c1_seq1_len=1033_path=[1343:0-24_1368:25-964_2308:965-1032]	1	p3	(ATC)6	18	1	18
comp101455_c0_seq7_len=830_path=[9762:0-13_9776:14-17_9780:18-31_9794:32-54_15562:55-202_15619:203-221_15638:222-222_9985:223-225_9988:226-829]	1	p3	(GAG)7	21	3	23
comp101455_c0_seq7_len=830_path=[9762:0-13_9776:14-17_9780:18-31_9794:32-54_15562:55-202_15619:203-221_15638:222-222_9985:223-225_9988:226-829]	2	p2	(GT)9	18	214	231
comp74898_c0_seq2_len=557_path=[1189:0-118_1083:119-142_1107:143-167_1132:168-168_1133:169-317_101:318-556]	1	p3	(GTA)6	18	228	245
comp36299_c0_seq1_len=333_path=[1:0-270_272:271-332]	1	p2	(TA)10	20	1	20
comp97641_c0_seq4_len=1152_path=[27:0-133_13298:134-135_4390:136-229_4484:230-263_4518:264-701_4956:702-725_4980:726-779_5034:780-803_5058:804-851_9767:852-857_11297:858-875_5130:876-881_5136:882-1082_10049:1083-1097_10064:1098-1106_5361:1107-1151]	1	p3	(GAA)7	21	1	21
comp97641_c0_seq4_len=1152_path=[27:0-133_13298:134-135_4390:136-229_4484:230-263_4518:264-701_4956:702-725_4980:726-779_5034:780-803_5058:804-851_9767:852-857_11297:858-875_5130:876-881_5136:882-1082_10049:1083-1097_10064:1098-1106_5361:1107-1151]	2	p4	(GTCT)6	24	82	105
comp71263_c0_seq1_len=520_path=[498:0-138_637:139-362_861:363-438_937:439-519]	1	p3	(ATA)7	21	1	21
comp94780_c1_seq2_len=991_path=[4016:0-335_19792:336-356_19813:357-368_5716:369-375_5723:376-384_5732:385-416_19854:417-422_5770:423-441_5789:442-653_14763:654-672_20354:673-675_20357:676-737_6085:738-756_6104:757-819_6167:820-834_6182:835-990]	1	p2	(GA)8	16	905	920
comp96053_c0_seq4_len=1330_path=[1:0-8_10:9-254_256:255-261_4945:262-386_4980:387-393_395:394-641_5119:642-658_2736:659-683_685:684-870_3033:871-884_883:885-989_5317:990-1003_2890:1004-1029_5358:1030-1037_5366:1038-1065_5394:1066-1153_1163:1154-1329]	1	p4	(CTTT)5	20	3	22
comp92579_c0_seq2_len=1251_path=[3:0-139_143:140-140_144:141-164_168:165-277_281:278-279_283:280-389_4568:390-393_4572:394-445_449:446-512_516:513-565_569:566-590_594:591-784_4726:785-789_3874:790-792_808:793-873_889:874-975_991:976-983_999:984-1025_4816:1026-1026_1042:1027-1028_1044:1029-1250]	1	p3	(TAA)6	18	1	18
comp92579_c1_seq1_len=330_path=[1268:0-329]	1	p2	(AG)8	16	1	16
comp86189_c0_seq2_len=583_path=[5146:0-165_9037:166-166_5313:167-170_5317:171-172_5319:173-192_5339:193-250_9529:251-255_9136:256-256_8156:257-270_6016:271-288_6034:289-458_6204:459-474_6220:475-514_6260:515-558_9532:559-582]	1	p3	(GAG)6	18	6	23
comp101086_c0_seq8_len=2167_path=[10465:0-318_6737:319-330_6749:331-343_13802:344-355_6774:356-437_11286:438-476_6877:477-485_6886:486-488_6889:489-678_13917:679-680_9500:681-721_9541:722-739_7111:740-765_13957:766-773_11642:774-784_7156:785-795_7167:796-844_13988:845-853_7226:854-1000_7374:1001-1437_7811:1438-1447_7821:1448-2166]	1	p3	(TAT)6	18	446	463
comp76902_c0_seq1_len=248_path=[2:0-77_80:78-150_793:151-158_161:159-247]	1	p4	(TGAT)5	20	66	85
comp87868_c0_seq3_len=600_path=[1202:0-66_1269:67-78_1281:79-134_1337:135-147_1350:148-179_4715:180-191_1394:192-219_4744:220-243_4768:244-246_4771:247-267_4792:268-279_3172:280-290_2235:291-292_2237:293-326_1553:327-599]	1	p4	(ATTT)5	20	470	489
comp100166_c0_seq5_len=4640_path=[4672:0-50_4723:51-118_4791:119-214_15290:215-219_4892:220-236_15306:237-243_4916:244-288_15357:289-290_15360:291-298_15368:299-300_4973:301-311_4984:312-539_15574:540-540_15575:541-542_5221:543-551_5230:552-914_5593:915-3355_8034:3356-3364_8043:3365-3367_8046:3368-3446_15875:3447-3450_11932:3451-3451_11933:3452-3471_8150:3472-3510_8189:3511-3511_8190:3512-3552_82…	1	p3	(GAA)7	21	1	21
comp96793_c0_seq2_len=1948_path=[2361:0-67_6719:68-77_2439:78-78_5428:79-124_6759:125-138_2531:139-142_2535:143-145_2538:146-152_2545:153-155_2548:156-179_2572:180-191_2584:192-249_2642:250-252_2645:253-259_4577:260-276_4594:277-303_2696:304-376_2769:377-400_2793:401-501_2894:502-525_2918:526-603_2996:604-627_3020:628-630_3023:631-654_3047:655-825_3218:826-849_3242:850-897_3290:898-900_3293:901-9…	1	p2	(GA)10	20	1	20
comp62901_c0_seq1_len=205_path=[1:0-70_72:71-204]	1	p4	(AACC)5	20	1	20
comp58067_c0_seq1_len=234_path=[1:0-233]	1	p2	(AT)9	18	212	229
comp83320_c1_seq1_len=310_path=[872:0-132_1737:133-150_1173:151-309]	1	p2	(AG)8	16	294	309
comp91915_c1_seq1_len=2043_path=[31:0-17_49:18-43_75:44-89_121:90-376_408:377-389_421:390-644_7087:645-799_831:800-800_832:801-824_856:825-1123_1155:1124-1127_1159:1128-1199_1231:1200-1314_1346:1315-1316_1348:1317-2042]	1	p3	(AAC)7	21	1	21
comp91915_c0_seq2_len=581_path=[4659:0-189_4849:190-201_4861:202-580]	1	p3	(AAC)7	21	560	580
comp98200_c0_seq2_len=1749_path=[2631:0-37_2669:38-71_8346:72-92_2724:93-93_2725:94-104_2736:105-129_8390:130-353_8445:354-372_3004:373-426_3058:427-433_8521:434-457_8548:458-479_1322:480-586_1429:587-608_1451:609-683_8659:684-687_8663:688-696_1539:697-703_1546:704-742_1585:743-746_1589:747-929_1772:930-937_1780:938-992_8833:993-1099_8900:1100-1110_1953:1111-1148_1991:1149-1249_2092:1250-1255_209…	1	p4	(CTTC)5	20	1	20
comp1194897_c0_seq1_len=309_path=[287:0-308]	1	p3	(GGT)6	18	49	66
comp76142_c0_seq1_len=764_path=[742:0-128_871:129-197_940:198-252_995:253-301_1044:302-318_1061:319-763]	1	p3	(GAG)7	21	3	23
comp1585191_c0_seq1_len=232_path=[210:0-231]	1	p2	(AT)8	16	200	215
comp748820_c0_seq1_len=939_path=[2:0-938]	1	p4	(ATCT)5	20	1	20
comp99240_c0_seq3_len=2132_path=[8049:0-66_8116:67-438_14676:439-439_14677:440-449_20:450-454_14705:455-581_14779:582-591_14789:592-765_336:766-772_343:773-843_14963:844-845_416:846-867_14998:868-878_15009:879-896_467:897-900_15040:901-910_15050:911-911_482:912-923_494:924-1022_15114:1023-1023_15110:1024-1046_617:1047-1444_1015:1445-1479_1050:1480-1496_1067:1497-1521_1092:1522-1564_1135:1565-1580…	1	p2	(CT)8	16	304	319
comp81752_c0_seq1_len=477_path=[459:0-334_1371:335-336_796:337-356_816:357-476]	1	p3	(CTT)6	18	1	18
comp80998_c0_seq1_len=386_path=[63:0-61_147:62-72_158:73-148_1521:149-152_238:153-160_246:161-181_267:182-187_273:188-203_289:204-204_290:205-224_310:225-225_311:226-241_817:242-249_825:250-265_841:266-281_366:282-385]	1	p4	(GGTT)5	20	63	82
comp84972_c0_seq1_len=461_path=[1030:0-21_1052:22-23_1054:24-32_4025:33-33_4026:34-54_1085:55-56_1087:57-96_1127:97-97_1128:98-384_1415:385-388_974:389-417_1003:418-418_1004:419-460]	1	p2	(TC)10	20	1	20
comp59772_c0_seq1_len=261_path=[1:0-70_478:71-112_114:113-260]	1	p4	(ATGG)5	20	1	20
comp87913_c0_seq2_len=1871_path=[1:0-59_63:60-496_500:497-515_519:516-588_592:589-643_647:644-667_671:668-685_7131:686-723_727:724-897_901:898-944_948:945-951_955:952-1003_1007:1004-1027_1031:1028-1167_1171:1168-1191_1195:1192-1344_1348:1345-1348_1352:1349-1582_1590:1583-1870]	1	p3	(CTC)6	18	224	241
comp98853_c1_seq3_len=1373_path=[171:0-93_265:94-108_6380:109-117_6389:118-165_337:166-174_346:175-183_355:184-361_536:362-367_542:368-397_6591:398-406_581:407-414_589:415-463_638:464-470_645:471-555_730:556-588_6662:589-599_774:600-628_803:629-659_834:660-673_6718:674-687_6733:688-692_867:693-703_878:704-739_914:740-762_937:763-763_938:764-889_6841:890-892_6844:893-910_1085:911-930_6870:931-1273…	1	p4	(TATC)5	20	1	20
comp98857_c0_seq3_len=1920_path=[1:0-92_94:93-103_105:104-131_133:132-133_135:134-206_8175:207-225_8194:226-228_8197:229-239_8208:240-253_3817:254-273_256:274-302_8245:303-309_8252:310-476_8339:477-483_8346:484-484_8347:485-485_8348:486-492_8355:493-506_489:507-507_3757:508-531_8390:532-621_8415:622-902_8621:903-906_8625:907-911_894:912-915_898:916-1028_8679:1029-1029_8680:1030-1044_8695:1045-143…	1	p3	(ACA)7	21	477	497
comp76772_c0_seq1_len=1084_path=[1:0-72_74:73-94_96:95-878_880:879-900_902:901-1083]	1	p3	(AAC)6	18	120	137
comp99579_c0_seq1_len=2221_path=[2199:0-217_2417:218-248_7992:249-286_2486:287-293_2493:294-379_2579:380-395_8083:396-499_2699:500-519_8837:520-799_8159:800-818_8886:819-832_8913:833-850_3050:851-863_8234:864-866_8237:867-874_8245:875-890_8261:891-895_8266:896-896_8268:897-908_8280:909-947_8319:948-952_3152:953-965_3165:966-1084_8370:1085-1168_8424:1169-1174_8430:1175-1175_8431:1176-1188_8444:118…	1	p2	(TG)10	20	4	23
comp99579_c0_seq1_len=2221_path=[2199:0-217_2417:218-248_7992:249-286_2486:287-293_2493:294-379_2579:380-395_8083:396-499_2699:500-519_8837:520-799_8159:800-818_8886:819-832_8913:833-850_3050:851-863_8234:864-866_8237:867-874_8245:875-890_8261:891-895_8266:896-896_8268:897-908_8280:909-947_8319:948-952_3152:953-965_3165:966-1084_8370:1085-1168_8424:1169-1174_8430:1175-1175_8431:1176-1188_8444:118…	2	p2	(TA)11	22	2199	2220
comp84030_c1_seq1_len=282_path=[887:0-51_487:52-99_812:100-125_560:126-152_587:153-161_596:162-281]	1	p4	(AATC)5	20	53	72
comp82907_c0_seq1_len=322_path=[3001:0-321]	1	p3	(GCA)7	21	1	21
comp71881_c0_seq6_len=348_path=[3147:0-75_3223:76-99_4561:100-347]	1	p4	(AGAT)5	20	1	20
comp86008_c0_seq2_len=2344_path=[2322:0-159_5449:160-522_2845:523-532_2855:533-2091_5694:2092-2094_4417:2095-2121_5717:2122-2343]	1	p2	(AG)11	22	1	22
comp101579_c0_seq2_len=4035_path=[4011:0-92_12733:93-175_12795:176-207_12841:208-208_12826:209-215_12833:216-217_12835:218-231_4238:232-369_12931:370-371_4378:372-596_12975:597-606_12985:607-607_12986:608-631_4638:632-647_4654:648-1790_5797:1791-1812_13053:1813-1871_13084:1872-1881_13094:1882-1905_5912:1906-2432_6439:2433-2436_6443:2437-2547_13309:2548-2548_13293:2549-2555_13300:2556-2679_6686:26…	1	p3	(AGT)6	18	705	722
comp89887_c0_seq10_len=520_path=[6954:0-26_1303:27-46_1323:47-118_1395:119-406_1683:407-485_1762:486-486_1763:487-519]	1	p4	(ACAT)5	20	1	20
comp77490_c0_seq3_len=258_path=[241:0-13_255:14-21_263:22-56_789:57-57_304:58-87_334:88-99_346:100-118_365:119-257]	1	p4	(ATAC)5	20	236	255
comp98665_c0_seq6_len=1795_path=[1786:0-195_1982:196-234_5908:235-235_2022:236-545_5978:546-546_5979:547-553_5986:554-590_2377:591-594_2381:595-973_2760:974-1198_2985:1199-1296_6229:1297-1308_4058:1309-1323_3110:1324-1365_3152:1366-1401_6279:1402-1412_3212:1413-1451_6323:1452-1456_6328:1457-1463_3258:1464-1482_6343:1483-1497_6358:1498-1519_6373:1520-1541_6395:1542-1543_6397:1544-1556_3695:1557-15…	1	p2	(AG)9	18	1723	1740
comp97444_c0_seq2_len=1938_path=[1923:0-295_2219:296-326_2250:327-399_2323:400-403_2327:404-522_2446:523-537_2461:538-963_9323:964-1126_3053:1127-1380_3307:1381-1387_3314:1388-1675_9629:1676-1681_3612:1682-1744_3675:1745-1812_3743:1813-1937]	1	p3	(CTT)6	18	1531	1548
comp94300_c0_seq2_len=1666_path=[1661:0-145_1813:146-200_5024:201-201_5025:202-218_5042:219-305_5100:306-353_2022:354-378_2047:379-503_2172:504-504_2173:505-528_2197:529-909_2578:910-910_2579:911-1319_2988:1320-1332_3001:1333-1493_5447:1494-1512_5466:1513-1665]	1	p4	(TCAC)5	20	1	20
comp87448_c1_seq6_len=2027_path=[5361:0-136_6471:137-191_7310:192-196_7315:197-210_7329:211-234_2552:235-254_2572:255-983_3301:984-1246_3564:1247-1265_3583:1266-1345_3663:1346-1358_3676:1359-2026]	1	p2	(TC)8	16	1	16
comp97902_c0_seq3_len=3757_path=[35:0-30_66:31-36_72:37-60_15079:61-85_121:86-96_132:97-253_15309:254-632_15520:633-640_676:641-797_833:798-801_837:802-1427_1463:1428-1826_15680:1827-1828_15682:1829-1855_8865:1856-1868_16130:1869-1904_15759:1905-1913_1949:1914-1918_1954:1919-1930_1966:1931-1956_15843:1957-1957_15844:1958-1967_2003:1968-2005_15840:2006-2803_2839:2804-2819_2855:2820-3427_3463:3428-…	1	c	(TTC)6tta(TTC)7	42	1	42
comp97402_c2_seq2_len=452_path=[2657:0-31_2689:32-47_2705:48-141_2799:142-146_2804:147-357_9573:358-451]	1	p4	(CTTT)5	20	1	20
comp97402_c2_seq2_len=452_path=[2657:0-31_2689:32-47_2705:48-141_2799:142-146_2804:147-357_9573:358-451]	2	p3	(TTA)7	21	432	452
comp97402_c1_seq9_len=1005_path=[1298:0-85_1384:86-86_1385:87-91_1390:92-174_1473:175-194_10301:195-231_10339:232-236_1535:237-250_10386:251-253_10389:254-262_10398:263-312_2542:313-329_1628:330-565_10711:566-566_10712:567-575_10721:576-670_1969:671-690_1989:691-696_1995:697-712_10791:713-724_10804:725-742_5811:743-748_5817:749-777_10870:778-785_10878:786-787_5850:788-802_10887:803-807_10892:808-…	1	p4	(TTTC)5	20	1	20
comp99807_c0_seq6_len=2707_path=[2566:0-121_2688:122-149_2716:150-161_2728:162-170_8517:171-194_2761:195-321_2888:322-323_2890:324-660_9917:661-665_9922:666-1144_3711:1145-1157_3724:1158-1839_10264:1840-1840_10265:1841-1841_10266:1842-1978_4545:1979-1997_4564:1998-2068_4635:2069-2069_4636:2070-2093_4660:2094-2257_10451:2258-2270_10464:2271-2380_4947:2381-2384_4951:2385-2420_10538:2421-2424_10542:…	1	p2	(GA)8	16	2468	2483
comp77947_c0_seq2_len=397_path=[142:0-61_204:62-85_1321:86-91_1327:92-113_256:114-120_263:121-140_1360:141-147_1235:148-150_594:151-396]	1	p3	(ATG)6	18	1	18
comp95484_c1_seq1_len=299_path=[4810:0-98_4909:99-108_4919:109-229_5040:230-251_5062:252-298]	1	p3	(GAA)6	18	4	21
[truncated: 1,787 more rows]

## Sheet: Tannin SSRs
Annotation	Index	Seq ID	Count	SSR start	SSR end	Motif	Motif len	SSR	SSR len
Chalcone-flavonone isomerase; K01859 chalcone isomerase [EC:5.5.1.6]	1	comp98952_c0_seq1	1	60	78	GCA	3	GCAGCAGCAGCAGCAGCA	18
isoflavone 2'-hydroxylase-like; K13260 isoflavone 2'-hydroxylase [EC:1.14.13.89]	2	comp98798_c1_seq2	1	26	46	AT	2	ATATATATATATATATATAT	20
caffeic acid 3-O-methyltransferase-like; K05279 flavonol 3-O-methyltransferase [EC:2.1.1.76]	3	comp91376_c0_seq1	1	1	19	TA	2	TATATATATATATATATA	18
C4H, CA4H, CYP73, CYP73A11; coumarate 4-hydroxylase (EC:1.14.13.11) and also Trans-cinnamate 4-monooxygenase; K00487 TRANS-CINNAMATE 4-MONOOXYGENASE [ec:1.14.13.11]	4	comp92478_c0_seq2	1	897	915	ATT	3	ATTATTATTATTATTATT	18
Onobrychis viciifolia flavonoid3-O-glucosyltransferase mRNA	5	comp100524_c0_seq32	1	1	21	CT	2	CTCTCTCTCTCTCTCTCTCT	20
Onobrychis viciifolia anthocyanidin synthase mRNA , ANS, leucoanthocyanidin dioxygenase	6	comp89492_c1_seq2	1	1	19	GCA	3	GCAGCAGCAGCAGCAGCA	18

## Sheet: Stats
Specifications
==============
Sequence source file: "final_SSRs_new_pipeline.fasta"
Definement of microsatellites (unit size / minimum number of repeats):
(2/8) (3/6) (4/5) (5/5) (6/5)
Maximal number of bases interrupting 2 SSRs in a compound microsatellite: 50
RESULTS OF MICROSATELLITE SEARCH
================================
Total number of sequences examined: 3575
Total size of examined sequences (bp): 4047768
Total number of identified SSRs: 3823
Number of SSR containing sequences: 3575
Number of sequences containing more than 1 SSR: 226
Number of SSRs present in compound formation: 37
Distribution to different repeat type classes
---------------------------------------------
Unit size	Number of SSRs
2	1519
3	1691
4	597
5	16
Frequency of identified SSR motifs
----------------------------------
Repeats	5	6	7	8	9	10	11	12	total
AC	-	-	-	17	13	10	6		46
AG	-	-	-	103	99	79	17	1	299
AT	-	-	-	69	54	56	12		191
CA	-	-	-	21	16	8	5		50
CT	-	-	-	61	61	51	17		190
GA	-	-	-	71	91	74	25	1	262
GT	-	-	-	21	19	8	8		56
TA	-	-	-	60	59	37	14		170
TC	-	-	-	70	68	63	11		212
TG	-	-	-	17	11	12	3		43
AAC	-	23	10						33
AAG	-	67	22	1					90
AAT	-	37	11	1					49
ACA	-	19	9						28
ACC	-	15	6						21
ACG	-	1							1
ACT	-	15	7						22
AGA	-	74	33						107
AGC	-	12	4						16
AGG	-	10	3	1					14
AGT	-	32	6						38
ATA	-	33	13						46
ATC	-	27	12						39
ATG	-	17	8	2					27
ATT	-	35	11						46
CAA	-	19	4	1					24
CAC	-	13	4						17
CAG	-	9	4						13
CAT	-	16	4						20
CCA	-	13	5	1					19
CCG	-	1							1
CCT	-	11	7						18
CGA	-	1		1					2
CGG	-		2						2
CTA	-	4	4						8
CTC	-	13	5	1					19
CTG	-	13	3						16
CTT	-	47	17	1					65
GAA	-	89	22						111
GAC	-	2							2
GAG	-	30	14						44
GAT	-	33	9	1					43
GCA	-	20	8						28
GCG	-	1	1						2
GCT	-	12	4	1					17
GGA	-	21	12						33
GGC	-		1						1
GGT	-	11	5	1					17
GTA	-	33	10						43
GTC	-	1		1					2
GTG	-	18	4						22
GTT	-	18	12	1					31
TAA	-	20	16	1					37
TAC	-	26	7	1					34
TAG	-	15	3						18
TAT	-	22	10	1					33
TCA	-	17	12						29
TCC	-	21	2	1					24
TCG	-	2							2
TCT	-	62	10	1					73
TGA	-	15	14						29
TGC	-	17	9						26
TGG	-	11	1	1					13
TGT	-	11	9						20
TTA	-	22	13	1					36
TTC	-	61	30						91
TTG	-	21	6	2					29
AAAC	5	1							6
AAAG	15	1							16
AAAT	10								10
AACA	2								2
AACC	2	1							3
AACG	1								1
AACT	2								2
AAGA	17								17
AAGC	1	1							2
AAGG	4								4
AATA	4	1							5
AATC	4								4
AATG	3	1							4
AATT	3								3
ACAA	6								6
ACAG	3								3
ACAT	3								3
ACCA	1	1							2
ACCT	1								1
ACTC	4								4
ACTG	1								1
AGAA	16	1							17
AGAC	2								2
AGAT	5								5
AGCA	1								1
AGCC	2								2
AGCG	2								2
AGCT	5								5
AGGA	2								2
AGGC	3								3
AGGT	2								2
AGTG	7	1							8
AGTT	1								1
ATAA	8	2							10
ATAC	5	1							6
ATAG	7								7
ATCA	4								4
ATCC	3	1							4
ATCT	11	1							12
ATGA	4								4
ATGG	1								1
ATGT	4								4
ATTA	9	1							10
ATTC	6								6
ATTG	1								1
ATTT	8								8
CAAA	3	1							4
CAAC	1								1
CACT	5								5
CAGC	2								2
CAGG	1								1
CATA	2								2
CATC	2	1							3
CATT	4								4
CCAA	2								2
CCAG	1								1
CCAT	1								1
CCGA	1								1
[truncated: 169 more rows]
