# Supplementary material for: De-novo transcriptome assembly for gene identification, analysis, annotation, and molecular marker discovery in Onobrychis viciifolia
Source: BMC Genomics. 2016 Sep 26;17:756. doi: 10.1186/s12864-016-3083-6 (PMC5037894; doi:10.1186/s12864-016-3083-6)
Supplement: Additional file 6: — SNP polymorphisms in the five sainfoin transcript assemblies. A csv file listing putative SNP variants identified in one or more of the five sainfoin transcriptome assemblies. (CSV 6315 kb) [file 12864_2016_3083_MOESM6_ESM.csv]

Sequence_ID	Reference_Position	Type	Length	Reference_Allele	Alternative_Allele	Zygosity	Count	Coverage	Frequency	Forward_reverse_balance	Average_quality
comp100001_c0_seq2	681	SNV	1	T	C	Heterozygous	24	131	18.32061069	0.407407407	35.37037037
comp100001_c0_seq2	781	SNV	1	C	T	Heterozygous	64	150	42.66666667	0.434210526	36.65789474
comp100001_c0_seq2	846	SNV	1	C	T	Heterozygous	41	148	27.7027027	0.483870968	37.61290323
comp100001_c0_seq2	978	SNV	1	A	G	Heterozygous	43	139	30.9352518	0.450980392	37.49019608
comp100001_c0_seq2	1514	SNV	1	A	C	Heterozygous	31	125	24.8	0.305555556	39.11111111
comp100002_c0_seq2	498	SNV	1	C	G	Homozygous	22	22	100	0.392857143	36.32142857
comp100003_c0_seq3	520	SNV	1	T	A	Homozygous	27	30	90	0.4	37.82857143
comp100003_c0_seq3	252	SNV	1	C	A	Homozygous	20	23	86.95652174	0.448275862	37.06896552
comp100003_c0_seq3	280	SNV	1	A	G	Heterozygous	20	24	83.33333333	0.44	34.08
comp100005_c0_seq7	64	SNV	1	A	T	Heterozygous	30	50	60	0.486486486	37.02702703
comp100007_c0_seq1	2386	SNV	1	C	A	Heterozygous	32	45	71.11111111	0.416666667	38.47222222
comp100007_c1_seq5	256	SNV	1	C	G	Heterozygous	41	130	31.53846154	0.421052632	37.92982456
comp100007_c1_seq5	544	SNV	1	G	T	Heterozygous	40	70	57.14285714	0.5	38.20833333
comp100007_c1_seq5	309	SNV	1	T	C	Heterozygous	26	43	60.46511628	0.444444444	38.40740741
comp100007_c1_seq5	477	SNV	1	T	A	Heterozygous	32	66	48.48484848	0.432432432	35.97297297
comp100007_c1_seq5	492	SNV	1	C	A	Heterozygous	34	72	47.22222222	0.425	35.45
comp100007_c1_seq5	496	SNV	1	A	G	Heterozygous	34	68	50	0.425	36.825
comp100007_c1_seq5	292	SNV	1	A	T	Heterozygous	31	47	65.95744681	0.472222222	37.63888889
comp100011_c1_seq8	810	SNV	1	A	G	Heterozygous	20	25	80	0.384615385	37.5
comp100011_c1_seq8	1181	SNV	1	T	C	Heterozygous	24	33	72.72727273	0.34375	37.90625
comp100012_c0_seq3	863	SNV	1	C	T	Heterozygous	28	50	56	0.454545455	38.18181818
comp100013_c0_seq3	315	SNV	1	T	C	Heterozygous	27	42	64.28571429	0.428571429	38.28571429
comp100013_c0_seq3	2287	SNV	1	A	G	Heterozygous	22	50	44	0.5	37.96153846
comp100013_c0_seq3	3016	SNV	1	A	T	Heterozygous	33	45	73.33333333	0.463414634	35.85365854
comp100013_c0_seq3	3246	SNV	1	T	G	Heterozygous	34	48	70.83333333	0.463414634	36.68292683
comp100013_c0_seq3	1966	SNV	1	C	T	Heterozygous	21	35	60	0.379310345	37.44827586
comp100013_c0_seq3	2992	SNV	1	A	G	Heterozygous	21	36	58.33333333	0.466666667	37.06666667
comp100014_c0_seq7	104	SNV	1	C	A	Homozygous	20	21	95.23809524	0.444444444	38
comp100014_c0_seq7	126	SNV	1	G	A	Homozygous	23	23	100	0.448275862	38.4137931
comp100014_c0_seq7	143	SNV	1	G	C	Homozygous	23	23	100	0.464285714	38.60714286
comp100014_c0_seq7	186	SNV	1	A	G	Homozygous	20	20	100	0.423076923	38
comp100014_c0_seq7	189	SNV	1	T	C	Homozygous	20	20	100	0.423076923	38.03846154
comp100015_c0_seq1	4733	SNV	1	T	C	Heterozygous	23	53	43.39622642	0.481481481	38.77777778
comp100015_c0_seq1	3307	SNV	1	C	T	Heterozygous	21	26	80.76923077	0.407407407	38.62962963
comp100015_c0_seq1	5124	SNV	1	T	C	Heterozygous	23	36	63.88888889	0.484848485	38.27272727
comp100015_c0_seq1	5154	SNV	1	C	T	Heterozygous	27	31	87.09677419	0.323529412	39.58823529
comp100016_c0_seq2	462	SNV	1	G	A	Homozygous	65	65	100	0.463414634	36.2195122
comp100016_c0_seq2	1498	SNV	1	G	T	Homozygous	58	58	100	0.447761194	37.68656716
comp100016_c0_seq2	1622	SNV	1	T	A	Heterozygous	54	70	77.14285714	0.432835821	37.6119403
comp100016_c0_seq2	932	SNV	1	C	G	Heterozygous	25	84	29.76190476	0.387096774	37.29032258
comp100016_c0_seq2	1144	SNV	1	T	C	Heterozygous	26	96	27.08333333	0.466666667	38.16666667
comp100016_c0_seq2	1725	SNV	1	G	A	Heterozygous	45	143	31.46853147	0.367647059	37.67647059
comp100018_c0_seq2	2324	SNV	1	A	G	Heterozygous	25	126	19.84126984	0	38.84
comp100018_c0_seq2	156	SNV	1	G	C	Homozygous	50	50	100	0.074074074	38.42592593
comp100018_c0_seq2	178	SNV	1	A	G	Heterozygous	43	84	51.19047619	0.192307692	39.03846154
comp100019_c0_seq2	1485	SNV	1	G	T	Heterozygous	22	38	57.89473684	0.483870968	38.22580645
comp100019_c0_seq2	3393	SNV	1	A	T	Heterozygous	20	47	42.55319149	0.434782609	37.91304348
comp100019_c0_seq2	124	SNV	1	A	G	Heterozygous	20	39	51.28205128	0.296296296	36.92592593
comp100019_c0_seq2	2728	SNV	1	C	T	Heterozygous	37	48	77.08333333	0.47826087	37.65217391
comp100019_c0_seq2	2892	SNV	1	T	C	Heterozygous	23	31	74.19354839	0.481481481	38.33333333
comp100022_c0_seq8	2999	SNV	1	G	T	Homozygous	68	68	100	0.068493151	38.35616438
comp100022_c0_seq8	3010	SNV	1	A	G	Heterozygous	21	60	35	0.125	38.29166667
comp100022_c0_seq8	2570	SNV	1	C	T	Heterozygous	113	148	76.35135135	0.344	34.296
comp100022_c0_seq8	2573	SNV	1	T	A	Heterozygous	50	140	35.71428571	0.466666667	32.88333333
comp100024_c1_seq1	33	SNV	1	C	T	Heterozygous	25	51	49.01960784	0.451612903	35.61290323
comp100024_c1_seq1	108	SNV	1	A	G	Heterozygous	30	59	50.84745763	0.5	37.88235294
comp100024_c1_seq1	384	SNV	1	G	C	Heterozygous	22	45	48.88888889	0.32	37.44
comp100024_c1_seq1	192	SNV	1	C	T	Heterozygous	26	46	56.52173913	0.470588235	37.58823529
comp100024_c2_seq1	175	SNV	1	T	C	Homozygous	28	28	100	0.5	38.40625
comp100024_c2_seq1	793	SNV	1	A	C	Homozygous	34	35	97.14285714	0.4	38.22222222
comp100024_c2_seq1	956	SNV	1	G	A	Heterozygous	35	44	79.54545455	0.391304348	36.89130435
comp100024_c2_seq1	958	SNV	1	G	A	Heterozygous	35	44	79.54545455	0.391304348	36.2173913
comp100024_c2_seq1	376	SNV	1	G	A	Heterozygous	25	32	78.125	0.344827586	38.31034483
comp100024_c2_seq1	391	SNV	1	G	A	Homozygous	27	27	100	0.290322581	38.22580645
comp100024_c2_seq1	488	SNV	1	C	T	Heterozygous	20	43	46.51162791	0.48	35.96
comp100024_c2_seq1	511	SNV	1	C	T	Heterozygous	31	37	83.78378378	0.432432432	37.62162162
comp100025_c0_seq9	248	SNV	1	G	C	Homozygous	76	79	96.20253165	0.284210526	36.68421053
comp100025_c0_seq9	330	SNV	1	C	G	Heterozygous	40	125	32	0.5	38.69565217
comp100026_c1_seq8	273	SNV	1	T	C	Heterozygous	39	116	33.62068966	0.403508772	35.78947368
comp100026_c1_seq8	333	SNV	1	T	A	Heterozygous	56	114	49.12280702	0.378787879	39.16666667
comp100026_c1_seq8	342	SNV	1	A	G	Heterozygous	63	121	52.0661157	0.447368421	39.11842105
comp100026_c2_seq4	1156	SNV	1	C	G	Heterozygous	72	104	69.23076923	0.402439024	37.51219512
comp100026_c2_seq4	1158	SNV	1	C	A	Heterozygous	72	103	69.90291262	0.402439024	37.67073171
comp100027_c0_seq12	51	SNV	1	C	G	Heterozygous	23	34	67.64705882	0.483870968	36.61290323
comp100030_c0_seq20	265	SNV	1	G	C	Heterozygous	25	48	52.08333333	0.35483871	36.58064516
comp100030_c0_seq20	505	SNV	1	T	G	Heterozygous	20	32	62.5	0.461538462	37.42307692
comp100032_c0_seq17	688	SNV	1	G	A	Heterozygous	20	29	68.96551724	0.44	37.52
comp100032_c0_seq17	727	SNV	1	T	G	Heterozygous	26	36	72.22222222	0.448275862	37.34482759
comp100032_c0_seq17	782	SNV	1	A	G	Heterozygous	22	31	70.96774194	0.483870968	37.41935484
comp100032_c0_seq17	970	SNV	1	G	A	Heterozygous	25	30	83.33333333	0.482758621	37.65517241
comp100032_c0_seq17	975	SNV	1	T	C	Homozygous	24	24	100	0.482758621	37.51724138
comp100033_c0_seq1	12	SNV	1	A	C	Heterozygous	27	85	31.76470588	0.482758621	35.86206897
comp100033_c0_seq1	298	SNV	1	T	A	Heterozygous	44	140	31.42857143	0.480769231	39.15384615
comp100033_c0_seq1	799	SNV	1	C	T	Heterozygous	50	126	39.68253968	0.47761194	37.73134328
comp100033_c0_seq1	839	SNV	1	A	C	Heterozygous	21	109	19.26605505	0.36	38.48
comp100033_c0_seq1	880	SNV	1	G	A	Heterozygous	21	49	42.85714286	0.25	37.33333333
comp100033_c0_seq1	869	SNV	1	G	T	Heterozygous	41	74	55.40540541	0.276595745	37.08510638
comp100033_c0_seq1	909	SNV	1	G	T	Heterozygous	29	40	72.5	0.212121212	37.36363636
comp100033_c1_seq2	808	SNV	1	A	T	Heterozygous	30	87	34.48275862	0.263157895	37.89473684
comp100033_c1_seq2	836	SNV	1	G	C	Heterozygous	24	70	34.28571429	0.294117647	38.29411765
comp100033_c1_seq2	888	SNV	1	G	A	Homozygous	22	22	100	0.043478261	39.39130435
comp100033_c1_seq2	753	SNV	1	T	C	Heterozygous	26	88	29.54545455	0.242424242	38
comp100033_c1_seq2	791	SNV	1	T	C	Heterozygous	56	72	77.77777778	0.5	39
comp100033_c1_seq2	814	SNV	1	A	G	Heterozygous	57	70	81.42857143	0.397849462	39.33333333
comp100034_c0_seq19	192	SNV	1	G	C	Homozygous	27	27	100	0.388888889	39.19444444
comp100034_c0_seq19	199	SNV	1	T	C	Homozygous	32	33	96.96969697	0.43902439	38.63414634
comp100034_c0_seq19	214	SNV	1	C	A	Homozygous	38	39	97.43589744	0.396226415	38.83018868
comp100035_c0_seq27	1033	SNV	1	C	A	Homozygous	22	22	100	0.461538462	38.84615385
comp100036_c0_seq6	2001	SNV	1	G	A	Heterozygous	22	34	64.70588235	0.48	36.96
comp100037_c0_seq2	382	SNV	1	A	C	Heterozygous	36	107	33.64485981	0.489361702	38.42553191
comp100037_c0_seq2	564	SNV	1	A	C	Heterozygous	26	67	38.80597015	0.457142857	37.37142857
comp100037_c0_seq2	641	SNV	1	T	A	Heterozygous	25	52	48.07692308	0.321428571	37.39285714
comp100037_c0_seq2	1798	SNV	1	G	A	Heterozygous	53	107	49.53271028	0.317460317	38.93650794
comp100037_c0_seq2	344	SNV	1	C	T	Heterozygous	38	77	49.35064935	0.326530612	37.6122449
comp100037_c0_seq2	347	SNV	1	T	C	Heterozygous	35	79	44.30379747	0.347826087	37.97826087
comp100037_c0_seq2	473	SNV	1	C	T	Heterozygous	63	131	48.09160305	0.458823529	38.21176471
comp100037_c0_seq2	1787	SNV	1	A	G	Heterozygous	21	122	17.21311475	0.318181818	39.45454545
comp100038_c1_seq2	137	SNV	1	G	C	Heterozygous	31	43	72.09302326	0.363636364	38.15151515
comp100040_c1_seq4	564	SNV	1	G	T	Homozygous	33	34	97.05882353	0.390243902	37.80487805
comp100040_c1_seq4	615	SNV	1	C	T	Homozygous	27	28	96.42857143	0.470588235	38.23529412
comp100040_c1_seq4	636	SNV	1	G	A	Homozygous	21	21	100	0.5	39.03333333
comp100040_c1_seq4	1057	SNV	1	G	A	Homozygous	23	23	100	0.344827586	37.44827586
comp100040_c1_seq4	797	SNV	1	C	T	Heterozygous	20	24	83.33333333	0.461538462	38.61538462
comp100040_c1_seq4	963	SNV	1	G	A	Homozygous	20	22	90.90909091	0.458333333	37.54166667
comp100040_c1_seq4	501	SNV	1	C	A	Homozygous	24	24	100	0.40625	32.65625
comp100040_c1_seq4	1089	SNV	1	A	T	Heterozygous	21	41	51.2195122	0.4	38.24
comp100040_c1_seq4	1105	SNV	1	G	A	Homozygous	42	42	100	0.461538462	37.01923077
comp100041_c2_seq3	48	SNV	1	G	A	Heterozygous	89	127	70.07874016	0.444444444	37.4957265
comp100041_c2_seq3	65	SNV	1	G	A	Heterozygous	34	138	24.63768116	0.409090909	34.93181818
comp100041_c2_seq3	67	SNV	1	A	G	Heterozygous	34	139	24.46043165	0.409090909	35.79545455
comp100041_c2_seq3	68	SNV	1	G	A	Heterozygous	38	138	27.53623188	0.464285714	36.21428571
comp100041_c2_seq3	186	SNV	1	T	C	Heterozygous	63	130	48.46153846	0.453333333	36.72
comp100041_c2_seq3	1262	SNV	1	A	C	Heterozygous	23	81	28.39506173	0.433333333	37.8
comp100041_c2_seq3	153	SNV	1	C	T	Heterozygous	30	119	25.21008403	0.387096774	36.58064516
comp100041_c2_seq3	657	SNV	1	T	C	Heterozygous	24	128	18.75	0.379310345	37.48275862
comp100041_c2_seq3	1336	SNV	1	C	T	Heterozygous	27	85	31.76470588	0.257142857	38.97142857
comp100043_c0_seq29	101	SNV	1	A	C	Heterozygous	20	24	83.33333333	0.4	35.3
comp100043_c0_seq29	150	SNV	1	G	C	Heterozygous	24	33	72.72727273	0.25	37.28571429
comp100043_c0_seq29	211	SNV	1	C	A	Homozygous	25	25	100	0.5	37.76923077
comp100043_c0_seq29	225	SNV	1	C	T	Homozygous	20	20	100	0.4	37.6
comp100045_c0_seq25	274	SNV	1	C	A	Homozygous	104	104	100	0.446428571	37.6875
comp100045_c0_seq25	602	SNV	1	A	T	Heterozygous	40	138	28.98550725	0.2	38.16
comp100045_c0_seq25	615	SNV	1	C	G	Heterozygous	30	116	25.86206897	0.142857143	37.71428571
comp100045_c0_seq25	632	SNV	1	G	C	Heterozygous	21	70	30	0.125	37.25
comp100045_c0_seq25	618	SNV	1	C	A	Heterozygous	46	61	75.40983607	0.25	38.14285714
comp100045_c0_seq25	813	SNV	1	G	A	Heterozygous	21	26	80.76923077	0.285714286	35.66666667
comp100048_c0_seq1	230	SNV	1	T	G	Heterozygous	21	42	50	0.419354839	38.87096774
comp100048_c0_seq1	980	SNV	1	T	C	Homozygous	44	44	100	0.5	37.3
comp100048_c0_seq1	1101	SNV	1	A	G	Heterozygous	27	63	42.85714286	0.41025641	36.38461538
comp100048_c0_seq1	1146	SNV	1	G	A	Heterozygous	27	68	39.70588235	0.45	37.775
comp100048_c0_seq1	2129	SNV	1	G	T	Heterozygous	39	53	73.58490566	0.41509434	37.41509434
comp100051_c0_seq8	488	SNV	1	G	A	Homozygous	22	24	91.66666667	0.464285714	35.64285714
comp100051_c0_seq8	510	SNV	1	C	T	Homozygous	20	20	100	0.461538462	34.73076923
comp100053_c0_seq1	1033	SNV	1	A	T	Homozygous	22	22	100	0.423076923	39.42307692
comp100055_c1_seq87	445	SNV	1	A	G	Heterozygous	24	75	32	0.413793103	37.37931034
comp100055_c1_seq87	243	SNV	1	A	G	Heterozygous	26	53	49.05660377	0.419354839	36.32258065
comp100055_c1_seq87	360	SNV	1	G	T	Homozygous	22	22	100	0.423076923	38.23076923
comp100056_c0_seq10	171	SNV	1	G	T	Homozygous	34	34	100	0.43902439	37.24390244
comp100056_c0_seq10	49	SNV	1	G	A	Heterozygous	31	35	88.57142857	0	38.09677419
comp100056_c3_seq1	398	SNV	1	C	T	Heterozygous	30	86	34.88372093	0.452380952	40.16666667
comp100056_c3_seq1	403	SNV	1	A	T	Heterozygous	31	85	36.47058824	0.465116279	39.65116279
comp100056_c3_seq1	408	SNV	1	T	A	Heterozygous	37	88	42.04545455	0.454545455	38.76363636
comp100056_c3_seq1	411	SNV	1	A	G	Heterozygous	37	88	42.04545455	0.454545455	38.74545455
comp100058_c0_seq4	627	SNV	1	A	C	Heterozygous	24	33	72.72727273	0.387096774	37.93548387
comp100058_c0_seq4	548	SNV	1	G	C	Homozygous	29	29	100	0.333333333	38
comp100058_c0_seq4	539	SNV	1	G	C	Heterozygous	21	38	55.26315789	0.407407407	37.51851852
comp100058_c0_seq4	952	SNV	1	C	A	Homozygous	25	28	89.28571429	0.35483871	38.19354839
comp100058_c0_seq4	1043	SNV	1	T	A	Heterozygous	25	44	56.81818182	0.35483871	36.29032258
comp100058_c1_seq6	359	SNV	1	G	A	Heterozygous	31	36	86.11111111	0.428571429	36.97142857
comp100058_c1_seq6	398	SNV	1	T	G	Heterozygous	25	29	86.20689655	0.44	36.33333333
comp100059_c0_seq7	67	SNV	1	A	G	Heterozygous	20	43	46.51162791	0.409090909	39.31818182
comp100059_c0_seq7	79	SNV	1	T	C	Heterozygous	20	43	46.51162791	0.409090909	39.09090909
comp100059_c0_seq7	109	SNV	1	T	G	Heterozygous	25	47	53.19148936	0.413793103	37.51724138
comp100059_c0_seq7	133	SNV	1	T	C	Heterozygous	21	42	50	0.347826087	37
comp100059_c0_seq7	136	SNV	1	A	T	Heterozygous	21	42	50	0.347826087	37.39130435
comp100060_c0_seq9	98	SNV	1	A	T	Heterozygous	34	50	68	0.479166667	37.85416667
comp100060_c0_seq9	107	SNV	1	G	A	Heterozygous	41	52	78.84615385	0.475409836	37.70491803
comp100060_c0_seq9	169	SNV	1	G	T	Heterozygous	49	60	81.66666667	0.5	38.01724138
comp100060_c0_seq9	715	SNV	1	C	T	Heterozygous	30	34	88.23529412	0.477272727	37.27272727
comp100060_c0_seq9	550	SNV	1	C	G	Heterozygous	21	27	77.77777778	0.5	37.07142857
comp100060_c0_seq9	668	SNV	1	G	A	Heterozygous	23	36	63.88888889	0.322580645	35.12903226
comp100061_c0_seq9	343	SNV	1	T	C	Heterozygous	20	34	58.82352941	0.423076923	37.23076923
comp100061_c0_seq9	375	SNV	1	A	G	Heterozygous	21	27	77.77777778	0.444444444	35.18518519
comp100061_c0_seq9	932	SNV	1	T	C	Heterozygous	28	47	59.57446809	0.432432432	38.24324324
comp100061_c0_seq9	987	SNV	1	G	A	Heterozygous	25	41	60.97560976	0.464285714	38.32142857
comp100063_c0_seq28	190	SNV	1	C	T	Heterozygous	27	40	67.5	0.40625	37.15625
comp100063_c0_seq28	1486	SNV	1	T	G	Heterozygous	22	34	64.70588235	0.346153846	39.30769231
comp100063_c0_seq28	1527	SNV	1	G	A	Heterozygous	20	28	71.42857143	0.291666667	38.04166667
comp100063_c0_seq28	151	SNV	1	T	A	Heterozygous	25	52	48.07692308	0.321428571	37.78571429
comp100064_c0_seq2	1930	SNV	1	T	C	Homozygous	145	146	99.31506849	0.393548387	34.27741935
comp100064_c0_seq2	1640	SNV	1	T	C	Heterozygous	27	148	18.24324324	0.464285714	37.75
comp100065_c0_seq18	116	SNV	1	T	C	Heterozygous	22	117	18.8034188	0.346153846	37.92307692
comp100065_c0_seq18	185	SNV	1	A	G	Homozygous	140	148	94.59459459	0.449704142	37.79289941
comp100065_c0_seq18	530	SNV	1	T	A	Heterozygous	21	141	14.89361702	0.464285714	38.25
comp100065_c0_seq18	704	SNV	1	G	C	Homozygous	103	112	91.96428571	0.5	38.175
comp100065_c0_seq18	514	SNV	1	T	C	Heterozygous	27	131	20.61068702	0.416666667	38.61111111
comp100069_c0_seq2	238	SNV	1	C	T	Heterozygous	64	79	81.01265823	0.126760563	38.42253521
comp100069_c0_seq2	282	SNV	1	T	A	Heterozygous	52	64	81.25	0.125	37.19642857
comp100069_c0_seq2	1723	SNV	1	G	A	Heterozygous	82	139	58.99280576	0.1875	38.20833333
comp100069_c0_seq2	1755	SNV	1	G	A	Heterozygous	46	123	37.39837398	0.166666667	38.2037037
comp100069_c0_seq2	313	SNV	1	T	C	Heterozygous	23	35	65.71428571	0.464285714	36.46428571
comp100069_c0_seq2	1713	SNV	1	A	T	Heterozygous	22	133	16.54135338	0.043478261	38.73913043
comp100069_c0_seq2	1719	SNV	1	A	T	Heterozygous	23	127	18.11023622	0.041666667	38.83333333
comp100069_c1_seq1	114	SNV	1	G	C	Heterozygous	32	67	47.76119403	0.03030303	38.60606061
comp100069_c1_seq1	150	SNV	1	A	G	Heterozygous	55	119	46.21848739	0.169230769	38.13846154
comp100070_c0_seq3	370	SNV	1	G	A	Heterozygous	20	36	55.55555556	0.384615385	36.38461538
comp100070_c0_seq3	1002	SNV	1	T	C	Homozygous	27	28	96.42857143	0.5	37.5625
comp100070_c0_seq3	1020	SNV	1	T	C	Homozygous	31	32	96.875	0.43902439	38.02439024
comp100071_c0_seq3	1175	SNV	1	T	A	Homozygous	95	102	93.1372549	0.352941176	38.11764706
comp100071_c0_seq3	1700	SNV	1	A	G	Heterozygous	71	143	49.65034965	0.5	37.20833333
comp100071_c0_seq3	1748	SNV	1	A	G	Heterozygous	59	107	55.14018692	0.096774194	38.29032258
comp100071_c0_seq3	1783	SNV	1	A	T	Heterozygous	43	84	51.19047619	0.022727273	39.18181818
comp100071_c0_seq3	1811	SNV	1	T	A	Heterozygous	30	61	49.18032787	0	39.46666667
comp100072_c0_seq2	618	SNV	1	A	G	Heterozygous	36	140	25.71428571	0.479166667	35.79166667
comp100072_c0_seq2	636	SNV	1	C	T	Heterozygous	76	150	50.66666667	0.480769231	35.07692308
comp100072_c0_seq2	1178	SNV	1	A	C	Heterozygous	31	68	45.58823529	0.454545455	37.33333333
comp100076_c0_seq3	10	SNV	1	A	C	Heterozygous	27	70	38.57142857	0.074074074	38.62962963
comp100076_c0_seq3	26	SNV	1	A	T	Heterozygous	56	121	46.28099174	0.415384615	38.06153846
comp100076_c0_seq3	210	SNV	1	G	T	Heterozygous	60	141	42.55319149	0.281690141	37.08450704
comp100076_c0_seq3	213	SNV	1	T	C	Heterozygous	60	136	44.11764706	0.281690141	37.14084507
comp100076_c0_seq3	234	SNV	1	C	T	Heterozygous	27	97	27.83505155	0.214285714	37.5
comp100077_c0_seq7	560	SNV	1	G	A	Heterozygous	29	35	82.85714286	0.405405405	37.91891892
comp100079_c0_seq3	288	SNV	1	A	C	Heterozygous	21	41	51.2195122	0.483870968	37
comp100079_c0_seq3	296	SNV	1	G	A	Heterozygous	21	41	51.2195122	0.448275862	36.5862069
comp100079_c0_seq3	229	SNV	1	C	A	Homozygous	33	33	100	0.465116279	37.65116279
comp100080_c0_seq2	1173	SNV	1	G	A	Homozygous	27	27	100	0.454545455	36.87878788
comp100080_c0_seq2	2005	SNV	1	T	C	Homozygous	30	30	100	0.416666667	38.80555556
comp100080_c0_seq2	2015	SNV	1	A	T	Heterozygous	30	34	88.23529412	0.315789474	38.23684211
comp100080_c0_seq2	2078	SNV	1	G	A	Homozygous	20	20	100	0.095238095	35.19047619
comp100081_c0_seq2	1647	SNV	1	C	A	Heterozygous	23	47	48.93617021	0.115384615	36.92307692
comp100081_c0_seq2	1324	SNV	1	G	A	Heterozygous	21	147	14.28571429	0.333333333	35.54166667
comp100081_c0_seq2	1366	SNV	1	G	T	Heterozygous	25	138	18.11594203	0.5	32.40625
comp100081_c0_seq2	1645	SNV	1	T	A	Heterozygous	81	98	82.65306122	0.25	38.47222222
comp100083_c0_seq66	180	SNV	1	T	G	Homozygous	21	21	100	0.407407407	36.55555556
comp100083_c0_seq66	1251	SNV	1	A	C	Heterozygous	22	28	78.57142857	0.419354839	37.29032258
comp100083_c0_seq66	975	SNV	1	T	C	Heterozygous	29	45	64.44444444	0.470588235	37.29411765
comp100083_c0_seq66	1296	SNV	1	A	C	Heterozygous	23	34	67.64705882	0.464285714	37.21428571
comp100084_c0_seq2	25	SNV	1	C	A	Heterozygous	30	40	75	0.4375	38.125
comp100084_c0_seq2	286	SNV	1	G	A	Heterozygous	22	73	30.1369863	0.393939394	36.03030303
comp100084_c0_seq2	726	SNV	1	T	G	Heterozygous	24	88	27.27272727	0.40625	36.59375
comp100084_c0_seq2	353	SNV	1	A	T	Heterozygous	38	87	43.67816092	0.448979592	36.04081633
comp100084_c0_seq2	469	SNV	1	C	T	Heterozygous	35	89	39.3258427	0.469387755	36.40816327
comp100084_c0_seq2	527	SNV	1	A	T	Heterozygous	31	104	29.80769231	0.486486486	37.75675676
comp100084_c0_seq2	717	SNV	1	G	A	Heterozygous	21	80	26.25	0.363636364	37.96969697
comp100084_c0_seq2	882	SNV	1	G	A	Heterozygous	21	83	25.30120482	0.407407407	38.62962963
comp100084_c0_seq2	905	SNV	1	G	T	Heterozygous	21	81	25.92592593	0.482758621	36.68965517
comp100084_c1_seq24	38	SNV	1	T	A	Heterozygous	31	81	38.27160494	0.305555556	37.72222222
comp100084_c1_seq24	60	SNV	1	A	G	Heterozygous	35	99	35.35353535	0.292682927	37.97560976
comp100084_c1_seq24	93	SNV	1	A	T	Heterozygous	42	134	31.34328358	0.327272727	36.74545455
comp100084_c1_seq24	95	SNV	1	C	T	Heterozygous	42	131	32.0610687	0.327272727	37.14545455
comp100084_c1_seq24	99	SNV	1	T	C	Heterozygous	43	135	31.85185185	0.344827586	36.98275862
comp100085_c0_seq24	56	SNV	1	A	T	Homozygous	38	38	100	0.5	37.12
comp100085_c0_seq24	95	SNV	1	A	G	Heterozygous	22	27	81.48148148	0.392857143	36.89285714
comp100085_c0_seq24	318	SNV	1	C	A	Heterozygous	22	81	27.16049383	0.366666667	37.8
comp100085_c0_seq24	30	SNV	1	G	A	Heterozygous	71	131	54.19847328	0.5	38.64285714
comp100085_c0_seq24	34	SNV	1	C	A	Heterozygous	71	136	52.20588235	0.494252874	38.11494253
comp100085_c0_seq24	38	SNV	1	C	A	Heterozygous	75	142	52.81690141	0.494736842	37.95789474
comp100085_c0_seq24	80	SNV	1	T	C	Heterozygous	96	129	74.41860465	0.460869565	36.48695652
comp100085_c0_seq24	200	SNV	1	G	A	Homozygous	27	27	100	0.107142857	39.25
comp100089_c1_seq9	567	SNV	1	G	A	Heterozygous	26	47	55.31914894	0.4	33.63333333
comp100089_c1_seq9	793	SNV	1	C	A	Heterozygous	24	83	28.91566265	0.470588235	36.79411765
comp100089_c1_seq9	812	SNV	1	G	C	Heterozygous	29	87	33.33333333	0.447368421	36.73684211
comp100089_c1_seq9	1514	SNV	1	G	A	Heterozygous	29	39	74.35897436	0.476190476	37.61904762
comp100089_c1_seq9	797	SNV	1	A	G	Heterozygous	26	48	54.16666667	0.424242424	37.75757576
comp100089_c1_seq9	1057	SNV	1	C	T	Heterozygous	24	37	64.86486486	0.407407407	39.77777778
comp100089_c1_seq9	1073	SNV	1	G	A	Heterozygous	29	42	69.04761905	0.46875	39.03125
comp100089_c1_seq9	1267	SNV	1	A	G	Heterozygous	20	34	58.82352941	0.423076923	38.38461538
comp100089_c1_seq9	2976	SNV	1	A	G	Heterozygous	25	39	64.1025641	0.428571429	34.65714286
comp100090_c0_seq3	26	SNV	1	T	C	Heterozygous	39	147	26.53061224	0.318181818	38.43181818
comp100090_c0_seq3	291	SNV	1	T	G	Heterozygous	112	130	86.15384615	0.443548387	37.77419355
comp100091_c0_seq4	279	SNV	1	T	A	Heterozygous	46	75	61.33333333	0.173076923	38.38461538
comp100091_c0_seq4	284	SNV	1	C	G	Heterozygous	33	77	42.85714286	0.357142857	37.23809524
comp100091_c0_seq4	323	SNV	1	C	T	Heterozygous	43	114	37.71929825	0.466666667	38.26666667
comp100091_c0_seq4	779	SNV	1	T	G	Homozygous	93	93	100	0.464912281	37.05263158
comp100091_c0_seq4	809	SNV	1	G	A	Homozygous	46	46	100	0.327272727	35.21818182
comp100095_c1_seq20	113	SNV	1	C	A	Heterozygous	21	47	44.68085106	0.36	38.36
comp100095_c1_seq20	130	SNV	1	G	A	Heterozygous	22	47	46.80851064	0.346153846	37.11538462
comp100095_c1_seq20	333	SNV	1	G	C	Heterozygous	22	36	61.11111111	0.48	35.64
comp100096_c1_seq1	709	SNV	1	G	T	Heterozygous	27	50	54	0.459459459	37.75675676
comp100096_c1_seq1	722	SNV	1	T	C	Heterozygous	29	53	54.71698113	0.418604651	37.1627907
comp100096_c1_seq1	745	SNV	1	C	T	Heterozygous	36	58	62.06896552	0.413043478	37.80434783
comp100096_c1_seq1	834	SNV	1	A	G	Heterozygous	20	28	71.42857143	0.434782609	36.34782609
comp100099_c0_seq1	156	SNV	1	T	C	Heterozygous	42	118	35.59322034	0.127659574	38.78723404
comp100099_c0_seq1	1077	SNV	1	C	G	Heterozygous	93	125	74.4	0.290598291	38.91452991
comp100099_c0_seq1	1115	SNV	1	C	T	Heterozygous	31	72	43.05555556	0.228571429	38.6
comp100099_c0_seq1	1492	SNV	1	A	G	Heterozygous	31	57	54.38596491	0.487804878	38.04878049
comp100099_c0_seq1	1563	SNV	1	G	A	Homozygous	28	28	100	0.387096774	38.64516129
comp100099_c1_seq3	55	SNV	1	T	C	Heterozygous	28	41	68.29268293	0.176470588	37.05882353
comp100100_c0_seq7	18	SNV	1	G	A	Heterozygous	21	28	75	0.444444444	38.11111111
comp100100_c0_seq7	442	SNV	1	A	G	Heterozygous	39	51	76.47058824	0.416666667	36.22916667
comp100101_c0_seq5	671	SNV	1	A	C	Heterozygous	59	139	42.44604317	0.342857143	37.75714286
comp100101_c0_seq5	681	SNV	1	C	G	Heterozygous	28	97	28.86597938	0.303030303	36.57575758
comp100101_c0_seq5	427	SNV	1	A	G	Heterozygous	25	34	73.52941176	0.363636364	37.57575758
comp100102_c1_seq2	1290	SNV	1	A	C	Heterozygous	30	53	56.60377358	0.282051282	36.87179487
comp100103_c0_seq9	1012	SNV	1	C	A	Heterozygous	26	64	40.625	0.5	37.09375
comp100103_c0_seq9	1119	SNV	1	C	T	Heterozygous	35	46	76.08695652	0.487804878	38.36585366
comp100103_c0_seq9	1247	SNV	1	C	T	Heterozygous	66	103	64.0776699	0.481927711	38.40963855
comp100103_c0_seq9	1327	SNV	1	C	T	Heterozygous	32	95	33.68421053	0.459459459	39.08108108
comp100103_c0_seq9	1368	SNV	1	C	G	Homozygous	35	35	100	0.473684211	36.65789474
comp100104_c0_seq2	2129	SNV	1	T	A	Heterozygous	26	73	35.61643836	0.257142857	39.48571429
comp100105_c1_seq1	74	SNV	1	C	T	Heterozygous	20	44	45.45454545	0.296296296	37.88888889
comp100105_c1_seq1	485	SNV	1	T	C	Heterozygous	27	53	50.94339623	0.258064516	38.12903226
comp100105_c1_seq1	456	SNV	1	C	A	Heterozygous	20	50	40	0.217391304	37.69565217
comp100105_c2_seq6	177	SNV	1	C	A	Homozygous	20	20	100	0.095238095	38.9047619
comp100105_c2_seq6	1405	SNV	1	T	A	Heterozygous	56	78	71.79487179	0.486111111	36.54166667
comp100105_c2_seq6	1534	SNV	1	C	T	Heterozygous	36	52	69.23076923	0.378378378	38.48648649
comp100105_c2_seq6	1258	SNV	1	T	A	Heterozygous	114	147	77.55102041	0.468085106	37.42553191
comp100105_c2_seq6	212	SNV	1	C	A	Heterozygous	20	82	24.3902439	0.285714286	39.76190476
comp100105_c3_seq2	312	SNV	1	C	G	Heterozygous	22	121	18.18181818	0.045454545	38.36363636
comp100105_c3_seq2	334	SNV	1	T	G	Heterozygous	24	150	16	0.12	37.56
comp100105_c3_seq2	300	SNV	1	T	G	Heterozygous	24	64	37.5	0.166666667	34.33333333
comp100105_c3_seq2	203	SNV	1	A	G	Heterozygous	25	50	50	0.388888889	37.94444444
comp100105_c3_seq2	278	SNV	1	T	C	Heterozygous	24	56	42.85714286	0.451612903	36.80645161
comp100106_c0_seq4	992	SNV	1	G	A	Homozygous	25	25	100	0.40625	38.28125
comp100106_c0_seq4	995	SNV	1	T	A	Heterozygous	20	29	68.96551724	0.5	37.65714286
comp100106_c0_seq4	1192	SNV	1	C	G	Heterozygous	20	37	54.05405405	0.333333333	37.61904762
comp100106_c0_seq4	845	SNV	1	A	G	Heterozygous	20	47	42.55319149	0.481481481	38.44444444
comp100106_c0_seq4	431	SNV	1	T	C	Heterozygous	20	23	86.95652174	0.28	39
comp100111_c0_seq21	608	SNV	1	A	T	Heterozygous	20	26	76.92307692	0.347826087	36.52173913
comp100111_c0_seq21	648	SNV	1	T	G	Heterozygous	22	29	75.86206897	0.484848485	35.72727273
comp100115_c0_seq3	547	SNV	1	T	G	Heterozygous	29	55	52.72727273	0.454545455	36.72727273
comp100115_c0_seq3	1812	SNV	1	G	T	Heterozygous	29	37	78.37837838	0.488888889	35.77777778
comp100115_c0_seq3	1825	SNV	1	A	G	Heterozygous	29	37	78.37837838	0.422222222	36.17777778
comp100116_c0_seq8	2352	SNV	1	C	G	Heterozygous	29	44	65.90909091	0.034482759	38.48275862
comp100116_c0_seq8	2399	SNV	1	G	A	Heterozygous	56	82	68.29268293	0.017857143	38.64285714
comp100116_c0_seq8	2402	SNV	1	T	A	Heterozygous	56	82	68.29268293	0.017857143	37.10714286
comp100116_c0_seq8	69	SNV	1	T	C	Homozygous	29	29	100	0.033333333	38.76666667
comp100116_c0_seq8	73	SNV	1	G	A	Homozygous	35	35	100	0.027777778	38.63888889
comp100116_c0_seq8	2369	SNV	1	C	T	Homozygous	95	104	91.34615385	0.211538462	39.45192308
comp100117_c0_seq29	2758	SNV	1	A	T	Homozygous	35	35	100	0.394736842	35.42105263
comp100117_c0_seq29	2781	SNV	1	C	A	Homozygous	25	25	100	0.333333333	37.22222222
comp100117_c0_seq29	1230	SNV	1	G	A	Heterozygous	23	40	57.5	0.451612903	36.25806452
comp100117_c0_seq29	1182	SNV	1	C	T	Homozygous	28	28	100	0.421052632	36.44736842
comp100118_c2_seq2	270	SNV	1	C	T	Heterozygous	25	95	26.31578947	0.333333333	35.93333333
comp100118_c2_seq2	947	SNV	1	A	G	Heterozygous	33	60	55	0.466666667	38.35555556
comp100118_c2_seq2	1323	SNV	1	T	C	Heterozygous	22	75	29.33333333	0.321428571	37.82142857
comp100120_c0_seq1	300	SNV	1	A	C	Homozygous	26	26	100	0.441176471	37.58823529
comp100120_c0_seq1	314	SNV	1	T	C	Homozygous	32	32	100	0.358974359	35.30769231
comp100120_c0_seq1	1173	SNV	1	G	C	Homozygous	21	21	100	0.48	37.72
comp100120_c0_seq1	252	SNV	1	G	A	Homozygous	21	21	100	0.444444444	35.81481481
comp100121_c0_seq1	246	SNV	1	C	A	Heterozygous	22	26	84.61538462	0.192307692	39.07692308
comp100121_c0_seq1	299	SNV	1	G	A	Heterozygous	24	33	72.72727273	0.222222222	33
comp100121_c0_seq1	301	SNV	1	T	C	Heterozygous	24	33	72.72727273	0.222222222	36.07407407
comp100121_c0_seq1	327	SNV	1	C	T	Homozygous	22	22	100	0.407407407	35.74074074
comp100121_c1_seq2	3264	SNV	1	A	G	Homozygous	33	33	100	0.476190476	37.02380952
comp100121_c1_seq2	3275	SNV	1	C	G	Homozygous	33	33	100	0.5	37.575
comp100121_c1_seq2	580	SNV	1	T	C	Heterozygous	24	33	72.72727273	0.4375	37.21875
comp100121_c1_seq2	1147	SNV	1	G	A	Homozygous	27	29	93.10344828	0.41025641	37.87179487
comp100122_c0_seq1	165	SNV	1	A	C	Heterozygous	22	40	55	0.464285714	38.57142857
comp100122_c0_seq1	399	SNV	1	C	T	Homozygous	39	39	100	0.403846154	38.80769231
comp100122_c0_seq1	409	SNV	1	G	A	Heterozygous	21	39	53.84615385	0.5	39.26923077
comp100122_c0_seq1	423	SNV	1	G	C	Heterozygous	20	35	57.14285714	0.481481481	38.51851852
comp100122_c0_seq1	1002	SNV	1	A	C	Heterozygous	22	37	59.45945946	0.464285714	37.28571429
comp100124_c0_seq5	802	SNV	1	G	C	Heterozygous	22	42	52.38095238	0.4	37.52
comp100124_c0_seq5	955	SNV	1	A	T	Heterozygous	33	49	67.34693878	0.4375	37.9375
comp100124_c0_seq5	3882	SNV	1	T	C	Heterozygous	48	85	56.47058824	0.45	36.88333333
comp100124_c0_seq5	4071	SNV	1	G	A	Heterozygous	48	89	53.93258427	0.467741935	38.51612903
comp100126_c0_seq1	147	SNV	1	C	A	Heterozygous	32	45	71.11111111	0.487804878	38.09756098
comp100126_c0_seq1	392	SNV	1	C	T	Heterozygous	36	42	85.71428571	0.428571429	37.16666667
comp100126_c0_seq1	376	SNV	1	T	C	Heterozygous	28	38	73.68421053	0.484848485	38.27272727
comp100126_c0_seq1	346	SNV	1	T	C	Heterozygous	31	48	64.58333333	0.465116279	38.90697674
comp100126_c0_seq1	359	SNV	1	C	T	Heterozygous	33	46	71.73913043	0.468085106	37.89361702
comp100126_c0_seq1	348	SNV	1	T	C	Heterozygous	20	25	80	0.461538462	36.92307692
comp100126_c1_seq13	1150	SNV	1	C	A	Heterozygous	20	38	52.63157895	0.423076923	37.76923077
comp100126_c1_seq13	1160	SNV	1	G	T	Homozygous	25	25	100	0.46875	38.0625
comp100126_c1_seq13	1224	SNV	1	G	A	Heterozygous	27	38	71.05263158	0.394736842	38.60526316
comp100126_c1_seq13	1240	SNV	1	C	A	Heterozygous	22	32	68.75	0.375	38.75
comp100126_c1_seq13	1119	SNV	1	T	C	Heterozygous	21	34	61.76470588	0.5	39.96428571
comp100126_c1_seq13	1197	SNV	1	A	T	Heterozygous	24	44	54.54545455	0.483870968	36.96774194
comp100126_c1_seq13	1118	SNV	1	C	T	Heterozygous	20	31	64.51612903	0.5	38.95833333
comp100126_c1_seq13	1038	SNV	1	T	G	Heterozygous	23	32	71.875	0.448275862	37.24137931
comp100126_c1_seq13	1209	SNV	1	A	C	Heterozygous	21	28	75	0.48	38.52
comp100126_c1_seq13	1352	SNV	1	T	A	Heterozygous	23	32	71.875	0.481481481	37.03703704
comp100126_c2_seq2	1124	SNV	1	A	G	Heterozygous	21	30	70	0.444444444	35.55555556
comp100126_c2_seq2	352	SNV	1	C	T	Heterozygous	24	49	48.97959184	0.433333333	35.46666667
comp100126_c2_seq2	387	SNV	1	C	T	Heterozygous	26	59	44.06779661	0.352941176	36.70588235
comp100126_c2_seq2	595	SNV	1	C	T	Heterozygous	25	36	69.44444444	0.457142857	38.42857143
comp100126_c2_seq2	895	SNV	1	A	G	Homozygous	36	36	100	0.48	36.74
comp100126_c2_seq2	914	SNV	1	A	G	Heterozygous	20	38	52.63157895	0.4	37.2
comp100126_c2_seq2	330	SNV	1	C	A	Heterozygous	27	43	62.79069767	0.441176471	36.52941176
comp100126_c2_seq2	882	SNV	1	C	T	Heterozygous	24	37	64.86486486	0.461538462	36.5
comp100126_c2_seq2	901	SNV	1	C	T	Heterozygous	25	39	64.1025641	0.444444444	37.96296296
comp100127_c0_seq1	1238	SNV	1	A	G	Heterozygous	24	32	75	0.484848485	38.60606061
comp100127_c0_seq1	1886	SNV	1	T	C	Heterozygous	22	78	28.20512821	0.464285714	37.25
comp100127_c0_seq1	377	SNV	1	A	G	Heterozygous	21	31	67.74193548	0.444444444	38.33333333
comp100127_c0_seq1	2434	SNV	1	C	T	Heterozygous	21	34	61.76470588	0.461538462	36.30769231
comp100127_c0_seq1	2606	SNV	1	C	T	Heterozygous	22	46	47.82608696	0.333333333	37.375
comp100128_c0_seq2	25	SNV	1	C	G	Heterozygous	56	73	76.71232877	0.421875	38.375
comp100128_c0_seq2	147	SNV	1	C	T	Heterozygous	33	67	49.25373134	0.468085106	38.46808511
comp100128_c0_seq2	205	SNV	1	A	G	Heterozygous	27	66	40.90909091	0.333333333	36.51282051
comp100128_c0_seq2	93	SNV	1	G	C	Heterozygous	77	150	51.33333333	0.494623656	37.62365591
comp100128_c0_seq2	4	SNV	1	C	A	Heterozygous	21	39	53.84615385	0.380952381	37.52380952
comp100128_c0_seq2	199	SNV	1	C	G	Heterozygous	41	51	80.39215686	0.375	37
comp100128_c0_seq2	201	SNV	1	C	T	Heterozygous	41	51	80.39215686	0.375	38.32142857
comp100128_c0_seq2	186	SNV	1	C	T	Heterozygous	20	73	27.39726027	0.407407407	38.22222222
comp100129_c0_seq22	44	SNV	1	G	A	Heterozygous	20	35	57.14285714	0.448275862	35.27586207
comp100129_c0_seq22	49	SNV	1	T	G	Heterozygous	22	37	59.45945946	0.419354839	35.87096774
comp100130_c0_seq17	105	SNV	1	G	A	Heterozygous	20	71	28.16901408	0.44	36.48
comp100130_c0_seq17	135	SNV	1	T	A	Heterozygous	23	82	28.04878049	0.321428571	38.5
comp100130_c0_seq17	86	SNV	1	G	T	Heterozygous	24	32	75	0.482758621	38.48275862
comp100131_c0_seq3	170	SNV	1	T	A	Heterozygous	22	27	81.48148148	0.423076923	37.92307692
comp100131_c0_seq3	193	SNV	1	A	C	Heterozygous	20	26	76.92307692	0.454545455	37.40909091
comp100131_c0_seq3	201	SNV	1	T	C	Heterozygous	29	36	80.55555556	0.470588235	38.61764706
comp100131_c0_seq3	204	SNV	1	A	G	Heterozygous	30	36	83.33333333	0.485714286	38.34285714
comp100132_c0_seq14	382	SNV	1	C	G	Heterozygous	28	66	42.42424242	0.405405405	36.91891892
comp100132_c0_seq14	409	SNV	1	G	C	Heterozygous	27	45	60	0.470588235	38.20588235
comp100132_c0_seq14	428	SNV	1	C	T	Heterozygous	24	34	70.58823529	0.413793103	38.06896552
comp100132_c0_seq14	443	SNV	1	A	T	Heterozygous	22	31	70.96774194	0.44	37.8
comp100132_c0_seq14	333	SNV	1	T	G	Heterozygous	20	49	40.81632653	0.291666667	39.25
comp100132_c0_seq14	322	SNV	1	A	T	Heterozygous	20	39	51.28205128	0.36	39
comp100132_c0_seq14	348	SNV	1	C	T	Heterozygous	27	42	64.28571429	0.447368421	38.52631579
comp100133_c0_seq11	447	SNV	1	C	T	Heterozygous	23	38	60.52631579	0.5	37.65384615
comp100133_c0_seq11	90	SNV	1	C	T	Heterozygous	36	120	30	0.108108108	36.78378378
comp100133_c0_seq11	56	SNV	1	G	T	Heterozygous	43	146	29.45205479	0.470588235	35
comp100134_c0_seq5	258	SNV	1	C	A	Homozygous	20	20	100	0.391304348	35.95652174
comp100134_c0_seq5	274	SNV	1	G	C	Homozygous	20	20	100	0.44	37.8
comp100134_c0_seq5	12	SNV	1	T	A	Homozygous	23	23	100	0.5	38.33333333
comp100135_c0_seq2	2020	SNV	1	C	A	Heterozygous	34	42	80.95238095	0.444444444	38.16666667
comp100135_c0_seq2	414	SNV	1	T	C	Heterozygous	20	43	46.51162791	0.413793103	36.17241379
comp100135_c0_seq2	1130	SNV	1	T	C	Heterozygous	27	35	77.14285714	0.40625	37.96875
comp100135_c0_seq2	2171	SNV	1	A	G	Heterozygous	21	37	56.75675676	0.461538462	37.38461538
comp100136_c1_seq1	18	SNV	1	G	A	Heterozygous	41	95	43.15789474	0.403846154	39.23076923
comp100136_c1_seq1	25	SNV	1	A	T	Heterozygous	30	107	28.03738318	0.5	38.36111111
comp100136_c1_seq1	194	SNV	1	G	A	Heterozygous	35	134	26.11940299	0.441860465	35.48837209
comp100136_c1_seq1	216	SNV	1	G	C	Heterozygous	20	94	21.27659574	0.380952381	38.52380952
comp100136_c1_seq1	38	SNV	1	T	C	Heterozygous	40	127	31.49606299	0.384615385	37.42307692
comp100136_c1_seq1	231	SNV	1	C	T	Heterozygous	30	108	27.77777778	0.484848485	37.63636364
comp100137_c0_seq9	58	SNV	1	A	G	Heterozygous	21	39	53.84615385	0.424242424	38.06060606
comp100137_c0_seq9	135	SNV	1	A	G	Heterozygous	25	38	65.78947368	0.3	38.26666667
comp100139_c0_seq1	136	SNV	1	T	C	Heterozygous	23	66	34.84848485	0.206896552	37.37931034
comp100139_c0_seq1	805	SNV	1	C	T	Heterozygous	25	110	22.72727273	0.407407407	36.25925926
comp100139_c1_seq1	174	SNV	1	G	A	Heterozygous	20	108	18.51851852	0.4	37.36666667
comp100139_c1_seq1	192	SNV	1	A	G	Heterozygous	20	109	18.34862385	0.347826087	37.43478261
comp100139_c1_seq1	194	SNV	1	T	C	Heterozygous	20	109	18.34862385	0.347826087	37.47826087
comp100139_c1_seq1	232	SNV	1	A	T	Heterozygous	26	142	18.30985915	0.392857143	34.78571429
comp100139_c1_seq1	886	SNV	1	G	A	Heterozygous	81	150	54	0.462365591	37.78494624
comp100140_c0_seq9	118	SNV	1	G	T	Heterozygous	24	38	63.15789474	0.483870968	37.16129032
comp100140_c0_seq9	144	SNV	1	G	A	Heterozygous	22	64	34.375	0.4	38.9
comp100140_c0_seq9	182	SNV	1	C	T	Heterozygous	20	41	48.7804878	0.25	40.05
comp100141_c0_seq6	843	SNV	1	C	A	Heterozygous	21	32	65.625	0.5	35.42307692
comp100141_c0_seq6	864	SNV	1	A	G	Heterozygous	21	28	75	0.461538462	35.76923077
comp100141_c0_seq6	748	SNV	1	C	G	Heterozygous	21	38	55.26315789	0.481481481	34.81481481
comp100141_c0_seq6	751	SNV	1	G	A	Heterozygous	21	38	55.26315789	0.481481481	28.07407407
comp100141_c0_seq6	1206	SNV	1	C	T	Heterozygous	21	32	65.625	0.391304348	36.08695652
comp100144_c1_seq15	141	SNV	1	C	T	Heterozygous	23	34	67.64705882	0.35483871	37.80645161
comp100144_c1_seq15	148	SNV	1	G	C	Heterozygous	20	31	64.51612903	0.32	38.44
comp100144_c1_seq15	289	SNV	1	T	C	Heterozygous	22	25	88	0.392857143	39.57142857
comp100144_c1_seq15	461	SNV	1	G	T	Heterozygous	26	31	83.87096774	0.382352941	38.76470588
comp100144_c1_seq15	470	SNV	1	A	G	Homozygous	24	28	85.71428571	0.333333333	37.57575758
comp100144_c1_seq15	118	SNV	1	T	A	Heterozygous	20	39	51.28205128	0.409090909	38.86363636
comp100144_c1_seq15	190	SNV	1	C	T	Heterozygous	30	51	58.82352941	0.333333333	36.17948718
comp100144_c1_seq15	221	SNV	1	C	T	Homozygous	48	48	100	0.440677966	38.61016949
comp100145_c0_seq3	530	SNV	1	T	A	Heterozygous	25	90	27.77777778	0.470588235	37.88235294
comp100147_c1_seq5	356	SNV	1	A	C	Heterozygous	23	29	79.31034483	0.5	37.42857143
comp100147_c1_seq5	383	SNV	1	G	A	Heterozygous	20	32	62.5	0.392857143	33.64285714
comp100148_c0_seq13	376	SNV	1	C	G	Heterozygous	20	50	40	0.434782609	37.60869565
comp100148_c0_seq13	452	SNV	1	A	G	Homozygous	23	26	88.46153846	0.48	38.36
comp100148_c0_seq13	466	SNV	1	T	C	Homozygous	24	26	92.30769231	0.481481481	39.22222222
comp100148_c0_seq13	400	SNV	1	T	C	Heterozygous	20	46	43.47826087	0.25	37.20833333
comp100148_c0_seq13	442	SNV	1	T	C	Heterozygous	26	37	70.27027027	0.294117647	38.05882353
comp100148_c0_seq13	858	SNV	1	A	G	Homozygous	21	21	100	0.48	38.8
comp100151_c0_seq9	885	SNV	1	A	C	Heterozygous	33	36	91.66666667	0.452380952	37.21428571
comp100151_c0_seq9	904	SNV	1	T	C	Heterozygous	27	42	64.28571429	0.486486486	37.40540541
comp100151_c0_seq9	924	SNV	1	C	T	Heterozygous	22	39	56.41025641	0.413793103	36.68965517
comp100152_c0_seq4	285	SNV	1	A	G	Heterozygous	24	96	25	0.24137931	38.86206897
comp100152_c0_seq4	268	SNV	1	T	G	Heterozygous	23	109	21.10091743	0.12	39.48
comp100152_c0_seq4	281	SNV	1	G	T	Heterozygous	40	136	29.41176471	0.412698413	38.06349206
comp100153_c0_seq4	193	SNV	1	A	C	Heterozygous	23	38	60.52631579	0.24137931	34.65517241
comp100153_c0_seq4	568	SNV	1	G	C	Heterozygous	36	57	63.15789474	0.418604651	38.25581395
comp100153_c0_seq4	2027	SNV	1	A	G	Heterozygous	42	87	48.27586207	0.490909091	38.90909091
comp100153_c0_seq4	2242	SNV	1	G	A	Heterozygous	44	80	55	0.454545455	37.14545455
comp100154_c1_seq2	1699	SNV	1	G	A	Heterozygous	22	115	19.13043478	0.448275862	37.44827586
comp100154_c1_seq2	1729	SNV	1	C	T	Heterozygous	31	104	29.80769231	0.404761905	37.66666667
comp100154_c1_seq2	1752	SNV	1	C	T	Heterozygous	25	109	22.93577982	0.24137931	38.82758621
comp100154_c1_seq2	1810	SNV	1	T	C	Heterozygous	31	140	22.14285714	0.421052632	38.34210526
comp100154_c1_seq2	2253	SNV	1	C	T	Heterozygous	33	117	28.20512821	0.476190476	37.88095238
comp100156_c1_seq4	385	SNV	1	T	C	Heterozygous	21	54	38.88888889	0.16	37.68
comp100156_c1_seq4	1663	SNV	1	A	C	Heterozygous	62	112	55.35714286	0.194444444	36.80555556
comp100156_c1_seq4	1683	SNV	1	G	C	Heterozygous	32	61	52.45901639	0.121212121	38.3030303
comp100156_c1_seq4	1686	SNV	1	A	T	Heterozygous	32	61	52.45901639	0.121212121	37.93939394
comp100158_c0_seq12	213	SNV	1	T	C	Heterozygous	21	34	61.76470588	0.48	37.64
comp100158_c0_seq12	138	SNV	1	T	G	Heterozygous	23	43	53.48837209	0.290322581	36.58064516
comp100158_c0_seq12	308	SNV	1	C	T	Heterozygous	22	39	56.41025641	0.481481481	37.40740741
comp100158_c0_seq12	961	SNV	1	A	T	Heterozygous	26	33	78.78787879	0.46875	38.25
comp100158_c0_seq12	1129	SNV	1	T	G	Heterozygous	31	61	50.81967213	0.5	37.58333333
comp100158_c0_seq12	1160	SNV	1	A	C	Heterozygous	22	29	75.86206897	0.259259259	38.2962963
comp100158_c0_seq12	1186	SNV	1	A	G	Heterozygous	26	33	78.78787879	0.34375	38.40625
comp100158_c0_seq12	1215	SNV	1	C	T	Heterozygous	28	38	73.68421053	0.459459459	37.2972973
comp100159_c0_seq1	119	SNV	1	A	T	Heterozygous	26	146	17.80821918	0.428571429	37.97619048
comp100159_c0_seq1	48	SNV	1	C	T	Heterozygous	41	67	61.19402985	0.414634146	36.81707317
comp100159_c0_seq1	62	SNV	1	T	A	Heterozygous	27	90	30	0.407407407	34.41975309
comp100159_c0_seq1	65	SNV	1	T	A	Heterozygous	45	99	45.45454545	0.440677966	34.83050847
comp100159_c0_seq1	68	SNV	1	T	A	Heterozygous	38	111	34.23423423	0.408163265	35.55102041
comp100159_c0_seq1	146	SNV	1	G	A	Heterozygous	25	85	29.41176471	0.470588235	38.94117647
comp100159_c0_seq1	148	SNV	1	A	C	Heterozygous	25	85	29.41176471	0.470588235	39.11764706
comp100159_c0_seq1	167	SNV	1	A	T	Heterozygous	25	89	28.08988764	0.47826087	39.30434783
comp100159_c1_seq1	450	SNV	1	A	T	Heterozygous	24	117	20.51282051	0.36	36.4
comp100159_c1_seq1	498	SNV	1	A	G	Heterozygous	21	129	16.27906977	0.36	35.44
comp100159_c1_seq1	1157	SNV	1	G	C	Heterozygous	40	79	50.63291139	0.227272727	36.97727273
comp100159_c1_seq1	64	SNV	1	C	T	Heterozygous	110	145	75.86206897	0.113821138	37.47154472
comp100159_c1_seq1	452	SNV	1	T	A	Heterozygous	30	89	33.70786517	0.322580645	33.77419355
comp100159_c1_seq1	405	SNV	1	A	G	Heterozygous	31	116	26.72413793	0.263157895	38.10526316
comp100159_c1_seq1	1088	SNV	1	T	A	Heterozygous	31	148	20.94594595	0.236842105	36.28947368
comp100159_c1_seq1	1098	SNV	1	G	C	Heterozygous	24	128	18.75	0.172413793	38.10344828
comp100160_c0_seq4	548	SNV	1	T	C	Heterozygous	29	33	87.87878788	0.5	37.9375
comp100160_c0_seq4	211	SNV	1	G	T	Heterozygous	37	44	84.09090909	0.428571429	37.5
comp100160_c0_seq4	266	SNV	1	T	C	Heterozygous	20	46	43.47826087	0.47826087	35.91304348
comp100160_c0_seq4	816	SNV	1	G	A	Heterozygous	28	36	77.77777778	0.432432432	37.43243243
comp100160_c0_seq4	966	SNV	1	G	A	Heterozygous	27	34	79.41176471	0.419354839	37.83870968
comp100160_c0_seq4	264	SNV	1	T	C	Heterozygous	21	28	75	0.44	37.8
comp100160_c0_seq4	524	SNV	1	G	A	Heterozygous	22	36	61.11111111	0.48	38.44
comp100163_c1_seq106	1649	SNV	1	A	G	Heterozygous	29	54	53.7037037	0.394736842	37.36842105
comp100164_c0_seq10	342	SNV	1	G	A	Heterozygous	28	128	21.875	0.206896552	38.24137931
comp100164_c0_seq10	1089	SNV	1	G	C	Heterozygous	22	90	24.44444444	0.461538462	36.11538462
comp100164_c0_seq10	322	SNV	1	A	T	Heterozygous	29	99	29.29292929	0.1	36.86666667
comp100164_c0_seq10	328	SNV	1	G	A	Heterozygous	21	54	38.88888889	0.142857143	38.49425287
comp100164_c0_seq10	334	SNV	1	T	C	Heterozygous	27	70	38.57142857	0.142857143	38.25
comp100164_c0_seq10	356	SNV	1	C	A	Heterozygous	46	95	48.42105263	0.351851852	38.01851852
comp100164_c0_seq10	381	SNV	1	G	A	Heterozygous	31	108	28.7037037	0.418604651	39.39534884
comp100164_c0_seq10	405	SNV	1	T	A	Heterozygous	26	101	25.74257426	0.393939394	37.93939394
comp100164_c1_seq12	254	SNV	1	T	C	Heterozygous	20	123	16.2601626	0.4	36.52
comp100164_c1_seq12	278	SNV	1	T	C	Heterozygous	22	87	25.28735632	0.375	36.59375
comp100164_c1_seq12	1113	SNV	1	T	C	Heterozygous	62	134	46.26865672	0.268292683	37.04878049
comp100168_c0_seq7	144	SNV	1	G	C	Heterozygous	36	148	24.32432432	0.444444444	35.48611111
comp100168_c0_seq7	177	SNV	1	C	A	Heterozygous	50	133	37.59398496	0.377358491	37.26415094
comp100168_c0_seq7	263	SNV	1	T	C	Heterozygous	26	139	18.70503597	0.222222222	33.37037037
comp100169_c0_seq14	340	SNV	1	C	T	Heterozygous	22	36	61.11111111	0.46875	39.3125
comp100169_c0_seq14	426	SNV	1	C	T	Heterozygous	20	28	71.42857143	0.461538462	38.84615385
comp100169_c0_seq14	449	SNV	1	A	C	Heterozygous	25	35	71.42857143	0.4375	38.46875
comp100169_c0_seq14	457	SNV	1	G	A	Heterozygous	29	38	76.31578947	0.473684211	36.26315789
comp100169_c0_seq14	688	SNV	1	G	A	Heterozygous	20	29	68.96551724	0.5	37.54545455
comp100173_c0_seq2	843	SNV	1	C	T	Heterozygous	28	37	75.67567568	0.393939394	38.66666667
comp100173_c0_seq2	855	SNV	1	A	G	Heterozygous	32	40	80	0.390243902	37.63414634
comp100173_c0_seq2	891	SNV	1	A	G	Heterozygous	22	32	68.75	0.444444444	37.22222222
comp100173_c0_seq2	1063	SNV	1	G	C	Homozygous	20	20	100	0.409090909	35.54545455
comp100174_c0_seq4	383	SNV	1	C	T	Homozygous	20	20	100	0.4	36.72
comp100175_c0_seq3	884	SNV	1	G	T	Heterozygous	51	68	75	0.317460317	37.77777778
comp100175_c0_seq3	887	SNV	1	T	A	Heterozygous	51	68	75	0.317460317	37.84126984
comp100175_c0_seq3	899	SNV	1	G	T	Heterozygous	62	80	77.5	0.414634146	37.08536585
comp100175_c0_seq3	1208	SNV	1	C	T	Homozygous	33	33	100	0.3	38.125
comp100175_c1_seq1	308	SNV	1	A	G	Heterozygous	21	53	39.62264151	0.357142857	37.32142857
comp100175_c1_seq1	309	SNV	1	T	G	Heterozygous	31	40	77.5	0.434782609	38.39130435
comp100176_c0_seq6	88	SNV	1	C	G	Homozygous	25	25	100	0.419354839	35.77419355
comp100176_c0_seq6	769	SNV	1	A	G	Heterozygous	20	24	83.33333333	0.5	39.23076923
comp100176_c0_seq6	942	SNV	1	T	C	Homozygous	21	21	100	0.333333333	36.44444444
comp100176_c0_seq6	503	SNV	1	T	A	Heterozygous	20	24	83.33333333	0.409090909	38.09090909
comp100176_c0_seq6	148	SNV	1	C	G	Heterozygous	20	35	57.14285714	0.44	37.96
comp100177_c0_seq3	344	SNV	1	A	G	Heterozygous	48	118	40.6779661	0.472727273	38.67272727
comp100177_c0_seq3	346	SNV	1	A	G	Heterozygous	48	144	33.33333333	0.472727273	38.32727273
comp100177_c0_seq3	349	SNV	1	C	A	Heterozygous	48	145	33.10344828	0.472727273	39.23636364
comp100177_c1_seq10	825	SNV	1	G	T	Heterozygous	20	126	15.87301587	0.375	38.45833333
comp100177_c1_seq10	835	SNV	1	T	C	Heterozygous	35	123	28.45528455	0.341463415	36.80487805
comp100177_c1_seq10	3158	SNV	1	T	A	Heterozygous	25	31	80.64516129	0.413793103	35.13793103
comp100177_c1_seq10	3227	SNV	1	G	A	Heterozygous	27	36	75	0.4375	36.53125
comp100177_c1_seq10	89	SNV	1	A	G	Heterozygous	58	77	75.32467532	0.36	38.46666667
comp100177_c1_seq10	3284	SNV	1	T	C	Heterozygous	29	42	69.04761905	0.486486486	38.10810811
comp100177_c1_seq10	3286	SNV	1	T	C	Heterozygous	29	42	69.04761905	0.486486486	38.10810811
comp100177_c1_seq10	1932	SNV	1	T	G	Heterozygous	26	76	34.21052632	0.444444444	39.40740741
comp100177_c1_seq10	1966	SNV	1	G	C	Heterozygous	27	79	34.17721519	0.464285714	38.96428571
comp100177_c1_seq10	2669	SNV	1	G	A	Heterozygous	31	118	26.27118644	0.210526316	36.92105263
comp100177_c1_seq10	657	SNV	1	T	C	Heterozygous	44	148	29.72972973	0.446153846	37.55384615
comp100177_c1_seq10	673	SNV	1	C	G	Heterozygous	31	143	21.67832168	0.463414634	37.63414634
comp100177_c1_seq10	1513	SNV	1	T	A	Heterozygous	37	146	25.34246575	0.476190476	38.66666667
comp100177_c1_seq10	2659	SNV	1	T	A	Heterozygous	33	112	29.46428571	0.295454545	38.22727273
comp100177_c1_seq10	458	SNV	1	A	G	Heterozygous	37	114	32.45614035	0.477272727	37.52272727
comp100177_c1_seq10	517	SNV	1	T	C	Heterozygous	21	129	16.27906977	0.333333333	37.92592593
comp100177_c1_seq10	2155	SNV	1	A	T	Heterozygous	33	145	22.75862069	0.454545455	38.86363636
comp100177_c2_seq1	1110	SNV	1	C	T	Heterozygous	42	95	44.21052632	0.113636364	37.29545455
comp100178_c2_seq14	124	SNV	1	G	A	Heterozygous	30	78	38.46153846	0.4	33.1
comp100178_c2_seq14	154	SNV	1	G	A	Heterozygous	36	72	50	0.446428571	33.82142857
comp100178_c2_seq14	229	SNV	1	T	C	Heterozygous	28	42	66.66666667	0.222222222	37.91666667
comp100178_c2_seq14	45	SNV	1	T	G	Heterozygous	23	92	25	0.296296296	39.03703704
comp100178_c2_seq14	53	SNV	1	A	T	Heterozygous	25	101	24.75247525	0.35483871	37.83870968
comp100178_c2_seq14	59	SNV	1	C	T	Heterozygous	26	105	24.76190476	0.363636364	38.21212121
comp100178_c2_seq14	68	SNV	1	C	T	Heterozygous	66	115	57.39130435	0.290697674	37.88372093
comp100181_c1_seq15	33	SNV	1	G	T	Heterozygous	52	129	40.31007752	0.372881356	38.89830508
comp100181_c1_seq15	42	SNV	1	G	A	Heterozygous	52	148	35.13513514	0.372881356	38
comp100181_c1_seq15	150	SNV	1	T	A	Heterozygous	41	141	29.07801418	0.395833333	38.14583333
comp100183_c0_seq4	568	SNV	1	C	T	Homozygous	23	23	100	0.424242424	38.21212121
comp100183_c0_seq4	177	SNV	1	A	G	Heterozygous	20	25	80	0.444444444	38.33333333
comp100183_c0_seq4	191	SNV	1	A	G	Heterozygous	20	25	80	0.482758621	37.82758621
comp100183_c0_seq4	204	SNV	1	G	C	Heterozygous	21	26	80.76923077	0.433333333	36.9
comp100183_c0_seq4	524	SNV	1	C	G	Heterozygous	30	34	88.23529412	0.472222222	37.02777778
comp100185_c0_seq3	442	SNV	1	G	A	Heterozygous	35	40	87.5	0.476190476	38.30952381
comp100185_c0_seq3	373	SNV	1	G	A	Heterozygous	39	62	62.90322581	0.488888889	37.82222222
comp100185_c0_seq3	430	SNV	1	G	A	Heterozygous	21	55	38.18181818	0.5	38.39285714
comp100187_c0_seq8	1521	SNV	1	T	C	Heterozygous	28	49	57.14285714	0.297297297	38.62162162
comp100187_c0_seq8	2202	SNV	1	G	C	Heterozygous	21	42	50	0.448275862	38.48275862
comp100188_c0_seq47	298	SNV	1	G	A	Homozygous	21	21	100	0.384615385	37.61538462
comp100188_c0_seq47	380	SNV	1	G	A	Homozygous	22	23	95.65217391	0.458333333	38.91666667
comp100188_c0_seq47	510	SNV	1	C	G	Heterozygous	21	26	80.76923077	0.5	38.5
comp100188_c0_seq47	515	SNV	1	A	C	Heterozygous	21	26	80.76923077	0.5	37.96153846
comp100188_c0_seq47	609	SNV	1	A	G	Heterozygous	26	35	74.28571429	0.485714286	36.54285714
comp100189_c0_seq8	2051	SNV	1	A	G	Heterozygous	22	33	66.66666667	0.483870968	35.5483871
comp100189_c0_seq8	4046	SNV	1	G	T	Heterozygous	22	43	51.1627907	0.413793103	36.65517241
comp100190_c0_seq8	370	SNV	1	C	G	Heterozygous	32	80	40	0.384615385	37.76923077
comp100190_c0_seq8	393	SNV	1	G	A	Heterozygous	38	97	39.17525773	0.396226415	35.94339623
comp100190_c0_seq8	476	SNV	1	T	C	Heterozygous	24	105	22.85714286	0.451612903	37.19354839
comp100190_c0_seq8	724	SNV	1	C	T	Heterozygous	23	90	25.55555556	0.46875	38.5
comp100190_c0_seq8	1158	SNV	1	T	C	Heterozygous	24	61	39.3442623	0.5	35.43333333
comp100190_c0_seq8	1228	SNV	1	A	C	Heterozygous	20	122	16.39344262	0.434782609	37.95652174
comp100190_c0_seq8	1341	SNV	1	C	T	Heterozygous	34	96	35.41666667	0.43902439	38.68292683
comp100195_c0_seq3	94	SNV	1	G	A	Heterozygous	35	60	58.33333333	0.452380952	37.69047619
comp100195_c0_seq3	99	SNV	1	A	G	Heterozygous	32	58	55.17241379	0.421052632	37.78947368
comp100195_c0_seq3	223	SNV	1	A	G	Heterozygous	49	101	48.51485149	0.466666667	37.98333333
comp100195_c0_seq3	394	SNV	1	G	A	Heterozygous	35	90	38.88888889	0.463414634	38.12195122
comp100195_c0_seq3	41	SNV	1	A	G	Homozygous	32	32	100	0.371428571	39.08571429
comp100195_c0_seq3	52	SNV	1	A	T	Heterozygous	21	48	43.75	0.409090909	38.22727273
comp100195_c0_seq3	442	SNV	1	C	T	Heterozygous	21	121	17.3553719	0.482758621	36.17241379
comp100195_c0_seq3	460	SNV	1	A	G	Heterozygous	35	79	44.30379747	0.414634146	34.80487805
comp100196_c0_seq5	753	SNV	1	C	G	Homozygous	21	21	100	0.5	36.19230769
comp100197_c0_seq5	1737	SNV	1	C	G	Homozygous	51	51	100	0.254545455	38.61818182
comp100197_c0_seq5	1742	SNV	1	C	T	Homozygous	34	34	100	0.27027027	37.62162162
comp100198_c0_seq1	31	SNV	1	A	G	Homozygous	20	21	95.23809524	0.5	38.46153846
comp100198_c0_seq1	818	SNV	1	G	A	Homozygous	24	24	100	0.451612903	38.87096774
comp100198_c0_seq1	901	SNV	1	G	T	Homozygous	26	26	100	0.424242424	38.06060606
comp100198_c0_seq1	1234	SNV	1	C	T	Homozygous	22	22	100	0.259259259	37.2962963
comp100198_c0_seq1	1267	SNV	1	C	A	Homozygous	25	25	100	0.322580645	38.06451613
comp100198_c0_seq1	115	SNV	1	G	A	Heterozygous	21	30	70	0.35483871	37.93548387
comp100198_c0_seq1	232	SNV	1	T	A	Heterozygous	27	42	64.28571429	0.457142857	36.85714286
comp100198_c0_seq1	274	SNV	1	C	T	Heterozygous	20	35	57.14285714	0.47826087	36.34782609
comp100201_c0_seq22	191	SNV	1	C	A	Heterozygous	40	143	27.97202797	0.25	36.935
comp100205_c0_seq5	948	SNV	1	G	C	Heterozygous	31	36	86.11111111	0.473684211	37.5
comp100205_c0_seq5	1610	SNV	1	G	T	Heterozygous	44	56	78.57142857	0.490566038	38.64150943
comp100206_c0_seq4	147	SNV	1	T	A	Heterozygous	32	75	42.66666667	0.341463415	38.51219512
comp100206_c0_seq4	152	SNV	1	C	A	Heterozygous	33	78	42.30769231	0.333333333	38.9047619
comp100206_c0_seq4	1543	SNV	1	A	T	Heterozygous	71	148	47.97297297	0.488372093	36.74418605
comp100207_c0_seq12	1308	SNV	1	G	A	Heterozygous	20	23	86.95652174	0.47826087	39.52173913
comp100207_c0_seq12	413	SNV	1	A	T	Heterozygous	24	46	52.17391304	0.464285714	37.82142857
comp100207_c0_seq12	470	SNV	1	T	C	Heterozygous	25	51	49.01960784	0.484848485	36.6969697
comp100207_c0_seq12	558	SNV	1	C	A	Heterozygous	23	44	52.27272727	0.4375	37.15625
comp100207_c0_seq12	575	SNV	1	G	C	Heterozygous	21	41	51.2195122	0.392857143	37.89285714
comp100207_c0_seq12	621	SNV	1	C	G	Heterozygous	23	35	65.71428571	0.346153846	37.92307692
comp100208_c0_seq2	847	SNV	1	T	A	Heterozygous	41	95	43.15789474	0.483870968	37.69354839
comp100208_c0_seq2	891	SNV	1	T	C	Heterozygous	22	74	29.72972973	0.269230769	36.88461538
comp100208_c0_seq2	894	SNV	1	C	G	Heterozygous	20	76	26.31578947	0.434782609	37.26086957
comp100208_c0_seq2	935	SNV	1	G	T	Heterozygous	21	53	39.62264151	0.285714286	36.53658537
comp100208_c0_seq2	999	SNV	1	T	A	Heterozygous	24	37	64.86486486	0.172413793	36.48275862
comp100208_c0_seq2	842	SNV	1	C	G	Heterozygous	24	73	32.87671233	0.448275862	37.93103448
comp100208_c0_seq2	22	SNV	1	A	T	Heterozygous	77	97	79.3814433	0.459183673	37.09183673
comp100208_c0_seq2	785	SNV	1	T	G	Heterozygous	33	150	22	0.333333333	36.62222222
comp100208_c0_seq2	968	SNV	1	T	C	Heterozygous	28	38	73.68421053	0.348837209	38.93023256
comp100208_c0_seq2	845	SNV	1	T	G	Heterozygous	31	108	28.7037037	0.393939394	37.81818182
comp100208_c0_seq2	849	SNV	1	C	T	Heterozygous	31	109	28.44036697	0.393939394	38
comp100208_c1_seq1	15	SNV	1	A	T	Heterozygous	61	88	69.31818182	0.479452055	35.7260274
comp100208_c1_seq1	18	SNV	1	C	T	Heterozygous	26	103	25.24271845	0.46875	37.78125
comp100208_c1_seq1	39	SNV	1	T	G	Heterozygous	97	138	70.28985507	0.470588235	36.52941176
comp100208_c1_seq1	12	SNV	1	A	C	Heterozygous	24	61	39.3442623	0.481481481	37
comp100208_c1_seq1	517	SNV	1	A	T	Heterozygous	30	146	20.54794521	0.090909091	37.39393939
comp100208_c1_seq1	522	SNV	1	G	A	Heterozygous	30	134	22.3880597	0.090909091	37.81818182
comp100208_c1_seq1	527	SNV	1	G	T	Heterozygous	25	103	24.27184466	0.107142857	37.25
comp100209_c0_seq4	1203	SNV	1	T	A	Homozygous	38	38	100	0.352941176	38.2745098
comp100209_c0_seq4	1218	SNV	1	G	T	Homozygous	40	40	100	0.407407407	37.2037037
comp100209_c0_seq4	1221	SNV	1	C	T	Homozygous	40	40	100	0.407407407	34.85185185
comp100210_c0_seq6	1893	SNV	1	C	T	Heterozygous	53	71	74.64788732	0.455882353	26.69117647
comp100210_c0_seq6	1932	SNV	1	A	G	Heterozygous	53	73	72.60273973	0.476923077	36.46153846
comp100210_c0_seq6	2452	SNV	1	G	T	Heterozygous	21	43	48.8372093	0.481481481	37.22222222
comp100210_c0_seq6	2487	SNV	1	T	A	Heterozygous	20	39	51.28205128	0.47826087	36.95652174
comp100210_c0_seq6	1604	SNV	1	C	T	Heterozygous	27	92	29.34782609	0.485714286	33.68571429
comp100210_c0_seq6	2512	SNV	1	C	A	Heterozygous	21	43	48.8372093	0.461538462	36.76923077
comp100210_c0_seq6	816	SNV	1	A	G	Heterozygous	34	52	65.38461538	0.43902439	38.3902439
comp100210_c0_seq6	2451	SNV	1	C	A	Heterozygous	22	56	39.28571429	0.423076923	36.30769231
comp100210_c0_seq6	1045	SNV	1	T	A	Heterozygous	20	88	22.72727273	0.444444444	37
comp100210_c0_seq6	1845	SNV	1	G	T	Heterozygous	26	83	31.3253012	0.482758621	37
comp100213_c0_seq1	54	SNV	1	C	T	Heterozygous	22	33	66.66666667	0.454545455	37.81818182
comp100213_c0_seq1	62	SNV	1	A	T	Homozygous	31	33	93.93939394	0.451612903	38.06451613
comp100213_c0_seq1	67	SNV	1	A	G	Heterozygous	23	29	79.31034483	0.47826087	37.73913043
comp100213_c0_seq1	556	SNV	1	G	A	Heterozygous	30	130	23.07692308	0.090909091	38.48484848
comp100213_c0_seq1	559	SNV	1	A	T	Heterozygous	71	130	54.61538462	0.065789474	37.96052632
comp100213_c0_seq1	519	SNV	1	A	T	Heterozygous	24	30	80	0.24137931	37.03448276
comp100213_c0_seq1	526	SNV	1	A	T	Heterozygous	33	63	52.38095238	0.184210526	36.97368421
comp100213_c1_seq1	432	SNV	1	G	A	Heterozygous	27	38	71.05263158	0.466666667	38.2
comp100213_c1_seq1	633	SNV	1	A	T	Heterozygous	23	40	57.5	0.392857143	36.75
comp100213_c2_seq2	20	SNV	1	G	A	Homozygous	27	31	87.09677419	0.322580645	38.96774194
comp100213_c2_seq2	119	SNV	1	T	G	Homozygous	46	46	100	0.411764706	36.03921569
comp100213_c2_seq2	128	SNV	1	T	G	Heterozygous	24	44	54.54545455	0.481481481	36.59259259
comp100213_c2_seq2	188	SNV	1	A	G	Heterozygous	22	34	64.70588235	0.481481481	34.81481481
comp100217_c0_seq2	728	SNV	1	G	A	Homozygous	26	26	100	0.466666667	38.23333333
comp100217_c0_seq2	2119	SNV	1	G	A	Homozygous	21	21	100	0.44	37.44
comp100218_c0_seq65	684	SNV	1	G	C	Heterozygous	24	43	55.81395349	0.46875	36.96875
comp100218_c0_seq65	980	SNV	1	G	C	Heterozygous	23	30	76.66666667	0.407407407	37.81481481
comp100218_c0_seq65	1613	SNV	1	T	A	Heterozygous	23	43	53.48837209	0.444444444	39.03703704
comp100218_c0_seq65	867	SNV	1	A	T	Homozygous	22	23	95.65217391	0.461538462	38.5
comp100219_c0_seq11	44	SNV	1	T	C	Heterozygous	34	39	87.17948718	0.43902439	37.92682927
comp100219_c0_seq11	92	SNV	1	T	C	Heterozygous	22	56	39.28571429	0.428571429	36.39285714
comp100219_c0_seq11	95	SNV	1	C	T	Heterozygous	25	56	44.64285714	0.387096774	37.22580645
comp100219_c0_seq11	121	SNV	1	C	T	Heterozygous	29	59	49.15254237	0.363636364	38.3030303
comp100219_c1_seq9	136	SNV	1	G	A	Homozygous	24	24	100	0.4375	38.21875
comp100219_c1_seq9	541	SNV	1	T	A	Heterozygous	20	35	57.14285714	0.476190476	33.76190476
comp100219_c1_seq9	544	SNV	1	T	C	Heterozygous	21	34	61.76470588	0.454545455	34.13636364
comp100219_c1_seq9	784	SNV	1	G	C	Heterozygous	30	49	61.2244898	0.485714286	38.02857143
comp100219_c1_seq9	1080	SNV	1	A	G	Homozygous	22	22	100	0.2	37.48
comp100220_c2_seq6	57	SNV	1	G	A	Homozygous	25	29	86.20689655	0.482758621	39
comp100220_c2_seq6	392	SNV	1	C	G	Homozygous	26	30	86.66666667	0.272727273	36.24242424
comp100220_c2_seq6	358	SNV	1	A	T	Homozygous	35	35	100	0.380952381	36.45238095
comp100220_c3_seq9	233	SNV	1	A	T	Homozygous	20	20	100	0.32	38.52
comp100220_c3_seq9	108	SNV	1	T	C	Homozygous	26	26	100	0.392857143	37.5
comp100222_c0_seq1	233	SNV	1	C	T	Heterozygous	41	137	29.9270073	0.36	39.72
comp100222_c0_seq1	262	SNV	1	C	T	Heterozygous	45	128	35.15625	0.360655738	38.95081967
comp100222_c0_seq1	271	SNV	1	T	C	Heterozygous	46	132	34.84848485	0.411764706	39.27941176
comp100223_c0_seq40	546	SNV	1	T	A	Heterozygous	25	53	47.16981132	0.5	38.05555556
comp100223_c0_seq40	573	SNV	1	C	T	Heterozygous	31	50	62	0.461538462	38
comp100223_c0_seq40	597	SNV	1	C	A	Heterozygous	23	37	62.16216216	0.37037037	38.48148148
comp100223_c0_seq40	1211	SNV	1	C	T	Heterozygous	29	58	50	0.444444444	38.30555556
comp100225_c0_seq15	478	SNV	1	C	T	Heterozygous	23	74	31.08108108	0.4375	37.28125
comp100225_c0_seq15	509	SNV	1	C	G	Heterozygous	23	81	28.39506173	0.5	36.03333333
comp100225_c0_seq15	529	SNV	1	A	G	Heterozygous	21	88	23.86363636	0.482758621	37.55172414
comp100225_c0_seq15	532	SNV	1	G	A	Heterozygous	21	87	24.13793103	0.482758621	38.24137931
comp100225_c0_seq15	589	SNV	1	G	C	Homozygous	53	61	86.8852459	0.440677966	37
comp100225_c0_seq15	376	SNV	1	C	T	Heterozygous	21	75	28	0.407407407	37.03703704
comp100226_c0_seq12	359	SNV	1	A	C	Homozygous	21	23	91.30434783	0.458333333	39.58333333
comp100226_c0_seq12	398	SNV	1	C	T	Homozygous	26	27	96.2962963	0.5	36.14285714
comp100226_c0_seq12	413	SNV	1	C	T	Homozygous	26	27	96.2962963	0.444444444	36.81481481
comp100227_c0_seq43	825	SNV	1	T	C	Heterozygous	20	50	40	0.451612903	36.96774194
comp100227_c0_seq43	869	SNV	1	A	G	Heterozygous	20	53	37.73584906	0.25	40.25
comp100227_c0_seq43	121	SNV	1	C	T	Homozygous	28	28	100	0.378378378	37.32432432
comp100227_c0_seq43	130	SNV	1	G	C	Heterozygous	25	30	83.33333333	0.363636364	38.60606061
comp100227_c0_seq43	781	SNV	1	G	A	Heterozygous	21	28	75	0.461538462	37.80769231
comp100227_c0_seq43	108	SNV	1	T	C	Heterozygous	34	41	82.92682927	0.386363636	38.13636364
comp100227_c0_seq43	236	SNV	1	G	T	Heterozygous	21	25	84	0.36	37.36
comp100227_c0_seq43	981	SNV	1	T	C	Homozygous	30	30	100	0.476190476	38.64285714
comp100228_c0_seq16	87	SNV	1	C	G	Heterozygous	25	54	46.2962963	0.32	38.54166667
comp100228_c0_seq16	93	SNV	1	A	G	Heterozygous	28	48	58.33333333	0.368421053	37.73684211
comp100228_c0_seq16	104	SNV	1	G	A	Heterozygous	32	96	33.33333333	0.456521739	36.95652174
comp100228_c0_seq16	46	SNV	1	G	A	Heterozygous	75	109	68.80733945	0.345238095	37.51190476
comp100228_c0_seq16	131	SNV	1	T	G	Heterozygous	32	109	29.35779817	0.357142857	36.88095238
comp100230_c2_seq16	866	SNV	1	T	C	Heterozygous	21	58	36.20689655	0.423076923	35.26923077
comp100230_c2_seq16	887	SNV	1	T	C	Heterozygous	21	57	36.84210526	0.346153846	37.03846154
comp100231_c1_seq11	5282	SNV	1	T	G	Heterozygous	28	47	59.57446809	0.433333333	38.9
comp100231_c1_seq11	5592	SNV	1	A	G	Heterozygous	23	48	47.91666667	0.384615385	37.65384615
comp100231_c1_seq11	2876	SNV	1	A	T	Heterozygous	20	114	17.54385965	0.24	37.92
comp100231_c1_seq11	4239	SNV	1	G	A	Heterozygous	31	78	39.74358974	0.487179487	36.82051282
comp100231_c1_seq11	5499	SNV	1	T	C	Heterozygous	23	76	30.26315789	0.4	38.92
comp100231_c3_seq1	325	SNV	1	T	A	Heterozygous	20	84	23.80952381	0.28	37.68
comp100231_c3_seq1	336	SNV	1	G	A	Heterozygous	20	87	22.98850575	0.28	38.52
comp100231_c3_seq1	346	SNV	1	G	T	Heterozygous	20	96	20.83333333	0.291666667	36.25
comp100231_c3_seq1	362	SNV	1	T	C	Heterozygous	27	148	18.24324324	0.333333333	37.21212121
comp100232_c0_seq2	417	SNV	1	G	C	Heterozygous	27	53	50.94339623	0.366666667	34.66666667
comp100232_c0_seq2	581	SNV	1	G	A	Heterozygous	21	51	41.17647059	0.5	36.76923077
comp100232_c0_seq2	698	SNV	1	T	A	Heterozygous	29	57	50.87719298	0.416666667	36.52777778
comp100232_c0_seq2	740	SNV	1	G	C	Heterozygous	28	58	48.27586207	0.447368421	37.10526316
comp100232_c0_seq2	751	SNV	1	T	C	Heterozygous	27	57	47.36842105	0.416666667	34.69444444
comp100232_c0_seq2	287	SNV	1	A	C	Heterozygous	21	27	77.77777778	0.230769231	33.73076923
comp100232_c1_seq6	198	SNV	1	T	A	Heterozygous	20	41	48.7804878	0.47826087	38.08695652
comp100232_c1_seq6	354	SNV	1	A	C	Heterozygous	32	42	76.19047619	0.487179487	38.15384615
comp100232_c1_seq6	79	SNV	1	C	A	Heterozygous	23	41	56.09756098	0.482758621	38.51724138
comp100232_c1_seq6	177	SNV	1	G	A	Heterozygous	20	39	51.28205128	0.375	37.16666667
comp100232_c2_seq1	436	SNV	1	A	C	Heterozygous	20	25	80	0.347826087	38.17391304
comp100232_c2_seq1	352	SNV	1	A	G	Heterozygous	20	29	68.96551724	0.285714286	38.75
comp100233_c1_seq21	24	SNV	1	C	T	Homozygous	26	28	92.85714286	0.466666667	39.16666667
comp100233_c1_seq21	32	SNV	1	T	C	Homozygous	30	31	96.77419355	0.459459459	38.89189189
comp100233_c1_seq21	143	SNV	1	C	A	Heterozygous	26	35	74.28571429	0.424242424	36.84848485
comp100233_c1_seq21	164	SNV	1	C	T	Heterozygous	26	33	78.78787879	0.486486486	35.94594595
comp100235_c1_seq76	138	SNV	1	C	G	Heterozygous	20	44	45.45454545	0.307692308	36.96153846
comp100235_c1_seq76	533	SNV	1	A	C	Heterozygous	47	73	64.38356164	0.433333333	37.6
comp100235_c1_seq76	544	SNV	1	A	T	Heterozygous	29	78	37.17948718	0.421052632	36.31578947
comp100235_c1_seq76	563	SNV	1	A	G	Heterozygous	44	63	69.84126984	0.436363636	35.09090909
comp100235_c1_seq76	320	SNV	1	G	C	Heterozygous	23	103	22.33009709	0.470588235	36
comp100235_c1_seq76	385	SNV	1	G	A	Heterozygous	22	92	23.91304348	0.24	34.2
comp100236_c0_seq12	54	SNV	1	A	T	Heterozygous	62	75	82.66666667	0.492957746	38.69014085
comp100236_c0_seq12	61	SNV	1	T	G	Heterozygous	68	82	82.92682927	0.46835443	38.35443038
comp100236_c0_seq12	64	SNV	1	T	C	Heterozygous	68	83	81.92771084	0.46835443	39.01265823
comp100236_c0_seq12	84	SNV	1	A	G	Heterozygous	98	112	87.5	0.418803419	38.73504274
comp100236_c0_seq12	209	SNV	1	G	T	Heterozygous	24	90	26.66666667	0.5	37.15384615
comp100236_c0_seq12	197	SNV	1	C	G	Heterozygous	32	45	71.11111111	0.5	38.65
comp100238_c0_seq2	1103	SNV	1	T	C	Heterozygous	20	36	55.55555556	0.347826087	36.17391304
comp100239_c0_seq2	146	SNV	1	A	C	Homozygous	32	35	91.42857143	0.465116279	35.95348837
comp100239_c0_seq2	1930	SNV	1	A	T	Homozygous	20	20	100	0.458333333	34.125
comp100239_c1_seq1	312	SNV	1	C	G	Heterozygous	30	35	85.71428571	0.486486486	36.37837838
comp100239_c1_seq1	352	SNV	1	A	G	Heterozygous	35	42	83.33333333	0.386363636	38.68181818
comp100239_c1_seq1	367	SNV	1	G	A	Heterozygous	37	45	82.22222222	0.347826087	38.54347826
comp100239_c1_seq1	378	SNV	1	G	A	Heterozygous	31	50	62	0.351351351	38.62162162
comp100239_c1_seq1	151	SNV	1	C	T	Heterozygous	29	53	54.71698113	0.351351351	36.94594595
comp100239_c1_seq1	246	SNV	1	A	C	Heterozygous	56	62	90.32258065	0.428571429	37.55714286
comp100239_c1_seq1	475	SNV	1	T	A	Heterozygous	28	47	59.57446809	0.4375	38
comp100239_c2_seq1	195	SNV	1	A	C	Heterozygous	21	76	27.63157895	0.419354839	37.74193548
comp100239_c2_seq1	364	SNV	1	A	G	Heterozygous	32	66	48.48484848	0.422222222	37.68888889
comp100239_c2_seq1	367	SNV	1	T	G	Heterozygous	23	66	34.84848485	0.24137931	38
comp100239_c2_seq1	166	SNV	1	T	C	Heterozygous	65	76	85.52631579	0.488095238	38.53571429
comp100239_c2_seq1	55	SNV	1	G	A	Heterozygous	30	42	71.42857143	0.441176471	38.02941176
comp100239_c2_seq1	169	SNV	1	A	T	Heterozygous	20	56	35.71428571	0.423076923	39.34615385
comp100240_c0_seq15	1810	SNV	1	G	A	Heterozygous	20	29	68.96551724	0.333333333	36.57142857
comp100240_c0_seq15	301	SNV	1	A	T	Heterozygous	38	87	43.67816092	0.4375	37.95833333
comp100240_c0_seq15	327	SNV	1	C	T	Heterozygous	20	91	21.97802198	0.428571429	35.5
comp100240_c0_seq15	609	SNV	1	A	T	Heterozygous	20	37	54.05405405	0.44	38.8
comp100241_c0_seq4	255	SNV	1	A	G	Homozygous	27	29	93.10344828	0.4375	37.15625
comp100241_c0_seq4	271	SNV	1	A	G	Homozygous	25	25	100	0.461538462	37.07692308
comp100241_c0_seq4	286	SNV	1	A	T	Homozygous	20	20	100	0.4	34.7
comp100241_c0_seq4	153	SNV	1	G	C	Heterozygous	23	31	74.19354839	0.35483871	39.22580645
comp100241_c0_seq4	342	SNV	1	A	C	Heterozygous	20	26	76.92307692	0.095238095	38.95238095
comp100242_c1_seq16	37	SNV	1	T	C	Heterozygous	33	44	75	0.305555556	38.25
comp100242_c1_seq16	45	SNV	1	C	T	Heterozygous	35	47	74.46808511	0.315789474	38.13157895
comp100242_c1_seq16	58	SNV	1	G	A	Heterozygous	35	50	70	0.315789474	36.73684211
comp100242_c1_seq16	62	SNV	1	T	A	Heterozygous	36	50	72	0.307692308	37.23076923
comp100242_c1_seq16	66	SNV	1	G	T	Homozygous	78	78	100	0.465346535	36.21782178
comp100242_c1_seq16	39	SNV	1	G	A	Homozygous	100	104	96.15384615	0.462962963	39.00925926
comp100242_c2_seq1	159	SNV	1	A	T	Homozygous	38	39	97.43589744	0.179487179	38.28205128
comp100242_c2_seq1	173	SNV	1	C	A	Heterozygous	45	56	80.35714286	0.044444444	38.16666667
comp100242_c2_seq1	188	SNV	1	G	T	Homozygous	60	61	98.36065574	0.183098592	38.16901408
comp100242_c2_seq1	207	SNV	1	A	T	Homozygous	61	63	96.82539683	0.191780822	38.46575342
comp100242_c2_seq1	210	SNV	1	T	G	Heterozygous	47	63	74.6031746	0.166666667	37.7037037
comp100242_c2_seq1	149	SNV	1	T	G	Homozygous	32	32	100	0.060606061	37.33333333
comp100242_c2_seq1	74	SNV	1	C	T	Homozygous	33	34	97.05882353	0.43902439	37.70731707
comp100242_c2_seq1	115	SNV	1	A	G	Homozygous	37	37	100	0.386363636	36.88636364
comp100242_c2_seq1	119	SNV	1	A	C	Homozygous	37	37	100	0.386363636	35.81818182
comp100242_c2_seq1	134	SNV	1	C	T	Homozygous	39	39	100	0.361702128	36.53191489
comp100242_c2_seq1	142	SNV	1	A	T	Homozygous	38	40	95	0.361702128	38
comp100244_c0_seq4	502	SNV	1	A	T	Homozygous	23	23	100	0.259259259	38.7037037
comp100245_c0_seq36	796	SNV	1	C	T	Heterozygous	21	33	63.63636364	0.37037037	35.11111111
comp100245_c0_seq36	798	SNV	1	C	T	Heterozygous	21	33	63.63636364	0.37037037	37.92592593
comp100245_c0_seq36	197	SNV	1	C	T	Heterozygous	20	49	40.81632653	0.4	36.16
comp100246_c0_seq63	66	SNV	1	A	T	Heterozygous	23	45	51.11111111	0.481481481	39
comp100246_c0_seq63	148	SNV	1	A	G	Homozygous	22	22	100	0.4	37.76
comp100247_c0_seq2	185	SNV	1	G	C	Heterozygous	24	35	68.57142857	0.444444444	36.81481481
comp100247_c0_seq2	1461	SNV	1	C	T	Homozygous	27	27	100	0.323529412	38.26470588
comp100248_c0_seq9	470	SNV	1	T	C	Heterozygous	24	63	38.0952381	0.466666667	37.26666667
comp100248_c0_seq9	1000	SNV	1	G	A	Heterozygous	24	54	44.44444444	0.448275862	37.13793103
comp100248_c0_seq9	1029	SNV	1	A	G	Heterozygous	21	54	38.88888889	0.481481481	35.44444444
comp100250_c0_seq3	238	SNV	1	C	T	Homozygous	93	93	100	0.368421053	37.38345865
comp100250_c0_seq3	616	SNV	1	A	G	Heterozygous	40	144	27.77777778	0.5	36.5
comp100250_c0_seq3	619	SNV	1	A	G	Heterozygous	71	145	48.96551724	0.494505495	35.14285714
comp100250_c0_seq3	622	SNV	1	C	G	Heterozygous	63	144	43.75	0.49382716	36.19753086
comp100250_c0_seq3	327	SNV	1	G	A	Heterozygous	37	143	25.87412587	0.382978723	35.23404255
comp100250_c0_seq3	549	SNV	1	T	C	Heterozygous	91	148	61.48648649	0.480392157	37.23529412
comp100250_c0_seq3	826	SNV	1	G	A	Heterozygous	59	111	53.15315315	0.492957746	38.14084507
comp100251_c0_seq4	847	SNV	1	T	C	Heterozygous	65	81	80.24691358	0.441558442	38.03896104
comp100251_c0_seq4	1041	SNV	1	G	C	Heterozygous	23	115	20	0.454545455	36
comp100251_c0_seq4	1138	SNV	1	T	C	Heterozygous	20	113	17.69911504	0.4	37.32
comp100251_c0_seq4	1247	SNV	1	G	C	Heterozygous	73	129	56.58914729	0.397727273	35.51136364
comp100251_c0_seq4	1915	SNV	1	T	C	Homozygous	31	35	88.57142857	0.30952381	37.57142857
comp100252_c0_seq4	1581	SNV	1	T	A	Heterozygous	22	28	78.57142857	0.481481481	36.18518519
comp100252_c0_seq4	2535	SNV	1	G	A	Homozygous	37	37	100	0.422222222	37.73333333
comp100252_c0_seq4	4107	SNV	1	A	T	Heterozygous	32	47	68.08510638	0.418604651	36.34883721
comp100254_c0_seq31	436	SNV	1	A	G	Homozygous	118	118	100	0.429530201	36.43624161
comp100254_c0_seq31	458	SNV	1	C	T	Homozygous	92	99	92.92929293	0.426086957	34.79130435
comp100254_c0_seq31	475	SNV	1	C	G	Homozygous	65	71	91.54929577	0.415584416	35.90909091
comp100254_c0_seq31	1080	SNV	1	T	A	Heterozygous	51	109	46.78899083	0.388888889	36.5
comp100255_c0_seq2	2281	SNV	1	T	C	Heterozygous	86	149	57.71812081	0.380530973	36.88495575
comp100255_c0_seq2	2312	SNV	1	A	G	Heterozygous	46	127	36.22047244	0.333333333	38.24561404
comp100255_c0_seq2	2315	SNV	1	A	G	Heterozygous	52	125	41.6	0.275362319	38.14492754
comp100255_c0_seq2	2346	SNV	1	A	G	Heterozygous	45	75	60	0.24	37.96
comp100255_c0_seq2	2349	SNV	1	A	C	Heterozygous	45	75	60	0.24	37.96
comp100255_c0_seq2	2364	SNV	1	T	C	Heterozygous	23	70	32.85714286	0.12	36.96
comp100255_c0_seq2	2355	SNV	1	T	A	Heterozygous	43	116	37.06896552	0.14	38.34
comp100255_c0_seq2	2376	SNV	1	G	A	Heterozygous	31	76	40.78947368	0.060606061	36.18181818
comp100255_c0_seq2	2309	SNV	1	A	G	Heterozygous	33	141	23.40425532	0.153846154	37.8974359
comp100255_c0_seq2	402	SNV	1	T	C	Heterozygous	29	62	46.77419355	0	38.72413793
comp100256_c0_seq1	106	SNV	1	A	G	Heterozygous	37	45	82.22222222	0.3	38.1
comp100256_c0_seq1	110	SNV	1	C	T	Heterozygous	29	63	46.03174603	0.147058824	37.94117647
comp100256_c0_seq1	115	SNV	1	T	C	Heterozygous	34	103	33.00970874	0.230769231	37.92307692
comp100256_c0_seq1	2803	SNV	1	A	T	Homozygous	22	22	100	0.153846154	37.07692308
comp100256_c0_seq1	2632	SNV	1	A	T	Heterozygous	46	124	37.09677419	0.462962963	36.68518519
comp100256_c0_seq1	2666	SNV	1	C	G	Heterozygous	92	120	76.66666667	0.282051282	37.39316239
comp100257_c0_seq1	2865	SNV	1	T	C	Heterozygous	24	114	21.05263158	0.25	38.34375
comp100257_c0_seq1	2662	SNV	1	G	A	Heterozygous	60	137	43.79562044	0.166666667	37.38333333
comp100257_c0_seq1	2680	SNV	1	G	A	Heterozygous	113	144	78.47222222	0.272727273	36.68595041
comp100257_c0_seq1	2701	SNV	1	G	C	Heterozygous	39	146	26.71232877	0.391304348	35.32608696
comp100257_c0_seq1	2875	SNV	1	G	C	Heterozygous	27	77	35.06493506	0.129032258	37.22580645
comp100257_c0_seq1	2901	SNV	1	C	G	Heterozygous	20	46	43.47826087	0.321428571	38.07142857
comp100257_c0_seq1	186	SNV	1	T	G	Heterozygous	34	115	29.56521739	0.266666667	37.62222222
comp100258_c0_seq16	328	SNV	1	G	A	Homozygous	26	26	100	0.464285714	35.67857143
comp100259_c0_seq2	128	SNV	1	T	G	Heterozygous	29	125	23.2	0.424242424	38.60606061
comp100259_c0_seq2	25	SNV	1	G	A	Heterozygous	21	87	24.13793103	0.470588235	37.67647059
comp100259_c0_seq2	40	SNV	1	T	G	Heterozygous	22	122	18.03278689	0.433333333	38.43333333
comp100259_c1_seq6	42	SNV	1	G	A	Heterozygous	75	125	60	0.457831325	38.59036145
comp100259_c1_seq6	810	SNV	1	C	T	Heterozygous	44	142	30.98591549	0.393442623	36.29508197
comp100259_c1_seq6	932	SNV	1	G	C	Heterozygous	20	44	45.45454545	0.48	38.12
comp100259_c1_seq6	819	SNV	1	A	T	Heterozygous	50	125	40	0.301587302	38.17460317
comp100259_c2_seq5	54	SNV	1	A	G	Heterozygous	29	150	19.33333333	0.361111111	38.88888889
comp100259_c2_seq5	127	SNV	1	G	A	Homozygous	144	144	100	0.488764045	37.75842697
comp100259_c2_seq5	165	SNV	1	A	G	Heterozygous	45	108	41.66666667	0.333333333	37.77906977
comp100259_c2_seq5	168	SNV	1	C	T	Heterozygous	41	99	41.41414141	0.369565217	34.34782609
comp100259_c2_seq5	180	SNV	1	A	T	Heterozygous	37	104	35.57692308	0.333333333	37
comp100259_c2_seq5	51	SNV	1	G	T	Heterozygous	45	121	37.19008264	0.461538462	37.01923077
comp100259_c2_seq5	641	SNV	1	G	A	Homozygous	56	60	93.33333333	0.147540984	39.31147541
comp100260_c0_seq4	923	SNV	1	T	C	Heterozygous	20	34	58.82352941	0.217391304	37.73913043
comp100261_c0_seq2	1455	SNV	1	T	G	Heterozygous	22	56	39.28571429	0.37037037	37.81481481
comp100261_c0_seq2	1502	SNV	1	C	G	Heterozygous	28	58	48.27586207	0.323529412	36.52941176
comp100262_c0_seq16	737	SNV	1	C	T	Heterozygous	23	31	74.19354839	0.484848485	38.09090909
comp100263_c1_seq38	89	SNV	1	T	C	Homozygous	20	21	95.23809524	0.5	38.08333333
comp100263_c1_seq38	60	SNV	1	G	A	Homozygous	28	28	100	0.333333333	38.54545455
comp100263_c1_seq38	80	SNV	1	A	T	Heterozygous	24	36	66.66666667	0.291666667	37.26086957
comp100263_c1_seq38	109	SNV	1	C	T	Heterozygous	24	46	52.17391304	0.269230769	35.84615385
comp100263_c1_seq38	113	SNV	1	C	T	Heterozygous	28	47	59.57446809	0.258064516	36.93548387
comp100263_c1_seq38	143	SNV	1	G	A	Heterozygous	28	56	50	0.235294118	37.85294118
comp100263_c1_seq38	120	SNV	1	C	A	Heterozygous	27	44	61.36363636	0.4	37.25714286
comp100263_c1_seq38	203	SNV	1	T	C	Heterozygous	27	57	47.36842105	0.371428571	37.91428571
comp100264_c0_seq8	611	SNV	1	G	T	Heterozygous	31	40	77.5	0.45	37.65
comp100264_c0_seq8	345	SNV	1	A	T	Heterozygous	21	56	37.5	0.4	37.72
comp100264_c0_seq8	414	SNV	1	C	T	Heterozygous	25	55	45.45454545	0.393939394	37.87878788
comp100265_c0_seq13	384	SNV	1	T	A	Homozygous	31	31	100	0.485714286	36.71428571
comp100265_c0_seq13	408	SNV	1	C	T	Homozygous	36	36	100	0.45	38.75
comp100265_c0_seq13	465	SNV	1	A	T	Homozygous	40	40	100	0.4	35.06
comp100266_c0_seq1	236	SNV	1	G	A	Heterozygous	23	30	76.66666667	0.291666667	39.45833333
comp100266_c0_seq1	247	SNV	1	A	C	Heterozygous	25	31	80.64516129	0.269230769	39.53846154
comp100266_c0_seq1	267	SNV	1	T	A	Heterozygous	27	34	79.41176471	0.24137931	37.75862069
comp100266_c0_seq1	1178	SNV	1	T	A	Heterozygous	22	40	55	0.153846154	36.61538462
comp100266_c0_seq1	628	SNV	1	G	T	Heterozygous	26	145	17.93103448	0.388888889	38.36111111
comp100266_c0_seq1	1115	SNV	1	G	C	Heterozygous	26	109	23.85321101	0.161290323	37.4516129
comp100266_c1_seq1	109	SNV	1	G	T	Heterozygous	20	23	86.95652174	0.173913043	38.04347826
comp100266_c1_seq1	306	SNV	1	C	A	Homozygous	37	40	92.5	0.395833333	38.39583333
comp100266_c2_seq1	979	SNV	1	G	A	Heterozygous	54	124	43.5483871	0.438356164	36.38356164
comp100266_c2_seq1	985	SNV	1	A	C	Heterozygous	50	119	42.01680672	0.492537313	36.62686567
comp100266_c2_seq1	1141	SNV	1	A	G	Heterozygous	51	136	37.5	0.301369863	37.46575342
comp100266_c2_seq1	1162	SNV	1	T	C	Heterozygous	65	113	57.52212389	0.17721519	37.81012658
comp100266_c2_seq1	373	SNV	1	T	C	Heterozygous	33	136	24.26470588	0.5	35
comp100266_c2_seq1	385	SNV	1	C	T	Homozygous	121	132	91.66666667	0.430463576	37.02649007
comp100266_c2_seq1	421	SNV	1	C	T	Heterozygous	38	140	27.14285714	0.41509434	38.45283019
comp100266_c2_seq1	319	SNV	1	A	G	Heterozygous	47	127	37.00787402	0.409836066	37.39344262
comp100266_c2_seq1	499	SNV	1	T	C	Heterozygous	56	137	40.87591241	0.5	37.06944444
comp100266_c2_seq1	513	SNV	1	C	T	Heterozygous	54	150	36	0.478873239	37.02816901
comp100266_c2_seq1	921	SNV	1	T	C	Heterozygous	81	139	58.27338129	0.466019417	37.73786408
comp100266_c2_seq1	1156	SNV	1	C	A	Heterozygous	49	143	34.26573427	0.289855072	38.24637681
comp100266_c2_seq1	160	SNV	1	C	A	Heterozygous	28	38	73.68421053	0.133333333	39
comp100269_c0_seq6	628	SNV	1	C	T	Homozygous	20	20	100	0.333333333	39.14285714
comp100272_c1_seq1	747	SNV	1	A	G	Heterozygous	34	45	75.55555556	0.404761905	37.0952381
comp100272_c1_seq1	369	SNV	1	T	C	Heterozygous	21	29	72.4137931	0.44	37.2
comp100272_c1_seq1	1924	SNV	1	G	T	Heterozygous	20	31	64.51612903	0.380952381	35.38095238
comp100274_c0_seq8	1419	SNV	1	C	T	Heterozygous	28	37	75.67567568	0.454545455	37.36363636
comp100274_c0_seq8	2268	SNV	1	G	T	Heterozygous	26	59	44.06779661	0.473684211	37.81578947
comp100274_c0_seq8	2282	SNV	1	A	G	Heterozygous	27	60	45	0.473684211	36.76315789
comp100276_c0_seq16	1580	SNV	1	G	A	Heterozygous	22	44	50	0.5	37.3
comp100276_c0_seq16	1591	SNV	1	A	T	Heterozygous	20	43	46.51162791	0.428571429	38.28571429
comp100276_c0_seq16	1629	SNV	1	A	G	Heterozygous	23	43	53.48837209	0.086956522	36.50724638
comp100276_c0_seq16	451	SNV	1	C	T	Homozygous	22	22	100	0.466666667	38.16666667
comp100276_c0_seq16	387	SNV	1	A	G	Homozygous	21	21	100	0.48	37
comp100276_c0_seq16	1374	SNV	1	G	A	Homozygous	22	22	100	0.472222222	38.91666667
comp100279_c0_seq10	137	SNV	1	T	G	Heterozygous	24	31	77.41935484	0.428571429	37.42857143
comp100279_c0_seq10	149	SNV	1	C	G	Heterozygous	31	40	77.5	0.486486486	38.18918919
comp100279_c0_seq10	153	SNV	1	A	T	Heterozygous	26	40	65	0.451612903	35.16129032
comp100279_c0_seq10	163	SNV	1	T	C	Heterozygous	26	40	65	0.451612903	35.41935484
comp100280_c0_seq3	301	SNV	1	T	G	Heterozygous	73	134	54.47761194	0.465116279	37.90697674
comp100280_c0_seq3	349	SNV	1	A	G	Heterozygous	75	129	58.13953488	0.484210526	37.13684211
comp100280_c0_seq3	1313	SNV	1	C	T	Heterozygous	67	132	50.75757576	0.5	38.01388889
comp100280_c0_seq3	1478	SNV	1	A	G	Homozygous	149	149	100	0.451086957	36.64673913
comp100280_c0_seq3	1980	SNV	1	T	C	Heterozygous	26	134	19.40298507	0.34375	38.46875
comp100281_c1_seq1	403	SNV	1	C	A	Homozygous	34	34	100	0.421052632	37.92105263
comp100281_c1_seq1	427	SNV	1	T	A	Homozygous	35	35	100	0.425	39.5
comp100281_c1_seq1	439	SNV	1	A	T	Homozygous	35	35	100	0.425	38.5
comp100282_c0_seq3	61	SNV	1	G	A	Heterozygous	28	49	57.14285714	0.419354839	37.32258065
comp100282_c0_seq3	63	SNV	1	T	G	Heterozygous	28	48	58.33333333	0.419354839	38.51612903
comp100282_c0_seq3	78	SNV	1	A	G	Heterozygous	45	63	71.42857143	0.408163265	35.95918367
comp100282_c0_seq3	154	SNV	1	T	C	Heterozygous	21	89	23.59550562	0.416666667	37.95833333
comp100282_c0_seq3	361	SNV	1	C	G	Heterozygous	22	80	27.5	0.16	38.08
comp100282_c0_seq3	366	SNV	1	A	C	Heterozygous	22	74	29.72972973	0.153846154	34.5
comp100288_c0_seq80	407	SNV	1	A	G	Heterozygous	20	42	47.61904762	0.47826087	37.65217391
comp100288_c0_seq80	419	SNV	1	T	G	Heterozygous	20	40	50	0.47826087	38.95652174
comp100288_c0_seq80	451	SNV	1	A	G	Heterozygous	21	35	60	0.434782609	37.60869565
comp100288_c0_seq80	616	SNV	1	C	T	Heterozygous	22	38	57.89473684	0.5	38.96428571
comp100289_c0_seq9	125	SNV	1	G	A	Homozygous	35	41	85.36585366	0.425	39.075
comp100289_c0_seq9	299	SNV	1	G	A	Heterozygous	32	46	69.56521739	0.484848485	37.96969697
comp100289_c0_seq9	391	SNV	1	C	G	Heterozygous	39	47	82.9787234	0.380952381	37.28571429
comp100289_c0_seq9	422	SNV	1	G	A	Heterozygous	40	47	85.10638298	0.450980392	36.29411765
comp100289_c0_seq9	464	SNV	1	G	A	Homozygous	36	40	90	0.488372093	38.13953488
comp1002899_c0_seq1	24	SNV	1	C	T	Homozygous	39	43	90.69767442	0.382978723	38.17021277
comp1002899_c0_seq1	42	SNV	1	A	G	Homozygous	39	44	88.63636364	0.404255319	38.06382979
comp1002899_c0_seq1	57	SNV	1	C	A	Heterozygous	33	44	75	0.4	36.6
comp100290_c0_seq14	96	SNV	1	G	A	Heterozygous	27	54	50	0.470588235	37.88235294
comp100290_c0_seq14	521	SNV	1	T	G	Heterozygous	23	46	50	0.285714286	37.07142857
comp100290_c0_seq14	1190	SNV	1	T	G	Heterozygous	20	39	51.28205128	0.4	37.36
comp100290_c0_seq14	1337	SNV	1	G	A	Homozygous	33	33	100	0.416666667	38.63888889
comp100290_c0_seq14	423	SNV	1	A	T	Heterozygous	20	35	57.14285714	0.5	36.53571429
comp100291_c0_seq10	41	SNV	1	C	A	Homozygous	25	25	100	0.266666667	39.1
comp100291_c0_seq10	50	SNV	1	A	C	Homozygous	25	25	100	0.266666667	38.36666667
comp100291_c0_seq10	146	SNV	1	C	T	Homozygous	27	27	100	0.419354839	37.74193548
comp100291_c0_seq10	157	SNV	1	A	G	Homozygous	38	38	100	0.476190476	37.35714286
comp100291_c0_seq10	189	SNV	1	C	G	Homozygous	45	45	100	0.377358491	36.98113208
comp100291_c0_seq10	343	SNV	1	G	C	Heterozygous	20	34	58.82352941	0.269230769	37.88461538
comp100292_c0_seq9	258	SNV	1	T	G	Heterozygous	38	139	27.3381295	0.4	37.32
comp100292_c0_seq9	92	SNV	1	A	T	Heterozygous	96	133	72.18045113	0.323529412	36.52941176
comp100292_c0_seq9	640	SNV	1	T	C	Heterozygous	67	150	44.66666667	0.465909091	37.28409091
comp100292_c0_seq9	703	SNV	1	C	A	Heterozygous	66	144	45.83333333	0.46835443	37.88607595
comp100292_c0_seq9	775	SNV	1	T	G	Heterozygous	62	138	44.92753623	0.469135802	37.83950617
comp100295_c0_seq6	61	SNV	1	G	A	Heterozygous	27	37	72.97297297	0.366666667	38.26666667
comp100295_c0_seq6	84	SNV	1	A	G	Heterozygous	30	39	76.92307692	0.441176471	36.23529412
comp100295_c0_seq6	19	SNV	1	T	A	Homozygous	34	34	100	0.414634146	36.2195122
comp100298_c0_seq13	359	SNV	1	T	A	Heterozygous	21	28	75	0.454545455	38.81818182
comp100298_c0_seq13	818	SNV	1	A	C	Heterozygous	27	49	55.10204082	0.466666667	37.76666667
comp100298_c0_seq13	839	SNV	1	T	G	Heterozygous	40	49	81.63265306	0.456521739	37.82608696
comp100299_c0_seq3	1943	SNV	1	G	T	Heterozygous	25	140	17.85714286	0.307692308	38.42307692
comp100299_c0_seq3	1950	SNV	1	T	C	Heterozygous	31	148	20.94594595	0.363636364	38.63636364
comp100299_c0_seq3	2450	SNV	1	A	G	Heterozygous	33	146	22.60273973	0.454545455	36.87878788
comp100299_c0_seq3	2504	SNV	1	A	C	Heterozygous	76	115	66.08695652	0.415841584	35.00990099
comp100299_c0_seq3	2887	SNV	1	G	A	Heterozygous	39	79	49.36708861	0.375	38.6875
comp100309_c0_seq69	417	SNV	1	A	G	Homozygous	43	43	100	0.5	35.98214286
comp100309_c0_seq69	466	SNV	1	C	A	Homozygous	28	28	100	0.5	35.52777778
comp100309_c0_seq69	1120	SNV	1	T	C	Homozygous	44	46	95.65217391	0.488888889	37.48888889
comp100312_c0_seq9	526	SNV	1	C	T	Heterozygous	22	34	64.70588235	0.464285714	36.07142857
comp100313_c0_seq1	335	SNV	1	T	C	Heterozygous	23	27	85.18518519	0.34375	36.375
comp100313_c0_seq1	2091	SNV	1	T	A	Homozygous	22	22	100	0.451612903	36.87096774
comp100314_c0_seq5	131	SNV	1	T	C	Homozygous	28	32	87.5	0.485714286	38.08571429
comp100314_c0_seq5	374	SNV	1	T	C	Heterozygous	27	50	54	0.4	38.11428571
comp100314_c0_seq5	377	SNV	1	C	T	Heterozygous	27	50	54	0.4	38.25714286
comp100314_c0_seq5	395	SNV	1	T	C	Heterozygous	27	47	57.44680851	0.444444444	38.05555556
comp100314_c0_seq5	412	SNV	1	G	T	Heterozygous	24	45	53.33333333	0.485714286	37.02857143
comp100314_c0_seq5	385	SNV	1	C	A	Heterozygous	21	52	40.38461538	0.28	38.72
comp100314_c0_seq5	320	SNV	1	C	T	Heterozygous	26	33	78.78787879	0.466666667	37.73333333
comp100316_c0_seq1	14	SNV	1	T	A	Heterozygous	26	70	37.14285714	0.137931034	38.68965517
comp100316_c0_seq1	17	SNV	1	T	A	Heterozygous	26	70	37.14285714	0.137931034	39.17241379
comp100316_c0_seq1	24	SNV	1	C	T	Heterozygous	36	80	45	0.282051282	39.05128205
comp100316_c0_seq1	39	SNV	1	G	C	Homozygous	88	101	87.12871287	0.352380952	38.33333333
comp100316_c0_seq1	1122	SNV	1	C	T	Heterozygous	24	33	72.72727273	0.04	38
comp100316_c0_seq1	23	SNV	1	C	T	Heterozygous	21	97	21.64948454	0.28	38.8
comp100316_c0_seq1	46	SNV	1	T	C	Heterozygous	27	121	22.31404959	0.310344828	39
comp100316_c0_seq1	59	SNV	1	A	C	Heterozygous	41	148	27.7027027	0.469387755	37.63265306
comp100316_c0_seq1	1057	SNV	1	G	C	Heterozygous	39	125	31.2	0.095238095	38.33333333
comp100316_c3_seq2	7	SNV	1	T	G	Homozygous	125	125	100	0.314685315	37.48951049
comp100316_c3_seq2	25	SNV	1	T	G	Heterozygous	53	144	36.80555556	0.419354839	38.09677419
comp100316_c3_seq2	1489	SNV	1	T	C	Heterozygous	46	135	34.07407407	0.5	36.28571429
comp100317_c0_seq4	1720	SNV	1	T	G	Heterozygous	54	137	39.41605839	0.348484848	37.57575758
comp100317_c0_seq4	1729	SNV	1	C	T	Heterozygous	27	122	22.13114754	0.419354839	34.80645161
comp100320_c0_seq9	96	SNV	1	C	T	Homozygous	20	20	100	0.285714286	36.61904762
comp100320_c0_seq9	119	SNV	1	A	G	Heterozygous	21	26	80.76923077	0.423076923	38.03846154
comp100320_c0_seq9	126	SNV	1	A	G	Heterozygous	24	31	77.41935484	0.482758621	37.82758621
comp100320_c0_seq9	29	SNV	1	A	T	Homozygous	24	24	100	0.5	39.26923077
comp100320_c0_seq9	52	SNV	1	C	T	Heterozygous	21	31	67.74193548	0.458333333	37.29166667
comp100321_c0_seq4	199	SNV	1	T	C	Heterozygous	42	54	77.77777778	0.5	38.10416667
comp100321_c0_seq4	305	SNV	1	T	C	Heterozygous	36	111	32.43243243	0.340909091	38.88636364
comp100321_c0_seq4	327	SNV	1	G	C	Heterozygous	21	129	16.27906977	0.25	38
comp100321_c0_seq4	448	SNV	1	T	G	Heterozygous	30	141	21.27659574	0.382352941	36.32352941
comp100321_c0_seq4	103	SNV	1	A	G	Heterozygous	21	90	23.33333333	0.423076923	37.88461538
comp100321_c0_seq4	136	SNV	1	G	A	Heterozygous	23	92	25	0.35483871	36.83870968
comp100321_c0_seq4	191	SNV	1	G	A	Heterozygous	30	87	34.48275862	0.5	37.47368421
comp100321_c0_seq4	232	SNV	1	A	G	Heterozygous	36	79	45.56962025	0.442307692	36.05769231
comp100321_c1_seq5	14	SNV	1	C	T	Heterozygous	32	77	41.55844156	0.4	40.175
comp100321_c1_seq5	80	SNV	1	T	C	Heterozygous	41	90	45.55555556	0.403225806	36.98387097
comp100321_c1_seq5	81	SNV	1	A	G	Heterozygous	24	90	26.66666667	0.393939394	38.12121212
comp100321_c1_seq5	111	SNV	1	A	T	Heterozygous	20	61	32.78688525	0.346153846	37.11538462
comp100322_c1_seq22	160	SNV	1	C	T	Heterozygous	32	78	41.02564103	0.4	37.05
comp100322_c1_seq22	207	SNV	1	A	G	Heterozygous	30	39	76.92307692	0.447368421	36.10526316
comp100322_c1_seq22	257	SNV	1	A	G	Heterozygous	27	52	51.92307692	0.428571429	37.17857143
comp100322_c1_seq22	55	SNV	1	C	T	Heterozygous	35	48	72.91666667	0.45	37.675
comp100322_c1_seq22	59	SNV	1	G	A	Heterozygous	37	54	68.51851852	0.465116279	37.86046512
comp100322_c1_seq22	233	SNV	1	C	T	Heterozygous	42	63	66.66666667	0.461538462	36.42307692
comp100322_c1_seq22	239	SNV	1	A	T	Heterozygous	53	81	65.43209877	0.476190476	35.20634921
comp100322_c1_seq22	270	SNV	1	T	G	Homozygous	28	31	90.32258065	0.378378378	37.24324324
comp100322_c1_seq22	321	SNV	1	T	C	Heterozygous	31	39	79.48717949	0.391304348	36.63043478
comp100322_c1_seq22	244	SNV	1	G	C	Heterozygous	28	37	75.67567568	0.24137931	38.20689655
comp100322_c2_seq5	67	SNV	1	T	G	Heterozygous	22	58	37.93103448	0.454545455	38.125
comp100322_c2_seq5	109	SNV	1	A	C	Heterozygous	22	43	51.1627907	0.217391304	36.17391304
comp100322_c2_seq5	77	SNV	1	G	C	Homozygous	20	20	100	0.291666667	35.70833333
comp100323_c0_seq24	142	SNV	1	A	T	Heterozygous	22	32	68.75	0.428571429	38.82142857
comp100323_c0_seq24	168	SNV	1	T	C	Heterozygous	21	29	72.4137931	0.384615385	38.23076923
comp100324_c0_seq3	325	SNV	1	T	A	Heterozygous	45	146	30.82191781	0.410714286	36.78571429
comp100324_c0_seq3	444	SNV	1	G	C	Heterozygous	23	88	26.13636364	0.461538462	37.92307692
comp100324_c0_seq3	500	SNV	1	T	A	Heterozygous	31	78	39.74358974	0.258064516	38.3362069
comp100324_c0_seq3	503	SNV	1	T	A	Heterozygous	30	69	43.47826087	0.285714286	38.22857143
comp100324_c0_seq3	506	SNV	1	T	A	Heterozygous	40	68	58.82352941	0.282608696	37.84782609
comp100324_c0_seq3	355	SNV	1	C	G	Heterozygous	41	73	56.16438356	0.474576271	37.93220339
comp100324_c0_seq3	497	SNV	1	A	T	Heterozygous	27	118	22.88135593	0.416666667	38.80555556
comp100324_c0_seq3	527	SNV	1	A	T	Heterozygous	25	104	24.03846154	0.28125	37.1875
comp100324_c1_seq25	24	SNV	1	T	C	Heterozygous	35	102	34.31372549	0.055555556	39.25
comp100324_c1_seq25	908	SNV	1	C	A	Heterozygous	43	46	93.47826087	0.458333333	37.75
comp100324_c1_seq25	917	SNV	1	A	C	Heterozygous	38	47	80.85106383	0.447368421	36.60714286
comp100324_c1_seq25	1168	SNV	1	A	T	Heterozygous	28	112	25	0.307692308	32.46153846
comp100325_c0_seq13	512	SNV	1	G	C	Heterozygous	20	24	83.33333333	0.448275862	37.55172414
comp100326_c0_seq1	25	SNV	1	A	T	Homozygous	89	92	96.73913043	0.412371134	38.65979381
comp100326_c0_seq1	128	SNV	1	A	G	Homozygous	30	31	96.77419355	0.348837209	35.25581395
comp100326_c0_seq1	60	SNV	1	C	T	Heterozygous	23	27	85.18518519	0.5	36.07142857
comp100326_c0_seq1	65	SNV	1	T	A	Homozygous	22	22	100	0.458333333	35.75
comp100326_c1_seq6	650	SNV	1	A	T	Heterozygous	28	69	40.57971014	0.266666667	38.3
comp100326_c1_seq6	774	SNV	1	A	T	Heterozygous	25	125	20	0.269230769	38
comp100329_c0_seq3	141	SNV	1	C	T	Homozygous	23	23	100	0.375	37.4375
comp100329_c0_seq3	89	SNV	1	C	A	Heterozygous	26	46	56.52173913	0.428571429	38.67857143
comp100329_c0_seq3	96	SNV	1	T	A	Heterozygous	27	46	58.69565217	0.428571429	39.28571429
comp100329_c0_seq3	99	SNV	1	G	A	Heterozygous	27	46	58.69565217	0.428571429	38.89285714
comp100332_c0_seq8	1970	SNV	1	G	T	Heterozygous	46	125	36.8	0.228070175	37.70175439
comp100332_c0_seq8	2003	SNV	1	A	G	Heterozygous	20	74	27.02702703	0.2	39.36
comp100333_c0_seq19	190	SNV	1	C	A	Heterozygous	22	106	20.75471698	0.333333333	37.66666667
comp100333_c0_seq19	226	SNV	1	T	C	Heterozygous	121	139	87.05035971	0.434108527	38.48062016
comp100333_c0_seq19	331	SNV	1	T	C	Heterozygous	39	63	61.9047619	0.475409836	37.16393443
comp100333_c0_seq19	358	SNV	1	C	A	Heterozygous	35	55	63.63636364	0.5	36.61538462
comp100333_c0_seq19	230	SNV	1	G	A	Heterozygous	35	106	33.01886792	0.475	38.225
comp100333_c0_seq19	236	SNV	1	A	T	Heterozygous	36	111	32.43243243	0.473684211	38.42105263
comp100333_c0_seq19	247	SNV	1	G	C	Heterozygous	45	116	38.79310345	0.48	38.74
comp100333_c0_seq19	380	SNV	1	A	C	Heterozygous	62	97	63.91752577	0.492753623	36.20289855
comp100335_c0_seq13	1076	SNV	1	T	C	Heterozygous	21	35	60	0.423076923	37.84615385
comp100335_c0_seq13	1247	SNV	1	A	G	Heterozygous	20	39	51.28205128	0.391304348	37.43478261
comp100335_c0_seq13	1376	SNV	1	C	T	Heterozygous	25	46	54.34782609	0.379310345	38.86206897
comp100335_c0_seq13	1432	SNV	1	C	T	Heterozygous	30	36	83.33333333	0.377777778	36.04444444
comp100335_c0_seq13	1439	SNV	1	T	C	Heterozygous	26	32	81.25	0.333333333	38.27777778
comp100336_c2_seq3	18	SNV	1	G	C	Heterozygous	33	110	30	0	37
comp100336_c2_seq3	41	SNV	1	T	C	Heterozygous	88	143	61.53846154	0.022222222	37.85555556
comp100336_c5_seq1	36	SNV	1	C	T	Heterozygous	44	71	61.97183099	0.327586207	37.74137931
comp100336_c8_seq1	58	SNV	1	C	G	Heterozygous	22	114	19.29824561	0.153846154	37.38461538
comp100336_c8_seq1	35	SNV	1	A	G	Homozygous	61	61	100	0.253333333	38.6
comp100337_c0_seq1	885	SNV	1	T	C	Heterozygous	23	28	82.14285714	0.5	38.0625
comp100337_c0_seq1	1149	SNV	1	G	A	Heterozygous	20	29	68.96551724	0.444444444	36.37037037
comp100337_c0_seq1	1455	SNV	1	A	G	Heterozygous	20	29	68.96551724	0.392857143	32.82142857
comp100337_c1_seq6	414	SNV	1	T	C	Heterozygous	21	32	65.625	0.407407407	38.59259259
comp100337_c1_seq6	421	SNV	1	G	A	Heterozygous	24	37	64.86486486	0.457142857	37.94285714
comp100337_c1_seq6	429	SNV	1	A	G	Heterozygous	25	38	65.78947368	0.459459459	37.81081081
comp100337_c1_seq6	482	SNV	1	T	C	Heterozygous	20	30	66.66666667	0.366666667	37.96666667
comp100342_c0_seq2	1186	SNV	1	C	T	Heterozygous	21	31	67.74193548	0.407407407	38.07407407
comp100342_c0_seq2	1834	SNV	1	G	C	Heterozygous	24	28	85.71428571	0.411764706	37.14705882
comp100343_c0_seq5	1990	SNV	1	C	T	Heterozygous	30	35	85.71428571	0.459459459	36.7027027
comp100343_c0_seq5	2008	SNV	1	G	A	Heterozygous	29	34	85.29411765	0.444444444	38.91666667
comp100343_c0_seq5	871	SNV	1	A	G	Heterozygous	21	61	34.42622951	0.448275862	38.44827586
comp100343_c0_seq5	3528	SNV	1	A	G	Heterozygous	20	127	15.7480315	0.416666667	37.25
comp100344_c1_seq2	94	SNV	1	T	C	Heterozygous	58	97	59.79381443	0.430769231	35.76923077
comp100345_c0_seq15	51	SNV	1	T	C	Heterozygous	20	30	66.66666667	0.5	38.09090909
comp100345_c0_seq15	64	SNV	1	G	A	Homozygous	26	28	92.85714286	0.482758621	37.65517241
comp100345_c0_seq15	73	SNV	1	A	C	Homozygous	25	28	89.28571429	0.407407407	37.7037037
comp100345_c0_seq15	82	SNV	1	A	T	Homozygous	23	25	92	0.346153846	37.96153846
comp100346_c0_seq2	1783	SNV	1	T	C	Heterozygous	41	56	73.21428571	0.365384615	37.98076923
comp100346_c0_seq2	1789	SNV	1	C	T	Heterozygous	21	56	37.5	0.307692308	38.38461538
comp100346_c0_seq2	1827	SNV	1	A	C	Heterozygous	20	50	40	0.32	38.32
comp100346_c0_seq2	1889	SNV	1	G	A	Heterozygous	21	53	39.62264151	0.375	38.66666667
comp100347_c1_seq1	94	SNV	1	G	A	Heterozygous	64	115	55.65217391	0.382352941	34.10294118
comp100347_c1_seq1	145	SNV	1	C	T	Heterozygous	36	56	64.28571429	0.43902439	37.43902439
comp100347_c1_seq1	112	SNV	1	C	A	Heterozygous	35	115	30.43478261	0.488888889	37.73333333
comp100347_c1_seq1	121	SNV	1	T	A	Heterozygous	42	122	34.42622951	0.490196078	37.96078431
comp100347_c1_seq1	168	SNV	1	A	G	Heterozygous	41	129	31.78294574	0.444444444	36.55555556
comp100350_c0_seq6	192	SNV	1	T	G	Homozygous	25	27	92.59259259	0.46875	36.71875
comp100350_c0_seq6	157	SNV	1	G	T	Heterozygous	24	38	63.15789474	0.464285714	37.17857143
comp100350_c0_seq6	130	SNV	1	T	C	Homozygous	27	27	100	0.484848485	35.66666667
comp100350_c0_seq6	147	SNV	1	C	G	Homozygous	28	28	100	0.454545455	36.57575758
comp100350_c0_seq6	217	SNV	1	A	G	Homozygous	33	33	100	0.488372093	35.88372093
comp100351_c0_seq3	23	SNV	1	G	A	Heterozygous	26	39	66.66666667	0.464285714	39.39285714
comp100351_c0_seq3	25	SNV	1	C	G	Heterozygous	26	41	63.41463415	0.464285714	39.67857143
comp100351_c0_seq3	41	SNV	1	T	C	Heterozygous	30	46	65.2173913	0.5	38.79411765
comp100351_c0_seq3	99	SNV	1	C	G	Heterozygous	20	41	48.7804878	0.24	38.12
comp100351_c0_seq3	115	SNV	1	T	C	Heterozygous	23	39	58.97435897	0.366666667	38.6
comp100351_c1_seq6	272	SNV	1	T	A	Homozygous	23	23	100	0.304347826	36.39130435
comp100352_c0_seq1	125	SNV	1	G	C	Heterozygous	22	28	78.57142857	0.464285714	35.64285714
comp100352_c1_seq12	122	SNV	1	C	G	Homozygous	24	26	92.30769231	0.464285714	38.35714286
comp100353_c1_seq2	258	SNV	1	T	G	Heterozygous	22	43	51.1627907	0.5	37.92045455
comp100353_c1_seq2	270	SNV	1	G	A	Homozygous	36	36	100	0.476190476	35.73809524
comp100353_c1_seq2	273	SNV	1	G	A	Homozygous	36	36	100	0.476190476	37.02380952
comp100353_c1_seq2	50	SNV	1	G	C	Heterozygous	20	69	28.98550725	0.48	36.48
comp100353_c1_seq2	267	SNV	1	G	A	Heterozygous	21	43	48.8372093	0.384615385	38.07692308
comp100353_c1_seq2	81	SNV	1	A	C	Heterozygous	31	121	25.61983471	0.486486486	37.32432432
comp100353_c1_seq2	251	SNV	1	G	A	Heterozygous	67	114	58.77192982	0.432835821	38.09137056
comp100354_c0_seq28	173	SNV	1	C	T	Heterozygous	49	116	42.24137931	0.369230769	37.49230769
comp100354_c0_seq28	669	SNV	1	G	A	Heterozygous	30	71	42.25352113	0.444444444	37.91666667
comp100354_c0_seq28	765	SNV	1	G	A	Heterozygous	39	104	37.5	0.466666667	37.82222222
comp100354_c0_seq28	1209	SNV	1	T	C	Heterozygous	34	84	40.47619048	0.488888889	37
comp100354_c0_seq28	3748	SNV	1	A	T	Heterozygous	38	76	50	0.119047619	38.42857143
comp100355_c0_seq30	349	SNV	1	A	C	Homozygous	42	42	100	0.46	37.12
comp100356_c0_seq1	454	SNV	1	G	A	Heterozygous	20	25	80	0.444444444	35.74074074
comp100356_c0_seq1	509	SNV	1	G	C	Homozygous	28	29	96.55172414	0.470588235	36.38235294
comp100356_c0_seq1	533	SNV	1	A	G	Homozygous	23	23	100	0.483870968	36.25806452
comp100356_c0_seq1	1526	SNV	1	C	A	Homozygous	20	20	100	0.416666667	37.125
comp100358_c0_seq4	1745	SNV	1	G	A	Heterozygous	28	76	36.84210526	0.4375	37.21875
comp100358_c0_seq4	1802	SNV	1	G	C	Heterozygous	43	68	63.23529412	0.472727273	34.6
comp100358_c0_seq4	1804	SNV	1	A	T	Heterozygous	24	68	35.29411765	0.371428571	35.14285714
comp100358_c0_seq4	1823	SNV	1	T	G	Heterozygous	23	55	41.81818182	0.130434783	38.86956522
comp100358_c0_seq4	1877	SNV	1	A	G	Heterozygous	30	43	69.76744186	0.342857143	36.65714286
comp100358_c1_seq6	231	SNV	1	A	G	Heterozygous	26	82	31.70731707	0.432432432	35.08108108
comp100359_c0_seq51	725	SNV	1	T	A	Heterozygous	25	31	80.64516129	0.5	37.02777778
comp100359_c0_seq51	4509	SNV	1	T	A	Heterozygous	22	30	73.33333333	0.304347826	36.65217391
comp100360_c0_seq14	192	SNV	1	T	C	Heterozygous	28	34	82.35294118	0.4	39.57142857
comp100360_c0_seq14	310	SNV	1	C	G	Heterozygous	21	27	77.77777778	0.392857143	37.25
comp100361_c1_seq1	2403	SNV	1	T	G	Heterozygous	45	58	77.5862069	0.196428571	39.25
comp100361_c1_seq1	2421	SNV	1	C	T	Heterozygous	28	129	21.70542636	0.2	38.48571429
comp100361_c2_seq1	174	SNV	1	A	G	Heterozygous	29	102	28.43137255	0.3	38.225
comp100361_c2_seq1	187	SNV	1	G	T	Heterozygous	21	105	20	0.357142857	39.10714286
comp100361_c2_seq1	195	SNV	1	T	C	Heterozygous	27	109	24.7706422	0.380952381	37.95238095
comp100361_c2_seq1	140	SNV	1	A	G	Heterozygous	42	101	41.58415842	0.298245614	37.94736842
comp100361_c2_seq1	258	SNV	1	A	G	Heterozygous	46	82	56.09756098	0.333333333	38.62962963
comp100361_c2_seq1	318	SNV	1	C	T	Heterozygous	48	126	38.0952381	0.492307692	37.83076923
comp100361_c2_seq1	339	SNV	1	G	A	Heterozygous	31	133	23.30827068	0.418604651	37.02325581
comp100361_c2_seq1	353	SNV	1	C	G	Heterozygous	56	147	38.0952381	0.478873239	38.57746479
comp100361_c2_seq1	398	SNV	1	C	T	Heterozygous	36	98	36.73469388	0.425	38.225
comp100361_c2_seq1	206	SNV	1	A	T	Heterozygous	20	67	29.85074627	0.357142857	40
comp100361_c2_seq1	330	SNV	1	C	T	Heterozygous	22	110	20	0.482758621	36.27586207
comp100361_c2_seq1	351	SNV	1	G	A	Heterozygous	22	125	17.6	0.484848485	38.24242424
comp100361_c2_seq1	365	SNV	1	G	A	Heterozygous	30	112	26.78571429	0.342105263	38.81578947
comp100361_c2_seq1	224	SNV	1	T	A	Heterozygous	49	129	37.98449612	0.358208955	37.71641791
comp100361_c2_seq1	394	SNV	1	T	C	Heterozygous	27	126	21.42857143	0.448275862	36.72413793
comp100361_c2_seq1	402	SNV	1	C	A	Heterozygous	23	115	20	0.37037037	36.51851852
comp100362_c0_seq7	115	SNV	1	A	T	Homozygous	30	30	100	0.422222222	37.88888889
comp100363_c0_seq2	1620	SNV	1	G	A	Heterozygous	23	31	74.19354839	0.448275862	37.34482759
comp100363_c0_seq2	1628	SNV	1	G	A	Heterozygous	25	31	80.64516129	0.473684211	37.65789474
comp100363_c1_seq17	52	SNV	1	A	T	Homozygous	46	46	100	0.482142857	38.85714286
comp100363_c1_seq17	63	SNV	1	C	A	Homozygous	57	57	100	0.5	39.16176471
comp100363_c1_seq17	69	SNV	1	C	G	Homozygous	57	57	100	0.5	38.77941176
comp100363_c1_seq17	194	SNV	1	G	T	Heterozygous	88	124	70.96774194	0.456896552	34.67241379
comp100363_c1_seq17	129	SNV	1	A	G	Heterozygous	22	30	73.33333333	0.379310345	35.93103448
comp100363_c1_seq17	183	SNV	1	A	G	Heterozygous	23	35	65.71428571	0.466666667	35.2
comp100363_c1_seq17	233	SNV	1	G	T	Heterozygous	23	33	69.6969697	0.387096774	35.48387097
comp100364_c0_seq5	188	SNV	1	C	A	Heterozygous	23	37	62.16216216	0.322580645	35.67741935
comp100364_c0_seq5	230	SNV	1	C	A	Heterozygous	20	40	50	0.416666667	39.16666667
comp100364_c0_seq5	664	SNV	1	C	T	Homozygous	42	49	85.71428571	0.452830189	35.96226415
comp100364_c0_seq5	527	SNV	1	G	T	Heterozygous	29	50	58	0.428571429	34.22857143
comp100364_c0_seq5	832	SNV	1	C	T	Homozygous	68	79	86.07594937	0.448275862	36.12643678
comp100364_c1_seq7	11	SNV	1	C	T	Homozygous	25	25	100	0.193548387	37.93548387
comp100369_c0_seq5	802	SNV	1	A	G	Heterozygous	23	29	79.31034483	0.464285714	37.10714286
comp100373_c0_seq16	60	SNV	1	G	C	Heterozygous	26	35	74.28571429	0.387096774	38.22580645
comp100373_c0_seq16	88	SNV	1	T	C	Heterozygous	22	32	68.75	0.407407407	36.77777778
comp100373_c0_seq16	5	SNV	1	T	C	Homozygous	20	22	90.90909091	0.5	39
comp100373_c0_seq16	29	SNV	1	T	G	Homozygous	29	30	96.66666667	0.486486486	39.13513514
comp100373_c0_seq16	175	SNV	1	C	T	Heterozygous	21	71	29.57746479	0.48	37.24
comp100373_c0_seq16	197	SNV	1	A	T	Heterozygous	21	82	25.6097561	0.423076923	36.38461538
comp100375_c0_seq8	134	SNV	1	T	C	Heterozygous	43	65	66.15384615	0.383333333	36.11666667
comp100375_c0_seq8	586	SNV	1	G	T	Heterozygous	35	57	61.40350877	0.454545455	36.86363636
comp100375_c0_seq8	597	SNV	1	G	A	Heterozygous	37	62	59.67741935	0.422222222	37.13333333
comp100375_c0_seq8	772	SNV	1	C	T	Heterozygous	34	84	40.47619048	0.43902439	38.19512195
comp100375_c0_seq8	75	SNV	1	T	C	Heterozygous	30	38	78.94736842	0.216216216	37.78378378
comp100375_c0_seq8	78	SNV	1	G	A	Heterozygous	30	38	78.94736842	0.216216216	38.13513514
comp100375_c0_seq8	448	SNV	1	T	C	Heterozygous	32	58	55.17241379	0.463414634	38.07317073
comp100375_c0_seq8	568	SNV	1	G	A	Heterozygous	23	46	50	0.464285714	35.46428571
comp100375_c0_seq8	793	SNV	1	G	A	Heterozygous	37	51	72.54901961	0.433962264	37.8490566
comp100375_c0_seq8	745	SNV	1	A	G	Heterozygous	62	76	81.57894737	0.455696203	37.4556962
comp100376_c0_seq2	508	SNV	1	T	C	Heterozygous	22	32	68.75	0.407407407	38.81481481
comp100376_c0_seq2	717	SNV	1	G	A	Heterozygous	24	66	36.36363636	0.296296296	38.07407407
comp100376_c0_seq2	1170	SNV	1	T	C	Heterozygous	28	61	45.90163934	0.472222222	37.94444444
comp100376_c0_seq2	1418	SNV	1	A	C	Heterozygous	28	40	70	0.416666667	36.02777778
comp100376_c0_seq2	400	SNV	1	T	A	Heterozygous	22	28	78.57142857	0.454545455	37.84090909
comp100376_c0_seq2	415	SNV	1	G	C	Homozygous	34	34	100	0.408163265	37.97959184
comp100377_c0_seq45	1227	SNV	1	A	G	Homozygous	25	25	100	0.419354839	37.61290323
comp100380_c0_seq6	62	SNV	1	C	G	Heterozygous	25	32	78.125	0.3125	35.53125
comp100380_c0_seq6	79	SNV	1	T	C	Heterozygous	20	25	80	0.32	35.96
comp100380_c0_seq6	9	SNV	1	A	T	Heterozygous	23	49	46.93877551	0.44	38.44
comp100380_c0_seq6	56	SNV	1	A	T	Heterozygous	25	61	40.98360656	0.352941176	35.67647059
comp100384_c0_seq6	250	SNV	1	G	C	Heterozygous	41	69	59.42028986	0.428571429	38.06122449
comp100384_c0_seq6	293	SNV	1	T	C	Heterozygous	30	78	38.46153846	0.43902439	36.80487805
comp100384_c0_seq6	395	SNV	1	C	T	Heterozygous	21	78	26.92307692	0.44	38.72
comp100384_c0_seq6	4010	SNV	1	T	C	Heterozygous	29	134	21.64179104	0.5	37.36111111
comp100384_c0_seq6	4078	SNV	1	C	G	Heterozygous	73	147	49.65986395	0.394736842	38.13157895
comp100384_c0_seq6	578	SNV	1	T	A	Heterozygous	66	83	79.51807229	0.044776119	39.13432836
comp100384_c0_seq6	4114	SNV	1	T	G	Heterozygous	33	122	27.04918033	0.060606061	37.33333333
comp100384_c0_seq6	4131	SNV	1	T	A	Heterozygous	38	87	43.67816092	0.119047619	39
comp100385_c0_seq3	128	SNV	1	C	T	Homozygous	21	23	91.30434783	0.481481481	38.40740741
comp100385_c0_seq3	37	SNV	1	G	C	Heterozygous	22	27	81.48148148	0.461538462	38.80769231
comp100385_c0_seq3	239	SNV	1	A	G	Heterozygous	26	45	57.77777778	0.357142857	37.75
comp100385_c0_seq3	17	SNV	1	C	A	Heterozygous	22	26	84.61538462	0.5	38.76923077
comp100385_c0_seq3	23	SNV	1	C	T	Homozygous	27	27	100	0.4375	37.78125
comp100385_c0_seq3	404	SNV	1	A	G	Heterozygous	21	27	77.77777778	0.481481481	37.74074074
comp100386_c0_seq4	1638	SNV	1	G	A	Homozygous	20	21	95.23809524	0.36	36.28
comp100386_c0_seq4	1266	SNV	1	C	A	Heterozygous	20	27	74.07407407	0.419354839	36.16129032
comp100387_c0_seq23	283	SNV	1	T	C	Homozygous	30	30	100	0.425	38.875
comp100387_c0_seq23	322	SNV	1	C	T	Heterozygous	23	33	69.6969697	0.454545455	38.63636364
comp100387_c0_seq23	970	SNV	1	G	A	Heterozygous	20	38	52.63157895	0.304347826	34.65217391
comp100387_c0_seq23	1007	SNV	1	T	A	Heterozygous	25	35	71.42857143	0.454545455	36.03030303
comp100387_c0_seq23	1077	SNV	1	T	G	Heterozygous	22	48	45.83333333	0.416666667	35.625
comp100388_c0_seq10	4	SNV	1	T	C	Heterozygous	55	118	46.61016949	0.316666667	37.85
comp100388_c0_seq10	840	SNV	1	C	T	Heterozygous	30	57	52.63157895	0.142857143	38.28571429
comp100388_c0_seq10	2116	SNV	1	T	C	Heterozygous	24	31	77.41935484	0.454545455	36.78787879
comp100388_c0_seq10	2131	SNV	1	G	C	Heterozygous	24	31	77.41935484	0.393939394	37.42424242
comp100389_c0_seq44	677	SNV	1	C	T	Heterozygous	26	33	78.78787879	0.428571429	37.67857143
comp100389_c0_seq44	683	SNV	1	G	A	Heterozygous	22	43	51.1627907	0.318181818	39.04545455
comp100389_c0_seq44	687	SNV	1	T	C	Heterozygous	26	46	56.52173913	0.379310345	36.5862069
comp100389_c0_seq44	718	SNV	1	A	G	Heterozygous	44	66	66.66666667	0.425925926	37.5
comp100389_c0_seq44	727	SNV	1	T	C	Heterozygous	44	65	67.69230769	0.425925926	38.03703704
comp100389_c0_seq44	690	SNV	1	A	G	Heterozygous	30	41	73.17073171	0.411764706	38.23529412
comp100391_c0_seq2	2452	SNV	1	T	C	Heterozygous	23	29	79.31034483	0.419354839	37.29032258
comp100393_c0_seq5	56	SNV	1	A	T	Heterozygous	30	42	71.42857143	0.4	38.12280702
comp100393_c0_seq5	125	SNV	1	T	G	Heterozygous	36	78	46.15384615	0.487804878	38.65853659
comp100393_c0_seq5	222	SNV	1	C	G	Heterozygous	25	98	25.51020408	0.466666667	38.83333333
comp100393_c0_seq5	314	SNV	1	C	T	Heterozygous	20	84	23.80952381	0.272727273	38.18181818
comp100393_c0_seq5	344	SNV	1	T	C	Heterozygous	41	91	45.05494505	0.354166667	38.45833333
comp100393_c0_seq5	455	SNV	1	G	A	Heterozygous	21	68	30.88235294	0.461538462	39.07692308
comp100393_c0_seq5	458	SNV	1	A	G	Heterozygous	33	64	51.5625	0.441860465	38.39534884
comp100394_c0_seq20	41	SNV	1	A	C	Homozygous	30	30	100	0.432432432	35.2972973
comp100394_c0_seq20	39	SNV	1	A	T	Heterozygous	21	43	48.8372093	0.4	30.32
comp100394_c0_seq20	105	SNV	1	G	A	Heterozygous	24	36	66.66666667	0.413793103	37.06896552
comp100394_c0_seq20	108	SNV	1	C	T	Heterozygous	24	35	68.57142857	0.413793103	37.10344828
comp100394_c0_seq20	123	SNV	1	G	C	Heterozygous	31	43	72.09302326	0.342857143	35.51428571
comp100394_c0_seq20	147	SNV	1	T	A	Heterozygous	20	32	62.5	0.19047619	37.14285714
comp100396_c0_seq2	901	SNV	1	G	A	Homozygous	26	26	100	0.307692308	39.69230769
comp100396_c0_seq2	770	SNV	1	A	T	Heterozygous	35	147	23.80952381	0.348837209	38.04651163
comp100396_c0_seq2	163	SNV	1	G	T	Heterozygous	20	77	25.97402597	0.454545455	37.04545455
comp100396_c0_seq2	756	SNV	1	T	C	Heterozygous	20	127	15.7480315	0.208333333	37.16666667
comp100396_c0_seq2	764	SNV	1	G	T	Heterozygous	22	120	18.33333333	0.181818182	38.9047619
comp100397_c0_seq4	37	SNV	1	A	G	Homozygous	31	31	100	0.457142857	38.25714286
comp100397_c0_seq4	119	SNV	1	C	T	Homozygous	28	28	100	0.212121212	38.36363636
comp100397_c0_seq4	125	SNV	1	T	C	Heterozygous	20	29	68.96551724	0.136363636	38.68181818
comp100397_c0_seq4	75	SNV	1	G	A	Homozygous	52	53	98.11320755	0.293103448	37.32758621
comp100397_c0_seq4	336	SNV	1	G	C	Homozygous	21	21	100	0.347826087	38.08695652
comp100397_c0_seq4	361	SNV	1	A	G	Heterozygous	24	39	61.53846154	0.269230769	38.42307692
comp100397_c0_seq4	408	SNV	1	T	A	Homozygous	32	32	100	0.147058824	36.23529412
comp100398_c0_seq2	220	SNV	1	C	T	Heterozygous	27	36	75	0.470588235	37.44117647
comp100398_c0_seq2	376	SNV	1	C	T	Heterozygous	21	37	56.75675676	0.32	38.36
comp100398_c0_seq2	724	SNV	1	T	A	Heterozygous	20	29	68.96551724	0.36	37.36
comp100400_c0_seq13	94	SNV	1	A	G	Heterozygous	34	45	75.55555556	0.43902439	39.12195122
comp100400_c0_seq13	124	SNV	1	G	A	Heterozygous	22	43	51.1627907	0.379310345	37.79310345
comp100400_c0_seq13	162	SNV	1	A	C	Heterozygous	21	46	45.65217391	0.32	39.4
comp100401_c0_seq1	1051	SNV	1	C	T	Heterozygous	24	52	46.15384615	0.457142857	37
comp100401_c0_seq1	825	SNV	1	G	T	Homozygous	25	28	89.28571429	0.346153846	38.73076923
comp100401_c1_seq7	161	SNV	1	A	G	Homozygous	24	24	100	0.413793103	36.96551724
comp100401_c1_seq7	186	SNV	1	T	C	Homozygous	27	28	96.42857143	0.411764706	36.23529412
comp100401_c1_seq7	199	SNV	1	A	G	Homozygous	25	25	100	0.4	36.28571429
comp100402_c1_seq25	191	SNV	1	G	C	Heterozygous	29	138	21.01449275	0.435897436	36.76923077
comp100402_c1_seq25	239	SNV	1	G	A	Heterozygous	45	103	43.68932039	0.366666667	37.35
comp100402_c1_seq25	277	SNV	1	T	C	Homozygous	46	46	100	0.355932203	36.98305085
comp100402_c1_seq25	48	SNV	1	G	C	Heterozygous	20	140	14.28571429	0.363636364	37.45454545
comp100402_c1_seq25	50	SNV	1	A	C	Heterozygous	43	140	30.71428571	0.4375	36.91666667
comp100402_c1_seq25	142	SNV	1	T	C	Homozygous	146	150	97.33333333	0.49122807	35.1871345
comp100402_c1_seq25	148	SNV	1	A	G	Homozygous	107	111	96.3963964	0.5	35.99206349
comp100405_c0_seq2	1678	SNV	1	T	C	Heterozygous	29	100	29	0.282051282	36.87179487
comp100406_c0_seq33	1043	SNV	1	A	T	Heterozygous	27	72	37.5	0.305555556	39.02777778
comp100406_c0_seq33	1097	SNV	1	C	T	Homozygous	22	23	95.65217391	0.321428571	36.96428571
comp100407_c0_seq6	25	SNV	1	A	G	Homozygous	42	42	100	0.166666667	33.35714286
comp100407_c0_seq6	28	SNV	1	G	A	Homozygous	41	42	97.61904762	0.170731707	30.70731707
comp100408_c0_seq1	147	SNV	1	G	A	Heterozygous	21	110	19.09090909	0.125	38.75
comp100408_c0_seq1	866	SNV	1	G	T	Heterozygous	33	91	36.26373626	0.470588235	38.08823529
comp100408_c0_seq1	872	SNV	1	A	T	Heterozygous	33	88	37.5	0.470588235	39.14705882
comp100408_c0_seq1	943	SNV	1	T	C	Heterozygous	47	74	63.51351351	0.285714286	38.10204082
comp100408_c0_seq1	194	SNV	1	T	C	Heterozygous	60	146	41.09589041	0.220779221	37.75324675
comp100408_c0_seq1	868	SNV	1	C	T	Heterozygous	22	108	20.37037037	0.5	37.59090909
comp100408_c0_seq1	658	SNV	1	C	A	Heterozygous	45	140	32.14285714	0.475409836	37.67213115
comp100408_c0_seq1	701	SNV	1	T	C	Heterozygous	59	129	45.73643411	0.469135802	38.71604938
comp100408_c0_seq1	1143	SNV	1	C	A	Heterozygous	40	77	51.94805195	0.348837209	36.8372093
comp100408_c0_seq1	2429	SNV	1	G	A	Heterozygous	41	118	34.74576271	0.489361702	38.82978723
comp100408_c1_seq1	30	SNV	1	A	G	Heterozygous	23	94	24.46808511	0.28	39.6
comp100408_c1_seq1	36	SNV	1	T	A	Heterozygous	42	96	43.75	0.340425532	40.0212766
comp100408_c1_seq1	118	SNV	1	A	G	Heterozygous	25	140	17.85714286	0.392857143	37.60714286
comp100408_c1_seq1	916	SNV	1	G	C	Heterozygous	51	147	34.69387755	0.424242424	36.68181818
comp100408_c1_seq1	1389	SNV	1	T	C	Heterozygous	79	136	58.08823529	0.411111111	38.23333333
comp100409_c0_seq35	1112	SNV	1	C	G	Heterozygous	20	34	58.82352941	0.464285714	38.5
comp100409_c0_seq35	806	SNV	1	T	C	Heterozygous	23	31	74.19354839	0.464285714	38.64285714
comp100411_c0_seq1	341	SNV	1	C	G	Heterozygous	28	39	71.79487179	0.421052632	38.02631579
comp100411_c0_seq1	914	SNV	1	T	A	Heterozygous	30	54	55.55555556	0.416666667	37.55555556
comp100411_c0_seq1	632	SNV	1	C	T	Homozygous	30	30	100	0.411764706	35.85294118
comp100411_c0_seq1	870	SNV	1	C	T	Homozygous	26	26	100	0.34375	39.125
comp100411_c0_seq1	884	SNV	1	T	A	Homozygous	30	30	100	0.371428571	38.88571429
comp100411_c1_seq1	406	SNV	1	T	C	Homozygous	23	26	88.46153846	0.482758621	37.24137931
comp100411_c1_seq1	1537	SNV	1	C	T	Heterozygous	32	45	71.11111111	0.378378378	37.16216216
comp100411_c1_seq1	3642	SNV	1	T	C	Heterozygous	44	58	75.86206897	0.464285714	38.30357143
comp100411_c1_seq1	3735	SNV	1	G	T	Homozygous	52	52	100	0.344262295	37.63934426
comp100411_c1_seq1	3499	SNV	1	C	T	Heterozygous	22	67	32.8358209	0.5	36.75
comp100412_c0_seq8	614	SNV	1	C	G	Heterozygous	23	38	60.52631579	0.454545455	37.51515152
comp100412_c0_seq8	630	SNV	1	A	T	Heterozygous	26	40	65	0.432432432	36.78378378
comp100412_c0_seq8	708	SNV	1	G	A	Heterozygous	20	47	42.55319149	0.458333333	37.75
comp100412_c0_seq8	875	SNV	1	G	A	Heterozygous	22	44	50	0.483870968	37
comp100412_c0_seq8	923	SNV	1	T	C	Heterozygous	32	47	68.08510638	0.43902439	37.36585366
comp100412_c0_seq8	498	SNV	1	G	T	Homozygous	45	51	88.23529412	0.392857143	38.28571429
comp100412_c0_seq8	1338	SNV	1	A	T	Heterozygous	21	27	77.77777778	0.458333333	37.95833333
comp100414_c0_seq7	140	SNV	1	C	T	Heterozygous	24	57	42.10526316	0.388888889	37.80555556
comp100414_c0_seq7	194	SNV	1	C	A	Heterozygous	52	62	83.87096774	0.454545455	37.48484848
comp100414_c0_seq7	227	SNV	1	T	C	Heterozygous	35	57	61.40350877	0.444444444	37.71111111
comp100414_c0_seq7	453	SNV	1	G	A	Heterozygous	53	73	72.60273973	0.446153846	35.95384615
comp100414_c0_seq7	724	SNV	1	T	C	Heterozygous	42	77	54.54545455	0.391304348	37.45652174
comp100414_c0_seq7	209	SNV	1	A	C	Heterozygous	39	59	66.10169492	0.5	37.76
comp100414_c0_seq7	579	SNV	1	G	A	Heterozygous	40	77	51.94805195	0.442307692	36.57692308
comp100414_c0_seq7	86	SNV	1	C	T	Heterozygous	23	31	74.19354839	0.206896552	37.96551724
comp100414_c0_seq7	130	SNV	1	C	T	Heterozygous	36	48	75	0.285714286	36.81632653
comp100414_c0_seq7	362	SNV	1	A	C	Heterozygous	33	65	50.76923077	0.333333333	37.02564103
comp100414_c0_seq7	730	SNV	1	T	C	Heterozygous	47	82	57.31707317	0.413793103	37.81034483
comp100415_c0_seq102	1814	SNV	1	T	A	Heterozygous	20	28	71.42857143	0.48	38.96
comp100415_c0_seq102	1832	SNV	1	T	C	Heterozygous	20	26	76.92307692	0.44	39.52
comp100415_c0_seq102	206	SNV	1	C	A	Heterozygous	22	48	45.83333333	0.310344828	39.31034483
comp100415_c0_seq102	1809	SNV	1	C	T	Heterozygous	23	36	63.88888889	0.357142857	37.67857143
comp100416_c0_seq21	51	SNV	1	T	A	Heterozygous	60	100	60	0.281690141	37.22535211
comp100416_c0_seq21	54	SNV	1	A	G	Heterozygous	60	100	60	0.281690141	37.50704225
comp100416_c0_seq21	76	SNV	1	A	G	Heterozygous	57	94	60.63829787	0.28358209	33.97014925
comp100416_c0_seq21	81	SNV	1	T	A	Heterozygous	56	89	62.92134831	0.272727273	35.24242424
comp100416_c0_seq21	98	SNV	1	T	C	Homozygous	57	63	90.47619048	0.230769231	34.78461538
comp100416_c1_seq1	180	SNV	1	T	G	Homozygous	20	20	100	0.476190476	38.19047619
comp100416_c1_seq1	184	SNV	1	C	T	Homozygous	22	22	100	0.434782609	35.30434783
comp100416_c1_seq1	204	SNV	1	A	T	Homozygous	24	24	100	0.413793103	36.37931034
comp100416_c1_seq1	207	SNV	1	T	G	Homozygous	24	24	100	0.413793103	35.03448276
comp100416_c1_seq1	232	SNV	1	C	T	Homozygous	23	23	100	0.448275862	34.37931034
comp100416_c1_seq1	234	SNV	1	T	A	Homozygous	23	23	100	0.448275862	32.82758621
comp100416_c1_seq1	243	SNV	1	G	T	Homozygous	20	20	100	0.375	34.875
comp100417_c0_seq4	678	SNV	1	A	G	Heterozygous	20	25	80	0.48	38.48
comp100417_c0_seq4	690	SNV	1	A	C	Heterozygous	22	28	78.57142857	0.392857143	38.32142857
comp100417_c0_seq4	744	SNV	1	C	A	Heterozygous	25	34	73.52941176	0.482758621	35.55172414
comp100418_c0_seq6	312	SNV	1	T	C	Heterozygous	43	80	53.75	0.14	37.6
comp100418_c0_seq6	119	SNV	1	G	T	Homozygous	56	56	100	0.424657534	36.91780822
comp100418_c0_seq6	135	SNV	1	A	T	Heterozygous	29	66	43.93939394	0.485714286	37.97142857
comp100418_c0_seq6	216	SNV	1	T	C	Homozygous	122	122	100	0.409722222	38.88194444
comp100418_c0_seq6	228	SNV	1	C	T	Heterozygous	93	137	67.88321168	0.348214286	38.95535714
comp100418_c0_seq6	98	SNV	1	A	G	Heterozygous	44	52	84.61538462	0.48	37.36
comp100418_c0_seq6	196	SNV	1	C	T	Heterozygous	90	129	69.76744186	0.413461538	38.81730769
comp100419_c0_seq2	434	SNV	1	C	A	Heterozygous	28	55	50.90909091	0.5	36
comp100419_c1_seq8	459	SNV	1	G	A	Heterozygous	24	111	21.62162162	0.411764706	37.97058824
comp100419_c1_seq8	466	SNV	1	A	C	Heterozygous	24	107	22.42990654	0.424242424	38.21212121
comp100419_c1_seq8	532	SNV	1	T	C	Heterozygous	40	77	51.94805195	0.490196078	37.05882353
comp100419_c1_seq8	568	SNV	1	C	G	Heterozygous	20	86	23.25581395	0.47826087	38.52173913
comp100420_c1_seq4	79	SNV	1	G	A	Homozygous	25	25	100	0.451612903	34.70967742
comp100420_c1_seq4	90	SNV	1	C	T	Homozygous	21	21	100	0.461538462	33.61538462
comp100421_c0_seq4	4	SNV	1	G	A	Homozygous	22	22	100	0.464285714	36.67857143
comp100421_c0_seq4	932	SNV	1	C	T	Heterozygous	24	27	88.88888889	0.5	37.92307692
comp100421_c0_seq4	950	SNV	1	T	G	Heterozygous	20	29	68.96551724	0.458333333	38.08333333
comp100421_c0_seq4	470	SNV	1	C	T	Heterozygous	29	34	85.29411765	0.447368421	35.47368421
comp100421_c0_seq4	583	SNV	1	A	G	Heterozygous	30	49	61.2244898	0.5	37.18421053
comp100421_c0_seq4	590	SNV	1	G	C	Heterozygous	31	51	60.78431373	0.487804878	37.34146341
comp100421_c0_seq4	723	SNV	1	G	T	Heterozygous	21	37	56.75675676	0.346153846	38.07692308
comp100422_c0_seq40	503	SNV	1	A	G	Heterozygous	40	72	55.55555556	0.469387755	37.85714286
comp100422_c0_seq40	530	SNV	1	C	T	Heterozygous	35	63	55.55555556	0.48	37.32
comp100422_c0_seq40	692	SNV	1	G	A	Heterozygous	36	73	49.31506849	0.454545455	37.88636364
comp100423_c0_seq73	1573	SNV	1	A	C	Heterozygous	41	60	68.33333333	0.433333333	37.18333333
comp100423_c0_seq73	1892	SNV	1	C	G	Homozygous	40	46	86.95652174	0.468085106	38.21276596
comp100423_c0_seq73	2255	SNV	1	C	T	Homozygous	25	27	92.59259259	0.481481481	37.14814815
comp100423_c0_seq73	2261	SNV	1	T	C	Homozygous	20	22	90.90909091	0.45	37.05
comp100423_c0_seq73	1973	SNV	1	C	T	Homozygous	29	29	100	0.459459459	36.89189189
comp100423_c0_seq73	1976	SNV	1	C	T	Homozygous	29	29	100	0.459459459	35.10810811
comp100423_c0_seq73	2054	SNV	1	T	C	Homozygous	27	27	100	0.457142857	38.28571429
comp100423_c0_seq73	2123	SNV	1	A	G	Heterozygous	21	24	87.5	0.444444444	36.88888889
comp100423_c0_seq73	2147	SNV	1	A	G	Homozygous	35	35	100	0.317073171	37.12195122
comp100427_c0_seq10	122	SNV	1	T	C	Heterozygous	29	46	63.04347826	0.361111111	38.16666667
comp100427_c0_seq10	146	SNV	1	T	C	Heterozygous	29	50	58	0.416666667	37.05555556
comp100427_c0_seq10	223	SNV	1	G	C	Heterozygous	28	52	53.84615385	0.352941176	37.26470588
comp100427_c0_seq10	235	SNV	1	G	A	Heterozygous	26	49	53.06122449	0.393939394	38.3030303
comp100427_c0_seq10	251	SNV	1	A	G	Heterozygous	21	41	51.2195122	0.347826087	39.73913043
comp100428_c0_seq25	1483	SNV	1	G	A	Homozygous	35	36	97.22222222	0.489795918	37.18367347
comp100429_c0_seq2	304	SNV	1	C	G	Homozygous	33	33	100	0.230769231	38.12820513
comp100429_c0_seq2	331	SNV	1	C	A	Heterozygous	38	70	54.28571429	0.177777778	38.46666667
comp100433_c0_seq18	703	SNV	1	G	C	Heterozygous	42	91	46.15384615	0.396226415	37.26415094
comp100433_c0_seq18	825	SNV	1	T	A	Heterozygous	44	99	44.44444444	0.483870968	37.56451613
comp100433_c0_seq18	997	SNV	1	C	T	Heterozygous	49	104	47.11538462	0.47826087	37.52173913
comp100433_c0_seq18	1269	SNV	1	C	T	Heterozygous	30	72	41.66666667	0.447368421	36.5
comp100433_c0_seq18	1365	SNV	1	C	T	Heterozygous	32	73	43.83561644	0.435897436	36.05128205
comp100435_c0_seq9	808	SNV	1	C	T	Heterozygous	20	37	54.05405405	0.32	39.68
comp100435_c0_seq9	1201	SNV	1	T	C	Heterozygous	20	29	68.96551724	0.423076923	38.11538462
comp100436_c0_seq5	431	SNV	1	G	A	Heterozygous	24	40	60	0.481481481	38.48148148
comp100436_c0_seq5	948	SNV	1	G	A	Heterozygous	20	32	62.5	0.47826087	37.91304348
comp100436_c0_seq5	313	SNV	1	A	T	Heterozygous	22	32	68.75	0.363636364	37.87878788
comp100436_c0_seq5	326	SNV	1	T	G	Heterozygous	23	32	71.875	0.382352941	39
comp100436_c0_seq5	356	SNV	1	G	A	Heterozygous	22	40	55	0.413793103	37.96551724
comp100437_c0_seq3	8	SNV	1	T	C	Heterozygous	32	63	50.79365079	0.4	37.51428571
comp100437_c0_seq3	32	SNV	1	C	T	Heterozygous	28	133	21.05263158	0.485714286	38.37142857
comp100437_c0_seq3	189	SNV	1	C	G	Heterozygous	39	63	61.9047619	0.409090909	38.34090909
comp100437_c0_seq3	194	SNV	1	A	T	Heterozygous	39	66	59.09090909	0.466666667	36.4
comp100437_c0_seq3	291	SNV	1	A	G	Heterozygous	24	55	43.63636364	0.178571429	37.64285714
comp100437_c0_seq3	56	SNV	1	C	T	Heterozygous	60	74	81.08108108	0.487804878	38.13414634
comp100439_c0_seq3	1462	SNV	1	C	T	Homozygous	23	24	95.83333333	0.433333333	38.36666667
comp100439_c0_seq3	1465	SNV	1	G	A	Homozygous	23	24	95.83333333	0.433333333	37.56666667
comp100439_c0_seq3	1271	SNV	1	C	T	Heterozygous	21	26	80.76923077	0.5	38.32142857
comp100439_c0_seq3	1852	SNV	1	C	G	Homozygous	31	35	88.57142857	0.488888889	38.62222222
comp100440_c0_seq1	3017	SNV	1	T	C	Heterozygous	39	47	82.9787234	0.208333333	37.35416667
comp100441_c0_seq1	154	SNV	1	G	T	Heterozygous	39	56	69.64285714	0.428571429	37.53571429
comp100441_c0_seq1	181	SNV	1	T	C	Heterozygous	26	60	43.33333333	0.472222222	37.38888889
comp100441_c0_seq1	250	SNV	1	G	A	Homozygous	47	47	100	0.369230769	36.36923077
comp100441_c0_seq1	277	SNV	1	T	A	Heterozygous	24	34	70.58823529	0.405405405	36.97297297
comp100441_c1_seq4	385	SNV	1	C	T	Homozygous	24	24	100	0.44	39.12
comp100441_c1_seq4	402	SNV	1	G	A	Homozygous	21	21	100	0.423076923	36.84615385
comp100441_c1_seq4	404	SNV	1	T	G	Homozygous	23	24	95.83333333	0.423076923	38.11538462
comp100443_c0_seq7	229	SNV	1	G	C	Heterozygous	30	140	21.42857143	0.21875	37.9375
comp100443_c0_seq7	2295	SNV	1	T	G	Heterozygous	66	148	44.59459459	0.481481481	37.49382716
comp100443_c0_seq7	2297	SNV	1	T	A	Heterozygous	66	149	44.29530201	0.481481481	37.03703704
comp100443_c0_seq7	2348	SNV	1	A	C	Heterozygous	20	77	25.97402597	0.25	36.04166667
comp100445_c0_seq11	71	SNV	1	A	G	Heterozygous	24	36	66.66666667	0.37037037	37.48148148
comp100445_c0_seq11	131	SNV	1	A	G	Heterozygous	27	41	65.85365854	0.323529412	35.82352941
comp100445_c0_seq11	286	SNV	1	T	C	Heterozygous	33	50	66	0.485714286	38.91428571
comp100445_c0_seq11	295	SNV	1	T	A	Heterozygous	31	51	60.78431373	0.470588235	37.26470588
comp100445_c0_seq11	334	SNV	1	C	T	Heterozygous	21	37	56.75675676	0.416666667	37.66666667
comp100445_c0_seq11	705	SNV	1	T	G	Heterozygous	30	39	76.92307692	0.466666667	37.63333333
comp100445_c1_seq3	32	SNV	1	C	A	Homozygous	45	45	100	0.081632653	37.12244898
comp100445_c1_seq3	46	SNV	1	A	C	Homozygous	64	64	100	0.135135135	37.7027027
comp100445_c1_seq3	54	SNV	1	A	T	Homozygous	70	70	100	0.146341463	37.65853659
comp100445_c1_seq3	81	SNV	1	A	G	Heterozygous	23	122	18.85245902	0.454545455	36.39393939
comp100446_c1_seq1	209	SNV	1	A	T	Heterozygous	34	53	64.1509434	0.428571429	34.91836735
comp100446_c1_seq1	489	SNV	1	A	G	Heterozygous	28	39	71.79487179	0.487179487	35.53846154
comp100446_c1_seq1	612	SNV	1	C	T	Heterozygous	20	52	38.46153846	0.47826087	37.7826087
comp100446_c1_seq1	615	SNV	1	C	T	Heterozygous	20	51	39.21568627	0.47826087	37.65217391
comp100446_c1_seq1	1029	SNV	1	T	C	Heterozygous	37	48	77.08333333	0.4375	37
comp100451_c0_seq1	539	SNV	1	T	C	Homozygous	20	20	100	0.48	37.64
comp100451_c0_seq1	402	SNV	1	A	G	Heterozygous	20	31	64.51612903	0.333333333	37.40740741
comp100451_c0_seq1	522	SNV	1	T	C	Homozygous	37	37	100	0.487804878	38.75609756
comp100457_c0_seq1	163	SNV	1	A	C	Heterozygous	36	80	45	0.465116279	37.25581395
comp100458_c0_seq24	25	SNV	1	G	C	Heterozygous	24	31	77.41935484	0.321428571	38.25
comp100458_c0_seq24	44	SNV	1	C	T	Heterozygous	27	36	75	0.428571429	38.71428571
comp100458_c0_seq24	48	SNV	1	G	C	Heterozygous	27	35	77.14285714	0.428571429	38.77142857
comp100458_c0_seq24	71	SNV	1	A	G	Heterozygous	40	67	59.70149254	0.418181818	37.69090909
comp100459_c1_seq1	305	SNV	1	A	C	Homozygous	21	21	100	0.409090909	35.5
comp100461_c0_seq1	175	SNV	1	A	G	Heterozygous	20	39	51.28205128	0.444444444	36.74074074
comp100461_c0_seq1	601	SNV	1	C	T	Heterozygous	25	49	51.02040816	0.366666667	36.46666667
comp100461_c0_seq1	623	SNV	1	T	C	Heterozygous	23	52	44.23076923	0.416666667	35.91666667
comp100461_c0_seq1	631	SNV	1	C	T	Heterozygous	24	52	46.15384615	0.44	35.64
comp100461_c0_seq1	778	SNV	1	T	G	Heterozygous	20	57	35.0877193	0.423076923	36.96153846
comp100463_c0_seq2	541	SNV	1	T	C	Homozygous	21	21	100	0.379310345	34.65517241
comp100463_c0_seq2	584	SNV	1	G	A	Heterozygous	23	28	82.14285714	0.428571429	36.46428571
comp100463_c0_seq2	599	SNV	1	C	T	Heterozygous	20	25	80	0.444444444	34
comp100466_c0_seq1	263	SNV	1	T	A	Homozygous	47	47	100	0.491525424	39.22033898
comp100466_c0_seq1	275	SNV	1	C	G	Homozygous	49	49	100	0.5	39.1875
comp100466_c0_seq1	302	SNV	1	G	A	Homozygous	52	52	100	0.455882353	34.26470588
comp100466_c0_seq1	306	SNV	1	T	C	Homozygous	54	54	100	0.463768116	38.73913043
comp100466_c0_seq1	512	SNV	1	T	C	Heterozygous	26	58	44.82758621	0.388888889	38.83333333
comp100466_c0_seq1	195	SNV	1	T	A	Heterozygous	56	74	75.67567568	0.352112676	37.98591549
comp100466_c0_seq1	356	SNV	1	G	A	Heterozygous	28	87	32.18390805	0.424242424	38.57575758
comp100466_c0_seq1	359	SNV	1	A	G	Heterozygous	60	80	75	0.472972973	37.05405405
comp100466_c0_seq1	475	SNV	1	T	A	Heterozygous	41	88	46.59090909	0.491525424	38.54237288
comp100466_c1_seq1	172	SNV	1	C	T	Heterozygous	21	67	31.34328358	0.333333333	39.95238095
comp100466_c1_seq1	189	SNV	1	G	A	Heterozygous	21	55	38.18181818	0.333333333	39.0952381
comp100466_c1_seq1	46	SNV	1	T	A	Heterozygous	32	39	82.05128205	0.45	37.95
comp100466_c1_seq1	52	SNV	1	T	A	Heterozygous	34	41	82.92682927	0.441860465	37.30232558
comp100466_c1_seq1	69	SNV	1	G	A	Heterozygous	35	43	81.39534884	0.409090909	37.27272727
comp100466_c1_seq1	152	SNV	1	C	G	Heterozygous	41	50	82	0.444444444	38.51111111
comp100466_c1_seq1	85	SNV	1	T	A	Heterozygous	29	61	47.54098361	0.485714286	37.05714286
comp100466_c1_seq1	151	SNV	1	G	T	Heterozygous	30	68	44.11764706	0.447368421	37.97368421
comp100473_c1_seq15	414	SNV	1	A	C	Homozygous	26	28	92.85714286	0.424242424	37.3030303
comp100473_c1_seq15	417	SNV	1	C	T	Homozygous	26	28	92.85714286	0.454545455	36
comp100473_c1_seq15	421	SNV	1	A	C	Heterozygous	23	29	79.31034483	0.482758621	36.82758621
comp100473_c1_seq15	432	SNV	1	T	C	Heterozygous	20	25	80	0.44	36.52
comp100473_c1_seq15	218	SNV	1	C	T	Homozygous	21	22	95.45454545	0.36	39.28
comp100473_c1_seq15	276	SNV	1	T	C	Homozygous	30	33	90.90909091	0.435897436	37.92307692
comp100473_c1_seq15	258	SNV	1	T	C	Heterozygous	24	33	72.72727273	0.291666667	38.625
comp100473_c2_seq1	25	SNV	1	A	G	Heterozygous	33	45	73.33333333	0.318181818	38.97727273
comp100473_c2_seq1	38	SNV	1	G	A	Heterozygous	34	49	69.3877551	0.29787234	37.40425532
comp100473_c2_seq1	66	SNV	1	C	A	Heterozygous	33	48	68.75	0.285714286	37.07142857
comp100473_c2_seq1	49	SNV	1	A	T	Heterozygous	22	38	57.89473684	0.37037037	34.55555556
comp100474_c1_seq6	729	SNV	1	A	T	Heterozygous	22	45	48.88888889	0.454545455	36.57575758
comp100475_c0_seq9	636	SNV	1	C	G	Heterozygous	20	37	54.05405405	0.444444444	36.2962963
comp100475_c0_seq9	702	SNV	1	C	A	Heterozygous	20	38	52.63157895	0.407407407	37.92592593
comp100477_c0_seq2	659	SNV	1	G	T	Heterozygous	20	28	71.42857143	0.44	35.88
comp100477_c0_seq2	927	SNV	1	G	C	Heterozygous	33	44	75	0.41025641	37.64102564
comp100477_c0_seq2	933	SNV	1	G	A	Heterozygous	30	40	75	0.4	38.62857143
comp100477_c0_seq2	936	SNV	1	C	A	Homozygous	36	36	100	0.395348837	38.60465116
comp100477_c0_seq2	948	SNV	1	C	T	Homozygous	35	35	100	0.375	36.775
comp100477_c0_seq2	346	SNV	1	A	G	Heterozygous	24	27	88.88888889	0.413793103	36.79310345
comp100478_c0_seq2	99	SNV	1	A	G	Heterozygous	24	52	46.15384615	0.259259259	37.88888889
comp100478_c0_seq2	110	SNV	1	G	C	Heterozygous	26	59	44.06779661	0.266666667	38.86666667
comp100478_c0_seq2	189	SNV	1	T	A	Heterozygous	30	46	65.2173913	0.388888889	36.88888889
comp100479_c0_seq2	1190	SNV	1	T	A	Heterozygous	23	28	82.14285714	0.451612903	38.09677419
comp100479_c0_seq2	1382	SNV	1	A	C	Heterozygous	20	25	80	0.461538462	38.69230769
comp100479_c0_seq2	1580	SNV	1	G	A	Heterozygous	36	44	81.81818182	0.48	37.72
comp100479_c0_seq2	1600	SNV	1	C	A	Heterozygous	37	45	82.22222222	0.4375	36.83333333
comp100479_c0_seq2	1652	SNV	1	T	G	Homozygous	28	28	100	0.411764706	38
comp100480_c0_seq10	231	SNV	1	T	G	Heterozygous	24	88	27.27272727	0.5	38
comp100480_c0_seq10	260	SNV	1	T	C	Heterozygous	25	90	27.77777778	0.428571429	38.08571429
comp100480_c0_seq10	264	SNV	1	G	T	Heterozygous	24	87	27.5862069	0.424242424	36.3030303
comp100480_c0_seq10	297	SNV	1	T	G	Heterozygous	21	89	23.59550562	0.458333333	38.375
comp100480_c0_seq10	373	SNV	1	C	T	Heterozygous	21	93	22.58064516	0.428571429	36.42857143
comp100480_c0_seq10	450	SNV	1	A	G	Heterozygous	21	84	25	0.481481481	38.25925926
comp100480_c0_seq10	2329	SNV	1	A	G	Heterozygous	59	136	43.38235294	0.478873239	38.05633803
comp100480_c0_seq10	3299	SNV	1	C	G	Heterozygous	30	125	24	0.393939394	38
comp100481_c1_seq1	1385	SNV	1	G	T	Heterozygous	40	55	72.72727273	0.24	37.68
comp100482_c1_seq11	267	SNV	1	G	A	Heterozygous	23	27	85.18518519	0.423076923	38.84615385
comp100482_c1_seq11	310	SNV	1	G	A	Heterozygous	20	36	55.55555556	0.5	36.79166667
comp100482_c1_seq11	322	SNV	1	A	G	Heterozygous	23	36	63.88888889	0.464285714	37.14285714
comp100482_c1_seq11	803	SNV	1	C	T	Heterozygous	20	28	71.42857143	0.346153846	36.73076923
comp100482_c1_seq11	1769	SNV	1	G	C	Homozygous	30	30	100	0.5	37.61111111
comp100482_c1_seq11	1439	SNV	1	G	A	Homozygous	21	21	100	0.461538462	39.26923077
comp100482_c1_seq11	1607	SNV	1	A	G	Heterozygous	25	33	75.75757576	0.357142857	35.28571429
comp100482_c1_seq11	1772	SNV	1	T	A	Heterozygous	23	41	56.09756098	0.344827586	36.93103448
comp100484_c0_seq3	1630	SNV	1	T	C	Heterozygous	32	147	21.76870748	0.487804878	37.95121951
comp100484_c0_seq3	1747	SNV	1	T	C	Heterozygous	25	134	18.65671642	0.4	37.73333333
comp100484_c0_seq3	1749	SNV	1	G	A	Heterozygous	25	135	18.51851852	0.4	38.63333333
comp100484_c0_seq3	1780	SNV	1	G	T	Heterozygous	25	120	20.83333333	0.423076923	38.38461538
comp100485_c0_seq12	439	SNV	1	T	C	Heterozygous	22	46	47.82608696	0.318181818	38.38636364
comp100485_c0_seq12	449	SNV	1	A	G	Heterozygous	21	49	42.85714286	0.32	39.16
comp100485_c0_seq12	452	SNV	1	A	T	Heterozygous	20	49	40.81632653	0.4	38.28
comp100485_c0_seq12	534	SNV	1	T	C	Heterozygous	26	48	54.16666667	0.441176471	38.17647059
comp100486_c0_seq4	298	SNV	1	C	A	Heterozygous	41	61	67.21311475	0.471698113	37
comp100486_c0_seq4	322	SNV	1	C	A	Homozygous	53	53	100	0.47761194	37.94029851
comp100486_c0_seq4	88	SNV	1	T	C	Heterozygous	22	144	15.27777778	0.428571429	35.5
comp100486_c0_seq4	96	SNV	1	A	C	Heterozygous	23	143	16.08391608	0.413793103	37.10344828
comp100486_c0_seq4	409	SNV	1	C	T	Heterozygous	25	112	22.32142857	0.314285714	37.28571429
comp100486_c0_seq4	137	SNV	1	G	A	Heterozygous	29	39	74.35897436	0.444444444	36.88888889
comp100486_c1_seq4	89	SNV	1	A	G	Heterozygous	34	44	77.27272727	0.4	37.93333333
comp100486_c1_seq4	124	SNV	1	C	A	Homozygous	37	38	97.36842105	0.375	37.9375
comp100486_c1_seq4	900	SNV	1	A	T	Heterozygous	24	29	82.75862069	0.407407407	36.14814815
comp100486_c1_seq4	987	SNV	1	A	G	Heterozygous	22	41	53.65853659	0.444444444	36.51851852
comp100486_c1_seq4	994	SNV	1	C	G	Heterozygous	24	37	64.86486486	0.466666667	37.06666667
comp100486_c1_seq4	66	SNV	1	A	C	Heterozygous	22	30	73.33333333	0.407407407	39.7037037
comp100486_c1_seq4	71	SNV	1	A	G	Heterozygous	23	31	74.19354839	0.428571429	38.57142857
comp100486_c1_seq4	129	SNV	1	T	C	Homozygous	21	22	95.45454545	0.296296296	36.66666667
comp100486_c1_seq4	930	SNV	1	A	T	Heterozygous	27	54	50	0.3	38.2
comp100486_c1_seq4	938	SNV	1	A	T	Heterozygous	35	50	70	0.317073171	38.26829268
comp100486_c1_seq4	976	SNV	1	G	A	Heterozygous	32	67	47.76119403	0.282051282	35.46153846
comp100489_c0_seq3	769	SNV	1	G	A	Heterozygous	20	24	83.33333333	0.5	36.76923077
comp100490_c0_seq14	204	SNV	1	G	A	Heterozygous	25	60	41.66666667	0.352941176	38
comp100490_c0_seq14	220	SNV	1	G	A	Heterozygous	33	86	38.37209302	0.340909091	37.18181818
comp100490_c0_seq14	493	SNV	1	T	C	Heterozygous	31	129	24.03100775	0.272727273	37.45454545
comp100490_c0_seq14	241	SNV	1	A	G	Heterozygous	21	82	25.6097561	0.125	39.20833333
comp100490_c0_seq14	339	SNV	1	C	T	Heterozygous	54	102	52.94117647	0.455882353	38
comp100490_c0_seq14	378	SNV	1	T	C	Heterozygous	34	98	34.69387755	0.465116279	37.30232558
comp100490_c0_seq14	457	SNV	1	G	A	Heterozygous	73	114	64.03508772	0.440366972	37.49541284
comp100490_c1_seq14	593	SNV	1	G	A	Heterozygous	24	103	23.30097087	0.448275862	36.06896552
comp100490_c1_seq14	672	SNV	1	C	T	Heterozygous	76	90	84.44444444	0.464646465	37.53535354
comp100490_c1_seq14	48	SNV	1	A	T	Heterozygous	29	141	20.56737589	0.411764706	38.52941176
comp100490_c1_seq14	563	SNV	1	C	A	Heterozygous	22	150	14.66666667	0.44	37.76
comp100490_c1_seq14	76	SNV	1	C	T	Heterozygous	31	57	54.38596491	0.414634146	37.17073171
comp100490_c1_seq14	126	SNV	1	C	A	Heterozygous	31	53	58.49056604	0.488372093	37.04651163
comp100490_c1_seq14	507	SNV	1	T	C	Heterozygous	20	70	28.57142857	0.481481481	37.37037037
comp100491_c0_seq1	141	SNV	1	T	C	Heterozygous	44	102	43.1372549	0.192307692	37.05769231
comp100491_c0_seq1	145	SNV	1	C	T	Heterozygous	44	102	43.1372549	0.192307692	38.11538462
comp100491_c0_seq1	177	SNV	1	G	C	Heterozygous	49	148	33.10810811	0.31884058	36.07246377
comp100491_c0_seq1	197	SNV	1	A	G	Heterozygous	69	86	80.23255814	0.365384615	37.11538462
comp100491_c0_seq1	320	SNV	1	T	C	Heterozygous	27	67	40.29850746	0.387096774	37.25806452
comp100491_c0_seq1	134	SNV	1	A	G	Heterozygous	23	58	39.65517241	0.12	38.84
comp100491_c1_seq10	96	SNV	1	A	G	Heterozygous	68	149	45.63758389	0.367088608	37.63291139
comp100491_c1_seq10	108	SNV	1	C	A	Heterozygous	49	131	37.40458015	0.392857143	37.17857143
comp100491_c1_seq10	111	SNV	1	T	G	Heterozygous	49	133	36.84210526	0.392857143	36.35714286
comp100491_c1_seq10	313	SNV	1	T	A	Heterozygous	40	64	62.5	0.387755102	38.18367347
comp100492_c0_seq1	296	SNV	1	A	G	Heterozygous	27	32	84.375	0.212121212	37.39393939
comp100492_c0_seq1	299	SNV	1	G	A	Heterozygous	27	32	84.375	0.212121212	37.81818182
comp100492_c0_seq1	304	SNV	1	A	C	Heterozygous	31	36	86.11111111	0.289473684	36.92105263
comp100492_c0_seq1	319	SNV	1	T	C	Heterozygous	36	42	85.71428571	0.326086957	37.10869565
comp100492_c0_seq1	345	SNV	1	A	G	Heterozygous	36	43	83.72093023	0.295454545	37.81818182
comp100492_c1_seq11	450	SNV	1	C	A	Homozygous	26	26	100	0.454545455	37.33333333
comp100492_c1_seq11	614	SNV	1	A	G	Homozygous	24	24	100	0.48	36.32
comp100492_c1_seq11	801	SNV	1	T	A	Heterozygous	23	36	63.88888889	0.46875	37.0625
comp100492_c1_seq11	985	SNV	1	T	C	Homozygous	22	22	100	0.46875	36.9375
comp100492_c1_seq11	241	SNV	1	T	C	Heterozygous	29	34	85.29411765	0.333333333	38.03030303
comp100492_c1_seq11	677	SNV	1	G	A	Heterozygous	35	45	77.77777778	0.465116279	37.79069767
comp100492_c1_seq11	731	SNV	1	G	T	Heterozygous	51	66	77.27272727	0.4375	36.59375
comp100492_c1_seq11	1025	SNV	1	C	T	Heterozygous	35	47	74.46808511	0.487804878	36.6097561
comp100494_c1_seq2	546	SNV	1	A	C	Heterozygous	32	60	53.33333333	0.432432432	37.59459459
comp100494_c1_seq2	566	SNV	1	C	T	Heterozygous	28	54	51.85185185	0.451612903	36.12903226
comp100494_c1_seq2	568	SNV	1	C	A	Heterozygous	28	54	51.85185185	0.451612903	32.29032258
comp100494_c1_seq2	582	SNV	1	C	G	Heterozygous	29	56	51.78571429	0.484848485	36.54545455
comp100494_c1_seq2	1625	SNV	1	C	T	Heterozygous	25	45	55.55555556	0.344827586	34.44827586
comp100494_c1_seq2	1528	SNV	1	C	T	Heterozygous	21	44	47.72727273	0.482758621	38.4137931
comp100494_c1_seq2	1621	SNV	1	G	T	Heterozygous	27	57	47.36842105	0.375	36.6875
comp100494_c1_seq2	2037	SNV	1	G	T	Heterozygous	26	51	50.98039216	0.242424242	37.21212121
comp100494_c2_seq1	91	SNV	1	C	G	Homozygous	20	22	90.90909091	0.407407407	37.14814815
comp100497_c0_seq2	642	SNV	1	C	T	Heterozygous	25	33	75.75757576	0.424242424	36.21212121
comp100498_c0_seq7	921	SNV	1	C	A	Heterozygous	29	146	19.8630137	0.34375	34.90625
comp100498_c1_seq1	201	SNV	1	T	C	Heterozygous	23	68	33.82352941	0.423076923	38.23076923
comp100498_c3_seq2	228	SNV	1	A	T	Heterozygous	21	66	31.81818182	0.428571429	37.21428571
comp100498_c3_seq2	318	SNV	1	T	C	Heterozygous	21	73	28.76712329	0.5	37.39285714
comp100498_c3_seq2	345	SNV	1	C	G	Heterozygous	25	77	32.46753247	0.405405405	37.05405405
comp100499_c0_seq1	926	SNV	1	G	T	Heterozygous	56	103	54.36893204	0.407894737	37.72368421
comp100499_c0_seq1	821	SNV	1	C	T	Heterozygous	25	62	40.32258065	0.107142857	39.07142857
comp100499_c0_seq1	879	SNV	1	A	T	Heterozygous	49	113	43.36283186	0.298507463	37.88059701
comp100499_c0_seq1	904	SNV	1	T	C	Homozygous	109	111	98.1981982	0.486666667	37.54
comp100499_c0_seq1	907	SNV	1	C	T	Homozygous	111	111	100	0.487012987	37.25324675
comp100499_c1_seq1	73	SNV	1	G	C	Heterozygous	52	134	38.80597015	0.293103448	38.37931034
comp100499_c1_seq1	76	SNV	1	C	A	Heterozygous	45	134	33.58208955	0.32	39.44
comp100499_c1_seq1	1493	SNV	1	A	G	Heterozygous	28	139	20.14388489	0.424242424	37.06060606
comp100499_c2_seq2	135	SNV	1	G	A	Heterozygous	98	140	70	0.438461538	38.04615385
comp100499_c2_seq2	34	SNV	1	T	C	Heterozygous	26	110	23.63636364	0.321428571	38.39285714
comp100499_c2_seq2	260	SNV	1	A	G	Heterozygous	34	98	34.69387755	0.275	38.05
comp100500_c0_seq14	599	SNV	1	A	G	Heterozygous	20	38	52.63157895	0.391304348	39
comp100501_c0_seq4	4	SNV	1	A	T	Homozygous	103	104	99.03846154	0.449152542	37.36440678
comp100501_c0_seq4	101	SNV	1	C	T	Heterozygous	32	104	30.76923077	0.487179487	38.35897436
comp100501_c0_seq4	104	SNV	1	T	C	Heterozygous	29	103	28.15533981	0.485714286	39
comp100501_c0_seq4	422	SNV	1	T	C	Heterozygous	27	130	20.76923077	0.444444444	35.82098765
comp100501_c0_seq4	476	SNV	1	T	C	Homozygous	72	72	100	0.453333333	35.73333333
comp100501_c0_seq4	471	SNV	1	G	T	Heterozygous	20	87	22.98850575	0.47826087	36.82608696
comp100501_c0_seq4	455	SNV	1	T	C	Heterozygous	52	111	46.84684685	0.454545455	36.6
comp100502_c0_seq1	371	SNV	1	A	G	Heterozygous	31	138	22.46376812	0.282051282	37.46153846
comp100502_c0_seq1	1899	SNV	1	A	G	Heterozygous	36	119	30.25210084	0.5	36.31818182
comp100502_c0_seq1	2169	SNV	1	A	C	Heterozygous	21	75	28	0.269230769	34.15384615
comp100504_c0_seq3	1332	SNV	1	C	G	Heterozygous	31	46	67.39130435	0.432432432	37
comp100504_c0_seq3	1637	SNV	1	C	T	Heterozygous	32	51	62.74509804	0.488888889	36.53333333
comp100504_c0_seq3	1685	SNV	1	A	G	Homozygous	36	38	94.73684211	0.488888889	38.11111111
comp100505_c1_seq22	1667	SNV	1	A	G	Homozygous	22	24	91.66666667	0.47826087	36.65217391
comp100505_c1_seq22	1689	SNV	1	T	C	Homozygous	31	32	96.875	0.424242424	39.57575758
comp100505_c1_seq22	1701	SNV	1	T	C	Homozygous	35	35	100	0.459459459	38.81081081
comp100505_c1_seq22	1719	SNV	1	T	G	Heterozygous	28	37	75.67567568	0.433333333	35.8
comp100505_c1_seq22	1730	SNV	1	A	T	Heterozygous	29	37	78.37837838	0.419354839	34.70967742
comp100506_c0_seq4	3536	SNV	1	A	G	Heterozygous	37	128	28.90625	0.159090909	38.5
comp100506_c0_seq4	3518	SNV	1	A	G	Heterozygous	20	86	23.25581395	0.095238095	37.71428571
comp100507_c0_seq18	237	SNV	1	C	T	Homozygous	21	21	100	0.451612903	37.61290323
comp100508_c1_seq8	99	SNV	1	C	T	Homozygous	21	21	100	0.416666667	38.13888889
comp100508_c1_seq8	125	SNV	1	T	A	Homozygous	23	23	100	0.484848485	36.96969697
comp100508_c1_seq8	1664	SNV	1	A	C	Heterozygous	27	35	77.14285714	0.5	37.6875
comp100508_c1_seq8	603	SNV	1	G	T	Homozygous	28	28	100	0.393939394	38.15151515
comp100508_c1_seq8	1540	SNV	1	C	T	Homozygous	44	44	100	0.426229508	37.14754098
comp100508_c1_seq8	1542	SNV	1	T	G	Homozygous	44	44	100	0.426229508	37.91803279
comp100508_c1_seq8	1673	SNV	1	A	G	Homozygous	43	43	100	0.396226415	36.81132075
comp100509_c0_seq14	55	SNV	1	A	T	Heterozygous	22	31	70.96774194	0.307692308	37.03846154
comp100509_c0_seq14	75	SNV	1	A	C	Heterozygous	22	35	62.85714286	0.333333333	33.55555556
comp100509_c0_seq14	176	SNV	1	G	T	Heterozygous	25	34	73.52941176	0.107142857	38.53571429
comp100509_c0_seq14	188	SNV	1	G	A	Heterozygous	27	36	75	0.1	38.6
comp100511_c0_seq45	60	SNV	1	A	C	Homozygous	26	28	92.85714286	0.357142857	38.67857143
comp100511_c0_seq45	65	SNV	1	C	T	Homozygous	27	30	90	0.4	37.96666667
comp100511_c0_seq45	71	SNV	1	T	C	Homozygous	30	32	93.75	0.411764706	38.17647059
comp100511_c0_seq45	73	SNV	1	G	C	Homozygous	30	32	93.75	0.411764706	38.32352941
comp100511_c0_seq45	186	SNV	1	A	C	Homozygous	26	26	100	0.4375	38.21875
comp100512_c1_seq42	1558	SNV	1	G	A	Homozygous	21	21	100	0.423076923	37.19230769
comp100512_c1_seq42	1577	SNV	1	G	A	Homozygous	20	21	95.23809524	0.461538462	36.23076923
comp100512_c1_seq42	433	SNV	1	T	C	Heterozygous	37	67	55.2238806	0.461538462	38.03846154
comp100512_c1_seq42	533	SNV	1	G	A	Heterozygous	27	41	65.85365854	0.451612903	37.77419355
comp100514_c0_seq2	510	SNV	1	C	T	Heterozygous	20	27	74.07407407	0.47826087	39.26086957
comp100514_c0_seq2	3068	SNV	1	T	C	Heterozygous	23	37	62.16216216	0.413793103	36.62068966
comp100514_c0_seq2	3824	SNV	1	G	A	Heterozygous	25	59	42.37288136	0.470588235	39.17647059
comp100514_c0_seq2	3915	SNV	1	G	A	Heterozygous	20	53	37.73584906	0.379310345	38.06896552
comp100515_c0_seq6	378	SNV	1	A	G	Heterozygous	104	146	71.23287671	0.401515152	37.25757576
comp100515_c0_seq6	1142	SNV	1	T	C	Homozygous	21	22	95.45454545	0.482758621	37.89655172
comp100515_c0_seq6	1330	SNV	1	G	A	Homozygous	22	22	100	0.466666667	37.56666667
comp100515_c0_seq6	1431	SNV	1	G	A	Homozygous	21	21	100	0.5	37.69230769
comp100515_c0_seq6	1518	SNV	1	A	G	Heterozygous	21	25	84	0.433333333	36.43333333
comp100517_c0_seq2	2910	SNV	1	G	A	Homozygous	35	35	100	0.488888889	38.4
comp100517_c0_seq2	2934	SNV	1	C	T	Homozygous	36	36	100	0.479166667	37.8125
comp100517_c0_seq2	1106	SNV	1	C	T	Heterozygous	21	27	77.77777778	0.5	37.08333333
comp100517_c0_seq2	2221	SNV	1	G	T	Heterozygous	28	38	73.68421053	0.485714286	37.71428571
comp100517_c0_seq2	2854	SNV	1	A	T	Heterozygous	28	58	48.27586207	0.428571429	37.22857143
comp100518_c0_seq3	1182	SNV	1	G	A	Homozygous	25	25	100	0.333333333	34.1
comp100518_c0_seq3	408	SNV	1	C	G	Heterozygous	21	26	80.76923077	0.384615385	37.76923077
comp100518_c0_seq3	1162	SNV	1	G	A	Heterozygous	20	52	38.46153846	0.384615385	35.5
comp100518_c0_seq3	1127	SNV	1	G	C	Heterozygous	26	50	52	0.35483871	35.19354839
comp100518_c0_seq3	1276	SNV	1	C	T	Homozygous	22	22	100	0.37037037	35.33333333
comp100518_c0_seq3	1227	SNV	1	A	T	Homozygous	36	37	97.2972973	0.5	31.07894737
comp100518_c1_seq6	80	SNV	1	A	G	Heterozygous	20	39	51.28205128	0.5	38
comp100518_c1_seq6	1401	SNV	1	G	A	Homozygous	35	35	100	0.146341463	36.75609756
comp100518_c1_seq6	314	SNV	1	G	T	Heterozygous	25	40	62.5	0.481481481	38.66666667
comp100518_c1_seq6	386	SNV	1	C	T	Heterozygous	22	40	55	0.433333333	38.4
comp100518_c1_seq6	403	SNV	1	A	C	Heterozygous	22	37	59.45945946	0.387096774	36.16129032
comp100518_c1_seq6	1258	SNV	1	A	C	Heterozygous	22	34	64.70588235	0.32	38.84
comp100519_c0_seq4	326	SNV	1	T	C	Heterozygous	83	140	59.28571429	0.43877551	38.51020408
comp100519_c0_seq4	338	SNV	1	A	C	Heterozygous	40	145	27.5862069	0.458333333	38.08333333
comp100519_c0_seq4	951	SNV	1	C	T	Heterozygous	51	98	52.04081633	0.440677966	37.45762712
comp100522_c0_seq2	439	SNV	1	A	G	Heterozygous	47	59	79.66101695	0.492753623	37.98550725
comp100522_c0_seq2	868	SNV	1	A	G	Heterozygous	20	56	35.71428571	0.428571429	36.25
comp100522_c0_seq2	1048	SNV	1	T	C	Heterozygous	20	57	35.0877193	0.448275862	37.20689655
comp100522_c0_seq2	1239	SNV	1	C	G	Heterozygous	23	46	50	0.4	38.24
comp100523_c0_seq13	719	SNV	1	A	C	Heterozygous	80	139	57.55395683	0.415929204	36.75221239
comp100523_c0_seq13	726	SNV	1	T	A	Heterozygous	79	131	60.30534351	0.431192661	36.93577982
comp100523_c0_seq13	882	SNV	1	C	T	Heterozygous	27	100	27	0.193548387	37.09677419
comp100523_c0_seq13	886	SNV	1	A	G	Heterozygous	23	87	26.43678161	0.192307692	37.76923077
comp100523_c0_seq13	224	SNV	1	A	C	Heterozygous	21	131	16.03053435	0.238095238	36.85714286
comp100524_c0_seq32	1247	SNV	1	C	A	Heterozygous	26	53	49.05660377	0.387096774	38.58064516
comp100524_c0_seq32	1438	SNV	1	C	T	Heterozygous	40	147	27.21088435	0.354166667	38.70833333
comp100525_c0_seq3	2846	SNV	1	A	C	Heterozygous	43	139	30.9352518	0.424242424	37.90909091
comp100525_c0_seq3	3262	SNV	1	T	G	Heterozygous	20	50	40	0.464285714	36.07142857
comp100525_c0_seq3	3119	SNV	1	G	A	Heterozygous	33	107	30.8411215	0.5	38.19565217
comp100525_c0_seq3	456	SNV	1	G	T	Heterozygous	46	88	52.27272727	0.220338983	38.79661017
comp100525_c0_seq3	541	SNV	1	T	A	Heterozygous	44	143	30.76923077	0.409090909	38.24242424
comp100525_c0_seq3	3134	SNV	1	A	T	Heterozygous	26	75	34.66666667	0.411764706	38
comp100525_c0_seq3	3195	SNV	1	T	C	Heterozygous	22	62	35.48387097	0.416666667	38.125
comp100526_c0_seq11	18	SNV	1	A	T	Heterozygous	34	63	53.96825397	0.487804878	37.31707317
comp100526_c0_seq11	21	SNV	1	T	G	Heterozygous	39	66	59.09090909	0.461538462	36.58666667
comp100526_c0_seq11	45	SNV	1	A	G	Heterozygous	60	92	65.2173913	0.366666667	36.31111111
comp100526_c0_seq11	98	SNV	1	A	G	Heterozygous	25	106	23.58490566	0.178571429	35.10714286
comp100526_c0_seq11	123	SNV	1	T	C	Heterozygous	21	28	75	0.466666667	37.73333333
comp100526_c0_seq11	132	SNV	1	C	T	Homozygous	31	31	100	0.435897436	37.87179487
comp100526_c0_seq11	146	SNV	1	G	A	Homozygous	26	26	100	0.40625	37.4375
comp100527_c0_seq18	167	SNV	1	T	A	Heterozygous	25	76	32.89473684	0.294117647	38.14705882
comp100527_c0_seq18	175	SNV	1	G	T	Heterozygous	55	93	59.13978495	0.140625	38.609375
comp100527_c0_seq18	2885	SNV	1	T	C	Heterozygous	30	139	21.58273381	0.424242424	35.18181818
comp100527_c0_seq18	2892	SNV	1	C	T	Heterozygous	48	126	38.0952381	0.37037037	35.48148148
comp100527_c0_seq18	2989	SNV	1	A	T	Heterozygous	26	109	23.85321101	0.357142857	36.82142857
comp100527_c0_seq18	176	SNV	1	C	G	Heterozygous	40	144	27.77777778	0.130434783	38.13043478
comp100527_c0_seq18	1491	SNV	1	C	A	Homozygous	36	36	100	0.388888889	33.62962963
comp100527_c0_seq18	456	SNV	1	T	C	Heterozygous	38	139	27.3381295	0.461538462	37.28846154
comp100527_c0_seq18	864	SNV	1	C	A	Heterozygous	85	138	61.5942029	0.480769231	37.24038462
comp100527_c0_seq18	1260	SNV	1	T	C	Heterozygous	28	113	24.77876106	0.277777778	37.44444444
comp100527_c0_seq18	1778	SNV	1	T	C	Heterozygous	23	64	35.9375	0.115384615	36.65384615
comp100527_c0_seq18	1783	SNV	1	A	G	Heterozygous	25	72	34.72222222	0.342105263	37.5
comp100529_c0_seq1	514	SNV	1	C	T	Heterozygous	27	85	31.76470588	0.314285714	38.48571429
comp100529_c0_seq1	718	SNV	1	A	C	Heterozygous	29	75	38.66666667	0.475	35.6
comp100529_c0_seq1	1144	SNV	1	A	G	Heterozygous	49	68	72.05882353	0.378787879	37.98484848
comp100529_c0_seq1	1401	SNV	1	T	C	Heterozygous	60	83	72.28915663	0.48	37.73333333
comp100529_c0_seq1	1780	SNV	1	T	A	Heterozygous	20	78	25.64102564	0.384615385	37.38461538
comp100532_c0_seq3	766	SNV	1	G	A	Heterozygous	31	48	64.58333333	0.477272727	37.02272727
comp100533_c1_seq2	1440	SNV	1	C	T	Homozygous	20	20	100	0.307692308	37.73076923
comp100533_c1_seq2	1463	SNV	1	A	G	Homozygous	24	24	100	0.411764706	36.79411765
comp100533_c1_seq2	1740	SNV	1	A	G	Homozygous	32	32	100	0.454545455	36.11363636
comp100533_c1_seq2	3234	SNV	1	C	T	Homozygous	36	37	97.2972973	0.468085106	38.06382979
comp100533_c1_seq2	1119	SNV	1	G	A	Heterozygous	25	33	75.75757576	0.464285714	38.78571429
comp100533_c1_seq2	1155	SNV	1	T	C	Heterozygous	20	30	66.66666667	0.416666667	37.375
comp100533_c1_seq2	1158	SNV	1	A	G	Heterozygous	23	30	76.66666667	0.481481481	37.18518519
comp100533_c1_seq2	2995	SNV	1	C	T	Heterozygous	27	39	69.23076923	0.5	37.5
comp100533_c1_seq2	3227	SNV	1	G	A	Heterozygous	21	29	72.4137931	0.44	38.52
comp100533_c1_seq2	2091	SNV	1	T	C	Homozygous	23	25	92	0.423076923	39.15384615
comp100533_c1_seq2	2127	SNV	1	G	A	Homozygous	30	30	100	0.475	38.475
comp100534_c0_seq4	1499	SNV	1	G	A	Heterozygous	23	32	71.875	0.46875	36.9375
comp100534_c0_seq4	1580	SNV	1	G	A	Heterozygous	26	34	76.47058824	0.457142857	37.42857143
comp100534_c0_seq4	2488	SNV	1	A	G	Heterozygous	22	33	66.66666667	0.392857143	36.92857143
comp100535_c2_seq3	63	SNV	1	T	A	Heterozygous	36	55	65.45454545	0.29787234	38.38297872
comp100535_c2_seq3	25	SNV	1	G	A	Heterozygous	38	44	86.36363636	0.452380952	37.42857143
comp100535_c2_seq3	43	SNV	1	T	C	Homozygous	42	48	87.5	0.462962963	38.31481481
comp100537_c1_seq2	404	SNV	1	T	C	Heterozygous	21	47	44.68085106	0.481481481	38.51851852
comp100537_c1_seq2	498	SNV	1	G	A	Heterozygous	26	48	54.16666667	0.451612903	37.96774194
comp100537_c1_seq2	537	SNV	1	C	T	Heterozygous	35	57	61.40350877	0.444444444	37.73333333
comp100537_c1_seq2	543	SNV	1	T	C	Heterozygous	39	60	65	0.408163265	38.34693878
comp100537_c1_seq2	574	SNV	1	T	G	Heterozygous	44	59	74.57627119	0.438596491	36.89473684
comp100540_c0_seq1	68	SNV	1	T	A	Heterozygous	20	33	60.60606061	0.413793103	38.79310345
comp100540_c1_seq2	942	SNV	1	A	T	Homozygous	21	24	87.5	0.4	36.08
comp100540_c1_seq2	1095	SNV	1	A	C	Homozygous	20	20	100	0.409090909	38.72727273
comp100540_c1_seq2	909	SNV	1	T	C	Heterozygous	20	28	71.42857143	0.466666667	36.03333333
comp100540_c1_seq2	1537	SNV	1	A	G	Heterozygous	23	37	62.16216216	0.441176471	35.02941176
comp100540_c1_seq2	1549	SNV	1	A	G	Heterozygous	22	35	62.85714286	0.428571429	35.8
comp100541_c0_seq1	796	SNV	1	G	A	Heterozygous	34	86	39.53488372	0.409090909	37.56818182
comp100541_c0_seq1	1108	SNV	1	T	A	Heterozygous	32	102	31.37254902	0.447368421	36.5
comp100541_c0_seq1	1183	SNV	1	T	C	Heterozygous	84	123	68.29268293	0.457142857	36.86666667
comp100541_c0_seq1	1213	SNV	1	A	T	Heterozygous	62	94	65.95744681	0.471428571	38.54285714
comp100541_c0_seq1	1228	SNV	1	T	C	Heterozygous	48	74	64.86486486	0.472727273	36.96363636
comp100541_c1_seq1	562	SNV	1	A	T	Heterozygous	30	106	28.30188679	0.457142857	35.14285714
comp100541_c1_seq1	688	SNV	1	A	T	Heterozygous	108	146	73.97260274	0.459854015	36.72992701
comp100541_c1_seq1	1105	SNV	1	A	G	Heterozygous	28	127	22.04724409	0.45	35.95
comp100541_c1_seq1	1186	SNV	1	C	T	Heterozygous	108	144	75	0.492307692	38.62307692
comp100542_c0_seq2	1274	SNV	1	T	C	Homozygous	30	30	100	0.447368421	37.28947368
comp100542_c0_seq2	1287	SNV	1	G	A	Homozygous	25	25	100	0.4	36.96666667
comp100542_c0_seq2	1178	SNV	1	A	C	Heterozygous	26	43	60.46511628	0.424242424	37.27272727
comp100542_c0_seq2	615	SNV	1	C	T	Homozygous	25	28	89.28571429	0.413793103	37.55172414
comp100542_c0_seq2	702	SNV	1	C	A	Heterozygous	20	29	68.96551724	0.384615385	38.15384615
comp100542_c0_seq2	723	SNV	1	G	A	Heterozygous	21	24	87.5	0.28	39.2
comp100542_c0_seq2	979	SNV	1	T	C	Heterozygous	22	28	78.57142857	0.466666667	38.2
comp100544_c1_seq15	1939	SNV	1	C	G	Homozygous	26	26	100	0.484848485	38.09090909
comp100544_c1_seq15	1993	SNV	1	T	A	Homozygous	30	33	90.90909091	0.472222222	39.52777778
comp100544_c1_seq15	1796	SNV	1	G	A	Heterozygous	26	35	74.28571429	0.411764706	38.29411765
comp100544_c1_seq15	1863	SNV	1	A	G	Heterozygous	39	55	70.90909091	0.452830189	38.60377358
comp100544_c1_seq15	1923	SNV	1	C	A	Heterozygous	24	45	53.33333333	0.428571429	36.60714286
comp100544_c2_seq1	262	SNV	1	A	G	Heterozygous	20	29	68.96551724	0.444444444	35.51851852
comp100544_c2_seq1	296	SNV	1	T	G	Homozygous	21	21	100	0.458333333	34.875
comp100545_c0_seq8	25	SNV	1	G	C	Heterozygous	27	81	33.33333333	0.387096774	39.19354839
comp100545_c0_seq8	27	SNV	1	G	A	Heterozygous	27	86	31.39534884	0.387096774	38.96774194
comp100545_c0_seq8	214	SNV	1	A	G	Heterozygous	58	109	53.21100917	0.379310345	36.09482759
comp100545_c0_seq8	232	SNV	1	T	G	Heterozygous	25	66	37.87878788	0.307692308	34.61538462
comp100546_c1_seq21	1151	SNV	1	G	A	Homozygous	31	34	91.17647059	0.444444444	37.22222222
comp100546_c1_seq21	1329	SNV	1	C	T	Heterozygous	39	46	84.7826087	0.411764706	37.70588235
comp100546_c1_seq21	1508	SNV	1	C	A	Homozygous	29	31	93.5483871	0.473684211	37.97368421
comp100546_c1_seq21	1774	SNV	1	G	A	Homozygous	30	32	93.75	0.391304348	38.41304348
comp100549_c0_seq4	463	SNV	1	C	T	Heterozygous	30	39	76.92307692	0.5	37.47222222
comp100549_c0_seq4	465	SNV	1	G	T	Heterozygous	34	39	87.17948718	0.475	37.15
comp100549_c0_seq4	483	SNV	1	A	T	Heterozygous	31	41	75.6097561	0.461538462	37.48717949
comp100549_c0_seq4	504	SNV	1	C	T	Heterozygous	36	49	73.46938776	0.488372093	36.02325581
comp100549_c1_seq2	462	SNV	1	A	C	Homozygous	23	23	100	0.448275862	37
comp100549_c1_seq2	468	SNV	1	C	G	Homozygous	25	25	100	0.4375	37.78125
comp100549_c1_seq2	558	SNV	1	C	T	Heterozygous	22	43	51.1627907	0.444444444	35.55555556
comp100549_c1_seq2	612	SNV	1	A	G	Heterozygous	25	39	64.1025641	0.387096774	36.74193548
comp100549_c1_seq2	768	SNV	1	C	T	Heterozygous	20	37	54.05405405	0.391304348	36.69565217
comp100549_c1_seq2	843	SNV	1	C	A	Heterozygous	25	43	58.13953488	0.5	33.15625
comp100549_c1_seq2	625	SNV	1	T	A	Homozygous	40	45	88.88888889	0.452830189	32.16981132
comp100549_c1_seq2	816	SNV	1	C	T	Heterozygous	22	43	51.1627907	0.4	37.2
comp100550_c0_seq15	383	SNV	1	C	A	Heterozygous	38	70	54.28571429	0.5	37.23809524
comp100550_c0_seq15	392	SNV	1	C	T	Heterozygous	36	67	53.73134328	0.487804878	37.04878049
comp100550_c0_seq15	395	SNV	1	G	A	Heterozygous	37	68	54.41176471	0.5	37.28571429
comp100550_c0_seq15	320	SNV	1	T	G	Heterozygous	44	101	43.56435644	0.425925926	37.48148148
comp100550_c0_seq15	249	SNV	1	T	C	Heterozygous	24	53	45.28301887	0.441176471	38.32352941
comp100550_c0_seq15	209	SNV	1	C	T	Heterozygous	44	130	33.84615385	0.288461538	38.23076923
comp100552_c0_seq10	24	SNV	1	C	G	Homozygous	29	32	90.625	0.310344828	39
comp100552_c0_seq10	47	SNV	1	T	C	Homozygous	33	33	100	0.342857143	37.25714286
comp100556_c0_seq3	2611	SNV	1	G	A	Heterozygous	20	26	76.92307692	0.5	36.08333333
comp100556_c0_seq3	2706	SNV	1	T	C	Heterozygous	22	28	78.57142857	0.466666667	34.96666667
comp100556_c0_seq3	2713	SNV	1	C	T	Heterozygous	20	26	76.92307692	0.448275862	31.96551724
comp100556_c0_seq3	2716	SNV	1	G	T	Heterozygous	20	26	76.92307692	0.448275862	34.65517241
comp100556_c0_seq3	2755	SNV	1	A	G	Homozygous	21	21	100	0.357142857	37.14285714
comp100558_c0_seq5	647	SNV	1	A	G	Homozygous	26	26	100	0.470588235	37.52941176
comp100558_c0_seq5	710	SNV	1	T	G	Homozygous	25	25	100	0.432432432	37.67567568
comp100558_c0_seq5	981	SNV	1	T	C	Homozygous	24	24	100	0.483870968	37.41935484
comp100558_c0_seq5	1033	SNV	1	G	T	Heterozygous	21	29	72.4137931	0.37037037	36.81481481
comp100558_c0_seq5	1572	SNV	1	C	A	Heterozygous	24	31	77.41935484	0.346153846	36.23076923
comp100558_c0_seq5	1551	SNV	1	G	A	Homozygous	22	22	100	0.461538462	35.88461538
comp100558_c0_seq5	1560	SNV	1	G	A	Homozygous	20	20	100	0.416666667	36.91666667
comp100558_c0_seq5	731	SNV	1	G	A	Heterozygous	21	31	67.74193548	0.434782609	38.30434783
comp100558_c0_seq5	1146	SNV	1	C	T	Homozygous	27	27	100	0.454545455	37.87878788
comp100559_c1_seq2	14	SNV	1	C	T	Heterozygous	24	41	58.53658537	0.333333333	39.03703704
comp100559_c1_seq2	17	SNV	1	T	A	Heterozygous	24	41	58.53658537	0.333333333	39.25925926
comp100559_c1_seq2	56	SNV	1	T	G	Heterozygous	36	59	61.01694915	0.404761905	36.61904762
comp100559_c2_seq2	1103	SNV	1	A	C	Heterozygous	20	33	60.60606061	0.5	38.65384615
comp100563_c1_seq7	790	SNV	1	C	T	Heterozygous	29	43	67.44186047	0.45	37.8
comp100564_c0_seq7	357	SNV	1	A	G	Heterozygous	22	34	64.70588235	0.470588235	37.5
comp100564_c0_seq7	630	SNV	1	A	G	Heterozygous	27	46	58.69565217	0.46875	38.8125
comp100564_c0_seq7	1062	SNV	1	T	A	Heterozygous	22	31	70.96774194	0.384615385	36.69230769
comp100565_c0_seq2	485	SNV	1	A	C	Heterozygous	24	69	34.7826087	0.366666667	37.93333333
comp100565_c0_seq2	843	SNV	1	T	G	Heterozygous	31	89	34.83146067	0.358974359	36.46153846
comp100565_c0_seq2	2414	SNV	1	G	C	Heterozygous	21	60	35	0.483870968	36.09677419
comp100565_c0_seq2	906	SNV	1	C	T	Heterozygous	21	52	40.38461538	0.461538462	38.19230769
comp100565_c0_seq2	956	SNV	1	T	A	Heterozygous	25	53	47.16981132	0.5	38.69230769
comp100567_c1_seq10	63	SNV	1	C	A	Heterozygous	20	28	71.42857143	0.458333333	38.66666667
comp100567_c1_seq10	172	SNV	1	A	C	Heterozygous	26	34	76.47058824	0.46875	38.15625
comp100567_c1_seq10	207	SNV	1	A	G	Heterozygous	22	31	70.96774194	0.448275862	38.4137931
comp100567_c1_seq10	209	SNV	1	A	G	Heterozygous	22	31	70.96774194	0.448275862	38.17241379
comp1005708_c0_seq1	59	SNV	1	G	A	Homozygous	23	23	100	0.384615385	36.11538462
comp1005708_c0_seq1	74	SNV	1	A	G	Heterozygous	20	26	76.92307692	0.476190476	36.23809524
comp1005708_c0_seq1	82	SNV	1	A	G	Homozygous	24	24	100	0.461538462	36.73076923
comp100571_c0_seq4	1891	SNV	1	A	T	Heterozygous	20	25	80	0.44	36.48
comp100571_c0_seq4	1897	SNV	1	G	A	Heterozygous	20	26	76.92307692	0.44	37.08
comp100572_c2_seq3	166	SNV	1	T	C	Heterozygous	20	40	50	0.48	38.6
comp100572_c2_seq3	181	SNV	1	A	G	Heterozygous	21	42	50	0.423076923	37.42307692
comp100574_c2_seq7	175	SNV	1	A	T	Homozygous	26	26	100	0.428571429	38.21428571
comp100574_c2_seq7	191	SNV	1	A	G	Homozygous	30	30	100	0.411764706	38.76470588
comp100574_c2_seq7	294	SNV	1	T	A	Heterozygous	20	53	37.73584906	0.48	38.92
comp100574_c2_seq7	334	SNV	1	T	C	Heterozygous	20	46	43.47826087	0.413793103	36.44827586
comp100574_c3_seq1	71	SNV	1	G	T	Homozygous	67	74	90.54054054	0.486842105	36.19736842
comp100574_c3_seq1	87	SNV	1	C	T	Heterozygous	56	77	72.72727273	0.434782609	34.08695652
comp100574_c3_seq1	119	SNV	1	A	T	Heterozygous	28	140	20	0.451612903	35.25806452
comp100574_c3_seq1	218	SNV	1	C	T	Heterozygous	23	125	18.4	0.321428571	36.82142857
comp100580_c0_seq3	320	SNV	1	A	G	Heterozygous	20	47	42.55319149	0.483870968	36.38709677
comp100580_c0_seq3	329	SNV	1	A	T	Heterozygous	27	45	60	0.472222222	37.86111111
comp100580_c0_seq3	338	SNV	1	A	T	Heterozygous	25	46	54.34782609	0.457142857	38.77142857
comp100580_c0_seq3	487	SNV	1	T	C	Heterozygous	20	53	37.73584906	0.481481481	36.85185185
comp100581_c1_seq14	94	SNV	1	G	A	Heterozygous	41	76	53.94736842	0.295454545	37.04545455
comp100581_c1_seq14	128	SNV	1	C	T	Heterozygous	66	125	52.8	0.459459459	35.87837838
comp100581_c1_seq14	666	SNV	1	C	A	Heterozygous	45	139	32.37410072	0.26	37.42
comp100582_c1_seq21	180	SNV	1	G	A	Homozygous	29	30	96.66666667	0.375	36.8125
comp100582_c1_seq21	149	SNV	1	T	G	Heterozygous	20	33	60.60606061	0.423076923	35.30769231
comp100584_c0_seq3	1729	SNV	1	A	G	Heterozygous	30	49	61.2244898	0.5	37.55
comp100584_c0_seq3	825	SNV	1	T	C	Heterozygous	22	26	84.61538462	0.464285714	37.71428571
comp100586_c0_seq2	8	SNV	1	T	G	Heterozygous	26	98	26.53061224	0.321428571	38.25
comp100586_c0_seq2	21	SNV	1	C	A	Homozygous	130	130	100	0.467625899	38.43165468
comp100586_c0_seq2	202	SNV	1	C	A	Homozygous	27	27	100	0.4375	36.8125
comp100586_c0_seq2	770	SNV	1	G	A	Heterozygous	21	46	45.65217391	0.384615385	37.73076923
comp100586_c0_seq2	1280	SNV	1	T	C	Homozygous	31	31	100	0.421052632	38.5
comp100586_c0_seq2	1298	SNV	1	T	A	Homozygous	25	25	100	0.428571429	38.82857143
comp100587_c0_seq7	180	SNV	1	C	G	Heterozygous	29	121	23.96694215	0.24137931	38.72413793
comp100587_c0_seq7	215	SNV	1	C	T	Heterozygous	52	138	37.68115942	0.356164384	32.04109589
comp100587_c0_seq7	232	SNV	1	G	T	Heterozygous	58	138	42.02898551	0.477272727	33.60227273
comp100587_c0_seq7	241	SNV	1	A	T	Heterozygous	31	141	21.9858156	0.452380952	30.83333333
comp100587_c0_seq7	123	SNV	1	A	G	Heterozygous	50	81	61.72839506	0.2	38.18333333
comp100587_c0_seq7	128	SNV	1	A	G	Heterozygous	35	94	37.23404255	0.078947368	38.60526316
comp100587_c0_seq7	145	SNV	1	C	T	Heterozygous	44	112	39.28571429	0.25862069	36.55172414
comp100587_c0_seq7	382	SNV	1	A	C	Heterozygous	44	124	35.48387097	0.491803279	35.40983607
comp100587_c0_seq7	463	SNV	1	G	A	Heterozygous	46	125	36.8	0.387096774	38.5483871
comp100588_c0_seq8	1835	SNV	1	T	C	Heterozygous	58	130	44.61538462	0.301587302	38.58730159
comp100588_c0_seq8	1943	SNV	1	C	T	Heterozygous	37	130	28.46153846	0.051282051	36.28205128
comp100588_c0_seq8	1944	SNV	1	G	A	Heterozygous	42	128	32.8125	0.066666667	38.24444444
comp100588_c0_seq8	129	SNV	1	C	A	Heterozygous	33	77	42.85714286	0.03030303	38.81818182
comp100588_c0_seq8	163	SNV	1	T	A	Heterozygous	47	104	45.19230769	0.08	39.02
comp100588_c0_seq8	177	SNV	1	T	C	Heterozygous	24	122	19.67213115	0.2	38.44
comp100588_c0_seq8	1882	SNV	1	C	T	Heterozygous	25	32	78.125	0.115384615	37.69230769
comp100588_c0_seq8	221	SNV	1	G	C	Heterozygous	112	143	78.32167832	0.192982456	38.8245614
comp100588_c0_seq8	1770	SNV	1	C	G	Heterozygous	30	130	23.07692308	0.333333333	37.88888889
comp100588_c0_seq8	1772	SNV	1	A	G	Heterozygous	20	122	16.39344262	0.5	36
comp100591_c0_seq3	505	SNV	1	G	A	Heterozygous	33	105	31.42857143	0.318181818	37.77272727
comp100592_c0_seq19	22	SNV	1	T	C	Heterozygous	46	89	51.68539326	0.02173913	38.80434783
comp100592_c0_seq19	523	SNV	1	A	G	Homozygous	21	22	95.45454545	0.304347826	36.26086957
comp100593_c0_seq2	490	SNV	1	G	A	Heterozygous	22	27	81.48148148	0.413793103	36.24137931
comp100593_c0_seq2	582	SNV	1	A	G	Heterozygous	20	25	80	0.448275862	38.06896552
comp100595_c0_seq8	171	SNV	1	C	T	Heterozygous	23	60	38.33333333	0.378378378	39.18918919
comp100595_c0_seq8	180	SNV	1	C	T	Heterozygous	26	64	40.625	0.5	38.95
comp100595_c0_seq8	207	SNV	1	T	C	Homozygous	49	49	100	0.4375	38.171875
comp100595_c0_seq8	213	SNV	1	T	C	Homozygous	52	53	98.11320755	0.430769231	38
comp100595_c0_seq8	216	SNV	1	G	A	Heterozygous	31	53	58.49056604	0.5	38.63888889
comp100596_c1_seq17	113	SNV	1	C	A	Heterozygous	28	44	63.63636364	0.416666667	38.52777778
comp100596_c1_seq17	122	SNV	1	C	T	Heterozygous	22	47	46.80851064	0.392857143	38.14285714
comp100596_c1_seq17	147	SNV	1	T	C	Heterozygous	28	56	50	0.388888889	36.27777778
comp100596_c1_seq17	203	SNV	1	T	G	Heterozygous	33	60	55	0.435897436	38.66666667
comp100596_c1_seq17	524	SNV	1	G	A	Homozygous	30	30	100	0.447368421	37.65789474
comp100596_c1_seq17	623	SNV	1	T	G	Homozygous	32	32	100	0.435897436	37.07692308
comp100596_c1_seq17	630	SNV	1	A	C	Homozygous	31	31	100	0.421052632	37.31578947
comp100596_c1_seq17	645	SNV	1	A	G	Homozygous	29	29	100	0.4	36.85714286
comp100597_c0_seq1	345	SNV	1	A	G	Heterozygous	23	30	76.66666667	0.4	36.76666667
comp100597_c0_seq1	500	SNV	1	C	T	Heterozygous	23	36	63.88888889	0.433333333	37.1
comp100597_c0_seq1	537	SNV	1	A	G	Heterozygous	24	33	72.72727273	0.481481481	37.7037037
comp100598_c0_seq6	470	SNV	1	C	T	Heterozygous	25	41	60.97560976	0.387096774	38.96774194
comp100599_c0_seq5	793	SNV	1	G	A	Heterozygous	20	35	57.14285714	0.416666667	37.625
comp100599_c0_seq5	953	SNV	1	G	T	Heterozygous	23	36	63.88888889	0.35483871	39.35483871
comp100599_c0_seq5	985	SNV	1	C	G	Heterozygous	26	40	65	0.35483871	39.06451613
comp100599_c0_seq5	994	SNV	1	T	C	Heterozygous	21	35	60	0.4	38.88
comp100599_c0_seq5	808	SNV	1	G	A	Homozygous	20	20	100	0.32	38.08
comp100599_c0_seq5	478	SNV	1	G	A	Heterozygous	26	50	52	0.428571429	38.17857143
comp100599_c0_seq5	541	SNV	1	T	A	Heterozygous	22	39	56.41025641	0.481481481	38.7037037
comp100599_c0_seq5	912	SNV	1	G	A	Heterozygous	23	40	57.5	0.428571429	39
comp100600_c1_seq6	27	SNV	1	G	A	Heterozygous	21	27	77.77777778	0.347826087	38.39130435
comp100600_c1_seq6	59	SNV	1	T	A	Heterozygous	29	35	82.85714286	0.34375	37.78125
comp100600_c1_seq6	69	SNV	1	C	T	Heterozygous	21	26	80.76923077	0.47826087	37.47826087
comp100600_c1_seq6	71	SNV	1	A	G	Heterozygous	20	26	76.92307692	0.454545455	38.22727273
comp100600_c1_seq6	77	SNV	1	G	C	Homozygous	29	32	90.625	0.485714286	37.05714286
comp100600_c1_seq6	212	SNV	1	A	G	Heterozygous	20	32	62.5	0.454545455	40.13636364
comp100601_c0_seq1	245	SNV	1	G	C	Heterozygous	28	37	75.67567568	0.486486486	36.62162162
comp100601_c1_seq10	401	SNV	1	T	C	Heterozygous	20	44	45.45454545	0.461538462	37.76923077
comp100601_c1_seq10	427	SNV	1	G	A	Heterozygous	21	56	37.5	0.366666667	34.86666667
comp100601_c1_seq10	478	SNV	1	G	A	Heterozygous	21	55	38.18181818	0.423076923	38
comp100601_c1_seq10	676	SNV	1	T	A	Heterozygous	25	37	67.56756757	0.5	35.17857143
comp100603_c0_seq2	2266	SNV	1	T	C	Heterozygous	49	132	37.12121212	0.192982456	37.71929825
comp100603_c0_seq2	2289	SNV	1	T	G	Heterozygous	23	45	51.11111111	0.433333333	37.23333333
comp100603_c0_seq2	2315	SNV	1	T	C	Heterozygous	57	95	60	0.325	37.35
comp100603_c0_seq2	2224	SNV	1	G	A	Heterozygous	69	116	59.48275862	0.234567901	37.43209877
comp100603_c0_seq2	2249	SNV	1	A	G	Heterozygous	27	84	32.14285714	0.371428571	37.25714286
comp100603_c0_seq2	2251	SNV	1	G	T	Heterozygous	27	84	32.14285714	0.371428571	37.02857143
comp100603_c0_seq2	2247	SNV	1	G	A	Heterozygous	30	138	21.73913043	0.277777778	37.88888889
comp100603_c0_seq2	2296	SNV	1	C	A	Heterozygous	29	59	49.15254237	0.386363636	37.20454545
comp100603_c0_seq2	2321	SNV	1	C	T	Heterozygous	28	56	50	0.205882353	37.38235294
comp100603_c1_seq4	1143	SNV	1	C	T	Heterozygous	48	69	69.56521739	0.482142857	36.30357143
comp100603_c1_seq4	557	SNV	1	T	C	Heterozygous	42	150	28	0.381818182	36.83636364
comp100613_c1_seq5	663	SNV	1	A	G	Heterozygous	21	24	87.5	0.357142857	38.53571429
comp100613_c1_seq5	683	SNV	1	G	C	Homozygous	23	25	92	0.35483871	39.22580645
comp100613_c1_seq5	452	SNV	1	T	A	Homozygous	22	23	95.65217391	0.413793103	37.44827586
comp100613_c1_seq5	467	SNV	1	A	G	Homozygous	21	22	95.45454545	0.384615385	37.73076923
comp100613_c1_seq5	469	SNV	1	A	G	Homozygous	21	22	95.45454545	0.384615385	37.23076923
comp100614_c0_seq1	321	SNV	1	C	G	Heterozygous	22	30	73.33333333	0.416666667	37.5
comp100614_c0_seq1	336	SNV	1	A	T	Heterozygous	23	28	82.14285714	0.4	37.04
comp100614_c0_seq1	297	SNV	1	C	G	Heterozygous	26	41	63.41463415	0.344827586	35.37931034
comp100615_c2_seq4	229	SNV	1	G	T	Heterozygous	25	32	78.125	0.484848485	37.39393939
comp100616_c0_seq39	147	SNV	1	C	T	Heterozygous	25	39	64.1025641	0.4375	37.59375
comp100616_c0_seq39	156	SNV	1	A	G	Heterozygous	25	39	64.1025641	0.470588235	35.26470588
comp100616_c0_seq39	183	SNV	1	G	A	Heterozygous	21	34	61.76470588	0.428571429	35
comp100618_c0_seq8	78	SNV	1	G	A	Heterozygous	23	34	67.64705882	0.32	39.16
comp100618_c0_seq8	1889	SNV	1	T	C	Heterozygous	20	27	74.07407407	0.4	37.48717949
comp100618_c1_seq1	37	SNV	1	C	T	Heterozygous	46	68	67.64705882	0.425925926	37.03703704
comp100618_c1_seq1	50	SNV	1	T	C	Heterozygous	58	84	69.04761905	0.492537313	35.95522388
comp100618_c1_seq1	149	SNV	1	T	A	Heterozygous	21	98	21.42857143	0.409090909	38.22727273
comp100618_c1_seq1	196	SNV	1	T	A	Heterozygous	48	86	55.81395349	0.345454545	37.85454545
comp100618_c1_seq1	114	SNV	1	A	G	Heterozygous	25	150	16.66666667	0.5	37.5
comp100618_c1_seq1	176	SNV	1	C	T	Heterozygous	40	146	27.39726027	0.448979592	37.42857143
comp100620_c1_seq1	211	SNV	1	C	T	Heterozygous	71	149	47.65100671	0.465116279	36.89534884
comp100620_c1_seq1	213	SNV	1	C	T	Heterozygous	78	150	52	0.485714286	37.65714286
comp100620_c1_seq1	229	SNV	1	T	A	Homozygous	125	125	100	0.466666667	37.24666667
comp100620_c1_seq1	244	SNV	1	A	G	Homozygous	112	112	100	0.454545455	37.24242424
comp100620_c1_seq1	653	SNV	1	A	G	Heterozygous	24	92	26.08695652	0.482758621	38.44827586
comp100622_c0_seq1	2072	SNV	1	T	A	Heterozygous	22	106	20.75471698	0.481481481	38.25925926
comp100622_c0_seq1	2246	SNV	1	T	G	Heterozygous	53	89	59.5505618	0.362318841	37.37681159
comp100622_c0_seq1	2378	SNV	1	G	A	Heterozygous	28	40	70	0.3125	38.15625
comp100622_c0_seq1	2171	SNV	1	A	G	Heterozygous	27	47	57.44680851	0.444444444	38.13888889
comp100622_c0_seq1	2035	SNV	1	G	A	Heterozygous	81	110	73.63636364	0.156626506	38.44578313
comp100622_c1_seq2	112	SNV	1	C	G	Heterozygous	20	53	37.73584906	0.448275862	38.06896552
comp100622_c1_seq2	103	SNV	1	T	C	Heterozygous	24	120	20	0.482758621	38.10344828
comp100622_c1_seq2	163	SNV	1	A	T	Heterozygous	21	61	34.42622951	0.2	36.44
comp100622_c1_seq2	177	SNV	1	T	C	Heterozygous	22	31	70.96774194	0	36.87323944
comp100622_c1_seq2	77	SNV	1	G	C	Heterozygous	20	39	51.28205128	0.5	37.925
comp100622_c1_seq2	182	SNV	1	G	T	Heterozygous	39	84	46.42857143	0.350877193	38.26315789
comp100622_c1_seq2	184	SNV	1	A	C	Heterozygous	39	80	48.75	0.350877193	37.85964912
comp100623_c0_seq1	74	SNV	1	T	A	Heterozygous	57	73	78.08219178	0.421052632	36.34210526
comp100623_c0_seq1	182	SNV	1	G	C	Heterozygous	50	97	51.54639175	0.419753086	37.62962963
comp100623_c0_seq1	12	SNV	1	T	C	Heterozygous	20	83	24.09638554	0.428571429	39.19047619
comp100623_c0_seq1	262	SNV	1	T	G	Heterozygous	24	35	68.57142857	0.172413793	38
comp100623_c0_seq1	235	SNV	1	T	G	Heterozygous	25	44	56.81818182	0.166666667	38.83333333
comp100623_c0_seq1	167	SNV	1	T	C	Heterozygous	32	93	34.40860215	0.311111111	38.68888889
comp100623_c1_seq9	507	SNV	1	A	T	Heterozygous	26	81	32.09876543	0.352941176	36.76470588
comp100623_c1_seq9	1138	SNV	1	T	G	Heterozygous	52	113	46.01769912	0.403225806	36.85483871
comp100623_c1_seq9	2193	SNV	1	A	T	Heterozygous	22	96	22.91666667	0.333333333	37.74074074
comp100623_c1_seq9	3581	SNV	1	C	T	Heterozygous	62	142	43.66197183	0.492957746	33.54929577
comp100624_c0_seq3	127	SNV	1	C	T	Heterozygous	20	50	40	0.130434783	37.13043478
comp100624_c0_seq3	132	SNV	1	A	G	Heterozygous	20	52	38.46153846	0.166666667	36.45833333
comp100624_c0_seq3	156	SNV	1	T	C	Heterozygous	35	56	62.5	0.239130435	36.15217391
comp100624_c0_seq3	197	SNV	1	T	G	Heterozygous	31	53	58.49056604	0.432432432	36.2972973
comp100624_c0_seq3	92	SNV	1	A	G	Heterozygous	27	41	65.85365854	0.068965517	38.13793103
comp100624_c0_seq3	152	SNV	1	T	A	Heterozygous	22	71	30.98591549	0.322580645	35.41935484
comp100624_c2_seq1	44	SNV	1	G	A	Heterozygous	20	63	31.74603175	0.423076923	38.69230769
comp100624_c2_seq1	60	SNV	1	A	G	Heterozygous	24	70	34.28571429	0.419354839	37.41935484
comp100624_c2_seq1	86	SNV	1	T	C	Heterozygous	27	75	36	0.472222222	37.22222222
comp100624_c2_seq1	149	SNV	1	A	C	Heterozygous	29	64	45.3125	0.421052632	36.76315789
comp100624_c2_seq1	27	SNV	1	G	A	Heterozygous	22	46	47.82608696	0.416666667	38.58333333
comp100624_c2_seq1	112	SNV	1	C	A	Heterozygous	24	61	39.3442623	0.4	36.73333333
comp100625_c1_seq20	47	SNV	1	A	G	Heterozygous	27	43	62.79069767	0.387096774	37.67741935
comp100625_c1_seq20	592	SNV	1	G	A	Heterozygous	20	37	54.05405405	0.434782609	36.82608696
comp100625_c1_seq20	590	SNV	1	G	A	Heterozygous	25	43	58.13953488	0.444444444	38.03703704
comp100626_c0_seq7	249	SNV	1	T	G	Heterozygous	20	51	39.21568627	0.32	35.88
comp100626_c0_seq7	144	SNV	1	A	C	Heterozygous	36	59	61.01694915	0.5	35.9047619
comp100626_c0_seq7	468	SNV	1	G	A	Homozygous	29	29	100	0.411764706	36.05882353
[truncated: 75,291 more rows]
