# Supplementary material for: De-novo transcriptome assembly for gene identification, analysis, annotation, and molecular marker discovery in Onobrychis viciifolia
Source: BMC Genomics. 2016 Sep 26;17:756. doi: 10.1186/s12864-016-3083-6 (PMC5037894; doi:10.1186/s12864-016-3083-6)
Supplement: Additional file 7: — Experimentally validated SNPs. Excel file summarising the experimentally validated SNPs. (XLSX 11 kb) [file 12864_2016_3083_MOESM7_ESM.xlsx]

## Sheet: Additional file 7
Experimental validation of SNPs								SNP calls
Sequence_ID	Annotation	Ref_Pos	Type	Length	Ref	Alt	Zygosity	Cotswold Common	Perley	Visnovski	Zeus
comp75037_c1_seq1	Chalcone synthase	152	SNV	1	A	G	Heterozygous	A:A	A:A	A:A	A:G
comp80730_c0_seq1	Chalcone synthase	74	SNV	1	G	A	Heterozygous	A:A	A:A	G:G	G:G
		89	SNV	1	C	T	Heterozygous	C:T	T:T	T:T	T:T
		113	SNV	1	G	A	Heterozygous	G:G	G:G	G:A	G:G
		255	SNV	1	A	G	Heterozygous	A:A	A:A	?:?	A:A
		289	SNV	1	A	G	Heterozygous	G:G	G:G	?:?	G:G
		292	SNV	1	C	G	Heterozygous	C:G	C:C	?:?	?:?
comp81652_c0_seq1	Anthocyanidin reductase-like	130	SNV	1	C	T	Homozygous	C:C	C:C	C:C	C:T
comp90035_c0_seq2	Chalcone synthase	482	SNV	1	A	G	Heterozygous	?:?	A:G	A:G	A:G
		710	SNV	1	A	G	Homozygous	G:G	A:A	A:G	A:G
		749	SNV	1	C	T	Heterozygous	C:T	C:C	C:T	C:C
		812	SNV	1	A	T	Homozygous	?:?	A:T	T:T	A:T
